# Supplementary material for: Comparing Early Transcriptomic Responses of 18 Soybean (Glycine max) Genotypes to Iron Stress
Source: Int J Mol Sci. 2021 Oct 28;22(21):11643. doi: 10.3390/ijms222111643 (PMC8583884; doi:10.3390/ijms222111643)
Supplement: Supplementary file 1 [file ijms-22-11643-s001.zip]

Archive with 15 entries (14 files):
- Kohlhase_IJMS_Supplemental_Data_files/
- Kohlhase_IJMS_Supplemental_Data_files/.DS_Store
- Kohlhase_IJMS_Supplemental_Data_files/Supplemental_file_1.xlsx
- Kohlhase_IJMS_Supplemental_Data_files/Supplemental_file_10.xlsx
- Kohlhase_IJMS_Supplemental_Data_files/Supplemental_file_11.xlsx
- Kohlhase_IJMS_Supplemental_Data_files/Supplemental_file_2.xlsx
- Kohlhase_IJMS_Supplemental_Data_files/Supplemental_file_3.xlsx
- Kohlhase_IJMS_Supplemental_Data_files/Supplemental_file_4.xlsx
- Kohlhase_IJMS_Supplemental_Data_files/Supplemental_file_5.xlsx
- Kohlhase_IJMS_Supplemental_Data_files/Supplemental_file_6.xlsx
- Kohlhase_IJMS_Supplemental_Data_files/Supplemental_file_7.xlsx
- Kohlhase_IJMS_Supplemental_Data_files/Supplemental_file_8.xlsx
- Kohlhase_IJMS_Supplemental_Data_files/Supplemental_file_9.xlsx
- Kohlhase_IJMS_Supplemental_Figures.pdf
- Kohlhase_IJMS_Supplemental_Tables.pdf
