# Supplementary material for: Comparing Early Transcriptomic Responses of 18 Soybean (Glycine max) Genotypes to Iron Stress
Source: Int J Mol Sci. 2021 Oct 28;22(21):11643. doi: 10.3390/ijms222111643 (PMC8583884; doi:10.3390/ijms222111643)
Supplement: Supplementary file 1 [file ijms-22-11643-s001.zip › Kohlhase_IJMS_Supplemental_Data_files/Supplemental_file_1.xlsx]

## Sheet: Supplemental file 1
Supplemental file S1. Genotype metadata and iron stress phenotypic data for 18 soybean genotypes. Metadata for each genotype includes plant introduction (PI) number, haplotypes, country of origin, and plant maturity group. Haplotypes were identified from sequences within the historic iron deficiency chlorosis (IDC) quantitative trait loci (QTL) on chromosome Gm03. Iron stress phenotypic data was …
Genotype	PI1	Haplotype2	Country	MG3	T1_20144	T2_20144	T3_20144	SPAD1_20145	SPAD2_20145	T1_20154	T2_20154	T3_20154	SPAD1_20155	SPAD2_20155	T1_HD6	T2_HD6	T3_HD6	SPAD1_HD7	SPAD2_HD7
1	PI 437377	comb113	Russia	III	1.84027	2.13575	2.0965	20.839	19.0434	1.24384	1.24958	1.25084	24.6193	24.0522	1.2303	1.37456	1.88558	22.8153	21.6062
2	PI 612611	comb112	North Korea	III	2.31209	2.13575	1.86858	23.7243	20.5909	1.03651	1.04255	1.04295	26.3948	27.5405	1.2303	1.66131	2.13461	23.9788	21.2147
3	PI 578366	comb222	China	III	2.78392	2.74925	2.55236	16.844	15.5065	2.48782	2.49173	2.91399	17.9609	17.0369	1.81655	2.2348	2.63265	18.3249	17.691
4	PI 464877	comb111	China	III	2.31209	2.34025	2.78029	20.1732	15.9486	1.6585	1.66363	1.66663	21.9381	20.5639	2.4028	2.52155	2.63265	16.8962	16.9079
5	PI 438103	comb211	China	II	2.31209	2.13575	1.86858	20.617	20.1487	2.28049	2.2847	2.29031	19.5589	18.626	1.52343	1.94805	2.63265	22.0193	20.6274
6	PI 437462A	comb122	Russia	II	2.54801	2.54475	2.55236	17.7318	15.9486	2.48782	2.49173	2.4982	21.2634	18.2384	2.4028	2.52155	2.63265	15.7328	15.3418
7	PI 196150	comb213	Japan	II	2.31209	2.13575	2.0965	20.617	20.5909	2.07316	2.07768	2.08242	18.9907	18.4322	1.52343	2.2348	2.63265	22.9378	21.0189
8	PI 153280	comb211	France	II	1.84027	1.72675	1.86858	24.1682	21.4751	1.03651	1.04255	1.04295	26.4126	24.8274	1.2303	1.37456	1.88558	24.9177	23.3681
9	PI 092465	comb212	Russia	II	2.54801	2.34025	2.78029	19.0634	17.275	2.28049	2.90578	2.91399	20.1803	14.9439	1.52343	1.66131	2.13461	23.3664	21.0189
10	PI 090392	comb122	China	III	2.07618	2.13575	2.0965	21.2829	18.3803	1.03651	1.04255	1.04295	27.3181	25.9902	1.52343	1.94805	2.13461	21.6723	22.1935
11	PI 089156	comb213	North Korea	II	3.01983	3.36276	3.23614	13.7367	12.6327	3.10982	3.1128	2.91399	14.2322	13.5099	2.69593	2.8083	2.88167	15.8348	14.5588
12	PI 086145	comb212	Japan	III	1.60435	1.72675	1.64065	24.834	20.5909	1.03651	1.04255	1.04295	27.6377	26.5715	1.2303	1.37456	1.63656	26.0403	24.5427
13	PI 084973	comb112	Japan	III	2.54801	2.34025	2.32443	17.7318	18.6013	1.6585	1.87065	1.87452	24.4595	22.6957	1.81655	2.52155	2.63265	18.7127	17.691
14	PI 080459	comb213	Japan	III	1.84027	2.13575	2.0965	21.7268	18.1592	1.03651	1.04255	1.04295	26.1818	24.0522	1.2303	1.66131	1.88558	22.4684	21.2147
15	PI 068685	comb222	China	II	1.84027	2.13575	1.86858	20.3951	19.9277	1.03651	1.04255	1.04295	25.1697	24.6724	1.2303	1.66131	2.13461	20.8559	20.8232
16	PI 054854	comb111	China	I	1.84027	2.13575	2.0965	19.7293	17.9381	1.03651	1.04255	1.04295	26.5014	25.0212	1.2303	1.66131	1.88558	25.2238	25.7172
17	PI 548533	comb222	USA	IV	2.07618	1.93125	1.86858	22.6146	19.7066	1.24384	1.04255	1.04295	27.3536	25.215	1.2303	1.66131	1.88558	22.1214	20.4317
18	PI 547430	comb111	USA	IV	2.78392	3.36276	3.46407	13.2928	13.0749	3.31715	3.73388	3.74557	13.0248	10.8743	2.4028	2.52155	2.88167	16.0797	16.5164
1 PI = Plant introduction line
2 Haplotype legend
Block 1	Block 2	Block 3
CAGAT (1)	TGCT (1)	GCT (1)
TGTGC (2)	CAAC (2)	ATC (2)
		ATT (3)
Example: hyplotype comb213
TGTGC (2)	TGCT (1)	ATT (3)
3 MG = Plant Maturity Group (PI selection was limited to MGs I, II, and III)
4 IDC scores (on a scale of 1-5) were made at the V2-V3 (T1), V5-V6 (T2) and R1 (T3) developmental stages in field-grown plants in 2014 and 2015.
5 SPAD readings were collected at the V2-V3 (T1) and V5-V6 (T2) developmental stages in field-grown plants in 2014 and 2015.
6 IDC scores (on a scale of 1-5) on hydroponic (HD) grown plants were made at stages V1 (T1), V2(T2), and V3 (T3).
7 SPAD measurements were collected from hydroponic (HD) grown plants at the V2-V3 (SPAD1) and V5-V6 (SPAD2) developmental stages.
