# Supplementary material for: Comparing Early Transcriptomic Responses of 18 Soybean (Glycine max) Genotypes to Iron Stress
Source: Int J Mol Sci. 2021 Oct 28;22(21):11643. doi: 10.3390/ijms222111643 (PMC8583884; doi:10.3390/ijms222111643)
Supplement: Supplementary file 1 [file ijms-22-11643-s001.zip › Kohlhase_IJMS_Supplemental_Data_files/Supplemental_file_10.xlsx]

## Sheet: Overrepresented TFF in leaves
Supplemental file S10. Differentially expressed transcription factors (TFs) of 18 soybean genotypes. Differentially expressed genes (DEGs) were identified in leaves and roots of 18 soybean genotypes 60 minutes after iron stress. Numbers of differentially expressed TFs across genotypes were compiled into a list of nonredundant transcription factor families (TFFs). TFF enrichment was performed on d…
TF_family	genome_total	G1	G2	G3	G4	G5	G6	G7	G8	G9	G10	G11	G12	G13	G14	G15	G16	G17	G18
ABI3/VP1	60	3	2	0	1	0	0	0	6	0	0	0	0	0	0	0	0	0	0
AP2-EREBP	343	27	4	0	7	0	0	0	31	0	0	0	0	0	0	0	0	0	0
ARID	21	3	0	0	0	0	0	0	3	0	0	0	0	0	0	0	0	0	0
AS2	88	5	1	0	0	0	0	0	7	0	0	0	0	0	0	0	0	0	0
AUX-IAA-ARF	117	15	2	0	1	0	0	0	22	0	0	0	0	0	0	0	0	0	0
bHLH	371	46	7	0	14	0	0	0	53	0	0	0	0	0	0	0	0	0	0
BROMODOMAIN	50	1	1	0	0	0	0	0	5	0	0	0	0	0	0	0	0	0	0
BTB/POZ	127	14	3	0	2	0	1	0	21	0	0	0	0	0	0	0	0	1	0
BZIP	165	16	3	0	0	0	0	0	15	0	0	0	0	0	0	0	0	0	0
C2C2 (Zn) CO-like	64	19	0	0	1	0	0	0	18	0	0	0	0	0	0	0	0	0	0
C2C2 (Zn) Dof	79	8	0	0	0	0	0	0	9	0	0	0	0	0	0	0	0	0	0
C2C2 (Zn) GATA	57	11	0	0	2	0	0	0	10	0	0	0	0	0	0	0	0	0	0
C2C2 (Zn) YABBY	17	0	0	0	0	0	0	0	1	0	0	0	0	0	0	0	0	0	0
C2H2 (Zn)	344	26	3	0	1	0	0	0	45	0	0	0	0	0	0	0	0	0	0
C3H-type1(Zn)	128	9	1	0	1	0	0	0	26	0	0	0	0	0	0	0	0	0	0
CAMTA	15	0	0	0	1	0	0	0	1	0	0	0	0	0	0	0	0	0	0
CCAAT	90	10	3	0	0	0	0	0	11	0	0	0	0	0	0	0	0	0	0
CCHC (Zn)	61	4	1	0	0	0	0	0	8	0	0	0	0	0	0	0	0	0	0
CSD	6	2	0	0	0	0	0	0	3	0	0	0	0	0	0	0	0	0	0
DHHC (Zn)	43	0	0	0	0	0	0	0	3	0	0	0	0	0	0	0	0	0	0
E2F/DP	12	0	0	0	0	0	0	0	1	0	0	0	0	0	0	0	0	0	0
EIL	11	0	0	0	1	0	0	0	2	0	0	0	0	0	0	0	0	0	0
FHA	31	2	0	0	0	0	0	0	6	0	0	0	0	0	0	0	0	0	0
GRAS	113	10	2	0	1	0	0	0	7	0	0	0	0	0	0	0	0	0	0
GRF	4	0	0	0	0	0	0	0	1	0	0	0	0	0	0	0	0	0	0
HD-ZIP	7	1	0	0	0	0	0	0	0	0	0	0	0	0	0	0	0	0	0
HMG	21	2	1	0	0	0	0	0	4	0	0	0	0	0	0	0	0	0	0
Homeodomain/HOMEOBOX	274	12	3	0	1	0	0	0	27	0	0	0	0	0	0	0	0	0	0
HSF	8	1	0	0	0	0	0	0	0	0	0	0	0	0	0	0	0	0	0
HTH-ARAC	12	2	0	0	0	0	0	0	3	0	0	0	0	0	0	0	0	0	0
JUMONJI	45	3	1	0	0	0	0	0	6	0	0	0	0	0	0	0	0	0	0
LIM	36	1	0	0	0	0	0	0	5	0	0	0	0	0	0	0	0	0	0
MADS	173	7	1	0	1	0	0	0	11	0	0	0	0	0	0	0	0	0	0
MBF1	3	2	0	0	0	0	0	0	0	0	0	0	0	0	0	0	0	0	0
MYB	57	5	1	0	0	0	0	0	10	0	0	0	0	0	0	0	0	0	0
MYB/HD-like	624	75	2	0	4	0	0	0	69	0	0	0	0	0	0	0	0	0	0
NAC	187	7	0	0	0	0	0	0	16	0	0	0	0	0	0	0	1	0	0
Nin-like	23	5	0	0	0	0	0	0	3	0	0	0	0	0	0	0	0	0	0
p53-like	5	1	0	0	0	0	0	0	1	0	0	0	0	0	0	0	0	0	0
PHD	207	13	1	0	3	0	0	0	30	0	0	0	0	1	0	0	0	0	0
PLATZ	26	2	0	0	0	0	0	0	7	0	0	0	0	0	0	0	0	0	0
R3H	14	2	0	0	0	0	0	0	2	0	0	0	0	0	0	0	0	0	0
S1Fa-like	4	0	0	0	0	0	0	0	1	0	0	0	0	0	0	0	0	0	0
SBP	46	5	1	0	2	0	0	0	16	0	0	0	0	0	0	0	0	0	0
SNF2	61	2	2	0	0	0	0	0	6	0	0	0	0	0	0	0	0	0	0
SRS	20	0	0	0	0	0	0	0	2	0	0	0	0	0	0	0	0	0	0
SSB protein	7	0	0	0	0	0	0	0	2	0	0	0	0	0	0	0	0	0	0
TCP	54	4	0	0	0	0	0	0	6	0	0	0	0	0	0	0	0	0	0
TPR	279	26	4	0	1	0	0	0	48	0	0	0	0	0	0	0	0	0	0
TUB	22	1	0	0	0	0	0	0	3	0	0	0	0	0	0	0	0	0	0
U1-type (Zn)	6	2	0	0	0	0	0	0	0	0	0	0	0	0	0	0	0	0	0
Whirly	6	1	0	0	0	0	0	0	1	0	0	0	0	0	0	0	0	0	0
WRKY	174	10	2	0	5	0	0	0	11	0	0	0	0	1	0	0	0	0	0
zf-A20	20	5	0	0	0	0	0	0	5	0	0	0	0	0	0	0	0	0	0
ZF-HD	50	3	1	0	0	0	0	0	5	0	0	0	0	0	0	0	0	0	0
ZIM	24	2	6	0	16	0	0	0	5	0	0	0	0	0	0	0	0	0	0

## Sheet: Overrepresented TFF in roots
Supplemental file S10. Differentially expressed transcription factors (TFs) of 18 soybean genotypes. Differentially expressed genes (DEGs) were identified in leaves and roots of 18 soybean genotypes 60 minutes after iron stress. Numbers of differentially expressed TFs across genotypes were compiled into a list of nonredundant transcription factor families (TFFs). TFF enrichment was performed on d…
TF_family	genome_total	G1	G2	G3	G4	G5	G6	G7	G8	G9	G10	G11	G12	G13	G14	G15	G16	G17	G18
ABI3/VP1	60	0	0	0	0	0	0	0	1	0	0	0	0	2	0	0	1	0	0
AP2-EREBP	343	6	14	4	4	3	1	4	4	1	3	2	7	7	1	1	5	3	8
AS2	88	2	4	3	4	3	4	1	1	1	0	5	1	1	0	0	4	0	2
AUX-IAA-ARF	117	1	0	1	1	1	0	0	0	0	0	0	0	7	0	0	6	0	0
bHLH	371	7	11	4	5	2	0	1	3	0	5	1	1	22	0	0	10	2	1
BROMODOMAIN	50	2	0	0	0	0	0	0	0	0	0	0	0	2	0	0	0	0	0
BTB/POZ	127	0	3	2	0	1	0	0	0	0	0	0	0	4	0	0	6	1	1
BZIP	165	3	2	2	1	3	0	1	3	0	4	1	0	5	1	0	5	1	0
C2C2 (Zn) CO-like	64	0	1	0	0	2	0	0	0	0	1	1	0	7	1	0	2	0	1
C2C2 (Zn) Dof	79	0	5	3	3	2	1	0	2	0	0	0	1	1	0	0	2	1	0
C2C2 (Zn) GATA	57	0	1	0	0	0	0	0	0	0	0	0	1	1	0	0	1	0	0
C2H2 (Zn)	344	3	4	5	0	1	0	1	4	0	1	0	4	14	0	0	6	0	2
C3H-type1(Zn)	128	2	1	3	1	0	1	1	1	1	1	0	2	5	0	0	3	1	2
CAMTA	15	0	2	1	0	2	0	0	0	0	0	0	0	0	0	0	1	0	0
CCAAT	90	1	0	1	0	1	0	0	0	0	0	0	0	0	0	0	1	0	0
CCHC (Zn)	61	1	0	0	0	0	0	0	0	0	0	0	1	1	0	0	2	0	0
CSD	6	0	0	0	1	0	0	0	0	0	0	0	1	0	0	0	1	0	0
DDT	15	0	0	0	0	0	0	0	0	0	0	0	0	1	0	0	2	0	0
DHHC (Zn)	43	0	0	1	0	0	0	0	0	0	0	0	0	2	0	0	1	0	0
E2F/DP	12	0	0	0	0	0	0	0	0	0	0	0	0	0	0	0	1	0	0
EIL	11	0	0	1	0	0	0	0	1	0	0	0	0	0	0	0	0	0	0
FHA	31	0	0	0	0	0	0	0	0	0	0	0	1	0	0	0	1	0	0
GRAS	113	1	4	2	3	3	0	1	2	0	1	0	2	2	0	0	4	2	2
HD-ZIP	7	0	0	0	0	0	0	0	1	0	0	0	0	0	0	0	0	0	0
HMG	21	0	0	0	0	0	0	0	0	0	0	0	2	0	0	0	1	0	0
Homeodomain/HOMEOBOX	274	2	1	3	1	1	1	0	0	0	1	0	3	9	0	0	7	0	2
HSF	8	0	1	0	0	0	0	0	0	0	0	0	0	0	0	0	0	0	1
HTH-ARAC	12	0	0	0	0	0	0	0	0	0	0	0	0	0	0	0	0	1	0
HTH-FIS	7	1	0	0	0	0	0	0	0	0	0	0	1	0	0	0	0	0	0
JUMONJI	45	2	0	1	0	0	0	0	0	0	0	0	0	3	0	0	0	0	1
LIM	36	1	0	0	0	0	0	0	1	0	0	0	1	4	0	0	1	0	0
MADS	173	1	1	0	0	0	0	0	3	0	1	0	1	2	0	0	0	0	0
MYB	57	0	1	1	0	1	1	1	1	0	0	0	2	4	0	0	2	0	0
MYB/HD-like	624	3	9	12	4	2	2	2	6	0	5	5	7	19	1	2	14	5	3
NAC	187	2	5	3	1	4	0	1	2	0	2	0	1	2	0	0	4	0	3
Nin-like	23	1	0	0	0	0	0	0	1	0	0	0	0	0	0	0	3	0	0
PHD	207	0	3	1	1	1	1	0	1	0	0	0	1	7	0	0	6	1	0
PLATZ	26	0	0	0	0	0	0	0	0	0	0	0	0	2	0	0	1	0	0
R3H	14	0	0	0	0	0	0	0	0	0	0	0	0	0	0	0	1	0	0
SBP	46	0	0	0	0	0	0	1	0	0	0	0	0	1	0	0	1	0	0
SRS	20	0	0	0	0	0	0	0	1	0	0	0	0	0	0	0	0	0	0
SSB protein	7	0	0	0	0	0	0	0	0	0	0	0	1	1	0	0	0	0	1
TCP	54	0	0	0	0	0	0	1	0	0	1	0	0	2	0	0	1	0	0
TPR	279	3	2	3	2	1	0	2	1	0	1	0	2	8	0	0	11	0	1
TUB	22	1	2	0	0	0	0	0	0	0	0	0	0	0	0	0	0	0	0
WRKY	174	7	7	20	4	2	0	0	1	0	4	0	3	1	1	0	5	3	1
zf-A20	20	0	0	1	0	0	0	0	0	0	0	0	0	0	0	0	2	0	0
ZF-HD	50	0	0	0	0	0	0	0	0	0	0	0	0	0	0	0	1	0	0
ZIM	24	1	1	0	0	0	0	0	0	0	4	0	0	1	0	0	0	0	0
