# Supplementary material for: Comparing Early Transcriptomic Responses of 18 Soybean (Glycine max) Genotypes to Iron Stress
Source: Int J Mol Sci. 2021 Oct 28;22(21):11643. doi: 10.3390/ijms222111643 (PMC8583884; doi:10.3390/ijms222111643)
Supplement: Supplementary file 1 [file ijms-22-11643-s001.zip › Kohlhase_IJMS_Supplemental_Data_files/Supplemental_file_11.xlsx]

## Sheet: Top 25 EF clusters
Supplemental file S11. Top 25 iron efficient gene clusters. Differentially expressed genes (DEGs) were identified in leaves and roots of 18 soybean genotypes 60 minutes after iron stress. Single linkage clustering based on sequence homology was performed on all DEGs. Previous hierarchical cluster analysis based on phenotypic measurements revealed two major clusters of soybean genotypes, iron effi…
Cluster #	Number of Glyma IDs	Number of genotypes	Iron efficiency	Samples (Tissue, Genotype, Gene Regulation)	Homology	E-value	A. thalina Homologs
11	10	3	EF	LG01+ LG01- LG08+ LG08- RG16+	UniRef100_I1K0K6 Elongation factor G-2, chloroplastic n=1 Tax=Glycine max RepID=EFGC2_SOYBN	0	AtSCO1, CpLEPA, At1G45332, At5G13650, At1G62750
209	22	2	EF	LG01+ LG01- LG08-	UniRef100_G7JL43 Auxin-induced SAUR-like protein n=1 Tax=Medicago truncatula RepID=G7JL43_MEDTR	3e-23	AtSAUR7, AtSAUR14, AtSAUR20, AtSAUR23, AtSAUR 50
218	17	5	EF	LG01+ LG01- LG08+ LG08- RG01+ RG01- RG10+ RG12+ RG16+	UniRef100_I1K497 Phospholipase D n=1 Tax=Glycine max RepID=I1K497_SOYBN	0	AtPLDALPHA1, AtPLDALPHA4, AtPLDBETA1, AtPLDDELTA, AtPLDZETA1
258	10	4	EF	LG01+ LG01- LG02+ LG02- LG08+ LG08- LG16- RG01+	UniRef100_G5ELZ2 FK506-binding protein n=1 Tax=Nicotiana tabacum RepID=G5ELZ2_TOBAC	0	AtROF1, AtROF2, AtPAS1,
273	8	3	EF	LG01+ LG01- LG08+ LG08- RG16-	UniRef100_B0EW03 Trihelix transcription factor n=1 Tax=Glycine max RepID=B0EW03_SOYBN	0	AtPTL, AtDF1, AtGT2, At5g47660
282	10	2	EF	LG01+ LG01- RG10-	UniRef100_Q84V87 Chalcone synthase n=1 Tax=Glycine max RepID=Q84V87_SOYBN	0	AtCHS
334	10	4	EF	LG01+ LG02+ LG08+ RG16-	UniRef100_B1Q2X5 Protein disulfide isomerase L-2 n=1 Tax=Glycine max RepID=B1Q2X5_SOYBN	0	AtPDIL1-2, AtPDIL1-4, AtPDIL1-6, AtPDIL2-1, AtPDIL2-2
372	9	4	EF	LG01+ LG01- LG08+ LG08- RG02+ RG10-	UniRef100_G7IH46 GEM-like protein n=1 Tax=Medicago truncatula RepID=G7IH46_MEDTR	3e-94	AtGEM, At4G01600, At5G08350, At5G13200, At5G23370
380	8	2	EF	LG01+ LG01- LG08+ LG08- RG01+	UniRef100_G7KLR3 Forever young oxidoreductase n=2 Tax=Medicago truncatula RepID=G7KLR3_MEDTR	0	AtFEY, At4G23420, At4G24050, At5G50130
392	22	4	EF	LG01+ LG01- LG08+ LG08- RG08+ RG16+ RG17+	UniRef100_K7SIG8 Ubiquitin conjugating enzyme S n=1 Tax=Camellia oleifera RepID=K7SIG8_9ERIC	1e-147	AtUBC1, AtUBC2, AtUBC5, AtUBC7, AtUBC8, AtUBC10,AtUBC19, AtUBC22, AtUBC28, AtUBC35, AtSCE1
406	10	6	EF	LG01+ LG01- LG02+ LG08+ LG08- LG14+ RG01- RG12- RG16-	UniRef100_I1MZ24 Peptidyl-prolyl cis-trans isomerase n=1 Tax=Glycine max RepID=I1MZ24_SOYBN	1e-171	AtROC2, AtROC3, AtCYP20-2 (Immunophilin)
477	9	4	EF	LG01- LG02- LG08+ RG16+	UniRef100_B0LK13 Zinc finger-homeodomain protein 2 n=1 Tax=Saruma henryi RepID=B0LK13_SARHE	1e-106	ATHB21, AtHB24, ATHB30, MIF2
556	9	2	EF	LG01- LG08+ LG08- RG01+ RG08+	UniRef100_I1MX60 Glutathione peroxidase n=1 Tax=Glycine max RepID=I1MX60_SOYBN	7e-170	AtGPX2, AtGPX4,AtGPX6, AtGPX7, AtGPX8
558	12	5	EF	LG01- LG02+ LG08+ LG08- RG12+ RG16+	UniRef100_B9IIL1 BEL1-like homeodomain 1 family protein n=1 Tax=Populus trichocarpa RepID=B9IIL1_POPTR	0	AtBEL1, AtBLH1, AtBLH2, AtBLH4, AtBLH6, AtBLH8
606	11	3	EF	LG01- LG08- RG16-	UniRef100_I1JDN1 ATP-dependent Clp protease proteolytic subunit n=1 Tax=Glycine max RepID=I1JDN1_SOYBN	0	AtCLPR1, AtCLPR2, AtCLPR3, AtCLPP3, AtCLPP4, AtCLPP5, AtCLPP6
689	8	4	EF	LG01- LG02+ LG08+ LG08- RG16+	UniRef100_B3IX28 Transcription factor CCAAT n=1 Tax=Lotus japonicus RepID=B3IX28_LOTJA	0	AtNF-YA1, AtNF-YA2, AtNF-YA7, AtNF-YA9, AtNF-YA10
734	8	3	EF	LG01- LG02+ LG02- LG08+ LG08-	UniRef100_I1JNV7 Uncharacterized protein n=1 Tax=Glycine max RepID=I1JNV7_SOYBN	0	At2G27770, At2G36470, At4G02725, At4G12690, At5G11000, At5G28150
780	10	3	EF	LG01- LG08- RG12-	UniRef100_B9I954 Thylakoid membrane phosphoprotein 14 kDa n=1 Tax=Populus trichocarpa RepID=B9I954_POPTR	5e-73	AtCURT1A, AtCURT1B
782	13	2	EF	LG01- LG08- RG01+ RG08-	UniRef100_G7J988 RNA polymerase sigma factor rpoD n=1 Tax=Medicago truncatula RepID=G7J988_MEDTR	0	AtSIGA, AtSIGB, AtSIGC, AtSIGE, AtSIGF
842	8	2	EF	LG01- LG08-	UniRef100_D7LRE2 Bundle-sheath defective protein 2 family n=1 Tax=Arabidopsis lyrata subsp. lyrata RepID=D7LRE2_ARALL	2e-37	AtBSD2
913	11	2	EF	LG01- LG08-	UniRef100_B7FHK4 Transcription factor ILR3 n=1 Tax=Medicago truncatula RepID=B7FHK4_MEDTR	1e-144	AtBHLH104, AtBHLH105 (ILR3), AtBHLH121, AtPYE
1126	9	2	EF	LG01- LG08+ LG08-	UniRef100_G7LBQ5 Sodium-dependent phosphate transport protein n=1 Tax=Medicago truncatula RepID=G7LBQ5_MEDTR	0	AtPHT4;1, AtPHT4;2, AtPHT4;4, AtPHT4;5
1144	8	2	EF	LG01- LG08-	UniRef100_G8A0S6 Cytosolic fructose-1 6-bisphosphatase n=2 Tax=Medicago truncatula RepID=G8A0S6_MEDTR	0	AtFINS1, AtHCEF1, AtSBPASE
1535	8	3	EF	LG01- LG08- RG01- RG17+	UniRef100_G7INT7 Protein phosphatase n=1 Tax=Medicago truncatula RepID=G7INT7_MEDTR	0	ATPP2C26, AtPP2C62, At4G16580
1633	48	4	EF	LG01- LG02- LG08- LG16+	UniRef100_G7K0D6 RRNA intron-encoded homing endonuclease n=1 Tax=Medicago truncatula RepID=G7K0D6_MEDTR	4e-131	None
2881	11	1	INF	RG13-	UniRef100_G7KSY8 Disease resistance response protein n=1 Tax=Medicago truncatula RepID=G7KSY8_MEDTR	2e-169	AT1G07730, AT2G39430, AT3G24020, AT4G13580, AtESB1

## Sheet: Top 25 EF clusters, AT homologs
AT1G02560
AT1G04980
AT1G08540
AT1G09130
AT1G11750
AT1G12410
AT1G17590
AT1G30500
AT1G43670
AT1G45332
AT1G49970
AT1G52220
AT1G55180
AT1G62750
AT1G63460
AT1G63800
AT1G64860
AT1G66670
AT1G76880
AT1G76890
AT1G77510
AT1G78870
AT2G02540
AT2G02760
AT2G16600
AT2G18350
AT2G20190
AT2G21200
AT2G22475
AT2G26680
AT2G27770
AT2G27990
AT2G29650
AT2G30170
AT2G31570
AT2G35940
AT2G36990
AT2G38060
AT2G42010
AT2G45030
AT2G46820
AT2G47470
AT2G48150
AT3G05625
AT3G06720
AT3G13550
AT3G15730
AT3G16110
AT3G16785
AT3G19860
AT3G20060
AT3G20910
AT3G25230
AT3G28917
AT3G47640
AT3G47650
AT3G53920
AT3G54050
AT3G55520
AT3G55800
AT3G55920
AT3G56070
AT3G57870
AT3G63400
AT4G00370
AT4G01150
AT4G01600
AT4G02725
AT4G11600
AT4G12690
AT4G14410
AT4G16143
AT4G16580
AT4G17040
AT4G23430
AT4G24050
AT4G27760
AT4G31870
AT4G32420
AT4G32980
AT4G33500
AT4G34610
AT4G34760
AT4G34960
AT4G35790
AT4G36870
AT4G38100
AT4G38840
AT5G03680
AT5G05080
AT5G06510
AT5G08350
AT5G08650
AT5G11000
AT5G12840
AT5G13120
AT5G13200
AT5G13650
AT5G13930
AT5G15210
AT5G18020
AT5G18060
AT5G18080
AT5G20380
AT5G23370
AT5G24120
AT5G28150
AT5G41410
AT5G41700
AT5G44370
AT5G45390
AT5G47660
AT5G48570
AT5G48580
AT5G50130
AT5G53300
AT5G54680
AT5G59300
AT5G60640
AT5G64380
