# Supplementary material for: Comparing Early Transcriptomic Responses of 18 Soybean (Glycine max) Genotypes to Iron Stress
Source: Int J Mol Sci. 2021 Oct 28;22(21):11643. doi: 10.3390/ijms222111643 (PMC8583884; doi:10.3390/ijms222111643)
Supplement: Supplementary file 1 [file ijms-22-11643-s001.zip › Kohlhase_IJMS_Supplemental_Data_files/Supplemental_file_2.xlsx]

## Sheet: Mapped reads
Supplemental file S2. Mapping sequenced reads results. Sequenced reads for 216 purified RNA samples (18 soybean genotypes, two tissue types [leaf and root], two iron treatments [sufficient and deficient], three replicates) were generated at the Iowa State DNA Facility on the Illumia HiSeq 2500. Sequenced reads were trimmed, filtered by quality, then mapped to the soybean reference genome (Glycine…
	≤1M	1M - 5M	5M - 10M	10M - 15M	≥15 M			≤1M	1M - 5M	5M - 10M	10M - 15M	≥15 M			≤50	50-60	60-70	70-80	≥80
Input reads							Approximate mapped reads							Overall read mapping rate (%); not accounting for multiple alignment
Genotype	Rep	LD 1	LS 2	RD 3	RS 4		Genotype	Rep	LD 1	LS 2	RD 3	RS 4		Genotype	Rep	LD 1	LS 2	RD 3	RS 4
1	1	34251263	20818313	36600286	20527595		1	1	2.81545e+07	1.62383e+07	3.04514e+07	1.69558e+07		1	1	82.2	78	83.2	82.6
1	2	27344455	19983757	30826963	17550679		1	2	2.20943e+07	1.51877e+07	2.54631e+07	1.51462e+07		1	2	80.8	76	82.6	86.3
1	3	33030988	24944168	40270237	22881692		1	3	2.85057e+07	1.54155e+07	3.31021e+07	1.89918e+07		1	3	86.3	61.8	82.2	83
2	1	20225803	12328056	49003949	29235784		2	1	1.57559e+07	8.22281e+06	4.17514e+07	2.44411e+07		2	1	77.9	66.7	85.2	83.6
2	2	18862081	13072084	20830529	38268388		2	2	1.46558e+07	9.0851e+06	1.7206e+07	3.16097e+07		2	2	77.7	69.5	82.6	82.6
2	3	36352040	22083331	34701644	23464989		2	3	3.08629e+07	1.51271e+07	2.83859e+07	1.94994e+07		2	3	84.9	68.5	81.8	83.1
3	1	* 21,597,582	* 15,635	32731939	27733063		3	1	* 17,925,993	* 5,644	2.63165e+07	2.29352e+07		3	1	* 83	* 36.1	80.4	82.7
3	2	* 26,097,050	* 27,436	40264223	21963857		3	2	* 21,242,998	* 12,016	3.36609e+07	1.56163e+07		3	2	* 81.4	* 43.8	83.6	71.1
3	3	* 32,144,428	* 43,628,507	30329212	25117031		3	3	* 24,719,065	* 10,688,984	2.51732e+07	2.03699e+07		3	3	* 76.9	* 24.5	83	81.1
4	1	28526694	136419671	29932279	17220519		4	1	2.27643e+07	1.07226e+08	2.66996e+07	1.42241e+07		4	1	79.8	78.6	89.2	82.6
4	2	24650202	161170456	35145923	38790822		4	2	1.903e+07	1.18621e+08	2.84331e+07	3.02956e+07		4	2	77.2	73.6	80.9	78.1
4	3	29726741	45405917	34490580	26610816		4	3	2.53866e+07	3.57799e+07	2.79029e+07	2.19539e+07		4	3	85.4	78.8	80.9	82.5
5	1	25796358	28482964	51713905	30226771		5	1	2.1282e+07	2.11344e+07	4.29743e+07	2.56928e+07		5	1	82.5	74.2	83.1	85
5	2	19639300	16836769	39980049	31795451		5	2	1.55543e+07	1.30148e+07	3.28636e+07	2.56271e+07		5	2	79.2	77.3	82.2	80.6
5	3	21726494	41533888	37783880	23717969		5	3	1.77071e+07	3.26456e+07	3.10961e+07	1.95673e+07		5	3	81.5	78.6	82.3	82.5
6	1	42486250	24757587	20613684	28540676		6	1	3.47962e+07	1.79493e+07	1.71094e+07	2.29182e+07		6	1	81.9	72.5	83	80.3
6	2	28181223	17919291	18090213	29580031		6	2	2.14177e+07	1.16475e+07	1.52862e+07	2.38119e+07		6	2	76	65	84.5	80.5
6	3	25805194	34253603	16738038	21221136		6	3	2.06958e+07	2.55189e+07	1.42106e+07	1.74862e+07		6	3	80.2	74.5	84.9	82.4
7	1	16193062	12373541	26383458	27687510		7	1	1.16914e+07	7.83245e+06	2.17664e+07	2.28145e+07		7	1	72.2	63.3	82.5	82.4
7	2	19526156	21069908	35424912	45656646		7	2	1.39807e+07	1.43697e+07	2.79503e+07	3.72558e+07		7	2	71.6	68.2	78.9	81.6
7	3	35827825	21469301	31706909	19740268		7	3	2.56527e+07	1.25166e+07	2.4446e+07	1.60094e+07		7	3	71.6	58.3	77.1	81.1
8	1	25850506	12914635	33266237	27507561		8	1	2.06029e+07	9.11773e+06	2.68459e+07	2.24187e+07		8	1	79.7	70.6	80.7	81.5
8	2	33701134	21505375	33449478	20389223		8	2	2.76349e+07	1.47312e+07	2.72279e+07	1.56589e+07		8	2	82	68.5	81.4	76.8
8	3	24851031	* 13,045,516	32490069	23102416		8	3	1.87625e+07	* 1,134,959	2.50823e+07	1.8713e+07		8	3	75.5	* 8.7	77.2	81
9	1	* 12,839,986	* 14,197	47367412	26443751		9	1	* 10,631,508	* 9,071	4.02149e+07	2.14194e+07		9	1	* 82.8	* 63.9	84.9	81
9	2	* 31,181,914	* 503,699	31882996	50446831		9	2	* 26,598,172	* 270,486	2.58252e+07	4.15682e+07		9	2	* 85.3	* 53.7	81	82.4
9	3	* 46,125,791	* 72,018	27244328	34395475		9	3	* 36,300,997	* 44,291	2.25855e+07	2.80667e+07		9	3	* 78.7	* 61.5	82.9	81.6
10	1	17479554	226362137	48058965	22448835		10	1	1.34767e+07	1.86296e+08	3.95525e+07	1.88121e+07		10	1	77.1	82.3	82.3	83.8
10	2	37336283	175262224	27964072	23949456		10	2	3.12131e+07	1.49674e+08	2.30144e+07	2.04768e+07		10	2	83.6	85.4	82.3	85.5
10	3	40666463	115581528	37301687	21591314		10	3	3.20452e+07	8.93445e+07	3.04382e+07	1.85253e+07		10	3	78.8	77.3	81.6	85.8
11	1	11652706	13894602	36876383	20638534		11	1	8.85606e+06	1.05043e+07	3.04968e+07	1.70268e+07		11	1	76	75.6	82.7	82.5
11	2	7700355	25558578	24287303	27326301		11	2	6.09868e+06	1.97312e+07	1.97942e+07	2.13692e+07		11	2	79.2	77.2	81.5	78.2
11	3	18687941	45613868	38279300	21150432		11	3	1.40533e+07	3.3435e+07	3.14656e+07	1.68992e+07		11	3	75.2	73.3	82.2	79.9
12	1	33544480	7405535	19992192	25917105		12	1	28512808	5.72448e+06	1.67535e+07	2.14853e+07		12	1	85	77.3	83.8	82.9
12	2	9838456	8634150	16786444	16791680		12	2	8.34301e+06	6.96776e+06	1.37817e+07	1.32486e+07		12	2	84.8	80.7	82.1	78.9
12	3	23024667	15917884	28968896	44439483		12	3	1.90874e+07	1.1827e+07	2.42759e+07	3.81291e+07		12	3	82.9	74.3	83.8	85.8
13	1	34494165	38525012	14642783	8757587		13	1	1.773e+07	2.92405e+07	1.11432e+07	7.77674e+06		13	1	51.4	75.9	76.1	88.8
13	2	19440145	16995658	26681656	32261997		13	2	1.46384e+07	1.32226e+07	2.38267e+07	3.02618e+07		13	2	75.3	77.8	89.3	93.8
13	3	57394477	18101595	37637644	18525646		13	3	4.80966e+07	1.55674e+07	3.50783e+07	1.69695e+07		13	3	83.8	86	93.2	91.6
14	1	16390247	55206228	14939443	8705065		14	1	1.13584e+07	2.77687e+07	9.97955e+06	7.05981e+06		14	1	69.3	50.3	66.8	81.1
14	2	18987596	15905866	20527097	36672042		14	2	1.55319e+07	5.58296e+06	1.84128e+07	3.44717e+07		14	2	81.8	35.1	89.7	94
14	3	39881838	29364854	27551155	20656427		14	3	3.03102e+07	2.25228e+07	2.53746e+07	1.68763e+07		14	3	76	76.7	92.1	81.7
15	1	* 34,793,004	* 145,993	14326646	8869217		15	1	* 21,328,111	* 76,062	8.76791e+06	7.27276e+06		15	1	* 61.3	* 52.1	61.2	82
15	2	* 14,758,381	* 74,800	24554445	9160942		15	2	* 9,445,363	* 46,525	2.2762e+07	8.06163e+06		15	2	* 64	* 62.2	92.7	88
15	3	* 18,385,859	* 27,279,666	30814900	9100736		15	3	* 15,021,246	* 15,522,129	2.62543e+07	7.3807e+06		15	3	* 81.7	* 56.9	85.2	81.1
16	1	30725765	72994825	13904799	8234450		16	1	2.13237e+07	4.91255e+07	8.44021e+06	5.53355e+06		16	1	69.4	67.3	60.7	67.2
16	2	18113871	16684251	33495524	12951195		16	2	1.11944e+07	1.1679e+07	3.05814e+07	1.0607e+07		16	2	61.8	70	91.3	81.9
16	3	31579101	19536859	* 19,966,206	15042519		16	3	2.08738e+07	1.48871e+07	* 1,118,107	1.1327e+07		16	3	66.1	76.2	* 5.6	75.3
17	1	17822634	45728312	14174988	8188919		17	1	1.28501e+07	3.3839e+07	9.45472e+06	7.53381e+06		17	1	72.1	74	66.7	92
17	2	15228168	15506095	36118496	39167505		17	2	1.13754e+07	1.08853e+07	3.45293e+07	3.72875e+07		17	2	74.7	70.2	95.6	95.2
17	3	35302833	23829372	37856951	20399424		17	3	2.90895e+07	1.85154e+07	3.41091e+07	1.93999e+07		17	3	82.4	77.7	90.1	95.1
18	1	20108938	21124199	13892823	8555369		18	1	1.54638e+07	1.41955e+07	1.07114e+07	7.86238e+06		18	1	76.9	67.2	77.1	91.9
18	2	17712506	16032567	30995517	29418968		18	2	1.34084e+07	1.29062e+07	2.93838e+07	2.4506e+07		18	2	75.7	80.5	94.8	83.3
18	3	40425749	35919215	34366438	17466863		18	3	3.20576e+07	2.95974e+07	3.19952e+07	1.65935e+07		18	3	79.3	82.4	93.1	95
1 LD = leaf tissue, deficient iron
2 LS = leaf tissue, sufficient iron
3 RD = root tissue, deficient iron
4 RS = root tissue, sufficient iron
* sample removed from analysis

## Sheet: Summary stats
Before sample removal
	LD	LS	RD	RS
Mean	2.05035e+07	2.54117e+07	2.48431e+07	1.98856e+07
Standard Error	1.14276e+06	5.01898e+06	1.24614e+06	1.16049e+06
Median	1.98452e+07	1.45504e+07	2.60398e+07	1.91958e+07
Standard Deviation	8.39756e+06	3.68818e+07	9.15726e+06	8.52782e+06
Sample Variance	7.0519e+13	1.36027e+15	8.38553e+13	7.27238e+13
Kurtosis	0.769203	8.81521	-0.078152	0.14776
Skewness	0.753142	2.93367	-0.395723	0.523229
Range	4.19979e+07	1.8629e+08	4.18561e+07	3.60346e+07
Minimum	6.09868e+06	5644.23	1.11811e+06	5.53355e+06
Maximum	4.80966e+07	1.86296e+08	4.29743e+07	4.15682e+07
Sum	1.10719e+09	1.37223e+09	1.34153e+09	1.07382e+09
Count	54	54	54	54
Confidence Level(95.0%)	2.29209e+06	1.00668e+07	2.49945e+06	2.32765e+06
CV	0.409566	1.45137	0.368604	0.428845
After sample removal
	LD	LS	RD	RS
Mean	2.05328e+07	3.0555e+07	2.52907e+07	1.98856e+07
Standard Error	1.26637e+06	5.88515e+06	1.18512e+06	1.16049e+06
Median	1.90874e+07	1.53016e+07	2.62543e+07	1.91958e+07
Standard Deviation	8.49509e+06	3.90377e+07	8.62782e+06	8.52782e+06
Sample Variance	7.21665e+13	1.52394e+15	7.44392e+13	7.27238e+13
Kurtosis	0.97078	7.14267	-0.364529	0.14776
Skewness	0.804438	2.71391	-0.228942	0.523229
Range	4.19979e+07	1.80713e+08	3.4534e+07	3.60346e+07
Minimum	6.09868e+06	5.58296e+06	8.44021e+06	5.53355e+06
Maximum	4.80966e+07	1.86296e+08	4.29743e+07	4.15682e+07
Sum	9.23977e+08	1.34442e+09	1.34041e+09	1.07382e+09
Count	45	44	53	54
Confidence Level(95.0%)	2.55221e+06	1.18685e+07	2.37812e+06	2.32765e+06
CV	0.413732	1.27762	0.341146	0.428845
