# Supplementary material for: Comparing Early Transcriptomic Responses of 18 Soybean (Glycine max) Genotypes to Iron Stress
Source: Int J Mol Sci. 2021 Oct 28;22(21):11643. doi: 10.3390/ijms222111643 (PMC8583884; doi:10.3390/ijms222111643)
Supplement: Supplementary file 1 [file ijms-22-11643-s001.zip › Kohlhase_IJMS_Supplemental_Data_files/Supplemental_file_3.xlsx]

## Sheet: DEG_annotation_key
Supplemental file S3. Differentially expressed genes (DEGs) responding to iron stress in leaf tissue of 18 soybean genotypes. Significant DEGs (FDR < 0.05) were identified by testing gene expression of leaf tissue under deficient conditions against sufficient conditions 60 minutes after iron stress within each genotype. Output from edgeR (including log2 fold-change [logFC], false discovery rate […
(1) GlymaID from Gmax version 2.0. Only primary predicted proteins were included in analyses. For more information on Gmax2.0 cDNAs see http://phytozome.jgi.doe.gov/pz/portal.html#!info?alias=Org_Gmax.
(2) logFC = log2 fold-change difference between test groups
(3) FDR = false discovery rate (FDR < 0.05)
(4) G# = average logCPM for the given genotype (#) regardless of iron condition
(5) Def.# = average logCPM for all replicates of genotype (#) under deficient iron conditions
(6) Suf.# = average logCPM for all replicates of genotype (#) under sufficient iron conditions
(7) D#.rep ## = logCPM for replicate (##) of genotype (#) under deficient conditions
(8) S#.rep ## = logCPM for replicate (##) of genotype (#) under sufficient conditions
(9) Top Uniref100 BLASTP Hit. Match determined via BLASTP of Gmax2.0 primary proteins against Uniref100 (version 03/27/2014). E-value for the top high scoring pair(HSP) is indicated. Top Uniref100 percent coverage determined by dividing the length of the top HSP by the length of the hit sequence.
(10) Top Descriptive Uniref100 BLASTP Hit. The BLAST report generated above (2) was parsed to eliminate uninformative hits. Hits including the words uncharacterized, putative, related, predicted, orf, expressed or containing Arabidopsis or Rice gene identifiers (AtXgXXXXX, OsXXgXXXXX) were ignored. E-value for the top high scoring pair(HSP) is indicated. Top Uniref100 percent coverage determined …
(11) Top Arabidopsis (TAIR10) BLASTP Hit (4). Match determined via BLASTP of Gmax2.0 primary proteins against Arabidopsis thaliana proteins (TAIR10). For additional details see www.arabidopsis.org. E-value for the top high scoring pair(HSP) is indicated. Percent coverage determined by dividing the length of the top HSP by the length of the hit sequence.
(12) Gene Ontology Biological Process IDs. GO Biological Process IDs were assigned to each Gmax2.0 ID using the GO terms associated with the Top TAIR10 BLASTP Hit (4). The annotation information was obtained from TAIR v 10 (03/27/14). Descriptions for the GO terms are also provided.
(13) Gene Ontology Molecular Function IDs. GO Molecular Function IDs were assigned to each Gmax2.0 ID using the GO terms associated with the Top TAIR10 BLASTP Hit (4). The annotation information was obtained from TAIR v. 10 (03/27/14). Descriptions for the GO terms are also provided.
(14) Gene Ontology Cellular Component IDs. GO Cellular Component IDs were assigned to each Gmax2.0 ID using the GO terms associated with the Top TAIR10 BLASTP Hit (4). The annotation information was obtained from TAIR v 10 (03/27/14). Descriptions for the GO terms are also provided.
(15) PFAM IDs and descriptions were assigned by Phytozome. For more information see http://phytozome.jgi.doe.gov/pz/portal.html#!info?alias=Org_Gmax.
(16) PANTHER IDs and descriptions were assigned by Phytozome. For more information see http://phytozome.jgi.doe.gov/pz/portal.html#!info?alias=Org_Gmax.
(17) KOG IDs and descriptions were assigned by Phytozome. For more information see http://phytozome.jgi.doe.gov/pz/portal.html#!info?alias=Org_Gmax.

## Sheet: Leaves_G1
Gmax 2.0 Primary Protein ID (1)	logFC (2)	FDR (3)	G.1 (4)	Def.1 (5)	Suf.1 (6)	D1.rep 1 (7)	D1.rep 2	D1.rep 3	S1.rep 1 (8)	S1.rep 2	S1.rep 3	Protein Length (AA)	Top Uniref100 BLASTP Hit (9)	E-value (E<10-6)	% Coverage	Top Descriptive Uniref100 BLASTP Hit (10)	E-value (E<10-6)	% Coverage	Top Arabidopsis (TAIR10) BLASTP Hit (11)	E-value (E<10-6)	Coverage	Gene Ontology Biological Process IDs (12)	Gene Ontology Biological Process Descriptions	Gene Ontology Molecular Function IDs (13)	Gene Ontology Molecular Function Descriptions	Gene Ontology Cellular Component IDs (14)	Gene Ontology Cellular Component Descriptions	PFAM IDs (15)	PFAM_Descriptions	Panther IDs (16)	Panther_Descriptions	KOG IDs (17)	KOG_Desctiptions
Glyma.01G000200	1.48951	0.0217159	2.38056	3.18349	1.57762	3.37428	3.29686	2.87934	1.94393	2.17611	0.612825	95	UniRef100_K7K100 Uncharacterized protein (Fragment) n=1 Tax=Glycine max RepID=K7K100_SOYBN	6e-09	14.44	NA	NA	NA	NA	NA	NA	NA	NA	NA	NA	NA	NA	NA	NA	NA	NA	NA	NA
Glyma.01G000500	-1.32544	0.00702026	2.68623	2.11055	3.26191	1.9874	2.0975	2.24675	3.07154	2.52305	4.19113	105	NA	NA	NA	NA	NA	NA	NA	NA	NA	NA	NA	NA	NA	NA	NA	NA	NA	NA	NA	NA	NA
Glyma.01G000900	1.10843	0.0125504	3.50443	4.09044	2.91842	3.92341	4.16642	4.18149	3.23151	3.23784	2.28591	764	UniRef100_I1J495 Uncharacterized protein n=1 Tax=Glycine max RepID=I1J495_SOYBN	0	100	NA	NA	NA	AT5G58100.1|Symbols:|unknown protein; INVOLVED IN: pollen exine formation; EXPRESSED IN: 19 plant structures; EXPRESSED DURING: 8 growth stages; BEST Arabidopsis thaliana protein match is: unknown protein (TAIR:AT3G28720.1); Has 35333 Blast hits to 34131 proteins in 2444 species: Archae - 798; Bacteria - 22429; Metazoa - 974; Fungi - 991; Plants - 531; Viruses - 0; Other Eukaryotes - 9610 (source…	0	78.41	GO:0010584	pollen exine formation	NA	NA	GO:0005739 GO:0005783 GO:0005794	Golgi apparatus; endoplasmic reticulum; mitochondrion	NA	NA	NA	NA	NA	NA
Glyma.01G002000	-2.3563	0.0415817	4.17002	3.03349	5.30655	2.9942	2.52693	3.57935	5.24716	4.58741	6.08508	144	UniRef100_C6T1D3 Uncharacterized protein n=1 Tax=Glycine max RepID=C6T1D3_SOYBN	8e-102	100	UniRef100_E4MWR8 mRNA, clone: RTFL01-09-F11 n=2 Tax=Eutrema RepID=E4MWR8_THEHA	1e-13	25.5	AT5G20700.1|Symbols:|Protein of unknown function (DUF581)|chr5:7006178-7007003 REVERSE LENGTH=248	3e-16	25.81	GO:0006612 GO:0006816 GO:0006833 GO:0007030 GO:0008150 GO:0009651 GO:0009750 GO:0009963 GO:0010363	Golgi organization; biological process; calcium ion transport; positive regulation of flavonoid biosynthetic process; protein targeting to membrane; regulation of plant-type hypersensitive response; response to fructose stimulus; response to salt stress; water transport	NA	NA	NA	NA	PF04570	Protein of unknown function (DUF581)	NA	NA	NA	NA
Glyma.01G002400	-1.62753	0.0115503	4.15675	3.3674	4.9461	2.95092	3.57193	3.57935	4.45688	4.86929	5.51213	158	UniRef100_K7K119 Uncharacterized protein n=2 Tax=Glycine max RepID=K7K119_SOYBN	5e-112	69.47	UniRef100_B9SCE0 Phospholipase A21 n=1 Tax=Ricinus communis RepID=B9SCE0_RICCO	4e-71	83.75	AT2G06925.1|Symbols:ATSPLA2-ALPHA, PLA2-ALPHA|Phospholipase A2 family protein|chr2:2842475-2843212 REVERSE LENGTH=148	1e-73	104.05	NA	NA	GO:0004623	phospholipase A2 activity	GO:0005576 GO:0005773 GO:0005794	Golgi apparatus; extracellular region; vacuole	NA	NA	NA	NA	NA	NA
Glyma.01G002700	-1.57742	0.00334885	4.47091	3.71848	5.22333	3.59835	4.01921	3.53789	4.80094	4.98575	5.8833	213	UniRef100_I1J4B6 Uncharacterized protein n=1 Tax=Glycine max RepID=I1J4B6_SOYBN	1e-154	100	UniRef100_G7KJV3 Thioredoxin-like protein n=1 Tax=Medicago truncatula RepID=G7KJV3_MEDTR	7e-110	97.2	AT4G29670.1|Symbols:ACHT2|atypical CYS HIS rich thioredoxin 2|chr4:14535772-14537108 REVERSE LENGTH=235	9e-87	66.81	GO:0006662 GO:0045454	cell redox homeostasis; glycerol ether metabolic process	GO:0009055 GO:0015035 GO:0016671	electron carrier activity; oxidoreductase activity, acting on a sulfur group of donors, disulfide as acceptor; protein disulfide oxidoreductase activity	GO:0009507	chloroplast	PF00085	Thioredoxin	PTHR10438	THIOREDOXIN	KOG0907	Thioredoxin
Glyma.01G003000	-2.02144	0.00470524	4.04865	3.08135	5.01595	3.06085	3.47482	2.70837	4.36497	4.97327	5.70962	279	UniRef100_I1J4B9 Uncharacterized protein n=1 Tax=Glycine max RepID=I1J4B9_SOYBN	0	100	UniRef100_Q0PJG7 MYB transcription factor MYB129 (Fragment) n=1 Tax=Glycine max RepID=Q0PJG7_SOYBN	0	94.57	AT5G56840.1|Symbols:|myb-like transcription factor family protein|chr5:22980789-22982152 FORWARD LENGTH=233	3e-56	70.39	GO:0006355	regulation of transcription, DNA-dependent	GO:0003676 GO:0003677 GO:0003700 GO:0008270	DNA binding; nucleic acid binding; sequence-specific DNA binding transcription factor activity; zinc ion binding	GO:0005634	nucleus	PF00249	Myb-like DNA-binding domain	PTHR12374	TRANSCRIPTIONAL ADAPTOR 2 (ADA2)-RELATED	NA	NA
Glyma.01G003200	-0.92872	0.0132011	2.74968	2.29581	3.20356	2.20929	2.37374	2.30439	2.98438	3.19547	3.43082	206	UniRef100_K7K127 Uncharacterized protein n=1 Tax=Glycine max RepID=K7K127_SOYBN	4e-150	100	UniRef100_Q9SU91 Probable acyl-[acyl-carrier-protein]--UDP-N-acetylglucosamine O-acyltransferase, mitochondrial n=1 Tax=Arabidopsis thaliana RepID=LPXA_ARATH	3e-100	60.12	AT4G29540.2|Symbols:|bacterial transferase hexapeptide repeat-containing protein|chr4:14497775-14499765 FORWARD LENGTH=336	3e-103	60.12	GO:0019408 GO:2001289	dolichol biosynthetic process; lipid X metabolic process	GO:0008780	acyl-[acyl-carrier-protein]-UDP-N-acetylglucosamine O-acyltransferase activity	GO:0005739	mitochondrion	NA	NA	PTHR23416	SIALIC ACID SYNTHASE-RELATED	NA	NA
Glyma.01G004600	-2.15235	0.00283817	2.98362	1.97647	3.99078	2.16453	1.64083	2.12405	3.42599	3.74338	4.80298	66	UniRef100_C6SXX1 Putative uncharacterized protein n=2 Tax=Glycine max RepID=C6SXX1_SOYBN	2e-35	100	UniRef100_Q9M373 Arabinogalactan peptide 20 n=1 Tax=Arabidopsis thaliana RepID=AGP20_ARATH	5e-13	82.43	AT3G61640.1|Symbols:AGP20, AtAGP20|arabinogalactan protein 20|chr3:22810283-22810629 REVERSE LENGTH=74	5e-16	82.43	GO:0008150 GO:0009612	biological process; response to mechanical stimulus	NA	NA	GO:0005886 GO:0031225	anchored to membrane; plasma membrane	PF06376	Protein of unknown function (DUF1070)	NA	NA	NA	NA
Glyma.01G005400	-2.40256	0.0241166	5.68929	4.56548	6.81309	4.35713	4.68357	4.65575	6.46761	6.24892	7.72273	540	UniRef100_I1J4F8 Uncharacterized protein n=2 Tax=Glycine max RepID=I1J4F8_SOYBN	0	100	UniRef100_G7KHY6 6-phosphofructokinase n=1 Tax=Medicago truncatula RepID=G7KHY6_MEDTR	0	94.26	AT4G26270.1|Symbols:PFK3|phosphofructokinase 3|chr4:13301094-13304030 REVERSE LENGTH=489	0	99.39	GO:0006096 GO:0010053	glycolysis; root epidermal cell differentiation	GO:0003872 GO:0005524	6-phosphofructokinase activity; ATP binding	GO:0005737 GO:0005829 GO:0005945	6-phosphofructokinase complex; cytoplasm; cytosol	PF00365	Phosphofructokinase	PTHR13697	PHOSPHOFRUCTOKINASE	KOG2440	Pyrophosphate-dependent_phosphofructo-1-kinase
Glyma.01G006400	1.17911	0.0311602	4.42857	5.05145	3.8057	4.92742	5.31096	4.91596	3.95917	4.31798	3.13995	598	UniRef100_I1J4G8 Uncharacterized protein n=1 Tax=Glycine max RepID=I1J4G8_SOYBN	0	100	UniRef100_B6ETP1 Arginyl-tRNA synthetase n=1 Tax=Glycine max RepID=B6ETP1_SOYBN	0	100	AT4G26300.1|Symbols:emb1027|Arginyl-tRNA synthetase, class Ic|chr4:13308400-13313109 REVERSE LENGTH=642	0	91.59	GO:0006164 GO:0006418 GO:0006420 GO:0009793 GO:0010162 GO:0010564 GO:0048366 GO:0048825	arginyl-tRNA aminoacylation; cotyledon development; embryo development ending in seed dormancy; leaf development; purine nucleotide biosynthetic process; regulation of cell cycle process; seed dormancy process; tRNA aminoacylation for protein translation	GO:0000166 GO:0004812 GO:0004814 GO:0005524	ATP binding; aminoacyl-tRNA ligase activity; arginine-tRNA ligase activity; nucleotide binding	GO:0005737 GO:0005739 GO:0009507 GO:0009570	chloroplast; chloroplast stroma; cytoplasm; mitochondrion	PF05746 PF03485 PF00750	DALR anticodon binding domain; Arginyl tRNA synthetase N terminal domain; tRNA synthetases class I (R)	PTHR11956	ARGINYL-TRNA SYNTHETASE	KOG4426	Arginyl-tRNA_synthetase
Glyma.01G006700	-1.66995	0.0283108	4.05194	3.27881	4.82507	3.36771	2.9922	3.47652	4.81363	4.08254	5.57903	709	UniRef100_I1J4H3 Uncharacterized protein n=1 Tax=Glycine max RepID=I1J4H3_SOYBN	0	100	UniRef100_D7LZB3 Peptidase M28 family protein n=1 Tax=Arabidopsis lyrata subsp. lyrata RepID=D7LZB3_ARALL	0	99.71	AT5G19740.1|Symbols:|Peptidase M28 family protein|chr5:6673986-6676767 FORWARD LENGTH=681	0	99.85	GO:0006508	proteolysis	GO:0008233 GO:0016805	dipeptidase activity; peptidase activity	GO:0005773 GO:0005886	plasma membrane; vacuole	PF04253 PF04389 PF02225	Transferrin receptor-like dimerisation domain; Peptidase family M28; PA domain	PTHR10404	N-ACETYLATED-ALPHA-LINKED ACIDIC DIPEPTIDASE	KOG2195	Transferrin_receptor_and_related_proteins_containing_the_protease-associated_(PA)_domain
Glyma.01G007200	-1.29907	0.0168637	4.7628	4.14471	5.38088	4.166	4.14553	4.12261	5.09423	5.09927	5.94915	497	UniRef100_I1J4I1 Uncharacterized protein n=1 Tax=Glycine max RepID=I1J4I1_SOYBN	0	100	UniRef100_G7L7F0 Hexokinase n=1 Tax=Medicago truncatula RepID=G7L7F0_MEDTR	0	80.82	AT2G19860.1|Symbols:ATHXK2, HXK2|hexokinase 2|chr2:8570818-8573762 FORWARD LENGTH=502	0	98.61	GO:0005975 GO:0006096 GO:0009747 GO:0010182 GO:0012501	carbohydrate metabolic process; glycolysis; hexokinase-dependent signaling; programmed cell death; sugar mediated signaling pathway	GO:0004340 GO:0004396 GO:0005524 GO:0008865 GO:0016773	ATP binding; fructokinase activity; glucokinase activity; hexokinase activity; phosphotransferase activity, alcohol group as acceptor	GO:0005739 GO:0009507 GO:0009536 GO:0031307	chloroplast; integral to mitochondrial outer membrane; mitochondrion; plastid	PF03727 PF00349	Hexokinase; Hexokinase	PTHR19443	HEXOKINASE	KOG1369	Hexokinase
Glyma.01G008500	1.60662	0.0453232	5.37944	6.19155	4.56733	6.06143	6.4597	6.05352	4.75559	4.8352	4.1112	592	UniRef100_I1J4J6 Malic enzyme n=1 Tax=Glycine max RepID=I1J4J6_SOYBN	0	100	UniRef100_I1J4J6 Malic enzyme n=1 Tax=Glycine max RepID=I1J4J6_SOYBN	0	100	AT1G79750.1|Symbols:ATNADP-ME4, NADP-ME4|NADP-malic enzyme 4|chr1:30007655-30011179 REVERSE LENGTH=646	0	89.63	GO:0006094 GO:0006108 GO:0006633 GO:0007010 GO:0009793 GO:0009845 GO:0010498 GO:0051289 GO:0055114	cytoskeleton organization; embryo development ending in seed dormancy; fatty acid biosynthetic process; gluconeogenesis; malate metabolic process; oxidation-reduction process; proteasomal protein catabolic process; protein homotetramerization; seed germination	GO:0000166 GO:0004470 GO:0004473 GO:0008270 GO:0016491 GO:0016616 GO:0016619 GO:0016652 GO:0042803 GO:0046872 GO:0050897 GO:0051287	NAD binding; cobalt ion binding; malate dehydrogenase (oxaloacetate-decarboxylating) (NADP+) activity; malate dehydrogenase (oxaloacetate-decarboxylating) activity; malic enzyme activity; metal ion binding; nucleotide binding; oxidoreductase activity; oxidoreductase activity, acting on NAD(P)H, NAD(P) as acceptor; oxidoreductase activity, acting on the CH-OH group of donors, NAD or NADP as accept…	GO:0009507	chloroplast	PF00390 PF03949	Malic enzyme, N-terminal domain; Malic enzyme, NAD binding domain	PTHR23406	MALIC ENZYME-RELATED	KOG1257	NADP+-dependent_malic_enzyme
Glyma.01G008700	3.38357	0.0394803	-0.583824	0.776977	-1.94462	0.687676	0.920457	0.722798	-1.8672	-1.23817	-2.7285	989	UniRef100_K7K152 Uncharacterized protein n=1 Tax=Glycine max RepID=K7K152_SOYBN	0	100	UniRef100_D7L6F2 RNA-dependent RNA polymerase family protein n=1 Tax=Arabidopsis lyrata subsp. lyrata RepID=D7L6F2_ARALL	0	99.8	AT2G19930.1|Symbols:|RNA-dependent RNA polymerase family protein|chr2:8607533-8612441 REVERSE LENGTH=977	0	100.2	GO:0009410 GO:0009640 GO:0009793 GO:0009845 GO:0009855 GO:0009909 GO:0009933 GO:0009944 GO:0010014 GO:0010075 GO:0010162 GO:0010182 GO:0010228 GO:0016441 GO:0016567 GO:0019915 GO:0048522 GO:0050826	determination of bilateral symmetry; embryo development ending in seed dormancy; lipid storage; meristem initiation; meristem structural organization; photomorphogenesis; polarity specification of adaxial/abaxial axis; positive regulation of cellular process; posttranscriptional gene silencing; protein ubiquitination; regulation of flower development; regulation of meristem growth; response to fr…	GO:0003968	RNA-directed RNA polymerase activity	GO:0005575	cellular component	PF05183	RNA dependent RNA polymerase	PTHR23079	RNA-DEPENDENT RNA POLYMERASE	KOG0988	RNA-directed_RNA_polymerase_QDE-1_required_for_posttranscriptional_gene_silencing_and_RNA_interference
Glyma.01G010100	-1.30023	0.0258617	3.31038	2.66605	3.95472	2.85089	2.52693	2.62032	3.9477	3.96134	3.95511	804	UniRef100_I1J4L5 Uncharacterized protein n=1 Tax=Glycine max RepID=I1J4L5_SOYBN	0	100.75	UniRef100_B9MUA6 Early-responsive to dehydration family protein n=1 Tax=Populus trichocarpa RepID=B9MUA6_POPTR	0	100.88	AT1G32090.1|Symbols:|early-responsive to dehydration stress protein (ERD4)|chr1:11540244-11544041 REVERSE LENGTH=806	0	99.63	GO:0008150	biological process	GO:0003674	molecular function	GO:0005794 GO:0005886 GO:0009506 GO:0009507 GO:0016020	Golgi apparatus; chloroplast; membrane; plasma membrane; plasmodesma	PF02714	Domain of unknown function DUF221	PTHR13018	PROBABLE MEMBRANE PROTEIN DUF221-RELATED	KOG1134	Uncharacterized_conserved_protein
Glyma.01G010200	-1.8859	0.0160997	9.80841	8.88543	10.7314	8.74056	8.8899	9.02583	10.429	10.543	11.2221	408	UniRef100_I1J4L6 Phosphoribulokinase n=1 Tax=Glycine max RepID=I1J4L6_SOYBN	0	100	UniRef100_I1J4L6 Phosphoribulokinase n=1 Tax=Glycine max RepID=I1J4L6_SOYBN	0	100	AT1G32060.1|Symbols:PRK|phosphoribulokinase|chr1:11532668-11534406 FORWARD LENGTH=395	0	103.04	GO:0000165 GO:0005975 GO:0006098 GO:0006364 GO:0006612 GO:0008152 GO:0009058 GO:0009409 GO:0009595 GO:0009637 GO:0009657 GO:0009697 GO:0009773 GO:0009814 GO:0009862 GO:0009867 GO:0009902 GO:0010103 GO:0010114 GO:0010200 GO:0010207 GO:0010218 GO:0010310 GO:0010363 GO:0015979 GO:0018119 GO:0019344 GO:0019684 GO:0031348 GO:0035304 GO:0042742 GO:0043900 GO:0050832	MAPK cascade; biosynthetic process; carbohydrate metabolic process; chloroplast relocation; cysteine biosynthetic process; defense response, incompatible interaction; defense response to bacterium; defense response to fungus; detection of biotic stimulus; jasmonic acid mediated signaling pathway; metabolic process; negative regulation of defense response; pentose-phosphate shunt; peptidyl-cystein…	GO:0005515 GO:0005524 GO:0008974 GO:0016301	ATP binding; kinase activity; phosphoribulokinase activity; protein binding	GO:0009507 GO:0009535 GO:0009570 GO:0009579 GO:0009941 GO:0010319 GO:0016020 GO:0048046	apoplast; chloroplast; chloroplast envelope; chloroplast stroma; chloroplast thylakoid membrane; membrane; stromule; thylakoid	PF00485	Phosphoribulokinase / Uridine kinase family	PTHR10285	URIDINE KINASE	KOG4203	Armadillo/beta-Catenin/plakoglobin
Glyma.01G010500	-2.06653	0.0489556	2.06356	1.09614	3.03097	1.08996	1.10485	1.09362	2.65809	2.83048	3.60435	935	UniRef100_C6ZS43 NBS-LRR type disease resistance protein n=1 Tax=Glycine max RepID=C6ZS43_SOYBN	0	100	UniRef100_C6ZS43 NBS-LRR type disease resistance protein n=1 Tax=Glycine max RepID=C6ZS43_SOYBN	0	100	AT3G07040.1|Symbols:RPM1, RPS3|NB-ARC domain-containing disease resistance protein|chr3:2226244-2229024 REVERSE LENGTH=926	1e-149	97.3	GO:0006952 GO:0009626	defense response; plant-type hypersensitive response	GO:0000166 GO:0005515 GO:0043531	ADP binding; nucleotide binding; protein binding	GO:0005886	plasma membrane	PF00931	NB-ARC domain	PTHR23155	LEUCINE-RICH REPEAT-CONTAINING PROTEIN	KOG4658	Apoptotic_ATPase
Glyma.01G010600	-1.11837	0.0141845	5.47927	4.94067	6.01788	4.81366	5.13937	4.86897	5.63476	5.91536	6.5035	139	UniRef100_C6T1S3 Uncharacterized protein n=1 Tax=Glycine max RepID=C6T1S3_SOYBN	9e-98	100	UniRef100_Q016E2 WGS project CAID00000000 data, contig chromosome 06 n=1 Tax=Ostreococcus tauri RepID=Q016E2_OSTTA	3e-07	43.92	AT1G33810.1|Symbols:|unknown protein; FUNCTIONS IN: molecular_function unknown; INVOLVED IN: biological_process unknown; LOCATED IN: chloroplast thylakoid membrane, chloroplast, chloroplast envelope; EXPRESSED IN: 22 plant structures; EXPRESSED DURING: 13 growth stages; Has 39 Blast hits to 39 proteins in 18 species: Archae - 0; Bacteria - 0; Metazoa - 0; Fungi - 0; Plants - 39; Viruses - 0; Othe…	3e-61	96.38	GO:0008150 GO:0045036	biological process; protein targeting to chloroplast	GO:0003674	molecular function	GO:0005634 GO:0009507 GO:0009535 GO:0009536 GO:0009941	chloroplast; chloroplast envelope; chloroplast thylakoid membrane; nucleus; plastid	NA	NA	NA	NA	NA	NA
Glyma.01G010900	-1.19453	0.0135637	3.06435	2.48339	3.6453	2.40156	2.55887	2.48975	3.39252	3.58827	3.95511	152	UniRef100_C6TCP9 Uncharacterized protein n=1 Tax=Glycine max RepID=C6TCP9_SOYBN	5e-104	100	NA	NA	NA	AT1G31940.1|Symbols:|unknown protein; LOCATED IN: plasma membrane; EXPRESSED IN: 22 plant structures; EXPRESSED DURING: 13 growth stages; BEST Arabidopsis thaliana protein match is: unknown protein (TAIR:AT2G35585.1); Has 67 Blast hits to 67 proteins in 17 species: Archae - 0; Bacteria - 0; Metazoa - 0; Fungi - 0; Plants - 67; Viruses - 0; Other Eukaryotes - 0 (source: NCBI BLink).|chr1:11470293-…	1e-64	93.67	NA	NA	NA	NA	GO:0005634 GO:0005886	nucleus; plasma membrane	NA	NA	NA	NA	NA	NA
Glyma.01G011300	-1.60272	0.0173886	5.85477	5.06739	6.64216	4.98862	5.11541	5.09813	6.42894	6.4805	7.01704	606	UniRef100_I1J4M9 Uncharacterized protein n=1 Tax=Glycine max RepID=I1J4M9_SOYBN	0	100	UniRef100_G7K9K3 Pentatricopeptide repeat-containing protein n=1 Tax=Medicago truncatula RepID=G7K9K3_MEDTR	0	98.25	AT1G31920.1|Symbols:|Tetratricopeptide repeat (TPR)-like superfamily protein|chr1:11461864-11463684 REVERSE LENGTH=606	0	96.7	GO:0008150 GO:0010075 GO:0016556	biological process; mRNA modification; regulation of meristem growth	NA	NA	GO:0005739	mitochondrion	PF01535	PPR repeat	PTHR24015	FAMILY NOT NAMED	NA	NA
Glyma.01G011700	-1.25105	0.0418922	3.21349	2.60408	3.8229	2.52473	2.73696	2.55057	3.62642	3.69857	4.14371	606	UniRef100_K7K163 Uncharacterized protein n=1 Tax=Glycine max RepID=K7K163_SOYBN	0	100	UniRef100_G7K9K3 Pentatricopeptide repeat-containing protein n=1 Tax=Medicago truncatula RepID=G7K9K3_MEDTR	0	98.25	AT1G31920.1|Symbols:|Tetratricopeptide repeat (TPR)-like superfamily protein|chr1:11461864-11463684 REVERSE LENGTH=606	0	94.88	GO:0008150 GO:0010075 GO:0016556	biological process; mRNA modification; regulation of meristem growth	NA	NA	GO:0005739	mitochondrion	PF01535	PPR repeat	PTHR24015	FAMILY NOT NAMED	NA	NA
Glyma.01G012600	-0.965069	0.00990452	3.56021	3.11606	4.00437	3.15538	3.36167	2.83113	3.86471	3.45094	4.69744	85	UniRef100_K7K173 Uncharacterized protein n=1 Tax=Glycine max RepID=K7K173_SOYBN	1e-55	100	NA	NA	NA	NA	NA	NA	NA	NA	NA	NA	NA	NA	NA	NA	NA	NA	NA	NA
Glyma.01G014400	-0.881874	0.0463957	4.35275	3.92258	4.78292	3.75248	4.15078	3.86447	4.49679	4.68251	5.16946	304	UniRef100_I1J4R0 Uncharacterized protein n=1 Tax=Glycine max RepID=I1J4R0_SOYBN	0	100	UniRef100_B6TV09 3-beta hydroxysteroid dehydrogenase/isomerase family protein n=1 Tax=Zea mays RepID=B6TV09_MAIZE	7e-151	86.27	AT1G32220.1|Symbols:|NAD(P)-binding Rossmann-fold superfamily protein|chr1:11608038-11609591 FORWARD LENGTH=296	4e-150	102.03	GO:0006979 GO:0042631 GO:0044237	cellular metabolic process; cellular response to water deprivation; response to oxidative stress	GO:0000166 GO:0003824 GO:0050662	catalytic activity; coenzyme binding; nucleotide binding	GO:0005739 GO:0009507 GO:0009579 GO:0010287	chloroplast; mitochondrion; plastoglobule; thylakoid	PF01370	NAD dependent epimerase/dehydratase family	PTHR12126	NADH-UBIQUINONE OXIDOREDUCTASE 39 KDA SUBUNIT-RELATED	KOG4288	Predicted_oxidoreductase
Glyma.01G014700	-1.39658	0.00455032	4.49725	3.80045	5.19404	3.97616	3.53226	3.89294	5.09943	5.3944	5.08828	885	UniRef100_K7K186 Uncharacterized protein n=1 Tax=Glycine max RepID=K7K186_SOYBN	0	100	UniRef100_G7KCC8 Lysine-specific demethylase 5B n=1 Tax=Medicago truncatula RepID=G7KCC8_MEDTR	0	101.07	AT5G46910.1|Symbols:|Transcription factor jumonji (jmj) family protein / zinc finger (C5HC2 type) family protein|chr5:19046888-19050880 FORWARD LENGTH=787	0	95.55	GO:0006355 GO:0010200	regulation of transcription, DNA-dependent; response to chitin	GO:0003700	sequence-specific DNA binding transcription factor activity	GO:0005634	nucleus	PF02375 PF02373 PF02928	jmjN domain; JmjC domain, hydroxylase; C5HC2 zinc finger	PTHR10694	JUMONJI DOMAIN CONTAINING PROTEIN	KOG1246	DNA-binding_protein_jumonji/RBP2/SMCY,_contains_JmjC_domain
Glyma.01G015100	-1.30595	0.018844	6.46542	5.82966	7.10118	5.76051	5.8886	5.83988	6.9251	6.84669	7.53176	371	UniRef100_I1J4S3 Uncharacterized protein n=1 Tax=Glycine max RepID=I1J4S3_SOYBN	0	100	UniRef100_Q9ZP40 Plastoglobulin-1, chloroplastic n=1 Tax=Pisum sativum RepID=PG1_PEA	7e-165	98.6	AT2G35490.1|Symbols:|Plastid-lipid associated protein PAP / fibrillin family protein|chr2:14912309-14913797 REVERSE LENGTH=376	7e-122	77.66	GO:0008150	biological process	GO:0005198	structural molecule activity	GO:0009507 GO:0009534 GO:0009535 GO:0009536 GO:0009579 GO:0010287	chloroplast; chloroplast thylakoid; chloroplast thylakoid membrane; plastid; plastoglobule; thylakoid	PF04755	PAP fibrillin	NA	NA	NA	NA
Glyma.01G015400	-1.17989	0.00812504	4.57604	4.01607	5.13601	4.0145	4.01921	4.0145	4.70877	5.02257	5.67668	129	UniRef100_I1J4S8 Uncharacterized protein n=1 Tax=Glycine max RepID=I1J4S8_SOYBN	4e-84	100	UniRef100_A3AX00 OSJNBa0009P12.33 protein n=4 Tax=Oryza RepID=A3AX00_ORYSJ	7e-08	102.7	AT2G35470.1|Symbols:|unknown protein; Has 25 Blast hits to 25 proteins in 8 species: Archae - 0; Bacteria - 0; Metazoa - 0; Fungi - 0; Plants - 25; Viruses - 0; Other Eukaryotes - 0 (source: NCBI BLink).|chr2:14909014-14909720 REVERSE LENGTH=167	9e-19	61.68	GO:0008150	biological process	GO:0003674	molecular function	GO:0005739	mitochondrion	NA	NA	NA	NA	NA	NA
Glyma.01G015500	-1.31334	0.0474774	5.34616	4.70146	5.99086	4.73676	4.53492	4.8327	5.649	6.00702	6.31655	280	UniRef100_I1J4S9 Uncharacterized protein n=1 Tax=Glycine max RepID=I1J4S9_SOYBN	0	100	UniRef100_V5N8K0 RNA-binding region RNP-1 n=1 Tax=Phaseolus vulgaris RepID=V5N8K0_PHAVU	4e-164	100.72	AT4G17720.1|Symbols:|RNA-binding (RRM/RBD/RNP motifs) family protein|chr4:9862660-9864498 REVERSE LENGTH=313	1e-129	84.98	GO:0009627 GO:0034976	response to endoplasmic reticulum stress; systemic acquired resistance	GO:0000166 GO:0003676	nucleic acid binding; nucleotide binding	GO:0005634 GO:0005829	cytosol; nucleus	PF00076	RNA recognition motif. (a.k.a. RRM, RBD, or RNP domain)	PTHR11732	ALDO/KETO REDUCTASE	NA	NA
Glyma.01G016200	-1.79402	0.0153895	2.19933	1.38916	3.0095	1.21229	1.41514	1.54004	3.05024	2.21904	3.75924	140	UniRef100_K7LF33 Uncharacterized protein n=1 Tax=Glycine max RepID=K7LF33_SOYBN	7e-52	16.5	UniRef100_G7KDN8 E3 ubiquitin-protein ligase RNF14 n=1 Tax=Medicago truncatula RepID=G7KDN8_MEDTR	3e-45	14.76	AT1G32340.1|Symbols:NHL8|NDR1/HIN1-like 8|chr1:11663462-11666037 REVERSE LENGTH=688	3e-36	14.24	GO:0006487 GO:0006499 GO:0008150 GO:0009610	N-terminal protein myristoylation; biological process; protein N-linked glycosylation; response to symbiotic fungus	GO:0008270	zinc ion binding	GO:0005634	nucleus	PF01485	IBR domain	PTHR11685	RBR FAMILY (RING FINGER AND IBR DOMAIN-CONTAINING)	NA	NA
Glyma.01G016500	1.81866	0.0494714	4.29312	5.34478	3.24145	5.28193	5.26086	5.49155	4.37357	3.31902	2.03178	1247	UniRef100_I1J4T8 Uncharacterized protein n=5 Tax=Glycine RepID=I1J4T8_SOYBN	0	100	UniRef100_G7KDP1 ABC transporter B family member n=1 Tax=Medicago truncatula RepID=G7KDP1_MEDTR	0	99.76	AT4G25960.1|Symbols:PGP2|P-glycoprotein 2|chr4:13177438-13183425 FORWARD LENGTH=1273	0	97.17	GO:0006200 GO:0006810 GO:0010048 GO:0010315 GO:0010540 GO:0010541 GO:0043481 GO:0048440 GO:0055085	ATP catabolic process; acropetal auxin transport; anthocyanin accumulation in tissues in response to UV light; auxin efflux; basipetal auxin transport; carpel development; transmembrane transport; transport; vernalization response	GO:0000166 GO:0005524 GO:0016887 GO:0017111 GO:0042626	ATP binding; ATPase activity; ATPase activity, coupled to transmembrane movement of substances; nucleoside-triphosphatase activity; nucleotide binding	GO:0005886 GO:0009507 GO:0016020 GO:0016021	chloroplast; integral to membrane; membrane; plasma membrane	PF00664 PF00005	ABC transporter transmembrane region; ABC transporter	PTHR24221	FAMILY NOT NAMED	KOG0055	Multidrug/pheromone_exporter,_ABC_superfamily
Glyma.01G017800	-1.68308	0.0195709	1.95381	1.15608	2.75154	1.26977	1.10485	1.09362	2.34475	2.80252	3.10735	232	UniRef100_I1J4V1 Uncharacterized protein n=1 Tax=Glycine max RepID=I1J4V1_SOYBN	3e-164	100	UniRef100_Q5VSW6 OSJNBa0009P12.10 protein n=5 Tax=Oryza RepID=Q5VSW6_ORYSJ	1e-11	89.13	AT1G32690.1|Symbols:|unknown protein; FUNCTIONS IN: molecular_function unknown; INVOLVED IN: biological_process unknown; LOCATED IN: plasma membrane; EXPRESSED IN: 21 plant structures; EXPRESSED DURING: 11 growth stages; BEST Arabidopsis thaliana protein match is: unknown protein (TAIR:AT2G35200.1); Has 45 Blast hits to 45 proteins in 8 species: Archae - 0; Bacteria - 0; Metazoa - 0; Fungi - 0; P…	3e-29	112	GO:0008150	biological process	GO:0003674	molecular function	GO:0005634 GO:0005886	nucleus; plasma membrane	NA	NA	NA	NA	NA	NA
Glyma.01G018800	-1.51392	0.0274771	2.21369	1.51325	2.91413	1.45463	1.67037	1.41477	2.23575	3.12949	3.37715	222	UniRef100_I1J4W0 Uncharacterized protein n=1 Tax=Glycine max RepID=I1J4W0_SOYBN	2e-161	100	UniRef100_G7KF38 Abscisic acid receptor PYR1 n=1 Tax=Medicago truncatula RepID=G7KF38_MEDTR	1e-110	66.67	AT5G46790.1|Symbols:PYL1, RCAR12|PYR1-like 1|chr5:18984063-18984728 REVERSE LENGTH=221	8e-91	93.21	GO:0006569 GO:0009684 GO:0009738 GO:0019761 GO:0080163	abscisic acid mediated signaling pathway; glucosinolate biosynthetic process; indoleacetic acid biosynthetic process; regulation of protein serine/threonine phosphatase activity; tryptophan catabolic process	GO:0004872 GO:0005515 GO:0010427 GO:0042803	abscisic acid binding; protein binding; protein homodimerization activity; receptor activity	GO:0005634	nucleus	PF10604	Polyketide cyclase / dehydrase and lipid transport	NA	NA	NA	NA
Glyma.01G022600	-2.39193	0.00929859	4.05493	2.94906	5.16079	3.05268	2.73696	3.05755	4.76869	4.6037	6.10997	802	UniRef100_I1J504 Uncharacterized protein n=1 Tax=Glycine max RepID=I1J504_SOYBN	0	100	UniRef100_G7JWD7 U-box domain-containing protein n=1 Tax=Medicago truncatula RepID=G7JWD7_MEDTR	0	99.13	AT5G65500.1|Symbols:|U-box domain-containing protein kinase family protein|chr5:26181093-26183997 REVERSE LENGTH=791	0	100.51	GO:0006468 GO:0016567	protein phosphorylation; protein ubiquitination	GO:0004672 GO:0004713 GO:0004842 GO:0005524 GO:0016301 GO:0016772	ATP binding; kinase activity; protein kinase activity; protein tyrosine kinase activity; transferase activity, transferring phosphorus-containing groups; ubiquitin-protein ligase activity	GO:0000151 GO:0005634	nucleus; ubiquitin ligase complex	PF04564 PF07714	U-box domain; Protein tyrosine kinase	PTHR24420	LEUCINE-RICH REPEAT RECEPTOR-LIKE PROTEIN KINASE	KOG1187	Serine/threonine_protein_kinase
Glyma.01G023000	-1.5191	0.00549413	4.34003	3.67797	5.00209	3.59835	3.67025	3.76532	4.79454	4.22626	5.98548	173	UniRef100_I1J508 Uncharacterized protein n=1 Tax=Glycine max RepID=I1J508_SOYBN	8e-120	100	NA	NA	NA	AT4G38060.2|Symbols:|unknown protein; BEST Arabidopsis thaliana protein match is: unknown protein (TAIR:AT5G65480.1); Has 35333 Blast hits to 34131 proteins in 2444 species: Archae - 798; Bacteria - 22429; Metazoa - 974; Fungi - 991; Plants - 531; Viruses - 0; Other Eukaryotes - 9610 (source: NCBI BLink).|chr4:17873709-17874379 REVERSE LENGTH=136	7e-25	97.06	GO:0008150	biological process	GO:0003674	molecular function	GO:0005739 GO:0009507	chloroplast; mitochondrion	NA	NA	NA	NA	NA	NA
Glyma.01G023200	-1.52904	0.0204279	5.05576	4.31689	5.79463	4.60058	3.85525	4.49484	5.79382	5.19377	6.39629	720	UniRef100_I1J510 Uncharacterized protein n=3 Tax=Glycine max RepID=I1J510_SOYBN	0	100	UniRef100_G7JWE5 MscS-Like mechanosensitive ion channel MSCL8 n=1 Tax=Medicago truncatula RepID=G7JWE5_MEDTR	0	97.82	AT5G10490.1|Symbols:MSL2|MSCS-like 2|chr5:3300376-3304005 REVERSE LENGTH=673	0	106.84	GO:0009657 GO:0010020 GO:0055085	chloroplast fission; plastid organization; transmembrane transport	GO:0005216	ion channel activity	GO:0005886 GO:0009507 GO:0009526 GO:0016020	chloroplast; membrane; plasma membrane; plastid envelope	PF00924	Mechanosensitive ion channel	NA	NA	NA	NA
Glyma.01G025100	-1.55686	0.0129831	7.51289	6.74748	8.27829	6.90967	6.49418	6.83859	7.88638	8.26929	8.6792	160	UniRef100_I1J528 Uncharacterized protein n=1 Tax=Glycine max RepID=I1J528_SOYBN	2e-83	100	NA	NA	NA	NA	NA	NA	NA	NA	NA	NA	NA	NA	NA	NA	NA	NA	NA	NA
Glyma.01G025700	-3.77824	0.0166741	-0.860213	-1.87691	0.156487	-2.33662	-1.53776	-1.75635	-0.635387	-1.23817	2.34302	52	UniRef100_K7K1E9 Uncharacterized protein n=1 Tax=Glycine max RepID=K7K1E9_SOYBN	1e-28	100	NA	NA	NA	NA	NA	NA	NA	NA	NA	NA	NA	NA	NA	NA	NA	NA	NA	NA
Glyma.01G025800	-2.37513	0.00886761	2.54166	1.39639	3.68693	1.42963	1.26832	1.49123	3.32317	3.7286	4.00904	232	UniRef100_I1J535 Uncharacterized protein n=1 Tax=Glycine max RepID=I1J535_SOYBN	1e-165	100	UniRef100_B9HLQ7 Octicosapeptide/Phox/Bem1p domain-containing family protein n=1 Tax=Populus trichocarpa RepID=B9HLQ7_POPTR	3e-47	110.99	AT3G26510.4|Symbols:|Octicosapeptide/Phox/Bem1p family protein|chr3:9711886-9712588 REVERSE LENGTH=196	2e-47	55.1	GO:0008150	biological process	GO:0005515	protein binding	GO:0005634	nucleus	PF00564	PB1 domain	NA	NA	NA	NA
Glyma.01G026700	-2.13906	0.0136813	9.50381	8.46384	10.5438	8.47464	8.35472	8.56215	10.3621	10.1559	11.1133	482	UniRef100_I1J547 Uncharacterized protein n=1 Tax=Glycine max RepID=I1J547_SOYBN	0	100	UniRef100_A8IKE9 Alanine aminotransferase 3 n=1 Tax=Glycine max RepID=A8IKE9_SOYBN	0	100.21	AT1G70580.4|Symbols:AOAT2, GGT2|alanine-2-oxoglutarate aminotransferase 2|chr1:26613222-26615845 FORWARD LENGTH=481	0	100	GO:0009058 GO:0009853 GO:0010264 GO:0042218	1-aminocyclopropane-1-carboxylate biosynthetic process; biosynthetic process; myo-inositol hexakisphosphate biosynthetic process; photorespiration	GO:0003824 GO:0004021 GO:0008453 GO:0016740 GO:0016847 GO:0030170 GO:0047958	1-aminocyclopropane-1-carboxylate synthase activity; L-alanine:2-oxoglutarate aminotransferase activity; alanine-glyoxylate transaminase activity; catalytic activity; glycine:2-oxoglutarate aminotransferase activity; pyridoxal phosphate binding; transferase activity	GO:0005737 GO:0005777 GO:0009507 GO:0009570	chloroplast; chloroplast stroma; cytoplasm; peroxisome	PF00155	Aminotransferase class I and II	PTHR11751	SUBGROUP I AMINOTRANSFERASE RELATED	KOG0258	Alanine_aminotransferase
Glyma.01G027500	-1.47202	0.0212772	4.08795	3.36589	4.81	3.32089	3.23889	3.53789	4.6248	4.63575	5.16946	451	UniRef100_C6TBW3 Uncharacterized protein n=1 Tax=Glycine max RepID=C6TBW3_SOYBN	0	97.61	UniRef100_G7K048 Lipase n=1 Tax=Medicago truncatula RepID=G7K048_MEDTR	0	96.77	AT1G10740.4|Symbols:|alpha/beta-Hydrolases superfamily protein|chr1:3568343-3570466 REVERSE LENGTH=473	0	94.5	GO:0006114	glycerol biosynthetic process	NA	NA	GO:0005576	extracellular region	NA	NA	NA	NA	NA	NA
Glyma.01G027700	1.24694	0.0202219	2.98066	3.77469	2.18662	3.66948	3.99022	3.66436	2.98438	2.96267	0.612825	178	UniRef100_I1J561 Uncharacterized protein n=1 Tax=Glycine max RepID=I1J561_SOYBN	2e-122	100	NA	NA	NA	AT2G44820.1|Symbols:|unknown protein; Has 70 Blast hits to 70 proteins in 25 species: Archae - 0; Bacteria - 0; Metazoa - 9; Fungi - 4; Plants - 47; Viruses - 0; Other Eukaryotes - 10 (source: NCBI BLink).|chr2:18484690-18485517 FORWARD LENGTH=194	6e-36	65.98	GO:0008150	biological process	GO:0003674	molecular function	GO:0005575	cellular component	NA	NA	NA	NA	NA	NA
Glyma.01G028200	-1.2444	0.0267592	3.99016	3.37349	4.60683	3.26545	3.39744	3.45759	4.52795	4.56262	4.72992	254	UniRef100_I1J566 Uncharacterized protein n=1 Tax=Glycine max RepID=I1J566_SOYBN	0	94.76	UniRef100_G7K058 Menaquinone biosynthesis methyltransferase ubiE n=1 Tax=Medicago truncatula RepID=G7K058_MEDTR	3e-141	93.7	AT1G23360.1|Symbols:MENG|S-adenosyl-L-methionine-dependent methyltransferases superfamily protein|chr1:8295421-8296893 REVERSE LENGTH=261	3e-117	93.49	GO:0042372	phylloquinone biosynthetic process	GO:0008168 GO:0052624	2-phytyl-1,4-naphthoquinone methyltransferase activity; methyltransferase activity	GO:0005739 GO:0009507	chloroplast; mitochondrion	PF01209	ubiE/COQ5 methyltransferase family	PTHR10108	METHYLTRANSFERASE	KOG1540	Ubiquinone_biosynthesis_methyltransferase_COQ5
Glyma.01G028900	0.760965	0.0241166	5.09404	5.47763	4.71044	5.41208	5.47897	5.54185	4.89356	4.69016	4.54759	424	UniRef100_I1J574 Uncharacterized protein n=1 Tax=Glycine max RepID=I1J574_SOYBN	0	100	UniRef100_Q93YH3 ATP citrate lyase b-subunit n=1 Tax=Lupinus albus RepID=Q93YH3_LUPAL	0	100	AT1G10670.4|Symbols:ACLA-1|ATP-citrate lyase A-1|chr1:3535787-3538098 FORWARD LENGTH=423	0	100	GO:0000271 GO:0006084 GO:0006085 GO:0006633 GO:0007568 GO:0009825 GO:0009911 GO:0009932 GO:0010025 GO:0010817 GO:0015995 GO:0016117 GO:0019252 GO:0019344 GO:0030244 GO:0043481 GO:0045793 GO:0045995 GO:0048193 GO:0048366 GO:0048767 GO:0071555	Golgi vesicle transport; acetyl-CoA biosynthetic process; acetyl-CoA metabolic process; aging; anthocyanin accumulation in tissues in response to UV light; carotenoid biosynthetic process; cell tip growth; cell wall organization; cellulose biosynthetic process; chlorophyll biosynthetic process; cysteine biosynthetic process; fatty acid biosynthetic process; leaf development; multidimensional cell…	GO:0003878 GO:0005524 GO:0016874	ATP binding; ATP citrate synthase activity; ligase activity	GO:0005737 GO:0005829 GO:0009346	citrate lyase complex; cytoplasm; cytosol	PF08442	ATP-grasp domain	PTHR23118	ATP-CITRATE SYNTHASE	KOG1254	ATP-citrate_lyase
Glyma.01G029100	-1.44572	0.0299514	4.40227	3.71219	5.09235	3.73217	3.56409	3.84032	4.929	4.68251	5.66553	334	UniRef100_I1J576 Uncharacterized protein n=1 Tax=Glycine max RepID=I1J576_SOYBN	0	100	NA	NA	NA	AT1G10660.1|Symbols:|unknown protein; LOCATED IN: endomembrane system; EXPRESSED IN: 24 plant structures; EXPRESSED DURING: 15 growth stages; BEST Arabidopsis thaliana protein match is: unknown protein (TAIR:AT5G62960.1); Has 155 Blast hits to 154 proteins in 22 species: Archae - 0; Bacteria - 0; Metazoa - 10; Fungi - 4; Plants - 139; Viruses - 0; Other Eukaryotes - 2 (source: NCBI BLink).|chr1:3…	2e-125	100.94	GO:0008150	biological process	GO:0003674	molecular function	GO:0005575	cellular component	NA	NA	NA	NA	NA	NA
Glyma.01G029700	-1.23953	0.036091	1.58642	1.01183	2.16101	0.808968	0.920457	1.30608	1.98941	1.71839	2.77522	79	UniRef100_K7K1H0 Uncharacterized protein n=1 Tax=Glycine max RepID=K7K1H0_SOYBN	2e-50	100	NA	NA	NA	NA	NA	NA	NA	NA	NA	NA	NA	NA	NA	NA	NA	NA	NA	NA
Glyma.01G030400	-1.44028	0.0494022	2.74387	2.08893	3.3988	1.95272	2.22242	2.09167	2.98438	3.03654	4.1755	292	UniRef100_UPI000189D607 PREDICTED: AMSH-like ubiquitin thiolesterase 2-like isoform X1 n=1 Tax=Glycine max RepID=UPI000189D607	0	100	UniRef100_G7K1D2 STAM-binding protein n=1 Tax=Medicago truncatula RepID=G7K1D2_MEDTR	8e-141	95.32	AT1G10600.1|Symbols:AMSH2|associated molecule with the SH3 domain of STAM 2|chr1:3503765-3505190 FORWARD LENGTH=223	6e-106	88.34	GO:0006511	ubiquitin-dependent protein catabolic process	GO:0003674	molecular function	GO:0005634 GO:0005739	mitochondrion; nucleus	PF01398	JAB1/Mov34/MPN/PAD-1 ubiquitin protease	PTHR12947	AMSH	NA	NA
Glyma.01G030500	-2.38754	0.00863128	5.50564	4.35783	6.65345	4.28578	4.23227	4.55545	6.40396	6.20422	7.35217	279	UniRef100_I1J593 Carbonic anhydrase n=2 Tax=Glycine max RepID=I1J593_SOYBN	0	100	UniRef100_I1J593 Carbonic anhydrase n=2 Tax=Glycine max RepID=I1J593_SOYBN	0	100	AT5G14740.2|Symbols:CA2, CA18, BETA CA2|carbonic anhydrase 2|chr5:4760536-4762382 FORWARD LENGTH=259	8e-133	98.84	GO:0000165 GO:0006612 GO:0009409 GO:0009595 GO:0009697 GO:0009814 GO:0009862 GO:0009867 GO:0010200 GO:0010310 GO:0010363 GO:0015976 GO:0019243 GO:0019684 GO:0031348 GO:0042742 GO:0043900 GO:0050832	MAPK cascade; carbon utilization; defense response, incompatible interaction; defense response to bacterium; defense response to fungus; detection of biotic stimulus; jasmonic acid mediated signaling pathway; methylglyoxal catabolic process to D-lactate; negative regulation of defense response; photosynthesis, light reaction; protein targeting to membrane; regulation of hydrogen peroxide metaboli…	GO:0004089 GO:0008270	carbonate dehydratase activity; zinc ion binding	GO:0005737 GO:0005829 GO:0009507 GO:0009535 GO:0009570 GO:0009941 GO:0048046	apoplast; chloroplast; chloroplast envelope; chloroplast stroma; chloroplast thylakoid membrane; cytoplasm; cytosol	PF00484	Carbonic anhydrase	PTHR11002	CARBONIC ANHYDRASE	KOG1578	Predicted_carbonic_anhydrase_involved_in_protection_against_oxidative_damage
Glyma.01G033800	-1.7163	0.0144352	5.14806	4.31131	5.98481	4.4564	4.09196	4.38557	6.07003	5.49826	6.38613	271	UniRef100_K7K1J7 Uncharacterized protein n=1 Tax=Glycine max RepID=K7K1J7_SOYBN	0	100	UniRef100_G7K2S7 Auxin-induced protein 5NG4 n=1 Tax=Medicago truncatula RepID=G7K2S7_MEDTR	4e-102	38.8	AT5G40240.1|Symbols:|nodulin MtN21 /EamA-like transporter family protein|chr5:16082325-16084466 REVERSE LENGTH=368	3e-46	60.05	NA	NA	GO:0003674	molecular function	GO:0016020	membrane	PF00892	EamA-like transporter family	NA	NA	NA	NA
Glyma.01G034100	-2.00424	0.00771489	2.84839	1.95107	3.74571	2.1493	1.57987	2.12405	3.77665	2.77401	4.68645	364	UniRef100_K7K1J9 Uncharacterized protein n=1 Tax=Glycine max RepID=K7K1J9_SOYBN	0	100	UniRef100_G7K2T1 Protein kinase family protein n=1 Tax=Medicago truncatula RepID=G7K2T1_MEDTR	0	100.55	AT1G24030.2|Symbols:|Protein kinase superfamily protein|chr1:8503394-8505195 FORWARD LENGTH=361	0	100	GO:0006468 GO:0010228 GO:0010413 GO:0016926 GO:0042546 GO:0044036 GO:0045492 GO:0050665	cell wall biogenesis; cell wall macromolecule metabolic process; glucuronoxylan metabolic process; hydrogen peroxide biosynthetic process; protein desumoylation; protein phosphorylation; vegetative to reproductive phase transition of meristem; xylan biosynthetic process	GO:0004672 GO:0004674 GO:0004713 GO:0005524 GO:0016301 GO:0016772	ATP binding; kinase activity; protein kinase activity; protein serine/threonine kinase activity; protein tyrosine kinase activity; transferase activity, transferring phosphorus-containing groups	GO:0005886	plasma membrane	PF00069	Protein kinase domain	PTHR24420	LEUCINE-RICH REPEAT RECEPTOR-LIKE PROTEIN KINASE	KOG1187	Serine/threonine_protein_kinase
Glyma.01G034700	-2.39828	0.0124702	3.91034	2.7243	5.09638	2.47671	2.6055	3.09069	4.89952	4.9026	5.48702	479	UniRef100_I1J5D0 Uncharacterized protein n=1 Tax=Glycine max RepID=I1J5D0_SOYBN	0	100	UniRef100_O04523 Protein ALTERED XYLOGLUCAN 4 n=1 Tax=Arabidopsis thaliana RepID=TBL27_ARATH	6e-119	86.78	AT1G70230.1|Symbols:TBL27|TRICHOME BIREFRINGENCE-LIKE 27|chr1:26450389-26451724 FORWARD LENGTH=416	7e-122	86.78	GO:0010167 GO:0010411 GO:0015706	nitrate transport; response to nitrate; xyloglucan metabolic process	NA	NA	GO:0005634 GO:0005794	Golgi apparatus; nucleus	PF03005	PF03005	PTHR13533	FAMILY NOT NAMED	NA	NA
Glyma.01G034800	-2.10699	0.0439888	1.45239	0.454449	2.45033	0.064333	0.708995	0.59002	2.62964	2.55691	2.16443	422	UniRef100_I1J5D1 Uncharacterized protein n=1 Tax=Glycine max RepID=I1J5D1_SOYBN	0	97.68	NA	NA	NA	AT1G70230.1|Symbols:TBL27|TRICHOME BIREFRINGENCE-LIKE 27|chr1:26450389-26451724 FORWARD LENGTH=416	1e-101	95.67	GO:0010167 GO:0010411 GO:0015706	nitrate transport; response to nitrate; xyloglucan metabolic process	NA	NA	GO:0005634 GO:0005794	Golgi apparatus; nucleus	PF03005	PF03005	NA	NA	NA	NA
Glyma.01G035100	-1.28046	0.0110732	4.89698	4.2635	5.53045	4.30653	4.44804	4.03593	5.2188	5.59922	5.77333	272	UniRef100_C6TIA6 Uncharacterized protein n=2 Tax=Glycine max RepID=C6TIA6_SOYBN	0	100	UniRef100_G7K2U6 Sterol 4-alpha-methyl-oxidase n=1 Tax=Medicago truncatula RepID=G7K2U6_MEDTR	0	100	AT1G07420.1|Symbols:ATSMO2, SMO2-1|sterol 4-alpha-methyl-oxidase 2-1|chr1:2277910-2280033 FORWARD LENGTH=266	2e-168	98.12	GO:0006333 GO:0006633 GO:0016126 GO:0046520 GO:0055114	chromatin assembly or disassembly; fatty acid biosynthetic process; oxidation-reduction process; sphingoid biosynthetic process; sterol biosynthetic process	GO:0000254 GO:0005506 GO:0016491 GO:0080065	4-alpha-methyl-delta7-sterol-4alpha-methyl oxidase activity; C-4 methylsterol oxidase activity; iron ion binding; oxidoreductase activity	GO:0009941	chloroplast envelope	PF04116	Fatty acid hydroxylase superfamily	PTHR11863	STEROL DESATURASE	KOG0873	C-4_sterol_methyl_oxidase
Glyma.01G036800	-2.67424	0.0283108	0.527462	-0.657663	1.71259	-1.20614	-0.216723	-0.550122	1.08571	1.88762	2.16443	434	UniRef100_I1J5E9 Uncharacterized protein n=1 Tax=Glycine max RepID=I1J5E9_SOYBN	0	100	UniRef100_G7K5I2 WD repeat-containing protein-like protein n=1 Tax=Medicago truncatula RepID=G7K5I2_MEDTR	9e-177	95.76	AT1G24130.1|Symbols:|Transducin/WD40 repeat-like superfamily protein|chr1:8534183-8535430 REVERSE LENGTH=415	3e-136	94.46	GO:0008150	biological process	GO:0000166	nucleotide binding	GO:0005737 GO:0005834	cytoplasm; heterotrimeric G-protein complex	PF00400 PF11715	WD domain, G-beta repeat; Nucleoporin Nup120/160	PTHR22844	F-BOX AND WD40 DOMAIN PROTEIN	KOG0645	WD40_repeat_protein
Glyma.01G037900	-2.54514	0.00362825	3.92584	2.71273	5.13895	2.79325	2.37374	2.97119	4.76869	4.71287	5.93529	379	UniRef100_UPI000189D461 PREDICTED: probable galacturonosyltransferase-like 9-like n=1 Tax=Glycine max RepID=UPI000189D461	0	100	UniRef100_G7K5M7 Glycosyltransferase CAZy family GT8 n=1 Tax=Medicago truncatula RepID=G7K5M7_MEDTR	0	95.7	AT1G70090.2|Symbols:GATL9, LGT8|glucosyl transferase family 8|chr1:26400927-26402099 FORWARD LENGTH=390	0	93.33	GO:0016051	carbohydrate biosynthetic process	GO:0016757 GO:0016758 GO:0047262	polygalacturonate 4-alpha-galacturonosyltransferase activity; transferase activity, transferring glycosyl groups; transferase activity, transferring hexosyl groups	GO:0005794	Golgi apparatus	PF01501	Glycosyl transferase family 8	PTHR13778	GLYCOSYLTRANSFERASE 8 DOMAIN-CONTAINING PROTEIN	NA	NA
Glyma.01G038000	1.82104	0.0484426	0.698262	1.68427	-0.287744	1.95272	1.37981	1.72027	0.704464	-0.0439949	-1.5237	367	UniRef100_K7K1M5 Uncharacterized protein n=1 Tax=Glycine max RepID=K7K1M5_SOYBN	0	100	UniRef100_P52902 Pyruvate dehydrogenase E1 component subunit alpha, mitochondrial n=1 Tax=Pisum sativum RepID=ODPA_PEA	0	88.92	AT1G59900.1|Symbols:AT-E1 ALPHA, E1 ALPHA|pyruvate dehydrogenase complex E1 alpha subunit|chr1:22051368-22053660 FORWARD LENGTH=389	0	94.09	GO:0006096 GO:0008152 GO:0046686 GO:0055114	glycolysis; metabolic process; oxidation-reduction process; response to cadmium ion	GO:0004739 GO:0016624	oxidoreductase activity, acting on the aldehyde or oxo group of donors, disulfide as acceptor; pyruvate dehydrogenase (acetyl-transferring) activity	GO:0005634 GO:0005739 GO:0005829 GO:0043231	cytosol; intracellular membrane-bounded organelle; mitochondrion; nucleus	PF00676	Dehydrogenase E1 component	PTHR11516	PYRUVATE DEHYDROGENASE E1 COMPONENT, ALPHA SUBUNIT (BACTERIAL AND ORGANELLAR)	KOG0225	Pyruvate_dehydrogenase_E1,_alpha_subunit
Glyma.01G038200	-1.56727	0.00479547	2.08199	1.3579	2.80608	1.08996	1.30645	1.67728	2.60063	2.26073	3.55687	42	UniRef100_K7K1N1 Uncharacterized protein n=1 Tax=Glycine max RepID=K7K1N1_SOYBN	8e-15	100	NA	NA	NA	NA	NA	NA	NA	NA	NA	NA	NA	NA	NA	NA	NA	NA	NA	NA
Glyma.01G038600	-1.94254	0.0103349	6.17873	5.22161	7.13585	5.39442	5.06625	5.20416	6.91482	6.94267	7.55007	301	UniRef100_I1J5G9 Uncharacterized protein n=1 Tax=Glycine max RepID=I1J5G9_SOYBN	0	100	UniRef100_Q0PJI4 MYB transcription factor MYB138 n=1 Tax=Glycine max RepID=Q0PJI4_SOYBN	3e-168	101.35	AT1G70000.2|Symbols:|myb-like transcription factor family protein|chr1:26363674-26364635 REVERSE LENGTH=261	2e-80	114.94	GO:0006355 GO:0009651 GO:0009723 GO:0009733 GO:0009737 GO:0009739 GO:0009751 GO:0009753 GO:0046686 GO:0080167	regulation of transcription, DNA-dependent; response to abscisic acid stimulus; response to auxin stimulus; response to cadmium ion; response to ethylene stimulus; response to gibberellin stimulus; response to jasmonic acid stimulus; response to karrikin; response to salicylic acid stimulus; response to salt stress	GO:0003676 GO:0003677 GO:0003700 GO:0008270	DNA binding; nucleic acid binding; sequence-specific DNA binding transcription factor activity; zinc ion binding	GO:0005634	nucleus	PF00249	Myb-like DNA-binding domain	PTHR12374	TRANSCRIPTIONAL ADAPTOR 2 (ADA2)-RELATED	NA	NA
Glyma.01G039100	-1.11098	0.00942459	3.03425	2.5123	3.55619	2.59388	2.54299	2.40004	3.25031	3.25857	4.15969	196	UniRef100_I1J5H5 Uncharacterized protein n=1 Tax=Glycine max RepID=I1J5H5_SOYBN	5e-141	100	UniRef100_Q8LGA9 SHW1 protein n=1 Tax=Arabidopsis thaliana RepID=Q8LGA9_ARATH	2e-37	46.88	AT1G69935.1|Symbols:SHW1|short hypocotyl in white light1|chr1:26342072-26343082 REVERSE LENGTH=192	8e-40	46.88	GO:0010100	negative regulation of photomorphogenesis	GO:0003674	molecular function	GO:0005634 GO:0005739	mitochondrion; nucleus	NA	NA	NA	NA	NA	NA
Glyma.01G040000	-1.1624	0.038005	4.04152	3.52479	4.55825	3.33442	3.3707	3.86926	4.19096	4.03527	5.4485	236	UniRef100_C6T188 Uncharacterized protein n=1 Tax=Glycine max RepID=C6T188_SOYBN	4e-170	100	UniRef100_Q9FQF3 Glutathione S-transferase GST 5 n=1 Tax=Glycine max RepID=Q9FQF3_SOYBN	5e-122	98.29	AT1G10360.1|Symbols:ATGSTU18, GST29, GSTU18|glutathione S-transferase TAU 18|chr1:3395738-3396806 REVERSE LENGTH=227	3e-83	98.24	GO:0006098 GO:0009407 GO:0010304 GO:0010583	PSII associated light-harvesting complex II catabolic process; pentose-phosphate shunt; response to cyclopentenone; toxin catabolic process	GO:0004364	glutathione transferase activity	GO:0005737	cytoplasm	PF02798 PF00043	Glutathione S-transferase, N-terminal domain; Glutathione S-transferase, C-terminal domain	PTHR11260	GLUTATHIONE S-TRANSFERASE, GST, SUPERFAMILY, GST DOMAIN CONTAINING	KOG0406	Glutathione_S-transferase
Glyma.01G040200	-1.82526	0.00950837	7.00565	6.11298	7.89832	6.043	6.12832	6.16762	7.63684	7.69707	8.36104	235	UniRef100_Q9FQF3 Glutathione S-transferase GST 5 n=1 Tax=Glycine max RepID=Q9FQF3_SOYBN	2e-168	100	UniRef100_Q9FQF3 Glutathione S-transferase GST 5 n=1 Tax=Glycine max RepID=Q9FQF3_SOYBN	2e-168	100	AT1G10360.1|Symbols:ATGSTU18, GST29, GSTU18|glutathione S-transferase TAU 18|chr1:3395738-3396806 REVERSE LENGTH=227	2e-86	96.04	GO:0006098 GO:0009407 GO:0010304 GO:0010583	PSII associated light-harvesting complex II catabolic process; pentose-phosphate shunt; response to cyclopentenone; toxin catabolic process	GO:0004364	glutathione transferase activity	GO:0005737	cytoplasm	PF02798 PF00043	Glutathione S-transferase, N-terminal domain; Glutathione S-transferase, C-terminal domain	PTHR11260	GLUTATHIONE S-TRANSFERASE, GST, SUPERFAMILY, GST DOMAIN CONTAINING	KOG0406	Glutathione_S-transferase
Glyma.01G040600	-3.92415	0.00149068	1.24908	-0.625069	3.12322	-0.922466	-1.29007	0.337326	2.76656	2.80252	3.8006	278	UniRef100_I1J5I9 Uncharacterized protein n=1 Tax=Glycine max RepID=I1J5I9_SOYBN	0	100	UniRef100_G7K8E9 DnaJ homolog subfamily B member n=1 Tax=Medicago truncatula RepID=G7K8E9_MEDTR	4e-118	97.86	AT1G59725.1|Symbols:|DNAJ heat shock family protein|chr1:21950738-21952210 FORWARD LENGTH=331	4e-108	80.97	GO:0006457	protein folding	GO:0031072 GO:0051082	heat shock protein binding; unfolded protein binding	GO:0005737	cytoplasm	PF00226 PF01556	DnaJ domain; DnaJ C terminal domain	PTHR24077	FAMILY NOT NAMED	KOG0712	Molecular_chaperone_(DnaJ_superfamily)
Glyma.01G040700	-2.18129	0.00573268	3.58022	2.51034	4.65009	2.79325	1.88716	2.85061	4.52022	4.13952	5.29054	139	UniRef100_C6T3W8 Thioredoxin n=1 Tax=Glycine max RepID=C6T3W8_SOYBN	1e-97	100	UniRef100_C6T3W8 Thioredoxin n=1 Tax=Glycine max RepID=C6T3W8_SOYBN	1e-97	100	AT5G39950.1|Symbols:ATTRX2, ATH2, ATTRXH2, TRXH2, TRX2|thioredoxin 2|chr5:15990885-15991881 REVERSE LENGTH=133	8e-41	96.99	GO:0000103 GO:0000280 GO:0006499 GO:0006662 GO:0007000 GO:0045454	N-terminal protein myristoylation; cell redox homeostasis; glycerol ether metabolic process; nuclear division; nucleolus organization; sulfate assimilation	GO:0009055 GO:0015035 GO:0016671	electron carrier activity; oxidoreductase activity, acting on a sulfur group of donors, disulfide as acceptor; protein disulfide oxidoreductase activity	GO:0005737 GO:0005739 GO:0005829 GO:0005886	cytoplasm; cytosol; mitochondrion; plasma membrane	PF00085	Thioredoxin	PTHR10438	THIOREDOXIN	KOG0907	Thioredoxin
Glyma.01G041500	-0.92282	0.0457764	3.48236	3.02397	3.94075	3.20779	3.08287	2.78124	4.05854	3.9229	3.8408	518	UniRef100_K7K1Q1 Uncharacterized protein n=1 Tax=Glycine max RepID=K7K1Q1_SOYBN	0	100	UniRef100_G7K9Q9 5'-AMP-activated protein kinase subunit beta-2 n=1 Tax=Medicago truncatula RepID=G7K9Q9_MEDTR	0	92.86	AT1G27070.1|Symbols:|5'-AMP-activated protein kinase-related|chr1:9396945-9399225 REVERSE LENGTH=532	8e-117	86.84	NA	NA	NA	NA	NA	NA	NA	NA	PTHR10343	5'-AMP-ACTIVATED PROTEIN KINASE , BETA SUBUNIT	NA	NA
Glyma.01G044000	-1.70361	0.0156204	6.37878	5.53819	7.21937	5.54753	5.50584	5.5612	6.96121	7.16206	7.53483	235	UniRef100_C6TFW8 Uncharacterized protein (Fragment) n=1 Tax=Glycine max RepID=C6TFW8_SOYBN	2e-172	100	UniRef100_B9GGX3 SOUL heme-binding family protein n=1 Tax=Populus trichocarpa RepID=B9GGX3_POPTR	7e-103	87.17	AT1G17100.1|Symbols:|SOUL heme-binding family protein|chr1:5844766-5845539 FORWARD LENGTH=232	3e-95	84.05	GO:0008150 GO:0019761	biological process; glucosinolate biosynthetic process	NA	NA	GO:0005773 GO:0005774 GO:0009507	chloroplast; vacuolar membrane; vacuole	PF04832	SOUL heme-binding protein	PTHR11220	HEME-BINDING PROTEIN-RELATED	NA	NA
Glyma.01G044500	-2.34701	0.00298026	4.45462	3.32896	5.58027	3.17055	3.4237	3.39263	5.28868	5.19377	6.25837	196	UniRef100_I1J5M8 Uncharacterized protein n=1 Tax=Glycine max RepID=I1J5M8_SOYBN	4e-138	100	UniRef100_G7KB58 Putativ eribonuclease P n=1 Tax=Medicago truncatula RepID=G7KB58_MEDTR	3e-83	96.98	AT1G14345.1|Symbols:|NAD(P)-linked oxidoreductase superfamily protein|chr1:4899176-4899766 FORWARD LENGTH=196	9e-80	95.41	GO:0006098 GO:0010207 GO:0019288	isopentenyl diphosphate biosynthetic process, mevalonate-independent pathway; pentose-phosphate shunt; photosystem II assembly	NA	NA	GO:0009507 GO:0009534 GO:0009535 GO:0016020	chloroplast; chloroplast thylakoid; chloroplast thylakoid membrane; membrane	NA	NA	PTHR25005	No Available Panther Description	NA	NA
Glyma.01G044800	3.23058	0.0362755	-0.984601	0.162329	-2.13153	0.064333	0.391882	0.0307718	-1.8672	-1.79889	-2.7285	94	UniRef100_I1J5N3 Uncharacterized protein n=1 Tax=Glycine max RepID=I1J5N3_SOYBN	4e-57	100	UniRef100_G7KCF8 Transcription factor bHLH135 n=1 Tax=Medicago truncatula RepID=G7KCF8_MEDTR	2e-41	83.87	AT1G26945.1|Symbols:KDR|basic helix-loop-helix (bHLH) DNA-binding superfamily protein|chr1:9351571-9352474 FORWARD LENGTH=94	5e-39	78.72	GO:0009416	response to light stimulus	NA	NA	GO:0005634	nucleus	PF00010	Helix-loop-helix DNA-binding domain	PTHR12565	STEROL REGULATORY ELEMENT-BINDING PROTEIN	NA	NA
Glyma.01G046200	-0.938774	0.0242482	3.76399	3.33518	4.1928	3.25125	3.36167	3.39263	3.87686	3.82902	4.87251	257	UniRef100_I1J5P6 Uncharacterized protein n=1 Tax=Glycine max RepID=I1J5P6_SOYBN	0	100	UniRef100_G7KDV9 Haloacid dehalogenase-like hydrolase domain-containing protein n=1 Tax=Medicago truncatula RepID=G7KDV9_MEDTR	2e-143	91.37	AT1G14310.1|Symbols:|Haloacid dehalogenase-like hydrolase (HAD) superfamily protein|chr1:4885049-4886672 FORWARD LENGTH=254	5e-119	98.43	GO:0008152	metabolic process	GO:0003824 GO:0008967 GO:0016787	catalytic activity; hydrolase activity; phosphoglycolate phosphatase activity	GO:0005575	cellular component	PF00702	haloacid dehalogenase-like hydrolase	PTHR12725	HALOACID DEHALOGENASE-LIKE HYDROLASE	KOG3085	Predicted_hydrolase_(HAD_superfamily)
Glyma.01G047900	-1.68342	0.0100782	1.99119	1.22116	2.76123	1.40418	0.818597	1.44071	2.57102	2.13186	3.5808	297	UniRef100_I1J5R0 Uncharacterized protein n=1 Tax=Glycine max RepID=I1J5R0_SOYBN	0	100	UniRef100_Q9ARE0 ZF-HD homeobox protein n=1 Tax=Flaveria trinervia RepID=Q9ARE0_FLATR	1e-55	82.13	AT5G15210.1|Symbols:ATHB30, ZFHD3, HB30, ZHD8|homeobox protein 30|chr5:4937874-4938689 REVERSE LENGTH=271	8e-52	95.94	NA	NA	GO:0003677 GO:0003700 GO:0005515	DNA binding; protein binding; sequence-specific DNA binding transcription factor activity	GO:0005634	nucleus	PF04770	ZF-HD protein dimerisation region	NA	NA	NA	NA
Glyma.01G049700	3.29147	0.0310206	-1.47479	-0.508179	-2.4414	-0.390134	-0.584282	-0.550122	-1.8672	-2.7285	-2.7285	203	UniRef100_K7K1V9 Uncharacterized protein n=1 Tax=Glycine max RepID=K7K1V9_SOYBN	2e-142	100	UniRef100_G7JJ89 Glucan endo-1,3-beta-glucosidase n=1 Tax=Medicago truncatula RepID=G7JJ89_MEDTR	6e-81	35.25	AT1G11820.1|Symbols:|O-Glycosyl hydrolases family 17 protein|chr1:3991259-3993327 REVERSE LENGTH=384	7e-76	47.4	GO:0005975	carbohydrate metabolic process	GO:0003824 GO:0004553 GO:0043169	catalytic activity; cation binding; hydrolase activity, hydrolyzing O-glycosyl compounds	GO:0005576 GO:0005886	extracellular region; plasma membrane	PF00332	Glycosyl hydrolases family 17	PTHR16631	FAMILY NOT NAMED	NA	NA
Glyma.01G050900	-1.99901	0.00946422	6.25188	5.27802	7.22574	5.19558	5.34799	5.29049	7.13948	6.81905	7.71869	246	UniRef100_K7K1W5 Uncharacterized protein n=1 Tax=Glycine max RepID=K7K1W5_SOYBN	8e-177	100	UniRef100_G7KGQ5 Oxygen-evolving enhancer protein 3-2 n=2 Tax=Medicago truncatula RepID=G7KGQ5_MEDTR	2e-91	77.78	AT1G14150.1|Symbols:PQL1, PQL2|PsbQ-like 2|chr1:4839885-4840632 FORWARD LENGTH=190	5e-64	101.05	GO:0006098 GO:0009767 GO:0015979	pentose-phosphate shunt; photosynthesis; photosynthetic electron transport chain	GO:0005509 GO:0045156	calcium ion binding; electron transporter, transferring electrons within the cyclic electron transport pathway of photosynthesis activity	GO:0009344 GO:0009507 GO:0009523 GO:0009534 GO:0009535 GO:0009543 GO:0009654 GO:0019898 GO:0030095	chloroplast; chloroplast photosystem II; chloroplast thylakoid; chloroplast thylakoid lumen; chloroplast thylakoid membrane; extrinsic to membrane; nitrite reductase complex [NAD(P)H]; oxygen evolving complex; photosystem II	PF05757	Oxygen evolving enhancer protein 3 (PsbQ)	NA	NA	NA	NA
Glyma.01G054000	-1.03849	0.0145974	3.03772	2.53894	3.53649	2.40156	2.88289	2.33238	3.17358	3.35796	4.07794	160	UniRef100_C6SVG2 Uncharacterized protein n=1 Tax=Glycine max RepID=C6SVG2_SOYBN	3e-112	100	UniRef100_A6YGE9 Translation initiation factor n=1 Tax=Carica papaya RepID=A6YGE9_CARPA	4e-108	100	AT1G13950.1|Symbols:EIF-5A, ELF5A-1, ATELF5A-1, EIF5A|eukaryotic elongation factor 5A-1|chr1:4773631-4774668 FORWARD LENGTH=158	3e-99	100.63	GO:0006413 GO:0006452 GO:0008612 GO:0010089 GO:0045901 GO:0045905	peptidyl-lysine modification to hypusine; positive regulation of translational elongation; positive regulation of translational termination; translational frameshifting; translational initiation; xylem development	GO:0003723 GO:0003743 GO:0003746 GO:0043022	RNA binding; ribosome binding; translation elongation factor activity; translation initiation factor activity	GO:0005737	cytoplasm	PF00467 PF01287	KOW motif; Eukaryotic elongation factor 5A hypusine, DNA-binding OB fold	PTHR11673	TRANSLATION INITIATION FACTOR 5A-RELATED	KOG3271	Translation_initiation_factor_5A_(eIF-5A)
Glyma.01G054800	-0.979388	0.0360635	3.15038	2.662	3.63876	2.67057	2.42663	2.88879	3.53735	3.7286	3.65033	1009	UniRef100_K7K203 Uncharacterized protein n=1 Tax=Glycine max RepID=K7K203_SOYBN	0	100	UniRef100_Q9LMG4 F16A14.15 n=1 Tax=Arabidopsis thaliana RepID=Q9LMG4_ARATH	5e-112	99.2	AT1G13940.1|Symbols:|Plant protein of unknown function (DUF863)|chr1:4762703-4765923 REVERSE LENGTH=1005	6e-115	99.2	GO:0008150	biological process	GO:0003674	molecular function	GO:0005634	nucleus	PF05904	Plant protein of unknown function (DUF863)	NA	NA	NA	NA
Glyma.01G055400	-1.44664	0.0346209	5.77997	5.09745	6.46248	4.98219	5.20392	5.10626	6.07795	6.18269	7.12681	186	UniRef100_C6TFB5 Uncharacterized protein n=1 Tax=Glycine max RepID=C6TFB5_SOYBN	3e-132	100	NA	NA	NA	AT2G03420.1|Symbols:|unknown protein; Has 38 Blast hits to 38 proteins in 17 species: Archae - 0; Bacteria - 0; Metazoa - 0; Fungi - 0; Plants - 38; Viruses - 0; Other Eukaryotes - 0 (source: NCBI BLink).|chr2:1035100-1035937 REVERSE LENGTH=170	4e-51	82.35	GO:0000023 GO:0008150 GO:0010103 GO:0019252 GO:0019288 GO:0045893	biological process; isopentenyl diphosphate biosynthetic process, mevalonate-independent pathway; maltose metabolic process; positive regulation of transcription, DNA-dependent; starch biosynthetic process; stomatal complex morphogenesis	GO:0003674	molecular function	GO:0009507	chloroplast	NA	NA	NA	NA	NA	NA
Glyma.01G055900	-1.5015	0.00663485	3.29706	2.567	4.02712	2.37561	2.49427	2.83113	3.85245	3.74338	4.48554	263	UniRef100_I1J5X8 Uncharacterized protein n=1 Tax=Glycine max RepID=I1J5X8_SOYBN	0	100	UniRef100_B9HXL6 Zinc finger family protein n=1 Tax=Populus trichocarpa RepID=B9HXL6_POPTR	5e-114	98.87	AT1G69330.1|Symbols:|RING/U-box superfamily protein|chr1:26064138-26064950 REVERSE LENGTH=270	9e-106	96.67	NA	NA	GO:0008270	zinc ion binding	NA	NA	NA	NA	PTHR13139	RING FINGER AND CCCH-TYPE ZINC FINGER DOMAIN-CONTAINING PROTEIN	NA	NA
Glyma.01G056000	-2.45263	0.0043647	0.740844	-0.341699	1.82339	-0.390134	-1.07873	0.443771	0.907645	1.59344	2.96908	267	UniRef100_I1J5X9 Uncharacterized protein (Fragment) n=2 Tax=Glycine max RepID=I1J5X9_SOYBN	0	100	UniRef100_D7KBE9 Remorin family protein n=1 Tax=Arabidopsis lyrata subsp. lyrata RepID=D7KBE9_ARALL	4e-26	74.2	AT1G13920.1|Symbols:|Remorin family protein|chr1:4758188-4759754 FORWARD LENGTH=345	1e-24	30.43	GO:0008150	biological process	GO:0003677	DNA binding	GO:0005737	cytoplasm	PF03763	Remorin, C-terminal region	NA	NA	NA	NA
Glyma.01G057100	1.33348	0.018684	4.72078	5.51596	3.9256	5.51075	5.37739	5.65973	4.27601	4.85575	2.64503	481	UniRef100_I1J5Y9 UDP-glucose 6-dehydrogenase n=1 Tax=Glycine max RepID=I1J5Y9_SOYBN	0	100	UniRef100_I1J5Y9 UDP-glucose 6-dehydrogenase n=1 Tax=Glycine max RepID=I1J5Y9_SOYBN	0	100	AT3G29360.2|Symbols:|UDP-glucose 6-dehydrogenase family protein|chr3:11267375-11268817 REVERSE LENGTH=480	0	100	GO:0005975 GO:0006007 GO:0006065 GO:0007030 GO:0007033 GO:0048767 GO:0052546	Golgi organization; UDP-glucuronate biosynthetic process; carbohydrate metabolic process; cell wall pectin metabolic process; glucose catabolic process; root hair elongation; vacuole organization	GO:0003979	UDP-glucose 6-dehydrogenase activity	GO:0005634 GO:0005737 GO:0005829	cytoplasm; cytosol; nucleus	PF00984 PF03720 PF03721	UDP-glucose/GDP-mannose dehydrogenase family, central domain; UDP-glucose/GDP-mannose dehydrogenase family, UDP binding domain; UDP-glucose/GDP-mannose dehydrogenase family, NAD binding domain	PTHR11374	UDP-GLUCOSE DEHYDROGENASE/UDP-MANNAC DEHYDROGENASE	KOG2666	UDP-glucose/GDP-mannose_dehydrogenase
Glyma.01G058300	-1.24975	0.00950837	4.99441	4.38804	5.60078	4.55217	4.04763	4.56432	5.36831	5.28752	6.14652	216	UniRef100_C6SXT0 Uncharacterized protein (Fragment) n=1 Tax=Glycine max RepID=C6SXT0_SOYBN	4e-147	100	UniRef100_G7JHI2 Glucan endo-1,3-beta-glucosidase-like protein n=1 Tax=Medicago truncatula RepID=G7JHI2_MEDTR	3e-63	109.28	AT1G18650.1|Symbols:PDCB3|plasmodesmata callose-binding protein 3|chr1:6419036-6420413 REVERSE LENGTH=184	1e-41	75	GO:0008150	biological process	GO:0001872 GO:0030247	(1->3)-beta-D-glucan binding; polysaccharide binding	GO:0005886 GO:0009506 GO:0031225	anchored to membrane; plasma membrane; plasmodesma	PF07983	X8 domain	PTHR16631	FAMILY NOT NAMED	NA	NA
Glyma.01G058600	-2.96803	0.00663485	1.26828	-0.119777	2.65634	-0.685507	-0.216723	0.542898	2.68598	1.99033	3.2927	117	UniRef100_I1J601 Uncharacterized protein n=1 Tax=Glycine max RepID=I1J601_SOYBN	7e-76	100	UniRef100_Q2PMQ5 Cytochrome b6 n=3 Tax=Glycine RepID=CYB6_SOYBN	3e-71	53.49	ATCG00720.1|Symbols:PETB|photosynthetic electron transfer B|chrC:74841-76292 FORWARD LENGTH=215	5e-72	53.49	GO:0006091 GO:0006354 GO:0009407 GO:0009773 GO:0009832 GO:0010583 GO:0015979 GO:0016049 GO:0019684 GO:0022904 GO:0030243	DNA-dependent transcription, elongation; cell growth; cellulose metabolic process; generation of precursor metabolites and energy; photosynthesis; photosynthesis, light reaction; photosynthetic electron transport in photosystem I; plant-type cell wall biogenesis; respiratory electron transport chain; response to cyclopentenone; toxin catabolic process	GO:0009055 GO:0016491 GO:0020037	electron carrier activity; heme binding; oxidoreductase activity	GO:0009507 GO:0009512 GO:0009534 GO:0009535 GO:0009579 GO:0016020	chloroplast; chloroplast thylakoid; chloroplast thylakoid membrane; cytochrome b6f complex; membrane; thylakoid	PF00033	Cytochrome b(N-terminal)/b6/petB	PTHR19271	CYTOCHROME B	NA	NA
Glyma.01G058900	-2.27633	0.00977887	-0.706585	-1.6651	0.251931	-1.37208	-2.7285	-0.894725	0.33328	-0.520898	0.943412	78	UniRef100_K7K232 Uncharacterized protein n=1 Tax=Glycine max RepID=K7K232_SOYBN	4e-46	100	NA	NA	NA	AT1G68410.2|Symbols:|Protein phosphatase 2C family protein|chr1:25650262-25652255 REVERSE LENGTH=436	3e-06	6.65	NA	NA	GO:0003824 GO:0004722	catalytic activity; protein serine/threonine phosphatase activity	GO:0005575	cellular component	NA	NA	NA	NA	NA	NA
Glyma.01G069600	-1.47131	0.00884393	2.4958	1.84672	3.14487	1.61847	2.11908	1.8026	2.68598	2.65398	4.09467	49	UniRef100_I1J688 Uncharacterized protein (Fragment) n=1 Tax=Glycine max RepID=I1J688_SOYBN	7e-23	64.86	NA	NA	NA	NA	NA	NA	NA	NA	NA	NA	NA	NA	NA	NA	NA	NA	NA	NA
Glyma.01G071300	-2.20418	0.000781086	8.75875	7.68151	9.83599	7.83452	7.44624	7.76378	9.65885	9.45526	10.3939	354	UniRef100_UPI0001B63D63 PREDICTED: S-adenosylmethionine decarboxylase proenzyme-like n=1 Tax=Glycine max RepID=UPI0001B63D63	0	99.44	UniRef100_Q8S3F8 S-adenosylmethionine decarboxylase proenzyme n=2 Tax=Glycine max RepID=Q8S3F8_SOYBN	0	99.44	AT3G25570.2|Symbols:|Adenosylmethionine decarboxylase family protein|chr3:9287413-9288462 REVERSE LENGTH=349	3e-172	98.28	GO:0006597 GO:0008295	spermidine biosynthetic process; spermine biosynthetic process	GO:0004014	adenosylmethionine decarboxylase activity	GO:0005575	cellular component	PF01536	Adenosylmethionine decarboxylase	PTHR11570	S-ADENOSYLMETHIONINE DECARBOXYLASE	KOG0788	S-adenosylmethionine_decarboxylase
Glyma.01G072900	1.36343	0.0438865	0.977286	1.63243	0.322141	1.86218	1.37981	1.6553	0.33328	0.72468	-0.091538	197	UniRef100_K7LEH0 Uncharacterized protein n=1 Tax=Glycine max RepID=K7LEH0_SOYBN	1e-45	9.52	UniRef100_B9I2C4 Kinase family protein n=1 Tax=Populus trichocarpa RepID=B9I2C4_POPTR	8e-21	8.6	AT1G48490.3|Symbols:|Protein kinase superfamily protein|chr1:17922345-17928597 REVERSE LENGTH=1235	2e-13	6.72	GO:0006468	protein phosphorylation	GO:0004672 GO:0004674 GO:0004713 GO:0005524 GO:0016301 GO:0016772	ATP binding; kinase activity; protein kinase activity; protein serine/threonine kinase activity; protein tyrosine kinase activity; transferase activity, transferring phosphorus-containing groups	GO:0005634	nucleus	NA	NA	NA	NA	NA	NA
Glyma.01G074600	-1.78154	0.0262475	1.86329	0.997487	2.72909	0.555242	1.3436	1.09362	2.76656	2.48837	2.93234	465	UniRef100_I1J3X8 Uncharacterized protein n=1 Tax=Glycine max RepID=I1J3X8_SOYBN	0	100	UniRef100_G7KUY2 Glucosyltransferase-13 n=1 Tax=Medicago truncatula RepID=G7KUY2_MEDTR	0	98.07	AT4G01070.1|Symbols:GT72B1, UGT72B1|UDP-Glycosyltransferase superfamily protein|chr4:461858-463300 REVERSE LENGTH=480	2e-152	94.79	GO:0006612 GO:0006805 GO:0008152 GO:0009611 GO:0009636 GO:0009651 GO:0009805 GO:0009963 GO:0010363 GO:0042178	coumarin biosynthetic process; metabolic process; positive regulation of flavonoid biosynthetic process; protein targeting to membrane; regulation of plant-type hypersensitive response; response to salt stress; response to toxic substance; response to wounding; xenobiotic catabolic process; xenobiotic metabolic process	GO:0008194 GO:0016757 GO:0016758 GO:0035251	UDP-glucosyltransferase activity; UDP-glycosyltransferase activity; transferase activity, transferring glycosyl groups; transferase activity, transferring hexosyl groups	GO:0005634	nucleus	PF00201	UDP-glucoronosyl and UDP-glucosyl transferase	PTHR11926	GLUCOSYL/GLUCURONOSYL TRANSFERASES	KOG1192	UDP-glucuronosyl_and_UDP-glucosyl_transferase
Glyma.01G075300	4.59361	0.0151926	-0.939159	0.563084	-2.4414	0.644868	0.161652	0.882732	-1.8672	-2.7285	-2.7285	196	UniRef100_K7K2H4 Uncharacterized protein n=1 Tax=Glycine max RepID=K7K2H4_SOYBN	2e-138	100	UniRef100_B9GVF4 Elongation factor G family protein n=1 Tax=Populus trichocarpa RepID=B9GVF4_POPTR	3e-97	28.51	AT1G45332.1|Symbols:|Translation elongation factor EFG/EF2 protein|chr1:17172507-17176683 REVERSE LENGTH=754	7e-97	24.8	GO:0006414	translational elongation	GO:0003746 GO:0003924 GO:0005524 GO:0005525 GO:0008135	ATP binding; GTP binding; GTPase activity; translation elongation factor activity; translation factor activity, nucleic acid binding	GO:0005622 GO:0005739	intracellular; mitochondrion	PF00009	Elongation factor Tu GTP binding domain	PTHR23115	TRANSLATION FACTOR	NA	NA
Glyma.01G076100	-2.00397	0.00960729	4.76334	3.79461	5.73207	3.80689	3.63322	3.94371	5.50768	5.37555	6.31298	242	UniRef100_K7K2I0 Uncharacterized protein n=4 Tax=Glycine max RepID=K7K2I0_SOYBN	4e-174	100	UniRef100_D7M6B6 Plastid-lipid associated protein pap n=5 Tax=Arabidopsis lyrata RepID=D7M6B6_ARALL	7e-92	93.3	AT4G00030.1|Symbols:|Plastid-lipid associated protein PAP / fibrillin family protein|chr4:13565-14366 FORWARD LENGTH=212	2e-94	91.51	GO:0008150	biological process	GO:0005198	structural molecule activity	GO:0009507	chloroplast	PF04755	PAP fibrillin	NA	NA	NA	NA
Glyma.01G076900	-2.19086	0.0105982	5.56069	4.53276	6.58863	4.54637	4.64317	4.40875	6.27216	6.06701	7.42671	459	UniRef100_I1J6F8 Uncharacterized protein n=1 Tax=Glycine max RepID=I1J6F8_SOYBN	0	100	UniRef100_Q8GZ38 Transcription factor UNE10 n=1 Tax=Arabidopsis thaliana RepID=UNE10_ARATH	3e-104	111.28	AT4G00050.1|Symbols:UNE10|basic helix-loop-helix (bHLH) DNA-binding superfamily protein|chr4:17863-19848 FORWARD LENGTH=399	3e-107	111.28	GO:0006355 GO:0009567	double fertilization forming a zygote and endosperm; regulation of transcription, DNA-dependent	GO:0003677 GO:0003700	DNA binding; sequence-specific DNA binding transcription factor activity	GO:0005634 GO:0009506	nucleus; plasmodesma	PF00010	Helix-loop-helix DNA-binding domain	PTHR10014	BASIC HELIX-LOOP-HELIX/LEUCINE ZIPPER TRANSCRIPTION FACTOR	NA	NA
Glyma.01G078200	-1.84381	0.0307524	3.534	2.63599	4.432	2.53649	2.40922	2.96227	4.14146	4.2157	4.93885	163	UniRef100_UPI0000F35E42 PREDICTED: uncharacterized protein LOC100783436 n=1 Tax=Glycine max RepID=UPI0000F35E42	3e-114	100	UniRef100_G7J151 Auxin-induced SAUR-like protein n=1 Tax=Medicago truncatula RepID=G7J151_MEDTR	3e-52	102.67	AT3G60690.1|Symbols:|SAUR-like auxin-responsive protein family|chr3:22435262-22435774 FORWARD LENGTH=170	5e-49	88.24	GO:0009733 GO:0009862	response to auxin stimulus; systemic acquired resistance, salicylic acid mediated signaling pathway	NA	NA	GO:0005739	mitochondrion	PF02519	Auxin responsive protein	NA	NA	NA	NA
Glyma.01G078800	-2.8067	0.00269421	5.94109	4.58493	7.29724	4.20704	4.91713	4.63062	6.75777	7.05653	8.07743	129	UniRef100_C6SZG2 Uncharacterized protein n=1 Tax=Glycine max RepID=C6SZG2_SOYBN	8e-83	100	UniRef100_G7JQW5 Proline-rich protein n=1 Tax=Medicago truncatula RepID=G7JQW5_MEDTR	8e-29	92.68	AT4G00165.2|Symbols:|Bifunctional inhibitor/lipid-transfer protein/seed storage 2S albumin superfamily protein|chr4:69433-69819 REVERSE LENGTH=128	7e-41	77.34	GO:0006499 GO:0006869	N-terminal protein myristoylation; lipid transport	GO:0008289	lipid binding	GO:0005576	extracellular region	PF00234	Protease inhibitor/seed storage/LTP family	NA	NA	NA	NA
Glyma.01G079100	-1.70939	0.0325892	5.37401	4.58227	6.16575	4.75951	4.44377	4.54353	5.88388	5.62738	6.986	699	UniRef100_I1J6H9 Uncharacterized protein n=1 Tax=Glycine max RepID=I1J6H9_SOYBN	0	100	UniRef100_B9GPJ6 ABC1 family protein n=1 Tax=Populus trichocarpa RepID=B9GPJ6_POPTR	0	93.04	AT1G79600.1|Symbols:|Protein kinase superfamily protein|chr1:29950105-29952516 REVERSE LENGTH=711	0	88.89	GO:0050821	protein stabilization	GO:0004672	protein kinase activity	GO:0005886 GO:0009507 GO:0010287	chloroplast; plasma membrane; plastoglobule	PF03109	ABC1 family	PTHR10566	CHAPERONE-ACTIVITY OF BC1 COMPLEX (CABC1)-RELATED	KOG1235	Predicted_unusual_protein_kinase
Glyma.01G081100	-1.09352	0.0373313	3.73804	3.20542	4.27066	3.21512	3.10467	3.29647	4.11092	4.07087	4.63021	372	UniRef100_K7K2M2 Uncharacterized protein n=1 Tax=Glycine max RepID=K7K2M2_SOYBN	0	100	UniRef100_B9HJ24 AP2 domain-containing transcription factor family protein n=1 Tax=Populus trichocarpa RepID=B9HJ24_POPTR	2e-51	110.65	AT1G68550.2|Symbols:|Integrase-type DNA-binding superfamily protein|chr1:25725810-25726784 REVERSE LENGTH=324	7e-37	107.41	GO:0006355	regulation of transcription, DNA-dependent	GO:0003677 GO:0003700	DNA binding; sequence-specific DNA binding transcription factor activity	GO:0005634	nucleus	PF00847	AP2 domain	NA	NA	NA	NA
Glyma.01G081700	-3.18745	0.00942459	0.0409131	-1.17607	1.2579	-1.05734	-1.29007	-1.1808	-0.167781	1.77704	2.16443	481	UniRef100_I1J6K7 Uncharacterized protein n=1 Tax=Glycine max RepID=I1J6K7_SOYBN	0	83.33	UniRef100_G7JZD5 Peptide transporter PTR n=1 Tax=Medicago truncatula RepID=G7JZD5_MEDTR	0	82.02	AT1G68570.1|Symbols:|Major facilitator superfamily protein|chr1:25746811-25750110 FORWARD LENGTH=596	0	80.2	GO:0006857	oligopeptide transport	GO:0005215	transporter activity	GO:0005886 GO:0016020	membrane; plasma membrane	PF00854	POT family	PTHR11654	OLIGOPEPTIDE TRANSPORTER-RELATED	KOG1237	H+/oligopeptide_symporter
Glyma.01G082400	-1.38186	0.013412	5.37279	4.68178	6.0638	4.70585	4.39152	4.94796	5.93126	5.91536	6.34479	675	UniRef100_K7K2M6 Uncharacterized protein n=2 Tax=Glycine max RepID=K7K2M6_SOYBN	0	100	UniRef100_G7JZF1 Agenet and bromo-adjacent homology (BAH) domain-containing protein-like protein n=2 Tax=Medicago truncatula RepID=G7JZF1_MEDTR	0	97.37	AT1G68580.2|Symbols:|agenet domain-containing protein / bromo-adjacent homology (BAH) domain-containing protein|chr1:25752869-25755631 FORWARD LENGTH=648	2e-158	102.93	GO:0006333 GO:0008150	biological process; chromatin assembly or disassembly	GO:0003677 GO:0003723	DNA binding; RNA binding	GO:0005634 GO:0009506	nucleus; plasmodesma	PF01426 PF05641	BAH domain; Agenet domain	NA	NA	NA	NA
Glyma.01G083000	-2.10657	0.0187511	4.06108	3.09904	5.02312	3.22242	2.77824	3.29647	4.69511	4.36653	6.00772	404	UniRef100_C6TEJ2 Uncharacterized protein n=1 Tax=Glycine max RepID=C6TEJ2_SOYBN	0	100	NA	NA	NA	AT1G13340.1|Symbols:|Regulator of Vps4 activity in the MVB pathway protein|chr1:4569622-4571043 REVERSE LENGTH=409	1e-90	98.53	GO:0006979 GO:0009697 GO:0009863 GO:0031348 GO:0045087	innate immune response; negative regulation of defense response; response to oxidative stress; salicylic acid biosynthetic process; salicylic acid mediated signaling pathway	NA	NA	GO:0005737	cytoplasm	PF03398	Regulator of Vps4 activity in the MVB pathway	PTHR12161	UNCHARACTERIZED DUF292	KOG2027	Spindle_pole_body_protein
Glyma.01G084700	-1.65936	0.0145966	4.65454	3.87335	5.43573	3.66948	3.9666	3.98396	5.24247	4.92222	6.14251	156	UniRef100_K7K2P5 Uncharacterized protein n=2 Tax=Glycine max RepID=K7K2P5_SOYBN	6e-110	80.73	UniRef100_G7JYE1 ATP-dependent Clp protease adapter protein clpS n=1 Tax=Medicago truncatula RepID=G7JYE1_MEDTR	3e-91	99.36	AT1G68660.1|Symbols:|Ribosomal protein L12/ ATP-dependent Clp protease adaptor protein ClpS family protein|chr1:25778058-25779083 REVERSE LENGTH=159	2e-77	97.48	GO:0030163	protein catabolic process	GO:0003674	molecular function	NA	NA	PF02617	ATP-dependent Clp protease adaptor protein ClpS	NA	NA	NA	NA
Glyma.01G087500	-3.07378	0.000772201	3.98894	2.52168	5.4562	2.30863	2.79175	2.46468	4.929	5.17754	6.26207	385	UniRef100_I1J6Q5 Uncharacterized protein n=1 Tax=Glycine max RepID=I1J6Q5_SOYBN	0	100	UniRef100_G7JY94 AP2 domain-containing transcription factor n=1 Tax=Medicago truncatula RepID=G7JY94_MEDTR	0	93.2	AT1G25560.1|Symbols:TEM1, EDF1|AP2/B3 transcription factor family protein|chr1:8981891-8982976 REVERSE LENGTH=361	2e-150	105.26	GO:0006355 GO:0009873 GO:0030003 GO:0048573 GO:0070838	cellular cation homeostasis; divalent metal ion transport; ethylene mediated signaling pathway; photoperiodism, flowering; regulation of transcription, DNA-dependent	GO:0003677 GO:0003700	DNA binding; sequence-specific DNA binding transcription factor activity	GO:0005634	nucleus	PF00847 PF02362	AP2 domain; B3 DNA binding domain	NA	NA	NA	NA
Glyma.01G087900	-1.65133	0.0285262	5.23842	4.42501	6.05183	4.14695	4.71934	4.40875	5.83489	5.81399	6.50663	578	UniRef100_K7K2R8 Uncharacterized protein n=1 Tax=Glycine max RepID=K7K2R8_SOYBN	0	100	UniRef100_G7JX40 Serine/threonine protein kinase SNT7 n=1 Tax=Medicago truncatula RepID=G7JX40_MEDTR	0	100.35	AT1G68830.1|Symbols:STN7|STT7 homolog STN7|chr1:25872654-25875473 REVERSE LENGTH=562	0	96.98	GO:0006468 GO:0007623 GO:0015996 GO:0042548	chlorophyll catabolic process; circadian rhythm; protein phosphorylation; regulation of photosynthesis, light reaction	GO:0004672 GO:0004674 GO:0005524 GO:0016301 GO:0016772	ATP binding; kinase activity; protein kinase activity; protein serine/threonine kinase activity; transferase activity, transferring phosphorus-containing groups	GO:0009507	chloroplast	PF00069	Protein kinase domain	PTHR11584	SERINE/THREONINE PROTEIN KINASE	KOG0594	Protein_kinase_PCTAIRE_and_related_kinases
Glyma.01G088500	2.11263	0.0268323	0.672085	1.75564	-0.411472	1.55052	1.83594	1.88047	0.33328	-0.0439949	-1.5237	146	UniRef100_K7K2S4 Uncharacterized protein n=1 Tax=Glycine max RepID=K7K2S4_SOYBN	1e-98	100	UniRef100_B9H2G5 GSK3/SHAGGY-LIKE protein KINASE 1 n=1 Tax=Populus trichocarpa RepID=B9H2G5_POPTR	2e-08	8.68	AT4G18710.2|Symbols:BIN2|Protein kinase superfamily protein|chr4:10296474-10301148 FORWARD LENGTH=280	5e-11	11.43	GO:0006096 GO:0006468 GO:0006833 GO:0006972 GO:0007030 GO:0009266 GO:0009651 GO:0009729 GO:0009733 GO:0009742 GO:0009825 GO:0009965 GO:0046686 GO:0046777 GO:0046827 GO:0048767	Golgi organization; brassinosteroid mediated signaling pathway; detection of brassinosteroid stimulus; glycolysis; hyperosmotic response; leaf morphogenesis; multidimensional cell growth; positive regulation of protein export from nucleus; protein autophosphorylation; protein phosphorylation; response to auxin stimulus; response to cadmium ion; response to salt stress; response to temperature sti…	GO:0004672 GO:0004674 GO:0004713 GO:0005515 GO:0005524 GO:0016301 GO:0016772	ATP binding; kinase activity; protein binding; protein kinase activity; protein serine/threonine kinase activity; protein tyrosine kinase activity; transferase activity, transferring phosphorus-containing groups	GO:0005886	plasma membrane	NA	NA	NA	NA	NA	NA
Glyma.01G089100	-1.29345	0.00879881	4.93596	4.3103	5.56163	4.19966	4.43519	4.29604	5.25183	5.39907	6.03397	307	UniRef100_I1J6R3 Uncharacterized protein n=1 Tax=Glycine max RepID=I1J6R3_SOYBN	0	100	UniRef100_G7I4X2 Coiled-coil domain-containing protein n=1 Tax=Medicago truncatula RepID=G7I4X2_MEDTR	0	97.12	AT1G25682.1|Symbols:|Family of unknown function (DUF572) _x0001_|chr1:9002532-9004550 REVERSE LENGTH=310	1e-163	98.06	GO:0008150	biological process	GO:0003674	molecular function	GO:0005634	nucleus	PF04502	Family of unknown function (DUF572)	PTHR12111	CELL CYCLE CONTROL PROTEIN CWF16-RELATED	KOG2990	C2C2-type_Zn-finger_protein
Glyma.01G089300	-2.33187	0.0110718	7.84043	6.68097	8.99989	6.67053	6.35672	7.01567	8.87839	8.6832	9.4381	977	UniRef100_I1J6R6 Uncharacterized protein n=1 Tax=Glycine max RepID=I1J6R6_SOYBN	0	100.83	UniRef100_G7JX26 Protein CHUP1 n=1 Tax=Medicago truncatula RepID=G7JX26_MEDTR	0	97.59	AT3G25690.2|Symbols:CHUP1|Hydroxyproline-rich glycoprotein family protein|chr3:9354061-9357757 FORWARD LENGTH=1004	0	96.12	GO:0006364 GO:0009902 GO:0010027 GO:0010207 GO:0019684 GO:0034660 GO:0035304 GO:0042793 GO:0045893	chloroplast relocation; ncRNA metabolic process; photosynthesis, light reaction; photosystem II assembly; positive regulation of transcription, DNA-dependent; rRNA processing; regulation of protein dephosphorylation; thylakoid membrane organization; transcription from plastid promoter	NA	NA	GO:0005634 GO:0009507 GO:0009707	chloroplast; chloroplast outer membrane; nucleus	NA	NA	PTHR23213	FORMIN-RELATED	NA	NA
Glyma.01G089900	0.669158	0.0457666	4.69149	5.05471	4.32826	5.15421	4.93853	5.0714	4.55845	4.66709	3.75924	612	UniRef100_I1J6S1 Uncharacterized protein n=1 Tax=Glycine max RepID=I1J6S1_SOYBN	0	100	UniRef100_G7I4Y0 LSM14-like protein n=1 Tax=Medicago truncatula RepID=G7I4Y0_MEDTR	0	86.4	AT1G26110.1|Symbols:DCP5|decapping 5|chr1:9024616-9027556 REVERSE LENGTH=611	0	93.62	GO:0006486 GO:0006487 GO:0010606 GO:0017148 GO:0031087 GO:0033962	cytoplasmic mRNA processing body assembly; deadenylation-independent decapping of nuclear-transcribed mRNA; negative regulation of translation; positive regulation of cytoplasmic mRNA processing body assembly; protein N-linked glycosylation; protein glycosylation	GO:0005515 GO:0042803	protein binding; protein homodimerization activity	GO:0000932 GO:0005829	cytoplasmic mRNA processing body; cytosol	PF09532 PF09542	FDF domain; PF09542	PTHR13586	SCD6 PROTEIN-RELATED	KOG1073	Uncharacterized_mRNA-associated_protein_RAP55
Glyma.01G091300	-4.0564	0.0217327	0.626168	-0.856449	2.10879	-0.580186	-1.53776	-0.451399	2.30933	-0.0439949	4.06102	57	UniRef100_K7K2T8 Uncharacterized protein n=1 Tax=Glycine max RepID=K7K2T8_SOYBN	2e-26	100	NA	NA	NA	NA	NA	NA	NA	NA	NA	NA	NA	NA	NA	NA	NA	NA	NA	NA
Glyma.01G094900	-1.38699	0.0325772	1.70757	1.04641	2.36874	0.808968	0.968811	1.36145	2.15822	2.13186	2.81613	365	UniRef100_I1J6A8 Uncharacterized protein n=1 Tax=Glycine max RepID=I1J6A8_SOYBN	0	100	UniRef100_M9WRR2 Metacaspase-2 n=1 Tax=Vitis vinifera RepID=M9WRR2_VITVI	0	99.45	AT1G02170.1|Symbols:LOL3, ATMCPB1, MCP1B, ATMC1, MC1|metacaspase 1|chr1:411883-413426 FORWARD LENGTH=367	0	98.09	GO:0006508 GO:0006612 GO:0006944 GO:0009697 GO:0009863 GO:0010363 GO:0030968 GO:0031348 GO:0043068 GO:0043069 GO:0045087	cellular membrane fusion; endoplasmic reticulum unfolded protein response; innate immune response; negative regulation of defense response; negative regulation of programmed cell death; positive regulation of programmed cell death; protein targeting to membrane; proteolysis; regulation of plant-type hypersensitive response; salicylic acid biosynthetic process; salicylic acid mediated signaling pa…	GO:0004197 GO:0005515	cysteine-type endopeptidase activity; protein binding	NA	NA	PF06943 PF00656	LSD1 zinc finger; Caspase domain	NA	NA	KOG1546	Metacaspase_involved_in_regulation_of_apoptosis
Glyma.01G095900	-2.25122	0.0138392	1.79751	0.693237	2.90179	0.127887	0.590378	1.36145	2.86745	2.48837	3.34955	63	UniRef100_I1J6B5 Photosystem II reaction center protein Z n=1 Tax=Glycine max RepID=I1J6B5_SOYBN	4e-32	100	UniRef100_I1J6B5 Photosystem II reaction center protein Z n=1 Tax=Glycine max RepID=I1J6B5_SOYBN	4e-32	100	ATCG00300.1|Symbols:YCF9|YCF9|chrC:35751-35939 FORWARD LENGTH=62	3e-30	100	GO:0006091 GO:0006354 GO:0015979 GO:0019684 GO:0042549	DNA-dependent transcription, elongation; generation of precursor metabolites and energy; photosynthesis; photosynthesis, light reaction; photosystem II stabilization	GO:0003674	molecular function	GO:0009507 GO:0009523 GO:0009535 GO:0009539 GO:0030095	chloroplast; chloroplast photosystem II; chloroplast thylakoid membrane; photosystem II; photosystem II reaction center	PF01737	YCF9	NA	NA	NA	NA
Glyma.01G096200	-2.75632	0.00521446	5.15889	3.82407	6.49371	3.84993	3.54028	4.08199	6.01611	6.27459	7.19043	213	UniRef100_C6T3I9 Uncharacterized protein n=1 Tax=Glycine max RepID=C6T3I9_SOYBN	2e-150	100	UniRef100_P01070 Trypsin inhibitor A n=1 Tax=Glycine max RepID=ITRA_SOYBN	1e-70	96.76	AT1G73260.1|Symbols:ATKTI1, KTI1|kunitz trypsin inhibitor 1|chr1:27547410-27548057 REVERSE LENGTH=215	3e-21	90.23	GO:0009651 GO:0009751 GO:0010167 GO:0012501 GO:0015706 GO:0042542 GO:0042742	defense response to bacterium; nitrate transport; programmed cell death; response to hydrogen peroxide; response to nitrate; response to salicylic acid stimulus; response to salt stress	GO:0004866	endopeptidase inhibitor activity	GO:0005576 GO:0005739	extracellular region; mitochondrion	PF00197	Trypsin and protease inhibitor	NA	NA	NA	NA
Glyma.01G097100	-1.5467	0.0314266	5.97976	5.22398	6.73554	5.10965	5.28254	5.27975	6.2859	6.89713	7.0236	298	UniRef100_C6TA29 Uncharacterized protein n=1 Tax=Glycine max RepID=C6TA29_SOYBN	0	100	UniRef100_G7KF41 Mitochondrial carnitine/acylcarnitine carrier-like protein n=1 Tax=Medicago truncatula RepID=G7KF41_MEDTR	0	100	AT5G46800.1|Symbols:BOU|Mitochondrial substrate carrier family protein|chr5:18988779-18989810 REVERSE LENGTH=300	2e-169	99	GO:0006810 GO:0006839 GO:0015822 GO:0055085	mitochondrial transport; ornithine transport; transmembrane transport; transport	GO:0005215	transporter activity	GO:0005739 GO:0005743 GO:0009507 GO:0009536	chloroplast; mitochondrial inner membrane; mitochondrion; plastid	PF00153	Mitochondrial carrier protein	PTHR24089	FAMILY NOT NAMED	KOG0758	Mitochondrial_carnitine-acylcarnitine_carrier_protein
Glyma.01G097900	-1.49511	0.0242265	3.17469	2.51038	3.839	2.95092	2.31884	2.26138	3.02862	4.77173	3.71665	649	UniRef100_I1J6W3 Uncharacterized protein n=1 Tax=Glycine max RepID=I1J6W3_SOYBN	0	100	UniRef100_G7LHS8 Zinc finger protein n=1 Tax=Medicago truncatula RepID=G7LHS8_MEDTR	0	106.06	AT2G22680.1|Symbols:|Zinc finger (C3HC4-type RING finger) family protein|chr2:9645433-9647484 FORWARD LENGTH=683	1e-147	94.88	GO:0009062 GO:0009690 GO:0016132	brassinosteroid biosynthetic process; cytokinin metabolic process; fatty acid catabolic process	GO:0004842 GO:0008270	ubiquitin-protein ligase activity; zinc ion binding	GO:0005576	extracellular region	PF00097 PF00092	Zinc finger, C3HC4 type (RING finger); von Willebrand factor type A domain	PTHR11210	RING BOX	KOG0320	Predicted_E3_ubiquitin_ligase
Glyma.01G099500	-2.92662	0.0101766	0.42782	-0.693904	1.54954	-0.580186	-0.731042	-0.770484	0.33328	1.38302	2.93234	130	UniRef100_K7K2X6 Uncharacterized protein n=1 Tax=Glycine max RepID=K7K2X6_SOYBN	2e-88	100	NA	NA	NA	AT1G53035.1|Symbols:|unknown protein; FUNCTIONS IN: molecular_function unknown; INVOLVED IN: biological_process unknown; LOCATED IN: endomembrane system; EXPRESSED IN: 23 plant structures; EXPRESSED DURING: 13 growth stages; BEST Arabidopsis thaliana protein match is: unknown protein (TAIR:AT3G15358.1); Has 49 Blast hits to 49 proteins in 9 species: Archae - 0; Bacteria - 0; Metazoa - 0; Fungi - …	2e-54	86	GO:0007623 GO:0008150	biological process; circadian rhythm	GO:0003674	molecular function	GO:0009507	chloroplast	NA	NA	NA	NA	NA	NA
Glyma.01G100600	-1.02222	0.0195953	3.39359	2.91805	3.86914	3.06085	2.9325	2.76079	3.77665	3.35796	4.4728	162	UniRef100_K7K2Y6 Uncharacterized protein n=2 Tax=Glycine max RepID=K7K2Y6_SOYBN	9e-117	100	UniRef100_B9HEW3 Succinate dehydrogenase flavoprotein subunit n=1 Tax=Populus trichocarpa RepID=B9HEW3_POPTR	8e-51	13.9	AT5G66760.1|Symbols:SDH1-1|succinate dehydrogenase 1-1|chr5:26653776-26657224 FORWARD LENGTH=634	3e-49	13.88	GO:0006099 GO:0006121 GO:0022900 GO:0055114	electron transport chain; mitochondrial electron transport, succinate to ubiquinone; oxidation-reduction process; tricarboxylic acid cycle	GO:0000104 GO:0005524 GO:0009055 GO:0016491 GO:0016627 GO:0050660 GO:0050897	ATP binding; cobalt ion binding; electron carrier activity; flavin adenine dinucleotide binding; oxidoreductase activity; oxidoreductase activity, acting on the CH-CH group of donors; succinate dehydrogenase activity	GO:0005618 GO:0005739 GO:0005749	cell wall; mitochondrial respiratory chain complex II; mitochondrion	PF02910	Fumarate reductase flavoprotein C-term	PTHR11632	SUCCINATE DEHYDROGENASE 2 FLAVOPROTEIN SUBUNIT	NA	NA
Glyma.01G104000	-2.50873	0.00355865	2.80985	1.65632	3.96338	1.37828	2.20233	1.38835	3.39252	3.48652	5.0111	92	NA	NA	NA	NA	NA	NA	NA	NA	NA	NA	NA	NA	NA	NA	NA	NA	NA	NA	NA	NA	NA
Glyma.01G106700	-2.44277	0.0100904	0.547161	-0.54985	1.64417	-0.303741	-0.451083	-0.894725	1.4534	1.59344	1.88568	145	UniRef100_K7K327 Uncharacterized protein n=2 Tax=Glycine max RepID=K7K327_SOYBN	2e-100	77.84	UniRef100_B9HPB1 Copper transporter family protein n=1 Tax=Populus trichocarpa RepID=B9HPB1_POPTR	1e-33	80	AT2G26975.1|Symbols:|Ctr copper transporter family|chr2:11512992-11513429 FORWARD LENGTH=145	2e-30	93.1	GO:0006825 GO:0035434	copper ion transmembrane transport; copper ion transport	GO:0005375	copper ion transmembrane transporter activity	GO:0005773 GO:0016021	integral to membrane; vacuole	PF04145	Ctr copper transporter family	PTHR12483	SOLUTE CARRIER FAMILY 31 (COPPER TRANSPORTERS)	KOG3386	Copper_transporter
Glyma.01G107100	-1.02425	0.0379891	2.48484	2.00665	2.96303	1.88075	2.0975	2.0417	2.76656	2.59	3.53252	301	UniRef100_I1J735 Uncharacterized protein n=2 Tax=Glycine max RepID=I1J735_SOYBN	0	100	UniRef100_D7L7T2 DNA binding protein n=1 Tax=Arabidopsis lyrata subsp. lyrata RepID=D7L7T2_ARALL	1e-84	103.28	AT3G09250.1|Symbols:|Nuclear transport factor 2 (NTF2) family protein|chr3:2839080-2840294 FORWARD LENGTH=244	4e-86	103.28	GO:0006289	nucleotide-excision repair	GO:0003677 GO:0004518	DNA binding; nuclease activity	GO:0005634 GO:0009507	chloroplast; nucleus	PF02151	UvrB/uvrC motif	NA	NA	NA	NA
Glyma.01G109100	-1.17631	0.0163441	5.24165	4.65922	5.82408	4.6447	4.71934	4.61362	5.67707	5.75686	6.0383	345	UniRef100_I1J750 Uncharacterized protein n=1 Tax=Glycine max RepID=I1J750_SOYBN	0	100	UniRef100_F6MEN9 Plastid transcriptionally active n=1 Tax=Gossypium hirsutum RepID=F6MEN9_GOSHI	5e-128	99.42	AT3G09210.1|Symbols:PTAC13|plastid transcriptionally active 13|chr3:2825422-2826850 REVERSE LENGTH=333	2e-116	96.1	GO:0006655 GO:0009902 GO:0010027 GO:0019288 GO:0032968 GO:0034660 GO:0042793 GO:0045893	chloroplast relocation; isopentenyl diphosphate biosynthetic process, mevalonate-independent pathway; ncRNA metabolic process; phosphatidylglycerol biosynthetic process; positive regulation of transcription, DNA-dependent; positive regulation of transcription elongation from RNA polymerase II promoter; thylakoid membrane organization; transcription from plastid promoter	NA	NA	GO:0009295 GO:0009507 GO:0009508	chloroplast; nucleoid; plastid chromosome	PF02357 PF00467	Transcription termination factor nusG; KOW motif	NA	NA	NA	NA
Glyma.01G114800	-1.14766	0.0236211	5.42454	4.83925	6.00982	4.64198	5.39961	4.47615	5.59118	6.10756	6.33074	122	UniRef100_I1J7A1 Uncharacterized protein n=1 Tax=Glycine max RepID=I1J7A1_SOYBN	3e-80	100	UniRef100_G7JN21 30S ribosomal protein S31 n=1 Tax=Medicago truncatula RepID=G7JN21_MEDTR	9e-44	95.93	AT2G38140.1|Symbols:PSRP4|plastid-specific ribosomal protein 4|chr2:15980948-15981459 FORWARD LENGTH=118	6e-26	101.69	GO:0006412 GO:0032544	plastid translation; translation	GO:0003735	structural constituent of ribosome	GO:0005840 GO:0009507 GO:0009570 GO:0009941	chloroplast; chloroplast envelope; chloroplast stroma; ribosome	NA	NA	NA	NA	NA	NA
Glyma.01G115000	-0.96409	0.0489609	3.95234	3.49722	4.40745	3.54696	3.44949	3.49521	4.25754	4.03527	4.92955	463	UniRef100_I1J7A3 Uncharacterized protein n=1 Tax=Glycine max RepID=I1J7A3_SOYBN	0	100	UniRef100_G7JN22 Alpha-amylase n=1 Tax=Medicago truncatula RepID=G7JN22_MEDTR	1e-161	87.31	AT5G01260.1|Symbols:|Carbohydrate-binding-like fold|chr5:105367-106488 FORWARD LENGTH=306	2e-39	64.71	GO:0005975 GO:0010264	carbohydrate metabolic process; myo-inositol hexakisphosphate biosynthetic process	GO:0003824 GO:0030246 GO:2001070	carbohydrate binding; catalytic activity; starch binding	GO:0005576	extracellular region	PF00686	Starch binding domain	PTHR10357	ALPHA-AMYLASE	NA	NA
Glyma.01G115900	-2.12487	0.00541026	11.0728	10.0555	12.0901	9.91964	10.0848	10.162	11.8242	11.6481	12.798	291	UniRef100_I1J7A8 Uncharacterized protein n=1 Tax=Glycine max RepID=I1J7A8_SOYBN	0	100	UniRef100_Q9XQB2 Chlorophyll a/b binding protein CP29 n=1 Tax=Vigna radiata var. radiata RepID=Q9XQB2_VIGRR	0	96.9	AT3G08940.2|Symbols:LHCB4.2|light harvesting complex photosystem II|chr3:2717717-2718665 FORWARD LENGTH=287	8e-173	96.86	GO:0006364 GO:0009637 GO:0009644 GO:0009744 GO:0009765 GO:0010114 GO:0010155 GO:0010218 GO:0015979 GO:0019344 GO:0019684 GO:0035304	cysteine biosynthetic process; photosynthesis; photosynthesis, light harvesting; photosynthesis, light reaction; rRNA processing; regulation of protein dephosphorylation; regulation of proton transport; response to blue light; response to far red light; response to high light intensity; response to red light; response to sucrose stimulus	GO:0016168	chlorophyll binding	GO:0009507 GO:0009534 GO:0009535 GO:0009579 GO:0009941 GO:0016020	chloroplast; chloroplast envelope; chloroplast thylakoid; chloroplast thylakoid membrane; membrane; thylakoid	PF00504	Chlorophyll A-B binding protein	PTHR21649	CHLOROPHYLL A/B BINDING PROTEIN	NA	NA
Glyma.01G121700	-2.12449	0.0116854	6.46341	5.41784	7.50898	5.10768	5.56994	5.5759	7.4287	7.11311	7.98514	217	UniRef100_I1J7F5 Uncharacterized protein n=1 Tax=Glycine max RepID=I1J7F5_SOYBN	7e-157	100	UniRef100_G8A2L4 Rhodanese-like family protein-like protein n=1 Tax=Medicago truncatula RepID=G8A2L4_MEDTR	2e-114	95.98	AT3G08920.1|Symbols:|Rhodanese/Cell cycle control phosphatase superfamily protein|chr3:2712274-2713117 FORWARD LENGTH=214	4e-78	94.86	GO:0008150	biological process	GO:0003674	molecular function	GO:0009507 GO:0009534 GO:0009941	chloroplast; chloroplast envelope; chloroplast thylakoid	PF00581	Rhodanese-like domain	NA	NA	KOG1530	Rhodanese-related_sulfurtransferase
Glyma.01G122000	-3.23377	0.00334885	1.57672	0.154265	2.99918	-0.00214979	0.242547	0.222398	2.86745	2.0862	4.0439	247	UniRef100_I1J7F7 Uncharacterized protein n=1 Tax=Glycine max RepID=I1J7F7_SOYBN	0	100	UniRef100_G7JP31 GDSL esterase/lipase CPRD49 n=1 Tax=Medicago truncatula RepID=G7JP31_MEDTR	5e-145	90.77	AT3G11210.1|Symbols:|SGNH hydrolase-type esterase superfamily protein|chr3:3511101-3512899 REVERSE LENGTH=256	1e-115	95.7	GO:0006629	lipid metabolic process	GO:0004091 GO:0016787 GO:0016788	carboxylesterase activity; hydrolase activity; hydrolase activity, acting on ester bonds	GO:0005576 GO:0048046	apoplast; extracellular region	PF00657	GDSL-like Lipase/Acylhydrolase	PTHR14209	ISOAMYL ACETATE-HYDROLYZING ESTERASE 1	KOG3035	Isoamyl_acetate-hydrolyzing_esterase
Glyma.01G123500	-2.67313	0.0178446	1.13193	-0.097299	2.36115	-0.00214979	0.161652	-0.451399	1.84843	2.59	2.64503	80	UniRef100_K7K3F6 Uncharacterized protein n=1 Tax=Glycine max RepID=K7K3F6_SOYBN	2e-48	100	NA	NA	NA	NA	NA	NA	NA	NA	NA	NA	NA	NA	NA	NA	NA	NA	NA	NA
Glyma.01G124700	-1.78947	0.00222372	3.56533	2.70214	4.42852	2.57119	2.66541	2.86983	3.97056	4.40422	4.91079	217	UniRef100_I1J7H4 Uncharacterized protein n=1 Tax=Glycine max RepID=I1J7H4_SOYBN	3e-157	100	UniRef100_G7JKP6 Abscisic acid receptor PYL4 n=1 Tax=Medicago truncatula RepID=G7JKP6_MEDTR	1e-89	100.47	AT2G38310.1|Symbols:PYL4, RCAR10|PYR1-like 4|chr2:16050251-16050874 FORWARD LENGTH=207	2e-80	78.26	GO:0009738	abscisic acid mediated signaling pathway	GO:0004872 GO:0005515	protein binding; receptor activity	GO:0005634	nucleus	PF10604	Polyketide cyclase / dehydrase and lipid transport	NA	NA	NA	NA
Glyma.01G129700	-2.96249	0.00425339	2.52221	1.11734	3.92709	0.600751	0.968811	1.78245	2.8916	4.31798	4.57168	151	UniRef100_C6T227 Uncharacterized protein n=1 Tax=Glycine max RepID=C6T227_SOYBN	1e-102	100	UniRef100_G7K7C1 Transcription factor bHLH93 n=1 Tax=Medicago truncatula RepID=G7K7C1_MEDTR	3e-49	93.55	AT2G40435.1|Symbols:|BEST Arabidopsis thaliana protein match is: transcription regulators (TAIR:AT3G56220.1); Has 289 Blast hits to 289 proteins in 30 species: Archae - 0; Bacteria - 0; Metazoa - 0; Fungi - 0; Plants - 289; Viruses - 0; Other Eukaryotes - 0 (source: NCBI BLink).|chr2:16887048-16888407 FORWARD LENGTH=158	1e-48	91.77	NA	NA	NA	NA	GO:0005634	nucleus	NA	NA	NA	NA	NA	NA
Glyma.01G131900	-2.85787	0.00972756	0.817587	-0.420927	2.0561	0.247165	-0.329149	-1.1808	1.7982	1.13658	3.23353	386	UniRef100_K7K3L0 Uncharacterized protein n=1 Tax=Glycine max RepID=K7K3L0_SOYBN	0	100	UniRef100_V5K8C1 Ovate family protein 1 n=1 Tax=Betula luminifera RepID=V5K8C1_9ROSI	7e-88	117.18	AT2G30400.1|Symbols:ATOFP2, OFP2|ovate family protein 2|chr2:12956592-12957554 FORWARD LENGTH=320	2e-30	42.5	GO:0006499 GO:0009407 GO:0010583 GO:0045892 GO:0048513	N-terminal protein myristoylation; negative regulation of transcription, DNA-dependent; organ development; response to cyclopentenone; toxin catabolic process	NA	NA	GO:0005634	nucleus	PF04844	Transcriptional repressor, ovate	NA	NA	NA	NA
Glyma.01G132800	-1.44715	0.0271142	2.48733	1.77261	3.20204	1.37828	2.0975	1.84206	3.26887	2.98772	3.34955	416	UniRef100_I1J7P4 Uncharacterized protein n=1 Tax=Glycine max RepID=I1J7P4_SOYBN	0	100	UniRef100_B9N840 Pentatricopeptide repeat-containing family protein n=1 Tax=Populus trichocarpa RepID=B9N840_POPTR	2e-166	89.25	AT3G42630.1|Symbols:|Pentatricopeptide repeat (PPR) superfamily protein|chr3:14722314-14723635 FORWARD LENGTH=415	4e-153	99.04	NA	NA	NA	NA	GO:0005739 GO:0009507	chloroplast; mitochondrion	PF01535	PPR repeat	PTHR24015	FAMILY NOT NAMED	NA	NA
Glyma.01G132900	-3.65963	0.00488251	0.0778297	-1.50728	1.66294	-2.02877	-1.83698	-0.6561	1.16713	1.65727	2.16443	442	UniRef100_K7K3L9 Uncharacterized protein n=1 Tax=Glycine max RepID=K7K3L9_SOYBN	0	100	UniRef100_G7KY50 Protein kinase 2A n=1 Tax=Medicago truncatula RepID=G7KY50_MEDTR	0	72.34	AT3G08760.1|Symbols:ATSIK|Protein kinase superfamily protein|chr3:2658129-2659984 REVERSE LENGTH=557	2e-136	56.73	GO:0006468 GO:0006914	autophagy; protein phosphorylation	GO:0004672 GO:0005524 GO:0016301 GO:0016772	ATP binding; kinase activity; protein kinase activity; transferase activity, transferring phosphorus-containing groups	GO:0005886	plasma membrane	PF07714	Protein tyrosine kinase	PTHR24420	LEUCINE-RICH REPEAT RECEPTOR-LIKE PROTEIN KINASE	KOG1187	Serine/threonine_protein_kinase
Glyma.01G139900	-2.92502	0.00403454	2.15473	0.76118	3.54829	-0.22223	1.37981	1.12595	3.21245	2.88482	4.54759	102	UniRef100_K7K3R3 Uncharacterized protein n=1 Tax=Glycine max RepID=K7K3R3_SOYBN	2e-43	100	UniRef100_O22145 Probable tRNA N6-adenosine threonylcarbamoyltransferase, mitochondrial n=1 Tax=Arabidopsis thaliana RepID=OSGP2_ARATH	1e-34	15.21	AT2G45270.1|Symbols:GCP1|glycoprotease 1|chr2:18666583-18669332 FORWARD LENGTH=480	1e-37	15.21	GO:0006508 GO:0009790 GO:0016556	embryo development; mRNA modification; proteolysis	GO:0004222	metalloendopeptidase activity	GO:0005743 GO:0009507	chloroplast; mitochondrial inner membrane	NA	NA	PTHR11735	O-SIALOGLYCOPROTEIN ENDOPEPTIDASE	NA	NA
Glyma.01G144200	1.2672	0.0101962	4.02456	4.72119	3.32794	4.8565	4.61306	4.694	3.45869	4.02321	2.50191	1809	UniRef100_I1J7Y4 Uncharacterized protein n=1 Tax=Glycine max RepID=I1J7Y4_SOYBN	0	100	UniRef100_G7L099 Brefeldin A-inhibited guanine nucleotide-exchange protein n=1 Tax=Medicago truncatula RepID=G7L099_MEDTR	0	101.06	AT3G60860.1|Symbols:|SEC7-like guanine nucleotide exchange family protein|chr3:22484804-22491510 FORWARD LENGTH=1793	0	100.84	GO:0016192 GO:0032012 GO:0050790	regulation of ARF protein signal transduction; regulation of catalytic activity; vesicle-mediated transport	GO:0005085 GO:0005086	ARF guanyl-nucleotide exchange factor activity; guanyl-nucleotide exchange factor activity	GO:0005622 GO:0005737 GO:0005829	cytoplasm; cytosol; intracellular	PF09324 PF01369	Domain of unknown function (DUF1981); Sec7 domain	PTHR10663	GUANYL-NUCLEOTIDE EXCHANGE FACTOR	KOG0929	Guanine_nucleotide_exchange_factor
Glyma.01G145200	-2.60127	0.00886761	0.944043	-0.0926024	1.98069	0.188758	-0.0151663	-0.451399	0.907645	1.65727	3.37715	344	UniRef100_K7K3V9 Uncharacterized protein n=2 Tax=Glycine max RepID=K7K3V9_SOYBN	0	100	NA	NA	NA	NA	NA	NA	NA	NA	NA	NA	NA	NA	NA	NA	NA	NA	NA	NA
Glyma.01G145400	-1.53464	0.0270257	7.82424	7.06003	8.58844	6.99043	7.0958	7.09387	8.39993	8.66487	8.70052	1134	UniRef100_I1J7Z7 Elongation factor Ts n=1 Tax=Glycine max RepID=I1J7Z7_SOYBN	0	100	UniRef100_I1J7Z7 Elongation factor Ts n=1 Tax=Glycine max RepID=I1J7Z7_SOYBN	0	100	AT4G29060.1|Symbols:emb2726|elongation factor Ts family protein|chr4:14317744-14321315 FORWARD LENGTH=953	0	45.75	GO:0006414 GO:0009793 GO:0009902 GO:0010027 GO:0016117 GO:0019288 GO:0034660 GO:0042744 GO:0046686	carotenoid biosynthetic process; chloroplast relocation; embryo development ending in seed dormancy; hydrogen peroxide catabolic process; isopentenyl diphosphate biosynthetic process, mevalonate-independent pathway; ncRNA metabolic process; response to cadmium ion; thylakoid membrane organization; translational elongation	GO:0003723 GO:0003746	RNA binding; translation elongation factor activity	GO:0009507 GO:0009570 GO:0009941	chloroplast; chloroplast envelope; chloroplast stroma	PF00889 PF00627 PF00575	Elongation factor TS; UBA/TS-N domain; S1 RNA binding domain	PTHR11741	ELONGATION FACTOR TS	KOG1071	Mitochondrial_translation_elongation_factor_EF-Tsmt,_catalyzes_nucleotide_exchange_on_EF-Tumt
Glyma.01G146900	-0.891589	0.00380529	3.68202	3.2436	4.12045	3.02791	3.54028	3.16259	3.81505	4.02321	4.52309	248	UniRef100_I1L9Z6 Uncharacterized protein n=2 Tax=Glycine max RepID=I1L9Z6_SOYBN	0	100	UniRef100_B6U4V4 Nucleic acid binding protein n=1 Tax=Zea mays RepID=B6U4V4_MAIZE	1e-83	98.78	AT1G49590.1|Symbols:|C2H2 and C2HC zinc fingers superfamily protein|chr1:18354997-18356409 FORWARD LENGTH=242	3e-92	102.07	GO:0008380 GO:0080188	RNA-directed DNA methylation; RNA splicing	GO:0003690 GO:0003725	double-stranded DNA binding; double-stranded RNA binding	GO:0005634 GO:0015030	Cajal body; nucleus	PF06220	U1 zinc finger	PTHR13173	WW DOMAIN BINDING PROTEIN 4	KOG0150	Spliceosomal_protein_FBP21
Glyma.01G147700	-1.66083	0.0239087	5.42002	4.6205	6.21954	4.52587	4.57061	4.76501	5.85959	6.00702	6.792	325	UniRef100_I1J818 Uncharacterized protein n=1 Tax=Glycine max RepID=I1J818_SOYBN	0	100	NA	NA	NA	AT5G48790.1|Symbols:|Domain of unknown function (DUF1995)|chr5:19780010-19781977 REVERSE LENGTH=316	1e-148	86.71	GO:0008150 GO:0015979 GO:0019684 GO:0035304	biological process; photosynthesis; photosynthesis, light reaction; regulation of protein dephosphorylation	GO:0003674	molecular function	GO:0009507	chloroplast	PF09353	Domain of unknown function (DUF1995)	NA	NA	NA	NA
Glyma.01G148800	-1.22788	0.0119862	4.5201	3.93184	5.10836	3.69068	4.31409	3.79076	4.91139	4.68251	5.73117	209	UniRef100_K7LF74 Uncharacterized protein n=1 Tax=Glycine max RepID=K7LF74_SOYBN	6e-113	98.58	UniRef100_O49668 Protein PAM68, chloroplastic n=1 Tax=Arabidopsis thaliana RepID=PAM68_ARATH	7e-55	81.31	AT4G19100.1|Symbols:PAM68|Protein of unknown function (DUF3464)|chr4:10453453-10454359 FORWARD LENGTH=214	8e-58	81.31	GO:0008150 GO:0010207 GO:0015979 GO:0016556	biological process; mRNA modification; photosynthesis; photosystem II assembly	GO:0003674	molecular function	GO:0005634 GO:0009507 GO:0016020	chloroplast; membrane; nucleus	PF11947	Protein of unknown function (DUF3464)	NA	NA	NA	NA
Glyma.01G149100	1.77581	0.00902239	1.5762	2.9242	0.228204	3.02791	2.76461	2.98007	1.63608	1.77704	-2.7285	80	UniRef100_K7K3Y6 Uncharacterized protein (Fragment) n=1 Tax=Glycine max RepID=K7K3Y6_SOYBN	4e-45	67.57	NA	NA	NA	NA	NA	NA	NA	NA	NA	NA	NA	NA	NA	NA	NA	NA	NA	NA
Glyma.01G151300	-2.28255	0.0249828	3.15901	2.03836	4.27965	2.41436	1.78283	1.91789	4.14146	4.01105	4.68645	576	UniRef100_I1J851 Uncharacterized protein n=1 Tax=Glycine max RepID=I1J851_SOYBN	0	100	UniRef100_F4KD53 Major facilitator protein n=1 Tax=Arabidopsis thaliana RepID=F4KD53_ARATH	0	100.88	AT5G45275.1|Symbols:|Major facilitator superfamily protein|chr5:18334476-18337240 REVERSE LENGTH=570	0	100.88	GO:0008150	biological process	GO:0003674	molecular function	NA	NA	PF06813	Nodulin-like	PTHR21576	UNCHARACTERIZED NODULIN-LIKE PROTEIN	NA	NA
Glyma.01G152700	-1.91154	0.0209141	2.29411	1.41511	3.17312	1.55052	1.30645	1.38835	2.86745	2.71524	3.93668	265	UniRef100_K7K412 Uncharacterized protein n=1 Tax=Glycine max RepID=K7K412_SOYBN	0	100	NA	NA	NA	AT4G19390.1|Symbols:|Uncharacterised protein family (UPF0114)|chr4:10574903-10576355 REVERSE LENGTH=273	4e-82	85.35	GO:0008150	biological process	GO:0003674	molecular function	GO:0005886 GO:0009941	chloroplast envelope; plasma membrane	PF03350	Uncharacterized protein family, UPF0114	NA	NA	NA	NA
Glyma.01G153200	1.20182	0.0223053	4.61033	5.26099	3.95967	5.19744	5.26329	5.32223	4.24821	4.45898	3.17182	967	UniRef100_I1J870 Uncharacterized protein n=2 Tax=Glycine max RepID=I1J870_SOYBN	0	100	UniRef100_G7L7U1 AP-4 complex subunit epsilon-1 n=1 Tax=Medicago truncatula RepID=G7L7U1_MEDTR	0	94.89	AT1G31730.1|Symbols:|Adaptin family protein|chr1:11359907-11363916 FORWARD LENGTH=938	0	102.99	GO:0006007 GO:0006487 GO:0006886 GO:0016192	glucose catabolic process; intracellular protein transport; protein N-linked glycosylation; vesicle-mediated transport	GO:0030276	clathrin binding	GO:0005829 GO:0005886 GO:0009506 GO:0030117	cytosol; membrane coat; plasma membrane; plasmodesma	PF01602	Adaptin N terminal region	PTHR22780	ADAPTIN, ALPHA/GAMMA/EPSILON	KOG1062	Vesicle_coat_complex_AP-1,_gamma_subunit
Glyma.01G153500	-2.1981	0.0465597	-0.685733	-1.51501	0.143544	-1.5596	-2.21494	-0.770484	0.467901	0.839192	-0.87646	250	UniRef100_K7K415 Uncharacterized protein n=1 Tax=Glycine max RepID=K7K415_SOYBN	0	100	UniRef100_Q09X22 Photosystem II D2 protein n=1 Tax=Morus indica RepID=PSBD_MORIN	2e-147	65.44	ATCG00270.1|Symbols:PSBD|photosystem II reaction center protein D|chrC:32711-33772 FORWARD LENGTH=353	1e-148	65.44	GO:0006091 GO:0006354 GO:0009769 GO:0009772 GO:0010207 GO:0015979 GO:0019684	DNA-dependent transcription, elongation; generation of precursor metabolites and energy; photosynthesis; photosynthesis, light harvesting in photosystem II; photosynthesis, light reaction; photosynthetic electron transport in photosystem II; photosystem II assembly	GO:0045156 GO:0045157	electron transporter, transferring electrons within the cyclic electron transport pathway of photosynthesis activity; electron transporter, transferring electrons within the noncyclic electron transport pathway of photosynthesis activity	GO:0005737 GO:0009507 GO:0009523 GO:0009534 GO:0009535 GO:0009579 GO:0010287 GO:0016020 GO:0030076	chloroplast; chloroplast thylakoid; chloroplast thylakoid membrane; cytoplasm; light-harvesting complex; membrane; photosystem II; plastoglobule; thylakoid	PF00124	Photosynthetic reaction centre protein	NA	NA	NA	NA
Glyma.01G154500	1.36601	0.0183517	2.18647	2.95547	1.41747	3.10889	2.83151	2.926	1.57772	2.26073	0.413964	428	UniRef100_I1J885 Uncharacterized protein n=1 Tax=Glycine max RepID=I1J885_SOYBN	0	65.42	UniRef100_G7K400 Conserved oligomeric Golgi complex subunit n=1 Tax=Medicago truncatula RepID=G7K400_MEDTR	0	54.51	AT1G31780.1|Symbols:|CONTAINS InterPro DOMAIN/s: Conserved oligomeric complex COG6 (InterPro:IPR010490); Has 384 Blast hits to 379 proteins in 190 species: Archae - 0; Bacteria - 4; Metazoa - 151; Fungi - 156; Plants - 42; Viruses - 0; Other Eukaryotes - 31 (source: NCBI BLink).|chr1:11391341-11394610 FORWARD LENGTH=680	3e-172	53.38	GO:0006891 GO:0006944	cellular membrane fusion; intra-Golgi vesicle-mediated transport	GO:0003674	molecular function	GO:0005622 GO:0005794 GO:0005829	Golgi apparatus; cytosol; intracellular	PF06419	Conserved oligomeric complex COG6	PTHR21506	COMPONENT OF OLIGOMERIC GOLGI COMPLEX 6	NA	NA
Glyma.01G155300	1.08322	0.0367242	4.44154	5.02032	3.86276	4.99503	5.20896	4.85698	4.06917	4.34731	3.17182	1270	UniRef100_I1J891 Uncharacterized protein n=1 Tax=Glycine max RepID=I1J891_SOYBN	0	100	UniRef100_G7K2P2 Kinesin-like calmodulin binding protein n=2 Tax=Medicago truncatula RepID=G7K2P2_MEDTR	0	96.94	AT5G65930.2|Symbols:ZWI, PKCBP, KCBP|kinesin-like calmodulin-binding protein (ZWICHEL)|chr5:26370369-26376394 REVERSE LENGTH=1260	0	98.17	GO:0007018 GO:0009846 GO:0010091 GO:0055114	microtubule-based movement; oxidation-reduction process; pollen germination; trichome branching	GO:0003777 GO:0003824 GO:0005515 GO:0005516 GO:0005524 GO:0008017 GO:0016491 GO:0016887	ATP binding; ATPase activity; calmodulin binding; catalytic activity; microtubule binding; microtubule motor activity; oxidoreductase activity; protein binding	GO:0005856 GO:0005886	cytoskeleton; plasma membrane	PF00784 PF09379 PF00225 PF00373	MyTH4 domain; FERM N-terminal domain ; Kinesin motor domain; FERM central domain	PTHR24115	FAMILY NOT NAMED	KOG0239	Kinesin_(KAR3_subfamily)
Glyma.01G157400	-1.92592	0.000483323	2.92026	2.02828	3.81224	2.16453	1.86178	2.05855	3.09253	3.77249	4.57168	224	UniRef100_I1J8B1 Uncharacterized protein n=1 Tax=Glycine max RepID=I1J8B1_SOYBN	8e-161	100	UniRef100_G7K2K6 Ring finger protein n=1 Tax=Medicago truncatula RepID=G7K2K6_MEDTR	8e-113	103.72	AT1G76410.1|Symbols:ATL8|RING/U-box superfamily protein|chr1:28668915-28669472 FORWARD LENGTH=185	3e-59	96.76	GO:0009744 GO:0009750 GO:0009855 GO:0009944 GO:0010014 GO:0010075	determination of bilateral symmetry; meristem initiation; polarity specification of adaxial/abaxial axis; regulation of meristem growth; response to fructose stimulus; response to sucrose stimulus	GO:0008270	zinc ion binding	GO:0005634	nucleus	PF00097	Zinc finger, C3HC4 type (RING finger)	PTHR22764	RING FINGER DOMAIN-CONTAINING	KOG1493	Anaphase-promoting_complex_(APC),_subunit_11
Glyma.01G157900	-1.57085	0.0445776	5.44728	4.65382	6.24074	4.63653	4.32806	4.99687	6.27446	6.07871	6.36905	939	UniRef100_I1J8B7 Glutamate receptor n=1 Tax=Glycine max RepID=I1J8B7_SOYBN	0	100	UniRef100_I1J8B7 Glutamate receptor n=1 Tax=Glycine max RepID=I1J8B7_SOYBN	0	100	AT3G51480.1|Symbols:ATGLR3.6, GLR3.6|glutamate receptor 3.6|chr3:19101256-19104681 FORWARD LENGTH=903	0	100.89	GO:0006810 GO:0006874 GO:0007186 GO:0009416 GO:0030003	G-protein coupled receptor signaling pathway; cellular calcium ion homeostasis; cellular cation homeostasis; response to light stimulus; transport	GO:0004965 GO:0004970 GO:0005215 GO:0005217 GO:0005234	G-protein coupled GABA receptor activity; extracellular-glutamate-gated ion channel activity; intracellular ligand-gated ion channel activity; ionotropic glutamate receptor activity; transporter activity	GO:0005576 GO:0016020 GO:0016021	extracellular region; integral to membrane; membrane	PF00060 PF01094 PF00497	Ligand-gated ion channel; Receptor family ligand binding region; Bacterial extracellular solute-binding proteins, family 3	PTHR18966	IONOTROPIC GLUTAMATE RECEPTOR	KOG1052	Glutamate-gated_kainate-type_ion_channel_receptor_subunit_GluR5_and_related_subunits
Glyma.01G158000	-1.83122	0.0386721	0.84912	0.0116256	1.68661	-0.0718449	0.07595	0.0307718	1.5169	1.65727	1.88568	375	UniRef100_K7K436 Uncharacterized protein n=1 Tax=Glycine max RepID=K7K436_SOYBN	0	100	UniRef100_U5G7W2 Phosphatase 2C family protein n=2 Tax=Populus trichocarpa RepID=U5G7W2_POPTR	0	95.57	AT3G51470.1|Symbols:|Protein phosphatase 2C family protein|chr3:19097924-19099244 REVERSE LENGTH=361	1e-178	96.4	GO:0006470	protein dephosphorylation	GO:0003824 GO:0004722	catalytic activity; protein serine/threonine phosphatase activity	GO:0005634 GO:0008287	nucleus; protein serine/threonine phosphatase complex	PF00481	Protein phosphatase 2C	PTHR13832	PROTEIN PHOSPHATASE 2C	KOG0698	Serine/threonine_protein_phosphatase
Glyma.01G161500	-2.10355	0.0166675	6.9411	5.95768	7.92452	5.81099	6.07409	5.98797	7.59608	7.39403	8.78345	187	UniRef100_C6SXE2 Uncharacterized protein n=1 Tax=Glycine max RepID=C6SXE2_SOYBN	2e-135	100	UniRef100_V7CKR8 Sulfurtransferase n=1 Tax=Phaseolus vulgaris RepID=V7CKR8_PHAVU	7e-99	98.39	AT4G35770.1|Symbols:SEN1, ATSEN1, DIN1|Rhodanese/Cell cycle control phosphatase superfamily protein|chr4:16945073-16945983 FORWARD LENGTH=182	5e-57	77.47	GO:0006979 GO:0007568 GO:0009416 GO:0009611 GO:0009744 GO:0009750 GO:0009753	aging; response to fructose stimulus; response to jasmonic acid stimulus; response to light stimulus; response to oxidative stress; response to sucrose stimulus; response to wounding	GO:0003674	molecular function	GO:0009507	chloroplast	PF00581	Rhodanese-like domain	PTHR13253	FAMILY NOT NAMED	KOG1530	Rhodanese-related_sulfurtransferase
Glyma.01G162800	0.940136	0.00222372	4.94456	5.41626	4.47285	5.31985	5.3841	5.54485	4.44876	4.65932	4.31048	902	UniRef100_I1J8H1 Uncharacterized protein n=2 Tax=Glycine max RepID=I1J8H1_SOYBN	0	100	UniRef100_G7JYQ8 Aconitate hydratase n=1 Tax=Medicago truncatula RepID=G7JYQ8_MEDTR	0	100	AT4G35830.1|Symbols:ACO1|aconitase 1|chr4:16973007-16977949 REVERSE LENGTH=898	0	99.89	GO:0000302 GO:0006007 GO:0006096 GO:0006101 GO:0006102 GO:0006833 GO:0006972 GO:0007030 GO:0007033 GO:0008152 GO:0009266 GO:0009651 GO:0010039 GO:0015979 GO:0046686 GO:0055072	Golgi organization; citrate metabolic process; glucose catabolic process; glycolysis; hyperosmotic response; iron ion homeostasis; isocitrate metabolic process; metabolic process; photosynthesis; response to cadmium ion; response to iron ion; response to reactive oxygen species; response to salt stress; response to temperature stimulus; vacuole organization; water transport	GO:0003994 GO:0005507 GO:0048027 GO:0051539	4 iron, 4 sulfur cluster binding; aconitate hydratase activity; copper ion binding; mRNA 5'-UTR binding	GO:0005737 GO:0005739 GO:0005773 GO:0005829 GO:0005886 GO:0009506 GO:0048046	apoplast; cytoplasm; cytosol; mitochondrion; plasma membrane; plasmodesma; vacuole	PF00694 PF00330	Aconitase C-terminal domain; Aconitase family (aconitate hydratase)	PTHR11670	ACONITASE	KOG0452	RNA-binding_translational_regulator_IRP_(aconitase_superfamily)
Glyma.01G163400	-2.81153	0.0332386	-0.947158	-1.88015	-0.0141613	-2.33662	-1.29007	-2.01377	-0.941901	-0.0439949	0.943412	73	UniRef100_K7MQT0 Uncharacterized protein n=1 Tax=Glycine max RepID=K7MQT0_SOYBN	1e-19	96.43	NA	NA	NA	NA	NA	NA	NA	NA	NA	NA	NA	NA	NA	NA	NA	NA	NA	NA
Glyma.01G165900	-1.57483	0.0484296	1.36875	0.620855	2.11664	0.409412	0.461127	0.992026	1.74616	2.26073	2.34302	656	UniRef100_I1J8L0 Uncharacterized protein n=1 Tax=Glycine max RepID=I1J8L0_SOYBN	0	100	UniRef100_B7FF14 ARO1-like protein 1 n=1 Tax=Medicago truncatula RepID=B7FF14_MEDTR	0	94.91	AT5G66200.1|Symbols:ARO2|armadillo repeat only 2|chr5:26453648-26455603 REVERSE LENGTH=651	0	99.69	GO:0008150	biological process	NA	NA	GO:0005737 GO:0005886	cytoplasm; plasma membrane	PF00514	Armadillo/beta-catenin-like repeat	PTHR23315	BETA CATENIN-RELATED ARMADILLO REPEAT-CONTAINING	NA	NA
Glyma.01G166700	-0.798066	0.0417699	3.67806	3.29017	4.06595	3.37428	3.15778	3.33846	3.81505	3.93583	4.44698	345	UniRef100_I1J8L8 Uncharacterized protein n=1 Tax=Glycine max RepID=I1J8L8_SOYBN	0	100	UniRef100_Q5Z9P7 Calcium-dependent protein kinase CPK1 adapter protein 2-like n=1 Tax=Oryza sativa subsp. japonica RepID=Q5Z9P7_ORYSJ	7e-127	92.33	AT2G17990.1|Symbols:|BEST Arabidopsis thaliana protein match is: kinectin-related (TAIR:AT5G66250.3); Has 7578 Blast hits to 6129 proteins in 783 species: Archae - 220; Bacteria - 1045; Metazoa - 3605; Fungi - 575; Plants - 442; Viruses - 38; Other Eukaryotes - 1653 (source: NCBI BLink).|chr2:7827480-7828596 FORWARD LENGTH=338	2e-123	101.78	NA	NA	NA	NA	GO:0005886	plasma membrane	NA	NA	NA	NA	NA	NA
Glyma.01G167800	-1.84676	0.0337795	0.757337	0.0146271	1.50005	-0.145079	0.461127	-0.272167	1.08571	0.72468	2.68975	72	UniRef100_K7K495 Uncharacterized protein n=1 Tax=Glycine max RepID=K7K495_SOYBN	9e-42	100	NA	NA	NA	NA	NA	NA	NA	NA	NA	NA	NA	NA	NA	NA	NA	NA	NA	NA
Glyma.01G168500	-1.77297	0.0196113	6.15412	5.28077	7.02748	5.07379	5.53625	5.23227	6.85311	6.7603	7.46901	211	UniRef100_I1J8N5 Uncharacterized protein n=1 Tax=Glycine max RepID=I1J8N5_SOYBN	2e-127	114.13	UniRef100_G7KGE4 Zinc finger protein CONSTANS-like protein n=1 Tax=Medicago truncatula RepID=G7KGE4_MEDTR	1e-111	113.51	AT4G38960.3|Symbols:|B-box type zinc finger family protein|chr4:18161576-18163045 FORWARD LENGTH=226	2e-69	92.48	GO:0006355 GO:0007623 GO:0009411 GO:0009813	circadian rhythm; flavonoid biosynthetic process; regulation of transcription, DNA-dependent; response to UV	GO:0003700 GO:0008270	sequence-specific DNA binding transcription factor activity; zinc ion binding	GO:0005622 GO:0005634	intracellular; nucleus	PF00643	B-box zinc finger	NA	NA	NA	NA
Glyma.01G170300	-1.87108	0.00743153	5.56026	4.65924	6.46127	4.87745	4.60543	4.49484	5.99118	6.31967	7.07297	121	UniRef100_I1J8Q1 Thioredoxin n=1 Tax=Glycine max RepID=I1J8Q1_SOYBN	1e-80	100	UniRef100_I1J8Q1 Thioredoxin n=1 Tax=Glycine max RepID=I1J8Q1_SOYBN	1e-80	100	AT3G51030.1|Symbols:ATTRX1, ATTRX H1, TRX1|thioredoxin H-type 1|chr3:18951123-18951955 REVERSE LENGTH=114	3e-63	99.12	GO:0006662 GO:0043085 GO:0045454	cell redox homeostasis; glycerol ether metabolic process; positive regulation of catalytic activity	GO:0008047 GO:0009055 GO:0015035 GO:0016671	electron carrier activity; enzyme activator activity; oxidoreductase activity, acting on a sulfur group of donors, disulfide as acceptor; protein disulfide oxidoreductase activity	GO:0005737 GO:0005829 GO:0048046	apoplast; cytoplasm; cytosol	PF00085	Thioredoxin	PTHR10438	THIOREDOXIN	KOG0907	Thioredoxin
Glyma.01G173000	-1.40379	0.0218601	4.93833	4.2772	5.59945	4.21438	4.31409	4.30313	5.20922	5.34195	6.24719	471	UniRef100_I1J8T4 Uncharacterized protein n=1 Tax=Glycine max RepID=I1J8T4_SOYBN	0	88.33	UniRef100_G7KEY2 Phosphopantetheine adenylyltransferase n=1 Tax=Medicago truncatula RepID=G7KEY2_MEDTR	4e-72	76.57	AT2G18245.1|Symbols:|alpha/beta-Hydrolases superfamily protein|chr2:7937353-7939382 FORWARD LENGTH=398	5e-89	73.37	GO:0008150	biological process	GO:0003674	molecular function	GO:0005575	cellular component	PF05705	Eukaryotic protein of unknown function (DUF829)	PTHR24702	No Available Panther Description	NA	NA
Glyma.01G173200	-1.79694	0.0253343	1.82117	0.987565	2.65478	0.600751	1.26832	1.09362	2.23575	2.37904	3.34955	517	UniRef100_I1J8T8 Uncharacterized protein n=2 Tax=Glycine max RepID=I1J8T8_SOYBN	0	100	UniRef100_G7KEX9 Pentatricopeptide repeat-containing protein n=1 Tax=Medicago truncatula RepID=G7KEX9_MEDTR	0	98.84	AT5G66520.1|Symbols:|Tetratricopeptide repeat (TPR)-like superfamily protein|chr5:26551879-26553741 FORWARD LENGTH=620	0	80.97	GO:0008150 GO:0016556	biological process; mRNA modification	NA	NA	GO:0005575	cellular component	PF01535	PPR repeat	PTHR24015	FAMILY NOT NAMED	NA	NA
Glyma.01G178700	2.77661	0.0396155	0.0675937	1.44626	-1.31108	1.21229	1.51622	1.61029	-0.941901	-0.26283	-2.7285	352	UniRef100_I1J8Z3 Uncharacterized protein n=1 Tax=Glycine max RepID=I1J8Z3_SOYBN	0	100	UniRef100_D0ECQ6 Glycosyltransferase family GT8 protein n=1 Tax=Populus deltoides RepID=D0ECQ6_POPDE	0	89.5	AT3G50760.1|Symbols:GATL2|galacturonosyltransferase-like 2|chr3:18868074-18869099 FORWARD LENGTH=341	6e-178	97.65	GO:0009611 GO:0009620 GO:0009695 GO:0009753 GO:0016051	carbohydrate biosynthetic process; jasmonic acid biosynthetic process; response to fungus; response to jasmonic acid stimulus; response to wounding	GO:0016757 GO:0016758 GO:0047262	polygalacturonate 4-alpha-galacturonosyltransferase activity; transferase activity, transferring glycosyl groups; transferase activity, transferring hexosyl groups	GO:0005794	Golgi apparatus	PF01501	Glycosyl transferase family 8	PTHR13778	GLYCOSYLTRANSFERASE 8 DOMAIN-CONTAINING PROTEIN	NA	NA
Glyma.01G179300	1.6795	0.00875135	3.41217	4.3812	2.44313	4.29964	4.40915	4.4348	3.07154	3.17381	1.08405	1703	UniRef100_I1J8Z9 Clathrin heavy chain n=1 Tax=Glycine max RepID=I1J8Z9_SOYBN	0	100	UniRef100_I1J8Z9 Clathrin heavy chain n=1 Tax=Glycine max RepID=I1J8Z9_SOYBN	0	100	AT3G11130.1|Symbols:|Clathrin, heavy chain|chr3:3482575-3491667 REVERSE LENGTH=1705	0	97.07	GO:0006886 GO:0006897 GO:0016192	endocytosis; intracellular protein transport; vesicle-mediated transport	GO:0005198 GO:0005515	protein binding; structural molecule activity	GO:0005773 GO:0005774 GO:0005794 GO:0005886 GO:0009506 GO:0030130 GO:0030132	Golgi apparatus; clathrin coat of coated pit; clathrin coat of trans-Golgi network vesicle; plasma membrane; plasmodesma; vacuolar membrane; vacuole	PF01394 PF00637 PF09268	Clathrin propeller repeat; Region in Clathrin and VPS; Clathrin, heavy-chain linker	PTHR10292	CLATHRIN HEAVY CHAIN	KOG0985	Vesicle_coat_protein_clathrin,_heavy_chain
Glyma.01G180200	2.25668	0.0278659	0.714898	2.03768	-0.607886	2.47671	1.44963	2.1867	0.591026	0.313818	-2.7285	631	UniRef100_I1J910 Uncharacterized protein n=1 Tax=Glycine max RepID=I1J910_SOYBN	0	100	NA	NA	NA	AT5G66600.3|Symbols:|Protein of unknown function, DUF547|chr5:26575105-26578315 REVERSE LENGTH=614	0	101.14	GO:0008150	biological process	GO:0003674	molecular function	GO:0005634	nucleus	PF04784	Protein of unknown function, DUF547	PTHR23054	UNCHARACTERIZED	NA	NA
Glyma.01G180800	-1.85195	0.0106574	10.1666	9.25393	11.0792	9.12152	9.33665	9.3036	10.8891	10.8653	11.4832	330	UniRef100_C6TKL8 Uncharacterized protein n=1 Tax=Glycine max RepID=C6TKL8_SOYBN	0	100	UniRef100_T2DNJ8 Oxygen-evolving enhancer protein 1 n=1 Tax=Phaseolus vulgaris RepID=T2DNJ8_PHAVU	0	100	AT3G50820.1|Symbols:PSBO2, PSBO-2, OEC33|photosystem II subunit O-2|chr3:18891008-18892311 REVERSE LENGTH=331	0	99.09	GO:0000165 GO:0006098 GO:0006355 GO:0006364 GO:0006612 GO:0009617 GO:0009657 GO:0009773 GO:0009862 GO:0009867 GO:0009902 GO:0009965 GO:0010027 GO:0010205 GO:0010207 GO:0010310 GO:0010363 GO:0015979 GO:0019684 GO:0019761 GO:0030003 GO:0030154 GO:0031348 GO:0035304 GO:0042549 GO:0042742 GO:0042793 GO:0045893 GO:0070838	MAPK cascade; cell differentiation; cellular cation homeostasis; chloroplast relocation; defense response to bacterium; divalent metal ion transport; glucosinolate biosynthetic process; jasmonic acid mediated signaling pathway; leaf morphogenesis; negative regulation of defense response; pentose-phosphate shunt; photoinhibition; photosynthesis; photosynthesis, light reaction; photosynthetic elect…	GO:0005509 GO:0005515 GO:0008266 GO:0010242	calcium ion binding; oxygen evolving activity; poly(U) RNA binding; protein binding	GO:0009507 GO:0009534 GO:0009535 GO:0009543 GO:0009570 GO:0009579 GO:0009654 GO:0010287 GO:0030095 GO:0031977	chloroplast; chloroplast photosystem II; chloroplast stroma; chloroplast thylakoid; chloroplast thylakoid lumen; chloroplast thylakoid membrane; oxygen evolving complex; plastoglobule; thylakoid; thylakoid lumen	PF01716	Manganese-stabilising protein / photosystem II polypeptide	NA	NA	NA	NA
Glyma.01G182500	-1.26607	0.0362202	5.28522	4.6605	5.90994	4.52292	4.60161	4.85698	5.7114	5.77496	6.24344	253	UniRef100_I1J932 Uncharacterized protein n=2 Tax=Glycine max RepID=I1J932_SOYBN	0	100	UniRef100_G7K9G6 Protein disulfide-isomerase n=1 Tax=Medicago truncatula RepID=G7K9G6_MEDTR	2e-134	96.55	AT4G37200.1|Symbols:HCF164|Thioredoxin superfamily protein|chr4:17509836-17511230 REVERSE LENGTH=261	3e-110	96.55	GO:0006662 GO:0010190 GO:0019761 GO:0045454	cell redox homeostasis; cytochrome b6f complex assembly; glucosinolate biosynthetic process; glycerol ether metabolic process	GO:0009055 GO:0015035 GO:0016671	electron carrier activity; oxidoreductase activity, acting on a sulfur group of donors, disulfide as acceptor; protein disulfide oxidoreductase activity	GO:0009507 GO:0009534 GO:0009535 GO:0031977	chloroplast; chloroplast thylakoid; chloroplast thylakoid membrane; thylakoid lumen	PF00085	Thioredoxin	PTHR10438	THIOREDOXIN	KOG0907	Thioredoxin
Glyma.01G182600	-2.55336	0.00269421	6.4693	5.22368	7.71493	5.02663	5.51605	5.12837	7.11916	7.76474	8.26087	170	UniRef100_I1J933 Uncharacterized protein n=1 Tax=Glycine max RepID=I1J933_SOYBN	3e-111	100	UniRef100_T2DMP0 Synechocystis YCF37-like protein n=1 Tax=Phaseolus vulgaris RepID=T2DMP0_PHAVU	2e-78	103.09	AT2G23670.1|Symbols:YCF37|homolog of Synechocystis YCF37|chr2:10063307-10063810 REVERSE LENGTH=167	1e-48	89.22	GO:0006098 GO:0008150 GO:0010027 GO:0019288	biological process; isopentenyl diphosphate biosynthetic process, mevalonate-independent pathway; pentose-phosphate shunt; thylakoid membrane organization	GO:0003674	molecular function	GO:0009507 GO:0009534 GO:0009535 GO:0009543 GO:0009579	chloroplast; chloroplast thylakoid; chloroplast thylakoid lumen; chloroplast thylakoid membrane; thylakoid	NA	NA	NA	NA	NA	NA
Glyma.01G182700	-2.44727	0.0037409	3.76939	2.60672	4.93206	2.65986	2.30006	2.86025	4.89952	4.23674	5.65992	154	UniRef100_K7K4J0 Uncharacterized protein n=1 Tax=Glycine max RepID=K7K4J0_SOYBN	8e-108	100	UniRef100_G7K9E1 Methyl jasmonate esterase n=1 Tax=Medicago truncatula RepID=G7K9E1_MEDTR	7e-66	58.4	AT2G23610.1|Symbols:ATMES3, MES3|methyl esterase 3|chr2:10044410-10046403 REVERSE LENGTH=263	8e-31	57.79	GO:0006612 GO:0006833 GO:0009651 GO:0009750 GO:0009963 GO:0010363 GO:0019344	cysteine biosynthetic process; positive regulation of flavonoid biosynthetic process; protein targeting to membrane; regulation of plant-type hypersensitive response; response to fructose stimulus; response to salt stress; water transport	GO:0016788 GO:0080030 GO:0080032	hydrolase activity, acting on ester bonds; methyl indole-3-acetate esterase activity; methyl jasmonate esterase activity	GO:0005737	cytoplasm	PF00561	alpha/beta hydrolase fold	PTHR10992	ALPHA/BETA HYDROLASE FOLD-CONTAINING PROTEIN	NA	NA
Glyma.01G184600	-3.00342	0.00957135	5.89212	4.40245	7.38179	4.71881	4.06996	4.41857	7.31049	7.00839	7.82649	595	UniRef100_K7K4K4 Uncharacterized protein n=1 Tax=Glycine max RepID=K7K4K4_SOYBN	0	100	NA	NA	NA	AT4G37080.3|Symbols:|Protein of unknown function, DUF547|chr4:17473719-17476716 FORWARD LENGTH=610	0	96.39	GO:0008150	biological process	GO:0003674	molecular function	GO:0005634	nucleus	PF04784	Protein of unknown function, DUF547	PTHR23054	UNCHARACTERIZED	NA	NA
Glyma.01G185300	-1.56315	0.00803756	6.45343	5.69653	7.21032	5.6512	5.72579	5.71259	7.02812	6.88552	7.71734	357	UniRef100_UPI0001890CCE PREDICTED: methionine aminopeptidase 1D, chloroplastic/mitochondrial isoform X1 n=1 Tax=Glycine max RepID=UPI0001890CCE	0	100	UniRef100_V7CIS5 Methionine aminopeptidase n=1 Tax=Phaseolus vulgaris RepID=V7CIS5_PHAVU	0	100.56	AT4G37040.1|Symbols:MAP1D|methionine aminopeptidase 1D|chr4:17455175-17457085 FORWARD LENGTH=350	0	99.43	GO:0006508 GO:0009737 GO:0009987 GO:0019408 GO:0031365	N-terminal protein amino acid modification; cellular process; dolichol biosynthetic process; proteolysis; response to abscisic acid stimulus	GO:0004177 GO:0008235	aminopeptidase activity; metalloexopeptidase activity	GO:0005739 GO:0009507	chloroplast; mitochondrion	PF00557	Metallopeptidase family M24	PTHR10804	PROTEASE FAMILY M24 (METHIONYL AMINOPEPTIDASE, AMINOPEPTIDASE P)	KOG2738	Putative_methionine_aminopeptidase
Glyma.01G185400	-2.01478	0.0129358	3.08299	2.15527	4.01071	2.26689	2.28104	1.91789	3.42599	3.74338	4.86278	199	UniRef100_I1J960 Uncharacterized protein n=1 Tax=Glycine max RepID=I1J960_SOYBN	2e-142	100	UniRef100_Q6T2Z2 Cyclin-dependent kinase inhibitor 1;2 n=1 Tax=Glycine max RepID=Q6T2Z2_SOYBN	3e-141	100	AT1G49620.1|Symbols:KRP7, ICN6, ICK5|Cyclin-dependent kinase inhibitor family protein|chr1:18365692-18366559 REVERSE LENGTH=195	2e-17	23.59	GO:0000278 GO:0007050 GO:0010440 GO:0042023 GO:0045736	DNA endoreduplication; cell cycle arrest; mitotic cell cycle; negative regulation of cyclin-dependent protein serine/threonine kinase activity; stomatal lineage progression	GO:0004861 GO:0005515 GO:0030332	cyclin-dependent protein serine/threonine kinase inhibitor activity; cyclin binding; protein binding	GO:0001673 GO:0005634	male germ cell nucleus; nucleus	PF02234	Cyclin-dependent kinase inhibitor	PTHR10265	CYCLIN-DEPENDENT KINASE INHIBITOR 1	NA	NA
Glyma.01G185600	-2.69863	0.004482	2.54197	1.25415	3.82979	1.32504	1.1889	1.2485	3.39252	3.75801	4.33883	188	UniRef100_C6TAV2 Uncharacterized protein n=1 Tax=Glycine max RepID=C6TAV2_SOYBN	4e-131	100	UniRef100_G7K7Z2 Calcium-binding protein CML24 n=1 Tax=Medicago truncatula RepID=G7K7Z2_MEDTR	1e-95	99.47	AT2G15680.1|Symbols:|Calcium-binding EF-hand family protein|chr2:6831024-6831587 FORWARD LENGTH=187	6e-46	97.33	GO:0008150	biological process	GO:0005509	calcium ion binding	GO:0005739 GO:0005886	mitochondrion; plasma membrane	PF00036	EF hand	PTHR10891	EF-HAND CALCIUM-BINDING DOMAIN CONTAINING PROTEIN	KOG0027	Calmodulin_and_related_proteins_(EF-Hand_superfamily)
Glyma.01G185900	-2.31055	0.00164333	5.62246	4.50979	6.73512	4.67161	4.2905	4.56727	6.38919	6.38946	7.42671	173	UniRef100_I1J966 Uncharacterized protein n=1 Tax=Glycine max RepID=I1J966_SOYBN	2e-121	100	NA	NA	NA	AT4G33985.1|Symbols:|Protein of unknown function (DUF1685)|chr4:16288301-16288857 REVERSE LENGTH=154	9e-42	93.51	GO:0008150 GO:0010286	biological process; heat acclimation	GO:0003674	molecular function	GO:0005634	nucleus	PF07939	Protein of unknown function (DUF1685)	NA	NA	NA	NA
Glyma.01G186300	-1.64759	0.0193733	3.10357	2.27331	3.93383	2.76355	1.80963	2.24675	3.68287	3.8967	4.22191	412	UniRef100_I1J970 Uncharacterized protein n=1 Tax=Glycine max RepID=I1J970_SOYBN	0	100	UniRef100_G7K6N7 Remorin-like protein n=1 Tax=Medicago truncatula RepID=G7K6N7_MEDTR	9e-162	100.99	AT1G45207.2|Symbols:|Remorin family protein|chr1:17130703-17133548 REVERSE LENGTH=555	9e-60	73.69	GO:0008150	biological process	GO:0003674	molecular function	GO:0005634 GO:0005886	nucleus; plasma membrane	PF03763	Remorin, C-terminal region	NA	NA	NA	NA
Glyma.01G186500	-2.24952	0.0319544	-0.702016	-1.48201	0.0779801	-2.33662	-1.07873	-1.03068	-0.941901	-0.26283	1.43867	168	UniRef100_I1J972 Uncharacterized protein n=1 Tax=Glycine max RepID=I1J972_SOYBN	1e-116	100	NA	NA	NA	NA	NA	NA	NA	NA	NA	NA	NA	NA	NA	NA	NA	NA	NA	NA
Glyma.01G187300	-1.49068	0.00725095	5.08304	4.3546	5.81148	4.48398	4.09741	4.4824	5.53093	5.61939	6.28411	504	UniRef100_I1J979 Uncharacterized protein n=1 Tax=Glycine max RepID=I1J979_SOYBN	0	100	UniRef100_G7K6L9 BRASSINOSTEROID INSENSITIVE 1-associated receptor kinase n=1 Tax=Medicago truncatula RepID=G7K6L9_MEDTR	0	100.2	AT4G02630.1|Symbols:|Protein kinase superfamily protein|chr4:1151683-1153161 FORWARD LENGTH=492	0	90.24	GO:0006468 GO:0007623 GO:0042546 GO:0046777	cell wall biogenesis; circadian rhythm; protein autophosphorylation; protein phosphorylation	GO:0004672 GO:0004674 GO:0005524 GO:0016301 GO:0016772	ATP binding; kinase activity; protein kinase activity; protein serine/threonine kinase activity; transferase activity, transferring phosphorus-containing groups	GO:0005886	plasma membrane	PF00069	Protein kinase domain	PTHR24420	LEUCINE-RICH REPEAT RECEPTOR-LIKE PROTEIN KINASE	KOG1187	Serine/threonine_protein_kinase
Glyma.01G187800	-2.12871	0.0243442	1.12232	0.381167	1.86347	0.555242	-0.216723	0.80498	1.31735	0.600289	3.67278	227	UniRef100_C6SYX3 Uncharacterized protein n=1 Tax=Glycine max RepID=C6SYX3_SOYBN	6e-164	100	UniRef100_G7K5B9 F-box protein n=1 Tax=Medicago truncatula RepID=G7K5B9_MEDTR	1e-130	95.73	AT5G67140.1|Symbols:|F-box/RNI-like superfamily protein|chr5:26794009-26795213 REVERSE LENGTH=228	6e-102	93.86	NA	NA	NA	NA	GO:0005737	cytoplasm	NA	NA	PTHR23125	F-BOX/LEUCINE RICH REPEAT PROTEIN	NA	NA
Glyma.01G188100	-1.87404	0.0145974	6.19806	5.30348	7.09264	5.18815	5.3039	5.41838	6.83921	6.67229	7.76644	347	UniRef100_I1J987 Uncharacterized protein n=1 Tax=Glycine max RepID=I1J987_SOYBN	0	100	UniRef100_Q94JY0 Cyclin delta-3 n=1 Tax=Arabidopsis thaliana RepID=Q94JY0_ARATH	2e-159	100.3	AT4G34090.1|Symbols:|unknown protein; FUNCTIONS IN: molecular_function unknown; INVOLVED IN: biological_process unknown; LOCATED IN: chloroplast, chloroplast stroma; EXPRESSED IN: 22 plant structures; EXPRESSED DURING: 13 growth stages; BEST Arabidopsis thaliana protein match is: unknown protein (TAIR:AT2G23370.1); Has 30201 Blast hits to 17322 proteins in 780 species: Archae - 12; Bacteria - 139…	2e-162	100.3	GO:0006098 GO:0008150 GO:0009965 GO:0019288 GO:0030154	biological process; cell differentiation; isopentenyl diphosphate biosynthetic process, mevalonate-independent pathway; leaf morphogenesis; pentose-phosphate shunt	GO:0003674	molecular function	GO:0009507 GO:0009570	chloroplast; chloroplast stroma	NA	NA	NA	NA	NA	NA
Glyma.01G188500	-1.44684	0.0341585	5.39434	4.70527	6.0834	4.59497	4.69799	4.82287	5.87482	5.68976	6.68563	229	UniRef100_I1J991 Uncharacterized protein n=1 Tax=Glycine max RepID=I1J991_SOYBN	1e-164	100	UniRef100_G7K5B0 Inosine-5'-monophosphate dehydrogenase n=1 Tax=Medicago truncatula RepID=G7K5B0_MEDTR	8e-115	101.79	AT4G36910.1|Symbols:LEJ2, CDCP2|Cystathionine beta-synthase (CBS) family protein|chr4:17391016-17393218 REVERSE LENGTH=236	7e-101	86.44	GO:0045454	cell redox homeostasis	GO:0003674	molecular function	GO:0009507	chloroplast	PF00571	CBS domain	PTHR11911	INOSINE-5-MONOPHOSPHATE DEHYDROGENASE RELATED	NA	NA
Glyma.01G188600	-1.77165	0.00582921	3.17747	2.38857	3.96637	2.4521	2.40922	2.30439	3.75048	3.23784	4.91079	169	UniRef100_I1J993 Uncharacterized protein n=2 Tax=Glycine RepID=I1J993_SOYBN	2e-118	100	UniRef100_A9NJJ0 Dehydration responsive element-binding protein 1 n=1 Tax=Glycine soja RepID=A9NJJ0_GLYSO	3e-117	100	AT3G50260.1|Symbols:CEJ1, ATERF#011, DEAR1|cooperatively regulated by ethylene and jasmonate 1|chr3:18634687-18635148 FORWARD LENGTH=153	3e-52	90.2	GO:0002679 GO:0006355 GO:0009409 GO:0009414 GO:0009611 GO:0009617 GO:0009737 GO:0009738 GO:0010200 GO:0010941 GO:0035556 GO:0042538 GO:0042742	abscisic acid mediated signaling pathway; defense response to bacterium; hyperosmotic salinity response; intracellular signal transduction; regulation of cell death; regulation of transcription, DNA-dependent; respiratory burst involved in defense response; response to abscisic acid stimulus; response to bacterium; response to chitin; response to cold; response to water deprivation; response to w…	GO:0003677 GO:0003700	DNA binding; sequence-specific DNA binding transcription factor activity	GO:0005634	nucleus	PF00847	AP2 domain	NA	NA	NA	NA
Glyma.01G189800	-1.68953	0.0315859	1.72513	0.870539	2.57972	1.37828	-0.0151663	1.2485	2.4461	2.21904	3.07401	183	UniRef100_C6SX15 Uncharacterized protein n=1 Tax=Glycine max RepID=C6SX15_SOYBN	2e-130	100	UniRef100_G7K590 ADP-ribosylation factor n=1 Tax=Medicago truncatula RepID=G7K590_MEDTR	4e-124	100	AT3G62290.3|Symbols:ARFA1E|ADP-ribosylation factor A1E|chr3:23052287-23053545 FORWARD LENGTH=181	4e-115	100	GO:0006499 GO:0006886 GO:0007264 GO:0015031	N-terminal protein myristoylation; intracellular protein transport; protein transport; small GTPase mediated signal transduction	GO:0005525 GO:0016004	GTP binding; phospholipase activator activity	GO:0005622 GO:0005773 GO:0005794 GO:0009506	Golgi apparatus; intracellular; plasmodesma; vacuole	PF00025	ADP-ribosylation factor family	PTHR11711	ADP RIBOSYLATION FACTOR-RELATED	KOG0070	GTP-binding_ADP-ribosylation_factor_Arf1
Glyma.01G190700	-0.760939	0.0452727	3.88423	3.51419	4.25427	3.65877	3.38858	3.49521	4.00418	4.117	4.64163	508	UniRef100_I1J9B4 Uncharacterized protein n=1 Tax=Glycine max RepID=I1J9B4_SOYBN	0	100	UniRef100_J9PI84 Divalent metal transporter 1 n=1 Tax=Arachis hypogaea RepID=J9PI84_ARAHY	0	100	AT2G23150.1|Symbols:NRAMP3, ATNRAMP3|natural resistance-associated macrophage protein 3|chr2:9856422-9858565 REVERSE LENGTH=509	0	96.86	GO:0006810 GO:0006828 GO:0006875 GO:0009617 GO:0010043 GO:0015691 GO:0015692 GO:0030001 GO:0042742 GO:0055072 GO:2000379	cadmium ion transport; cellular metal ion homeostasis; defense response to bacterium; iron ion homeostasis; lead ion transport; manganese ion transport; metal ion transport; positive regulation of reactive oxygen species metabolic process; response to bacterium; response to zinc ion; transport	GO:0005215 GO:0005384 GO:0015103 GO:0046873	inorganic anion transmembrane transporter activity; manganese ion transmembrane transporter activity; metal ion transmembrane transporter activity; transporter activity	GO:0005737 GO:0005773 GO:0005774 GO:0005794 GO:0009506 GO:0016020	Golgi apparatus; cytoplasm; membrane; plasmodesma; vacuolar membrane; vacuole	PF01566	Natural resistance-associated macrophage protein	PTHR11706	MANGANESE TRANSPORTER	KOG1291	Mn2+_and_Fe2+_transporters_of_the_NRAMP_family
Glyma.01G191200	-2.52564	0.0116543	1.93232	0.711221	3.15341	0.247165	1.3436	0.542898	2.65809	3.15182	3.65033	273	UniRef100_I1J9C0 Uncharacterized protein n=1 Tax=Glycine max RepID=I1J9C0_SOYBN	0	100	UniRef100_G7K3X2 Sigma factor sigB regulation protein rsbQ n=1 Tax=Medicago truncatula RepID=G7K3X2_MEDTR	1e-178	88.2	AT4G37470.1|Symbols:|alpha/beta-Hydrolases superfamily protein|chr4:17617045-17618363 REVERSE LENGTH=270	4e-160	99.26	GO:0009640 GO:0009704 GO:0009744 GO:0009813 GO:0010224 GO:0080167	de-etiolation; flavonoid biosynthetic process; photomorphogenesis; response to UV-B; response to karrikin; response to sucrose stimulus	GO:0016787	hydrolase activity	GO:0005737	cytoplasm	PF00561	alpha/beta hydrolase fold	PTHR10992	ALPHA/BETA HYDROLASE FOLD-CONTAINING PROTEIN	KOG1454	Predicted_hydrolase/acyltransferase_(alpha/beta_hydrolase_superfamily)
Glyma.01G191600	-2.32944	0.0106401	7.05063	5.90552	8.19574	5.74666	5.72755	6.24234	7.63774	8.31392	8.63558	312	UniRef100_I1J9C4 Uncharacterized protein n=1 Tax=Glycine max RepID=I1J9C4_SOYBN	0	100	UniRef100_Q9FN15 Gb|AAC18972.1 n=1 Tax=Arabidopsis thaliana RepID=Q9FN15_ARATH	3e-139	95.11	AT5G67370.1|Symbols:|Protein of unknown function (DUF1230)|chr5:26877667-26879465 REVERSE LENGTH=327	3e-142	95.11	GO:0008150	biological process	GO:0003674	molecular function	GO:0009507	chloroplast	PF06799	Protein of unknown function (DUF1230)	NA	NA	NA	NA
Glyma.01G192300	-1.66545	0.0249641	4.80237	3.9755	5.62924	4.08425	3.56409	4.27817	5.47208	5.35163	6.06401	619	UniRef100_I1J9D0 Uncharacterized protein n=1 Tax=Glycine max RepID=I1J9D0_SOYBN	0	100	UniRef100_G7IU11 Root phototropism protein n=1 Tax=Medicago truncatula RepID=G7IU11_MEDTR	0	98.1	AT5G67385.1|Symbols:|Phototropic-responsive NPH3 family protein|chr5:26884754-26887083 FORWARD LENGTH=604	0	99.83	GO:0009416	response to light stimulus	GO:0004871	signal transducer activity	GO:0005886	plasma membrane	PF00651 PF03000	BTB/POZ domain; NPH3 family	PTHR13690	FAMILY NOT NAMED	NA	NA
Glyma.01G192500	1.77026	0.0471833	1.51307	2.36924	0.65691	2.07062	2.80512	2.23197	0.33328	1.22349	0.413964	329	UniRef100_I1J9D2 Uncharacterized protein n=1 Tax=Glycine max RepID=I1J9D2_SOYBN	0	100	UniRef100_G7IU06 Peroxidase n=1 Tax=Medicago truncatula RepID=G7IU06_MEDTR	0	100	AT4G37530.1|Symbols:|Peroxidase superfamily protein|chr4:17634786-17636082 FORWARD LENGTH=329	2e-159	92.4	GO:0006979 GO:0009651 GO:0055114	oxidation-reduction process; response to oxidative stress; response to salt stress	GO:0004601 GO:0005515 GO:0020037	heme binding; peroxidase activity; protein binding	GO:0005576	extracellular region	PF00141	Peroxidase	NA	NA	NA	NA
Glyma.01G192600	-1.61513	0.0197882	3.43073	2.7218	4.13967	2.33579	3.03825	2.79136	3.35826	3.88341	5.17733	244	UniRef100_I1J9D3 Uncharacterized protein n=1 Tax=Glycine max RepID=I1J9D3_SOYBN	5e-179	100	UniRef100_G7K3V2 LOB domain-containing protein n=1 Tax=Medicago truncatula RepID=G7K3V2_MEDTR	3e-126	105.19	AT3G49940.1|Symbols:LBD38|LOB domain-containing protein 38|chr3:18514465-18515302 FORWARD LENGTH=247	2e-80	97.98	GO:0008150 GO:0010167 GO:0015706	biological process; nitrate transport; response to nitrate	NA	NA	GO:0005634	nucleus	PF03195	Protein of unknown function DUF260	NA	NA	NA	NA
Glyma.01G192700	-2.70007	0.0415463	-0.468789	-1.46089	0.52331	-1.7752	-1.83698	-0.770484	-0.382722	0.145976	1.80667	95	NA	NA	NA	NA	NA	NA	NA	NA	NA	NA	NA	NA	NA	NA	NA	NA	NA	NA	NA	NA	NA
Glyma.01G194900	-1.28912	0.0316395	3.60304	2.97687	4.2292	2.96839	2.69445	3.26777	4.04783	3.90986	4.72992	381	UniRef100_I1J9F7 Uncharacterized protein n=1 Tax=Glycine max RepID=I1J9F7_SOYBN	0	100	UniRef100_G7K2G4 Adiponectin receptor protein n=1 Tax=Medicago truncatula RepID=G7K2G4_MEDTR	0	100.26	AT4G37680.2|Symbols:HHP4|heptahelical protein 4|chr4:17701231-17702568 FORWARD LENGTH=385	0	96.36	GO:0009725 GO:0009744	response to hormone stimulus; response to sucrose stimulus	GO:0004872	receptor activity	GO:0016021	integral to membrane	PF03006	Haemolysin-III related	PTHR20855	ADIPOR/PROGESTIN RECEPTOR-RELATED	KOG0748	Predicted_membrane_proteins,_contain_hemolysin_III_domain
Glyma.01G195000	1.98151	0.0444341	2.15594	3.26399	1.04789	3.25836	3.209	3.3246	2.23575	0.72468	0.183241	450	UniRef100_I1J9F9 Uncharacterized protein n=1 Tax=Glycine max RepID=I1J9F9_SOYBN	0	100	UniRef100_G7K2G3 Galactomannan galactosyltransferase n=1 Tax=Medicago truncatula RepID=G7K2G3_MEDTR	0	100.45	AT2G22900.1|Symbols:|Galactosyl transferase GMA12/MNN10 family protein|chr2:9744359-9746193 REVERSE LENGTH=449	0	99.55	NA	NA	GO:0016740 GO:0016757 GO:0016758	transferase activity; transferase activity, transferring glycosyl groups; transferase activity, transferring hexosyl groups	GO:0005768 GO:0005794 GO:0005802 GO:0016021	Golgi apparatus; endosome; integral to membrane; trans-Golgi network	PF05637	galactosyl transferase GMA12/MNN10 family	NA	NA	KOG4748	Subunit_of_Golgi_mannosyltransferase_complex
Glyma.01G195200	1.59927	0.0115746	2.06756	2.87338	1.26173	2.7434	2.9325	2.94425	1.69217	1.30546	0.787567	450	UniRef100_I1J9G1 Uncharacterized protein n=1 Tax=Glycine max RepID=I1J9G1_SOYBN	0	100	UniRef100_G7K2F8 U-box domain-containing protein n=1 Tax=Medicago truncatula RepID=G7K2F8_MEDTR	0	93.63	AT3G49810.1|Symbols:|ARM repeat superfamily protein|chr3:18474936-18476282 REVERSE LENGTH=448	0	100.22	GO:0016567	protein ubiquitination	GO:0004842	ubiquitin-protein ligase activity	GO:0000151 GO:0005634	nucleus; ubiquitin ligase complex	PF04564	U-box domain	PTHR22849	WDSAM1 PROTEIN	NA	NA
Glyma.01G195600	-2.03222	0.0330365	1.27151	0.326588	2.21644	0.357331	0.461127	0.161308	2.15822	1.93989	2.55121	407	UniRef100_K7K4R5 Uncharacterized protein n=1 Tax=Glycine max RepID=K7K4R5_SOYBN	0	100	UniRef100_G7K2F2 Protein PHLOEM PROTEIN 2-LIKE A10 n=1 Tax=Medicago truncatula RepID=G7K2F2_MEDTR	0	98.31	AT1G10150.1|Symbols:|Carbohydrate-binding protein|chr1:3326160-3327404 FORWARD LENGTH=414	7e-128	94.2	NA	NA	GO:0030246	carbohydrate binding	GO:0005739	mitochondrion	NA	NA	PTHR21477	FAMILY NOT NAMED	NA	NA
Glyma.01G196400	6.31663	0.0200206	-1.47118	-0.21386	-2.7285	-0.0718449	-0.731042	0.161308	-2.7285	-2.7285	-2.7285	747	UniRef100_K7K4S0 Uncharacterized protein n=1 Tax=Glycine max RepID=K7K4S0_SOYBN	0	100	UniRef100_F4JXK3 Branched-chain-amino-acid aminotransferase 5 n=1 Tax=Arabidopsis thaliana RepID=F4JXK3_ARATH	8e-140	63.95	AT5G65770.3|Symbols:LINC4|little nuclei4|chr5:26311587-26315610 FORWARD LENGTH=1010	6e-147	64.46	GO:0006997	nucleus organization	NA	NA	GO:0005634 GO:0005652 GO:0009507 GO:0034399	chloroplast; nuclear lamina; nuclear periphery; nucleus	NA	NA	NA	NA	NA	NA
Glyma.01G198500	-2.14265	0.0105982	7.86125	6.82723	8.89526	6.78276	6.65336	7.04556	8.87081	8.30771	9.50726	352	UniRef100_I1J9I9 Uncharacterized protein n=1 Tax=Glycine max RepID=I1J9I9_SOYBN	0	100	NA	NA	NA	AT2G35260.1|Symbols:|unknown protein; FUNCTIONS IN: molecular_function unknown; INVOLVED IN: biological_process unknown; LOCATED IN: chloroplast; EXPRESSED IN: 21 plant structures; EXPRESSED DURING: 13 growth stages; BEST Arabidopsis thaliana protein match is: unknown protein (TAIR:AT4G17840.1); Has 42 Blast hits to 42 proteins in 14 species: Archae - 0; Bacteria - 0; Metazoa - 0; Fungi - 0; Plan…	2e-134	77.75	GO:0008150 GO:0010155 GO:0019761 GO:0046777	biological process; glucosinolate biosynthetic process; protein autophosphorylation; regulation of proton transport	GO:0003674	molecular function	GO:0009507	chloroplast	NA	NA	NA	NA	NA	NA
Glyma.01G199200	-1.70872	0.00381595	3.31194	2.49458	4.1293	2.34919	2.37374	2.76079	3.69665	3.96134	4.72992	148	UniRef100_K7K4U0 Uncharacterized protein n=1 Tax=Glycine max RepID=K7K4U0_SOYBN	4e-99	100	UniRef100_Q53UG6 LSD-One-Like 1 n=1 Tax=Brassica campestris RepID=Q53UG6_BRACM	1e-74	89.68	AT1G32540.3|Symbols:LOL1|lsd one like 1|chr1:11768043-11769591 FORWARD LENGTH=154	1e-77	83.77	GO:0009814 GO:0034052 GO:0043068 GO:2000121	defense response, incompatible interaction; positive regulation of plant-type hypersensitive response; positive regulation of programmed cell death; regulation of removal of superoxide radicals	GO:0003677	DNA binding	GO:0005576	extracellular region	PF06943	LSD1 zinc finger	NA	NA	NA	NA
Glyma.01G199700	-1.59441	0.0146446	8.20393	7.42502	8.98283	7.23237	7.63553	7.40718	8.57375	8.92523	9.44952	200	UniRef100_C6T0B7 Uncharacterized protein n=1 Tax=Glycine max RepID=C6T0B7_SOYBN	2e-145	100	UniRef100_Q39732 Glycine cleavage system H protein, mitochondrial n=1 Tax=Flaveria anomala RepID=GCSH_FLAAN	8e-98	101.85	AT2G35370.1|Symbols:GDCH|glycine decarboxylase complex H|chr2:14891239-14892050 FORWARD LENGTH=165	2e-92	100	GO:0006098 GO:0006364 GO:0006546 GO:0009409 GO:0009657 GO:0009697 GO:0009744 GO:0009749 GO:0009814 GO:0009853 GO:0010207 GO:0015979 GO:0019344 GO:0019464 GO:0019684 GO:0042742 GO:0043085	cysteine biosynthetic process; defense response, incompatible interaction; defense response to bacterium; glycine catabolic process; glycine decarboxylation via glycine cleavage system; pentose-phosphate shunt; photorespiration; photosynthesis; photosynthesis, light reaction; photosystem II assembly; plastid organization; positive regulation of catalytic activity; rRNA processing; response to col…	GO:0004375	glycine dehydrogenase (decarboxylating) activity	GO:0005634 GO:0005739 GO:0005960 GO:0009507 GO:0009579	chloroplast; glycine cleavage complex; mitochondrion; nucleus; thylakoid	PF01597	Glycine cleavage H-protein	PTHR11715	GLYCINE CLEAVAGE SYSTEM H PROTEIN	KOG3373	Glycine_cleavage_system_H_protein_(lipoate-binding)
Glyma.01G200000	-0.801175	0.0219063	4.38359	4.01155	4.75564	3.97184	4.24705	3.81575	4.39062	4.49436	5.38194	128	UniRef100_I1J9K7 Uncharacterized protein n=2 Tax=Glycine max RepID=I1J9K7_SOYBN	5e-86	100	NA	NA	NA	AT5G64816.2|Symbols:|unknown protein; Has 35333 Blast hits to 34131 proteins in 2444 species: Archae - 798; Bacteria - 22429; Metazoa - 974; Fungi - 991; Plants - 531; Viruses - 0; Other Eukaryotes - 9610 (source: NCBI BLink).|chr5:25913487-25913879 FORWARD LENGTH=130	6e-74	92.31	GO:0008150	biological process	GO:0003674	molecular function	GO:0005575	cellular component	NA	NA	NA	NA	NA	NA
Glyma.01G201000	-1.39068	0.0187817	7.71802	7.03141	8.40462	6.88402	7.29562	6.9146	8.13555	8.27884	8.79948	216	UniRef100_I1J9L7 Uncharacterized protein n=1 Tax=Glycine max RepID=I1J9L7_SOYBN	3e-149	100	UniRef100_G7J7D8 50S ribosomal protein L11 n=1 Tax=Medicago truncatula RepID=G7J7D8_MEDTR	2e-109	100.51	AT1G32990.1|Symbols:PRPL11|plastid ribosomal protein l11|chr1:11955827-11957139 FORWARD LENGTH=222	1e-104	87.39	GO:0006364 GO:0006412 GO:0010027 GO:0015995 GO:0019288 GO:0042254	chlorophyll biosynthetic process; isopentenyl diphosphate biosynthetic process, mevalonate-independent pathway; rRNA processing; ribosome biogenesis; thylakoid membrane organization; translation	GO:0003735	structural constituent of ribosome	GO:0005840 GO:0009507 GO:0009570 GO:0009941 GO:0016020 GO:0022625 GO:0022626	chloroplast; chloroplast envelope; chloroplast stroma; cytosolic large ribosomal subunit; cytosolic ribosome; membrane; ribosome	PF00298 PF03946	Ribosomal protein L11, RNA binding domain; Ribosomal protein L11, N-terminal domain	PTHR11661	60S RIBOSOMAL PROTEIN L12	KOG3257	Mitochondrial/chloroplast_ribosomal_protein_L11
Glyma.01G201600	-2.48186	0.00514151	1.03212	0.0426527	2.02159	0.247165	-0.216723	0.0975155	1.84843	0.839192	3.37715	122	UniRef100_K7K4V3 Uncharacterized protein n=1 Tax=Glycine max RepID=K7K4V3_SOYBN	2e-85	100	UniRef100_G8A326 Photosystem I assembly protein Ycf3 n=1 Tax=Medicago truncatula RepID=G8A326_MEDTR	3e-71	99.18	ATCG00360.1|Symbols:YCF3|Tetratricopeptide repeat (TPR)-like superfamily protein|chrC:42584-43751 REVERSE LENGTH=126	6e-70	96.03	GO:0006091 GO:0006354 GO:0015979 GO:0048564	DNA-dependent transcription, elongation; generation of precursor metabolites and energy; photosynthesis; photosystem I assembly	GO:0051082	unfolded protein binding	GO:0009507	chloroplast	PF00515	Tetratricopeptide repeat	PTHR26312	FAMILY NOT NAMED	NA	NA
Glyma.01G202900	1.45915	0.0268651	1.21413	2.37112	0.057138	2.37561	2.39159	2.34617	1.5169	1.38302	-2.7285	317	UniRef100_K7K4V9 Uncharacterized protein n=1 Tax=Glycine max RepID=K7K4V9_SOYBN	0	85.87	UniRef100_Q7X8F3 OSJNBa0041M21.10 protein n=1 Tax=Oryza sativa subsp. japonica RepID=Q7X8F3_ORYSJ	2e-35	11.48	AT4G38180.1|Symbols:FRS5|FAR1-related sequence 5|chr4:17906702-17909404 REVERSE LENGTH=788	3e-25	12.18	GO:0009639	response to red or far red light	GO:0008270	zinc ion binding	GO:0005634	nucleus	PF03101 PF10551	FAR1 DNA-binding domain; MULE transposase domain	NA	NA	NA	NA
Glyma.01G203000	0.762739	0.0302313	3.56049	3.96369	3.1573	4.03537	3.912	3.94371	3.52196	3.21681	2.73312	1453	UniRef100_K7K4W0 Uncharacterized protein n=1 Tax=Glycine max RepID=K7K4W0_SOYBN	0	100	UniRef100_D7MQL9 Glycine-rich protein n=1 Tax=Arabidopsis lyrata subsp. lyrata RepID=D7MQL9_ARALL	0	97.81	AT5G47020.1|Symbols:|unknown protein; FUNCTIONS IN: molecular_function unknown; INVOLVED IN: biological_process unknown; LOCATED IN: endomembrane system; EXPRESSED IN: 23 plant structures; EXPRESSED DURING: 13 growth stages; BEST Arabidopsis thaliana protein match is: unknown protein (TAIR:AT5G11700.2); Has 1807 Blast hits to 1807 proteins in 277 species: Archae - 0; Bacteria - 0; Metazoa - 736; …	0	96.76	GO:0008150	biological process	GO:0003674	molecular function	GO:0005576	extracellular region	NA	NA	NA	NA	NA	NA
Glyma.01G203100	-1.90129	0.0302063	5.85386	4.94298	6.76475	4.76951	4.84771	5.21171	6.89554	6.07287	7.32585	890	UniRef100_I1J9N9 Lon protease homolog 2, peroxisomal n=2 Tax=Glycine max RepID=I1J9N9_SOYBN	0	100	UniRef100_I1J9N9 Lon protease homolog 2, peroxisomal n=2 Tax=Glycine max RepID=I1J9N9_SOYBN	0	100	AT5G47040.1|Symbols:LON2|lon protease 2|chr5:19093356-19098678 REVERSE LENGTH=888	0	100.11	GO:0006200 GO:0006508 GO:0006515 GO:0016485 GO:0016560 GO:0038032 GO:0040007 GO:0048527	ATP catabolic process; growth; lateral root development; misfolded or incompletely synthesized protein catabolic process; protein import into peroxisome matrix, docking; protein processing; proteolysis; termination of G-protein coupled receptor signaling pathway	GO:0000166 GO:0004176 GO:0004252 GO:0005524 GO:0008236 GO:0017111 GO:0043565	ATP-dependent peptidase activity; ATP binding; nucleoside-triphosphatase activity; nucleotide binding; sequence-specific DNA binding; serine-type endopeptidase activity; serine-type peptidase activity	GO:0005777 GO:0005782 GO:0009295 GO:0043233	nucleoid; organelle lumen; peroxisomal matrix; peroxisome	PF00004 PF02190 PF05362	ATPase family associated with various cellular activities (AAA); ATP-dependent protease La (LON) domain; Lon protease (S16) C-terminal proteolytic domain	PTHR10046	ATP DEPENDENT LON PROTEASE FAMILY MEMBER	KOG2004	Mitochondrial_ATP-dependent_protease_PIM1/LON
Glyma.01G205100	-1.65909	0.0117127	2.59138	1.80178	3.38098	1.76559	1.98445	1.6553	3.23151	3.01233	3.89909	552	UniRef100_I1J9R1 Uncharacterized protein n=1 Tax=Glycine max RepID=I1J9R1_SOYBN	0	100	UniRef100_B9N2W6 Zinc finger family protein n=1 Tax=Populus trichocarpa RepID=B9N2W6_POPTR	0	102.24	AT4G17570.3|Symbols:GATA26|GATA transcription factor 26|chr4:9784329-9786974 REVERSE LENGTH=514	9e-155	102.72	GO:0006355	regulation of transcription, DNA-dependent	GO:0003700 GO:0008270 GO:0043565	sequence-specific DNA binding; sequence-specific DNA binding transcription factor activity; zinc ion binding	GO:0005634	nucleus	PF00320	GATA zinc finger	NA	NA	NA	NA
Glyma.01G205400	-1.40896	0.0186163	7.38879	6.70124	8.07634	6.55245	6.87174	6.67953	7.76005	7.93858	8.53041	214	UniRef100_C6T1E2 Uncharacterized protein n=1 Tax=Glycine max RepID=C6T1E2_SOYBN	7e-151	100	UniRef100_B7FKU8 50S ribosomal protein L19 n=1 Tax=Medicago truncatula RepID=B7FKU8_MEDTR	1e-95	93.01	AT4G17560.1|Symbols:|Ribosomal protein L19 family protein|chr4:9780343-9781752 FORWARD LENGTH=225	4e-71	73.33	GO:0006412 GO:0010267 GO:0019288 GO:0035196 GO:0042254 GO:0051607	defense response to virus; isopentenyl diphosphate biosynthetic process, mevalonate-independent pathway; production of miRNAs involved in gene silencing by miRNA; production of ta-siRNAs involved in RNA interference; ribosome biogenesis; translation	GO:0003735	structural constituent of ribosome	GO:0005622 GO:0005840 GO:0009507 GO:0009570 GO:0009941 GO:0016020	chloroplast; chloroplast envelope; chloroplast stroma; intracellular; membrane; ribosome	PF01245	Ribosomal protein L19	PTHR15680	RIBOSOMAL PROTEIN L19	NA	NA
Glyma.01G205700	-1.87449	0.0193733	5.32493	4.41594	6.23392	4.38015	4.39152	4.47615	6.03792	5.90554	6.75828	431	UniRef100_I1J9R9 Uncharacterized protein n=2 Tax=Glycine max RepID=I1J9R9_SOYBN	0	100	UniRef100_G7JXH2 Zeaxanthin epoxidase n=1 Tax=Medicago truncatula RepID=G7JXH2_MEDTR	0	99.07	AT2G35660.1|Symbols:CTF2A|FAD/NAD(P)-binding oxidoreductase family protein|chr2:14988499-14990320 FORWARD LENGTH=439	0	95.44	GO:0008152	metabolic process	GO:0004497 GO:0016491	monooxygenase activity; oxidoreductase activity	GO:0005739 GO:0009507	chloroplast; mitochondrion	PF01494	FAD binding domain	PTHR13789	MONOOXYGENASE	KOG2614	Kynurenine_3-monooxygenase_and_related_flavoprotein_monooxygenases
Glyma.01G207500	1.27792	0.010361	4.44419	5.08159	3.80678	4.83762	5.22398	5.18318	3.86471	3.99878	3.55687	730	UniRef100_I1J9T7 Acyl-coenzyme A oxidase n=1 Tax=Glycine max RepID=I1J9T7_SOYBN	0	100	UniRef100_I1J9T7 Acyl-coenzyme A oxidase n=1 Tax=Glycine max RepID=I1J9T7_SOYBN	0	100	AT4G16760.1|Symbols:ACX1, ATACX1|acyl-CoA oxidase 1|chr4:9424930-9428689 REVERSE LENGTH=664	0	99.85	GO:0001676 GO:0002213 GO:0006612 GO:0006631 GO:0006633 GO:0006635 GO:0008152 GO:0009555 GO:0009611 GO:0009620 GO:0009695 GO:0009753 GO:0009863 GO:0010363 GO:0043069 GO:0046686 GO:0050832 GO:0055114	defense response to fungus; defense response to insect; fatty acid beta-oxidation; fatty acid biosynthetic process; fatty acid metabolic process; jasmonic acid biosynthetic process; long-chain fatty acid metabolic process; metabolic process; negative regulation of programmed cell death; oxidation-reduction process; pollen development; protein targeting to membrane; regulation of plant-type hypers…	GO:0003995 GO:0003997 GO:0016627 GO:0050660	acyl-CoA dehydrogenase activity; acyl-CoA oxidase activity; flavin adenine dinucleotide binding; oxidoreductase activity, acting on the CH-CH group of donors	GO:0005737 GO:0005777 GO:0009506	cytoplasm; peroxisome; plasmodesma	PF01756 PF02770	Acyl-CoA oxidase; Acyl-CoA dehydrogenase, middle domain	PTHR10909	ELECTRON TRANSPORT OXIDOREDUCTASE	KOG0136	Acyl-CoA_oxidase
Glyma.01G208000	-2.68418	0.00638859	4.80362	3.50113	6.10611	3.42576	3.45798	3.61964	5.98277	5.64717	6.68839	332	UniRef100_K7K4Z2 Uncharacterized protein n=1 Tax=Glycine max RepID=K7K4Z2_SOYBN	0	100	UniRef100_G7JXD1 Methionyl-tRNA formyltransferase n=2 Tax=Medicago truncatula RepID=G7JXD1_MEDTR	4e-179	94.56	AT4G17360.1|Symbols:|Formyl transferase|chr4:9703698-9705468 REVERSE LENGTH=328	1e-159	89.02	GO:0000023 GO:0006189 GO:0009058 GO:0009152 GO:0009853 GO:0019252 GO:0043085 GO:0046653	'de novo' IMP biosynthetic process; biosynthetic process; maltose metabolic process; photorespiration; positive regulation of catalytic activity; purine ribonucleotide biosynthetic process; starch biosynthetic process; tetrahydrofolate metabolic process	GO:0008168 GO:0008864 GO:0016742	formyltetrahydrofolate deformylase activity; hydroxymethyl-, formyl- and related transferase activity; methyltransferase activity	GO:0005739	mitochondrion	PF00551	Formyl transferase	PTHR10520	TRIFUNCTIONAL PURINE BIOSYNTHETIC PROTEIN ADENOSINE-3-RELATED	KOG3076	5'-phosphoribosylglycinamide_formyltransferase
Glyma.01G209700	-1.7448	0.0101962	3.64311	2.8205	4.46572	2.77352	2.6055	3.08248	4.37357	3.87	5.15359	109	UniRef100_I1J9W2 Uncharacterized protein n=1 Tax=Glycine max RepID=I1J9W2_SOYBN	2e-71	100	UniRef100_G7JIX1 Protein arginine N-methyltransferase n=1 Tax=Medicago truncatula RepID=G7JIX1_MEDTR	1e-11	12.43	NA	NA	NA	NA	NA	NA	NA	NA	NA	NA	NA	NA	NA	NA	NA
Glyma.01G211400	-2.81631	0.00149068	1.63529	0.406831	2.86374	0.188758	0.870426	0.161308	2.76656	1.83339	3.99129	171	UniRef100_I1J9Y2 Uncharacterized protein n=1 Tax=Glycine max RepID=I1J9Y2_SOYBN	3e-120	100	UniRef100_Q9SI71 F23N19.15 n=1 Tax=Arabidopsis thaliana RepID=Q9SI71_ARATH	2e-63	90.43	AT1G62780.1|Symbols:|unknown protein; FUNCTIONS IN: molecular_function unknown; INVOLVED IN: biological_process unknown; LOCATED IN: chloroplast, chloroplast stroma; EXPRESSED IN: 22 plant structures; EXPRESSED DURING: 14 growth stages; Has 94 Blast hits to 94 proteins in 35 species: Archae - 6; Bacteria - 10; Metazoa - 21; Fungi - 2; Plants - 48; Viruses - 0; Other Eukaryotes - 7 (source: NCBI B…	6e-56	58.65	GO:0000023 GO:0006098 GO:0008150 GO:0009902 GO:0010027 GO:0019252 GO:0019288 GO:0034660	biological process; chloroplast relocation; isopentenyl diphosphate biosynthetic process, mevalonate-independent pathway; maltose metabolic process; ncRNA metabolic process; pentose-phosphate shunt; starch biosynthetic process; thylakoid membrane organization	GO:0003674	molecular function	GO:0009507 GO:0009570	chloroplast; chloroplast stroma	NA	NA	NA	NA	NA	NA
Glyma.01G212700	-1.56797	0.0443615	2.29962	1.56665	3.03258	1.45463	1.48331	1.76202	3.17358	2.41641	3.50776	134	UniRef100_UPI000189CFC0 PREDICTED: protein cornichon homolog 4 isoform X2 n=1 Tax=Glycine max RepID=UPI000189CFC0	3e-89	100	UniRef100_B7FJU3 ER-derived vesicles protein ERV14 n=1 Tax=Medicago truncatula RepID=B7FJU3_MEDTR	4e-70	97.08	AT1G12390.1|Symbols:|Cornichon family protein|chr1:4220347-4221481 FORWARD LENGTH=137	2e-65	97.08	GO:0035556	intracellular signal transduction	GO:0005515	protein binding	GO:0016020	membrane	PF03311	Cornichon protein	PTHR12290	CORNICHON-RELATED	KOG2729	ER_vesicle_integral_membrane_protein_involved_in_establishing_cell_polarity,_signaling_and_protein_degradation
Glyma.01G213200	1.59846	0.0273419	3.69595	4.50706	2.88485	4.37033	4.42223	4.72863	3.26887	2.98772	2.39795	885	UniRef100_I1JA00 Uncharacterized protein n=1 Tax=Glycine max RepID=I1JA00_SOYBN	0	100	UniRef100_G7KEW4 Kinesin-1 n=1 Tax=Medicago truncatula RepID=G7KEW4_MEDTR	0	92.26	AT1G12430.1|Symbols:PAK, ARK3|armadillo repeat kinesin 3|chr1:4234122-4238552 REVERSE LENGTH=919	0	91.08	GO:0007018 GO:0009855 GO:0009887 GO:0010051 GO:0048439 GO:0048519	determination of bilateral symmetry; flower morphogenesis; microtubule-based movement; negative regulation of biological process; organ morphogenesis; xylem and phloem pattern formation	GO:0003777 GO:0005524	ATP binding; microtubule motor activity	GO:0009574	preprophase band	PF00225 PF00514	Kinesin motor domain; Armadillo/beta-catenin-like repeat	PTHR24115	FAMILY NOT NAMED	KOG0240	Kinesin_(SMY1_subfamily)
Glyma.01G213700	-2.36938	0.00638929	4.53009	3.35763	5.70255	3.35449	3.35259	3.3658	5.51547	5.68976	5.90242	503	UniRef100_I1JA08 Uncharacterized protein n=1 Tax=Glycine max RepID=I1JA08_SOYBN	0	100	UniRef100_G7KEV4 1-aminocyclopropane-1-carboxylate synthase n=1 Tax=Medicago truncatula RepID=G7KEV4_MEDTR	0	100.6	AT1G62960.1|Symbols:ACS10|ACC synthase 10|chr1:23318271-23320229 REVERSE LENGTH=557	0	89.05	GO:0006520 GO:0009058 GO:0009693 GO:0042218	1-aminocyclopropane-1-carboxylate biosynthetic process; biosynthetic process; cellular amino acid metabolic process; ethylene biosynthetic process	GO:0003824 GO:0004069 GO:0008793 GO:0016740 GO:0016847 GO:0030170	1-aminocyclopropane-1-carboxylate synthase activity; L-aspartate:2-oxoglutarate aminotransferase activity; aromatic-amino-acid:2-oxoglutarate aminotransferase activity; catalytic activity; pyridoxal phosphate binding; transferase activity	NA	NA	PF00155	Aminotransferase class I and II	PTHR11751	SUBGROUP I AMINOTRANSFERASE RELATED	KOG0256	1-aminocyclopropane-1-carboxylate_synthase,_and_related_proteins
Glyma.01G214300	-2.47025	0.0115503	8.64909	7.44056	9.85762	7.25389	7.22894	7.83886	9.3016	9.79492	10.4763	317	UniRef100_I1JA15 Uncharacterized protein n=1 Tax=Glycine max RepID=I1JA15_SOYBN	0	100	UniRef100_G7KET9 PGR5-like protein 1A n=1 Tax=Medicago truncatula RepID=G7KET9_MEDTR	6e-175	96.93	AT4G22890.5|Symbols:PGR5-LIKE A|PGR5-LIKE A|chr4:12007157-12009175 FORWARD LENGTH=322	8e-159	98.14	GO:0000023 GO:0006098 GO:0006364 GO:0009637 GO:0009657 GO:0009773 GO:0009902 GO:0010027 GO:0010114 GO:0010207 GO:0010218 GO:0010304 GO:0015979 GO:0019252 GO:0019684 GO:0034660 GO:0035304 GO:0042742 GO:0043085	PSII associated light-harvesting complex II catabolic process; chloroplast relocation; defense response to bacterium; maltose metabolic process; ncRNA metabolic process; pentose-phosphate shunt; photosynthesis; photosynthesis, light reaction; photosynthetic electron transport in photosystem I; photosystem II assembly; plastid organization; positive regulation of catalytic activity; rRNA processin…	GO:0003674	molecular function	GO:0009507 GO:0009534 GO:0009535 GO:0009579	chloroplast; chloroplast thylakoid; chloroplast thylakoid membrane; thylakoid	NA	NA	NA	NA	NA	NA
Glyma.01G214400	-2.63204	0.0444036	2.91552	1.66315	4.16789	1.26977	1.54839	2.17129	3.32317	4.34731	4.83319	261	UniRef100_I1JA17 Uncharacterized protein n=1 Tax=Glycine max RepID=I1JA17_SOYBN	0	100	UniRef100_G7KET8 Expansin-A7 n=1 Tax=Medicago truncatula RepID=G7KET8_MEDTR	6e-169	98.86	AT1G12560.1|Symbols:ATEXPA7, EXP7, ATEXP7, ATHEXP ALPHA 1.26, EXPA7|expansin A7|chr1:4276557-4277693 FORWARD LENGTH=262	5e-124	94.27	GO:0009664 GO:0009826 GO:0009828 GO:0009831 GO:0010054 GO:0048446 GO:0048765 GO:0048767	petal morphogenesis; plant-type cell wall loosening; plant-type cell wall modification involved in multidimensional cell growth; plant-type cell wall organization; root hair cell differentiation; root hair elongation; trichoblast differentiation; unidimensional cell growth	NA	NA	GO:0005576	extracellular region	PF01357 PF03330	Pollen allergen; Rare lipoprotein A (RlpA)-like double-psi beta-barrel	NA	NA	NA	NA
Glyma.01G214800	-0.75362	0.044407	4.94191	4.56547	5.31834	4.61451	4.75425	4.32766	5.25649	5.15561	5.54293	282	UniRef100_I1JA22 Uncharacterized protein n=1 Tax=Glycine max RepID=I1JA22_SOYBN	0	100	UniRef100_A9P848 Homeodomain transcription factor family protein n=23 Tax=Saliceae RepID=A9P848_POPTR	0	89.7	AT1G62990.1|Symbols:KNAT7, IXR11|KNOTTED-like homeobox of Arabidopsis thaliana 7|chr1:23337468-23340348 FORWARD LENGTH=291	2e-167	96.22	GO:0006355 GO:0007155 GO:0010089 GO:0010090 GO:0010413 GO:0044036 GO:0045010 GO:0045492 GO:0045892 GO:0048513 GO:0048765 GO:0071555 GO:2000652	actin nucleation; cell adhesion; cell wall macromolecule metabolic process; cell wall organization; glucuronoxylan metabolic process; negative regulation of transcription, DNA-dependent; organ development; regulation of secondary cell wall biogenesis; regulation of transcription, DNA-dependent; root hair cell differentiation; trichome morphogenesis; xylan biosynthetic process; xylem development	GO:0003677 GO:0003700 GO:0043565	DNA binding; sequence-specific DNA binding; sequence-specific DNA binding transcription factor activity	GO:0005634	nucleus	PF03791 PF00046 PF03790 PF03789	KNOX2 domain ; Homeobox domain; KNOX1 domain ; ELK domain	PTHR11850	HOMEOBOX PROTEIN TRANSCRIPTION FACTORS	KOG0773	Transcription_factor_MEIS1_and_related_HOX_domain_proteins
Glyma.01G217400	-1.37725	0.00701138	4.70095	4.01252	5.38939	3.84521	4.33269	3.85967	5.20441	5.3322	5.63155	356	UniRef100_I1JA48 Uncharacterized protein n=2 Tax=Glycine max RepID=I1JA48_SOYBN	0	100	UniRef100_K4HAY3 Heat shock transcription factor HSFB2b n=1 Tax=Glycine max RepID=K4HAY3_SOYBN	0	100	AT4G11660.1|Symbols:AT-HSFB2B, HSFB2B|winged-helix DNA-binding transcription factor family protein|chr4:7043006-7044227 FORWARD LENGTH=377	8e-97	89.66	GO:0006355 GO:0009408 GO:0009644 GO:0010200 GO:0042542 GO:0045892	negative regulation of transcription, DNA-dependent; regulation of transcription, DNA-dependent; response to chitin; response to heat; response to high light intensity; response to hydrogen peroxide	GO:0003700 GO:0043565	sequence-specific DNA binding; sequence-specific DNA binding transcription factor activity	GO:0005634	nucleus	PF00447	HSF-type DNA-binding	PTHR10015	HEAT SHOCK TRANSCRIPTION FACTOR	NA	NA
Glyma.01G218500	-2.3623	0.0312606	-0.29565	-1.26807	0.676767	-1.20614	-0.584282	-2.01377	0.0192492	1.22349	0.787567	49	UniRef100_UPI0003DE91BE PREDICTED: vesicular inhibitory amino acid transporter-like isoform X3 n=1 Tax=Glycine max RepID=UPI0003DE91BE	3e-22	9.56	UniRef100_G7KQT1 Proton-coupled amino acid transporter n=2 Tax=Medicago truncatula RepID=G7KQT1_MEDTR	1e-09	8.29	AT2G41190.1|Symbols:|Transmembrane amino acid transporter family protein|chr2:17167561-17170145 REVERSE LENGTH=536	4e-12	8.96	GO:0006865	amino acid transport	GO:0015171	amino acid transmembrane transporter activity	GO:0005774 GO:0005886 GO:0016020	membrane; plasma membrane; vacuolar membrane	NA	NA	NA	NA	NA	NA
Glyma.01G219500	-2.74472	0.00654127	5.39795	4.15958	6.63633	4.0187	4.10824	4.35179	6.32412	5.77855	7.80633	80	UniRef100_K7K572 Uncharacterized protein n=1 Tax=Glycine max RepID=K7K572_SOYBN	1e-49	100	UniRef100_C6T333 Glutathione peroxidase n=1 Tax=Glycine max RepID=C6T333_SOYBN	6e-24	29.34	AT1G63460.1|Symbols:GPX8, ATGPX8|glutathione peroxidase 8|chr1:23535118-23536326 FORWARD LENGTH=167	3e-23	29.34	GO:0006979 GO:0009407	response to oxidative stress; toxin catabolic process	GO:0004601 GO:0004602	glutathione peroxidase activity; peroxidase activity	GO:0005634 GO:0005829	cytosol; nucleus	NA	NA	PTHR11592	GLUTATHIONE PEROXIDASE	NA	NA
Glyma.01G221400	-2.46456	0.00987504	5.61278	4.4134	6.81216	4.39314	4.36466	4.4824	6.57407	6.4827	7.37972	343	UniRef100_I1JA87 Uncharacterized protein n=1 Tax=Glycine max RepID=I1JA87_SOYBN	0	100	UniRef100_G7KC13 6-phosphofructo-2-kinase/fructose-2, 6-biphosphatase n=1 Tax=Medicago truncatula RepID=G7KC13_MEDTR	0	93.5	AT3G05170.1|Symbols:|Phosphoglycerate mutase family protein|chr3:1466738-1468219 FORWARD LENGTH=316	1e-98	83.54	GO:0008152	metabolic process	GO:0003824	catalytic activity	GO:0005634	nucleus	PF00300	Histidine phosphatase superfamily (branch 1)	PTHR23029	PHOSPHOGLYCERATE MUTASE	KOG0235	Phosphoglycerate_mutase
Glyma.01G221500	-2.90332	0.00448515	4.8004	3.37135	6.22945	3.45703	3.07184	3.58517	6.09365	5.87901	6.71567	647	UniRef100_I1JA88 Uncharacterized protein n=1 Tax=Glycine max RepID=I1JA88_SOYBN	0	100	UniRef100_Q7Y0Z9 Bell-like homeodomain protein 3 (Fragment) n=1 Tax=Solanum lycopersicum RepID=Q7Y0Z9_SOLLC	0	101.34	AT5G41410.1|Symbols:BEL1|POX (plant homeobox) family protein|chr5:16580424-16583770 FORWARD LENGTH=611	1e-139	91.65	GO:0006355 GO:0009862 GO:0048481 GO:0048513	organ development; ovule development; regulation of transcription, DNA-dependent; systemic acquired resistance, salicylic acid mediated signaling pathway	GO:0003677 GO:0003700 GO:0005515 GO:0043565	DNA binding; protein binding; sequence-specific DNA binding; sequence-specific DNA binding transcription factor activity	GO:0005634 GO:0005829 GO:0009506	cytosol; nucleus; plasmodesma	PF07526 PF00046	Associated with HOX; Homeobox domain	PTHR11850	HOMEOBOX PROTEIN TRANSCRIPTION FACTORS	KOG0773	Transcription_factor_MEIS1_and_related_HOX_domain_proteins
Glyma.01G223500	-1.17796	0.0428742	6.20204	5.613	6.79107	5.61977	5.74327	5.47596	6.69395	6.85181	6.82745	353	UniRef100_K7K5A3 Uncharacterized protein (Fragment) n=1 Tax=Glycine max RepID=K7K5A3_SOYBN	0	93.37	UniRef100_G7KAQ7 Transmembrane protein n=1 Tax=Medicago truncatula RepID=G7KAQ7_MEDTR	9e-130	87.34	AT1G64150.1|Symbols:|Uncharacterized protein family (UPF0016)|chr1:23809047-23812579 REVERSE LENGTH=370	2e-119	73.24	GO:0042631	cellular response to water deprivation	NA	NA	GO:0009507 GO:0016020	chloroplast; membrane	PF01169	Uncharacterized protein family UPF0016	PTHR12608	TRANSMEMBRANE PROTEIN HTP-1 RELATED	KOG2881	Predicted_membrane_protein
Glyma.01G224200	-0.925365	0.0490846	3.566	3.10935	4.02266	3.06085	2.9922	3.275	3.85245	3.94864	4.26687	1130	UniRef100_K7K5A8 Uncharacterized protein n=1 Tax=Glycine max RepID=K7K5A8_SOYBN	0	100	UniRef100_G7KAM7 Histone acetyltransferase type B subunit n=1 Tax=Medicago truncatula RepID=G7KAM7_MEDTR	0	71.05	AT4G11110.1|Symbols:SPA2|SPA1-related 2|chr4:6772163-6776675 FORWARD LENGTH=1036	0	76.64	GO:0006281 GO:0006468 GO:0010100 GO:0048608	DNA repair; negative regulation of photomorphogenesis; protein phosphorylation; reproductive structure development	GO:0004672 GO:0004871 GO:0005515 GO:0005524 GO:0016772	ATP binding; protein binding; protein kinase activity; signal transducer activity; transferase activity, transferring phosphorus-containing groups	GO:0005634 GO:0005834 GO:0080008	CUL4-RING ubiquitin ligase complex; heterotrimeric G-protein complex; nucleus	PF00400	WD domain, G-beta repeat	PTHR22847	WD40 REPEAT PROTEIN	KOG0265	U5_snRNP-specific_protein-like_factor_and_related_proteins
Glyma.01G230900	-1.25987	0.0240181	4.06377	3.47763	4.64992	3.52942	3.52419	3.37928	4.51245	4.13952	5.29778	114	UniRef100_C6SX87 Uncharacterized protein n=1 Tax=Glycine max RepID=C6SX87_SOYBN	1e-78	100	UniRef100_G7K7W9 Cytochrome c n=1 Tax=Medicago truncatula RepID=G7K7W9_MEDTR	4e-74	100	AT4G10040.1|Symbols:CYTC-2|cytochrome c-2|chr4:6277083-6278281 FORWARD LENGTH=112	7e-74	100	NA	NA	GO:0005506 GO:0005507 GO:0009055 GO:0020037	copper ion binding; electron carrier activity; heme binding; iron ion binding	GO:0005739	mitochondrion	PF00034	Cytochrome c	PTHR11961	CYTOCHROME C	KOG3453	Cytochrome_c
Glyma.01G231900	-1.66944	0.0212864	7.18978	6.36463	8.01494	6.24908	6.44375	6.40104	7.71253	8.03033	8.30195	328	UniRef100_K7K5E9 Uncharacterized protein n=1 Tax=Glycine max RepID=K7K5E9_SOYBN	0	100	UniRef100_B6U301 Rieske domain containing protein n=1 Tax=Zea mays RepID=B6U301_MAIZE	7e-122	83.7	AT1G71500.1|Symbols:|Rieske (2Fe-2S) domain-containing protein|chr1:26936084-26937331 FORWARD LENGTH=287	9e-125	94.43	GO:0055114	oxidation-reduction process	GO:0016491 GO:0051537	2 iron, 2 sulfur cluster binding; oxidoreductase activity	GO:0009507 GO:0009534 GO:0009535 GO:0009941	chloroplast; chloroplast envelope; chloroplast thylakoid; chloroplast thylakoid membrane	NA	NA	PTHR21496	FERREDOXIN-RELATED	NA	NA
Glyma.01G232100	-1.43349	0.00810891	4.80396	4.10674	5.50119	3.97616	4.16642	4.17764	5.25183	5.30257	5.94915	554	UniRef100_I1JAL3 Uncharacterized protein n=1 Tax=Glycine max RepID=I1JAL3_SOYBN	0	100	UniRef100_G7K979 2-succinylbenzoate-CoA ligase n=1 Tax=Medicago truncatula RepID=G7K979_MEDTR	0	100.36	AT1G20560.1|Symbols:AAE1|acyl activating enzyme 1|chr1:7119927-7121730 REVERSE LENGTH=556	0	99.46	GO:0008152 GO:0015996	chlorophyll catabolic process; metabolic process	GO:0003824 GO:0016208	AMP binding; catalytic activity	GO:0005739 GO:0005777	mitochondrion; peroxisome	PF00501	AMP-binding enzyme	PTHR24095	FAMILY NOT NAMED	KOG1176	Acyl-CoA_synthetase
Glyma.01G232300	-0.93984	0.0413811	2.9563	2.5273	3.38531	2.50092	2.80512	2.27586	2.98438	3.06034	4.1112	114	UniRef100_I1JAL8 Uncharacterized protein n=2 Tax=Glycine max RepID=I1JAL8_SOYBN	6e-77	100	UniRef100_G7IZG4 Cold-inducible RNA-binding protein n=1 Tax=Medicago truncatula RepID=G7IZG4_MEDTR	1e-45	84.33	AT2G27330.1|Symbols:|RNA-binding (RRM/RBD/RNP motifs) family protein|chr2:11695350-11696563 REVERSE LENGTH=116	1e-27	74.14	GO:0008150	biological process	GO:0000166 GO:0003676	nucleic acid binding; nucleotide binding	GO:0005634	nucleus	PF00076	RNA recognition motif. (a.k.a. RRM, RBD, or RNP domain)	PTHR24622	FAMILY NOT NAMED	NA	NA
Glyma.01G232800	3.13244	0.0319544	-0.733602	0.477421	-1.94462	0.884511	-0.216723	0.764474	-1.8672	-1.23817	-2.7285	943	UniRef100_K7K5F7 Uncharacterized protein n=1 Tax=Glycine max RepID=K7K5F7_SOYBN	0	52.69	UniRef100_B9HUS3 M protein repeat-containing n=2 Tax=Populus trichocarpa RepID=B9HUS3_POPTR	0	50.19	AT3G22790.1|Symbols:|Kinase interacting (KIP1-like) family protein|chr3:8052446-8057888 REVERSE LENGTH=1728	0	54.05	GO:0000226 GO:0000911 GO:0008150 GO:0009855 GO:0009965 GO:0010014 GO:0010073 GO:0010089 GO:0042127 GO:0044036	biological process; cell wall macromolecule metabolic process; cytokinesis by cell plate formation; determination of bilateral symmetry; leaf morphogenesis; meristem initiation; meristem maintenance; microtubule cytoskeleton organization; regulation of cell proliferation; xylem development	GO:0051015	actin filament binding	GO:0005884 GO:0005886 GO:0009506	actin filament; plasma membrane; plasmodesma	PF07765	KIP1-like protein	NA	NA	NA	NA
Glyma.01G233700	-1.35426	0.0229834	3.02151	2.41812	3.6249	2.16453	2.65066	2.43917	3.49067	2.91124	4.4728	255	UniRef100_I1JAN3 Uncharacterized protein n=2 Tax=Glycine max RepID=I1JAN3_SOYBN	0	100	UniRef100_G7K548 Nogo-B receptor n=1 Tax=Medicago truncatula RepID=G7K548_MEDTR	5e-135	88.5	AT1G11755.1|Symbols:LEW1|Undecaprenyl pyrophosphate synthetase family protein|chr1:3969987-3971488 REVERSE LENGTH=254	2e-80	100	GO:0006487 GO:0009414 GO:0009645 GO:0019408 GO:0030968	dolichol biosynthetic process; endoplasmic reticulum unfolded protein response; protein N-linked glycosylation; response to low light intensity stimulus; response to water deprivation	GO:0016765 GO:0045547	dehydrodolichyl diphosphate synthase activity; transferase activity, transferring alkyl or aryl (other than methyl) groups	NA	NA	NA	NA	PTHR21528	UNCHARACTERIZED	KOG2818	Predicted_undecaprenyl_diphosphate_synthase
Glyma.01G234200	-1.08852	0.0034	5.16837	4.63917	5.69757	4.6447	4.74733	4.52546	5.56513	5.41762	6.10997	158	UniRef100_I1JAN9 Uncharacterized protein n=1 Tax=Glycine max RepID=I1JAN9_SOYBN	2e-111	100	NA	NA	NA	AT5G16660.1|Symbols:|unknown protein; FUNCTIONS IN: molecular_function unknown; INVOLVED IN: biological_process unknown; LOCATED IN: chloroplast thylakoid membrane, chloroplast, membrane, chloroplast envelope; EXPRESSED IN: 23 plant structures; EXPRESSED DURING: 14 growth stages; BEST Arabidopsis thaliana protein match is: unknown protein (TAIR:AT3G02900.1); Has 30201 Blast hits to 17322 proteins…	3e-53	92.86	GO:0008150	biological process	GO:0003674	molecular function	GO:0009507 GO:0009535 GO:0009536 GO:0009941 GO:0016020	chloroplast; chloroplast envelope; chloroplast thylakoid membrane; membrane; plastid	NA	NA	NA	NA	NA	NA
Glyma.01G237300	-1.62437	0.0377316	0.0807506	-0.640089	0.80159	-0.390134	-1.07873	-0.451399	0.467901	0.72468	1.21219	139	UniRef100_I1JAT0 Uncharacterized protein n=1 Tax=Glycine max RepID=I1JAT0_SOYBN	2e-94	100	UniRef100_Q9LJ93 Genomic DNA, chromosome 3, BAC clone:F16J14 n=2 Tax=Arabidopsis thaliana RepID=Q9LJ93_ARATH	2e-34	64.67	AT4G14830.1|Symbols:HSP1|unknown protein; BEST Arabidopsis thaliana protein match is: unknown protein (TAIR:AT3G22530.1); Has 77 Blast hits to 77 proteins in 12 species: Archae - 0; Bacteria - 0; Metazoa - 0; Fungi - 0; Plants - 77; Viruses - 0; Other Eukaryotes - 0 (source: NCBI BLink).|chr4:8510983-8511441 FORWARD LENGTH=152	2e-38	71.05	GO:0008150	biological process	GO:0003674 GO:0005515	molecular function; protein binding	GO:0005634	nucleus	NA	NA	NA	NA	NA	NA
Glyma.01G237800	-1.74778	0.00381595	4.93439	4.08251	5.78627	4.07218	4.187	3.98836	5.47608	5.63929	6.24344	156	UniRef100_K7K5J1 Uncharacterized protein n=1 Tax=Glycine max RepID=K7K5J1_SOYBN	5e-105	100	UniRef100_D7MBA8 Protein translocase n=1 Tax=Arabidopsis lyrata subsp. lyrata RepID=D7MBA8_ARALL	1e-29	54.24	AT4G14870.1|Symbols:SECE1|secE/sec61-gamma protein transport protein|chr4:8517248-8517781 FORWARD LENGTH=177	6e-32	54.24	GO:0006605 GO:0006886 GO:0009306 GO:0010027	intracellular protein transport; protein secretion; protein targeting; thylakoid membrane organization	GO:0005515 GO:0015450	P-P-bond-hydrolysis-driven protein transmembrane transporter activity; protein binding	GO:0009507 GO:0009535 GO:0016020 GO:0016021	chloroplast; chloroplast thylakoid membrane; integral to membrane; membrane	NA	NA	NA	NA	NA	NA
Glyma.01G238000	-0.966075	0.0335419	5.69743	5.21553	6.17933	5.12141	5.48313	5.04205	5.92542	6.20955	6.40301	148	UniRef100_C6T1B0 Uncharacterized protein n=1 Tax=Glycine max RepID=C6T1B0_SOYBN	7e-102	100	UniRef100_T2DNC3 Ferredoxin-3 chloroplastic-like protein n=1 Tax=Phaseolus vulgaris RepID=T2DNC3_PHAVU	9e-73	100.68	AT4G14890.1|Symbols:FdC2|2Fe-2S ferredoxin-like superfamily protein|chr4:8520887-8521351 FORWARD LENGTH=154	6e-63	70.13	GO:0006098 GO:0006364 GO:0015995 GO:0019288 GO:0022900 GO:0045893	chlorophyll biosynthetic process; electron transport chain; isopentenyl diphosphate biosynthetic process, mevalonate-independent pathway; pentose-phosphate shunt; positive regulation of transcription, DNA-dependent; rRNA processing	GO:0009055 GO:0051536 GO:0051537	2 iron, 2 sulfur cluster binding; electron carrier activity; iron-sulfur cluster binding	GO:0009507	chloroplast	PF00111	2Fe-2S iron-sulfur cluster binding domain	NA	NA	NA	NA
Glyma.01G241200	-2.71079	0.000914319	5.45667	4.12859	6.78475	4.67958	3.26816	4.43802	6.1697	6.4672	7.71734	417	UniRef100_I1JAW8 Uncharacterized protein n=1 Tax=Glycine max RepID=I1JAW8_SOYBN	0	100	NA	NA	NA	AT1G10020.1|Symbols:|Protein of unknown function (DUF1005)|chr1:3269939-3271732 REVERSE LENGTH=461	1e-122	89.8	GO:0008150	biological process	GO:0003674	molecular function	GO:0005634	nucleus	PF06219	Protein of unknown function (DUF1005)	NA	NA	NA	NA
Glyma.01G242000	-1.28318	0.00651159	6.14825	5.51559	6.7809	5.55043	5.43662	5.55972	6.88505	6.46943	6.98824	394	UniRef100_I1JAX6 Uncharacterized protein n=1 Tax=Glycine max RepID=I1JAX6_SOYBN	0	100	UniRef100_G7K0Y3 Magnesium transporter n=1 Tax=Medicago truncatula RepID=G7K0Y3_MEDTR	0	86.49	AT3G19640.1|Symbols:MGT4, MRS2-3|magnesium transporter 4|chr3:6820969-6823104 FORWARD LENGTH=484	0	77.07	GO:0009644 GO:0030001 GO:0042542 GO:0055085	metal ion transport; response to high light intensity; response to hydrogen peroxide; transmembrane transport	GO:0015095 GO:0046873	magnesium ion transmembrane transporter activity; metal ion transmembrane transporter activity	GO:0005634 GO:0005886 GO:0016020	membrane; nucleus; plasma membrane	NA	NA	PTHR13890	RNA SPLICING PROTEIN MRS2, MITOCHONDRIAL	KOG2662	Magnesium_transporters_CorA_family
Glyma.01G245700	1.73396	0.00181502	2.56366	3.66734	1.45997	3.57574	3.61054	3.81575	2.50991	2.30126	-0.431264	244	UniRef100_K7K5P1 Uncharacterized protein n=1 Tax=Glycine max RepID=K7K5P1_SOYBN	2e-178	100	UniRef100_B9H5Z8 DNAJ heat shock N-terminal domain-containing family protein n=1 Tax=Populus trichocarpa RepID=B9H5Z8_POPTR	1e-149	56.47	AT1G76700.1|Symbols:|DNAJ heat shock N-terminal domain-containing protein|chr1:28780619-28783022 REVERSE LENGTH=398	6e-143	58.79	GO:0006457 GO:0030968 GO:0048193 GO:0048527	Golgi vesicle transport; endoplasmic reticulum unfolded protein response; lateral root development; protein folding	GO:0031072 GO:0051082	heat shock protein binding; unfolded protein binding	GO:0005737	cytoplasm	PF00226	DnaJ domain	PTHR24078	DNAJ HOMOLOG SUBFAMILY C MEMBER	KOG0691	Molecular_chaperone_(DnaJ_superfamily)
Glyma.02G000300	-2.59498	0.0117024	2.97874	1.79633	4.16115	1.64043	1.88716	1.86139	4.00418	3.35796	5.12131	168	UniRef100_I1JB34 Uncharacterized protein n=1 Tax=Glycine max RepID=I1JB34_SOYBN	1e-119	100	UniRef100_Q9FG89 NAD(P)H dehydrogenase 18 n=1 Tax=Arabidopsis thaliana RepID=Q9FG89_ARATH	5e-64	65.57	AT5G43750.1|Symbols:NDH18|NAD(P)H dehydrogenase 18|chr5:17580100-17581145 REVERSE LENGTH=212	5e-67	65.57	GO:0006979 GO:0010027 GO:0019288 GO:0030003 GO:0070838	cellular cation homeostasis; divalent metal ion transport; isopentenyl diphosphate biosynthetic process, mevalonate-independent pathway; response to oxidative stress; thylakoid membrane organization	GO:0003674	molecular function	GO:0009507 GO:0009535	chloroplast; chloroplast thylakoid membrane	NA	NA	NA	NA	NA	NA
Glyma.02G000900	-1.85626	0.00481175	7.28814	6.37476	8.20152	6.25176	6.41241	6.4601	7.90208	8.10233	8.60015	158	UniRef100_I1JB41 Uncharacterized protein n=1 Tax=Glycine max RepID=I1JB41_SOYBN	2e-110	100	UniRef100_Q67VQ4 BolA-like n=2 Tax=Oryza sativa RepID=Q67VQ4_ORYSJ	1e-39	59.04	AT5G17560.1|Symbols:|BolA-like family protein|chr5:5788474-5789671 FORWARD LENGTH=177	2e-48	58.76	GO:0008150 GO:0019243	biological process; methylglyoxal catabolic process to D-lactate	NA	NA	GO:0009507	chloroplast	PF01722	BolA-like protein	PTHR12735	BOLA-LIKE PROTEIN-RELATED	KOG3348	BolA_(bacterial_stress-induced_morphogen)-related_protein
Glyma.02G001300	-1.22849	0.00746298	4.51135	3.90142	5.12128	3.71158	4.18188	3.81078	4.86334	5.105	5.3955	77	UniRef100_C6T2C6 Uncharacterized protein n=1 Tax=Glycine max RepID=C6T2C6_SOYBN	5e-47	100	NA	NA	NA	AT4G14615.1|Symbols:|unknown protein; FUNCTIONS IN: molecular_function unknown; INVOLVED IN: biological_process unknown; LOCATED IN: endomembrane system; EXPRESSED IN: 24 plant structures; EXPRESSED DURING: 15 growth stages; CONTAINS InterPro DOMAIN/s: Protein of unknown function DUF2346 (InterPro:IPR018625); BEST Arabidopsis thaliana protein match is: unknown protein (TAIR:AT1G52825.1); Has 3020…	4e-38	97.37	GO:0008150	biological process	GO:0003674	molecular function	NA	NA	PF09803	Uncharacterized conserved protein (DUF2346)	NA	NA	KOG4702	Uncharacterized_conserved_protein
Glyma.02G001400	-1.93458	0.0496	1.50222	0.596367	2.40807	0.409412	0.319146	1.06054	1.74616	2.74492	2.73312	1060	UniRef100_UPI0003DEA3F8 PREDICTED: U-box domain-containing protein 44-like isoform X2 n=1 Tax=Glycine max RepID=UPI0003DEA3F8	0	100	UniRef100_W0TQK0 E3 ubiquitin ligase n=1 Tax=Acacia mangium RepID=W0TQK0_ACAMN	0	100.3	AT1G76390.2|Symbols:|ARM repeat superfamily protein|chr1:28655914-28658531 FORWARD LENGTH=811	1e-41	92.85	GO:0016567	protein ubiquitination	GO:0004842	ubiquitin-protein ligase activity	GO:0000151 GO:0005737 GO:0005886	cytoplasm; plasma membrane; ubiquitin ligase complex	PF04564	U-box domain	PTHR22849	WDSAM1 PROTEIN	NA	NA
Glyma.02G002000	-2.17061	0.00717489	7.85394	6.78962	8.91826	6.6692	6.8339	6.86577	8.67204	8.67695	9.4058	344	UniRef100_I1JB52 Uncharacterized protein n=1 Tax=Glycine max RepID=I1JB52_SOYBN	0	100	UniRef100_B9HKC1 Albino or pale green mutant 1 family protein n=1 Tax=Populus trichocarpa RepID=B9HKC1_POPTR	0	100.59	AT3G63410.1|Symbols:APG1, VTE3, IEP37, E37|S-adenosyl-L-methionine-dependent methyltransferases superfamily protein|chr3:23415816-23417002 REVERSE LENGTH=338	2e-178	101.48	GO:0006655 GO:0008152 GO:0010189 GO:0010236 GO:0019288 GO:0019761	glucosinolate biosynthetic process; isopentenyl diphosphate biosynthetic process, mevalonate-independent pathway; metabolic process; phosphatidylglycerol biosynthetic process; plastoquinone biosynthetic process; vitamin E biosynthetic process	GO:0008168 GO:0008757 GO:0051741	2-methyl-6-phytyl-1,4-benzoquinone methyltransferase activity; S-adenosylmethionine-dependent methyltransferase activity; methyltransferase activity	GO:0009507 GO:0009536 GO:0009706 GO:0009941	chloroplast; chloroplast envelope; chloroplast inner membrane; plastid	PF08241	Methyltransferase domain	PTHR10108	METHYLTRANSFERASE	KOG1540	Ubiquinone_biosynthesis_methyltransferase_COQ5
Glyma.02G002900	1.58202	0.0277376	1.71252	2.66294	0.762088	2.76355	2.28104	2.94425	1.63608	1.52665	-0.87646	626	UniRef100_I1JB59 Uncharacterized protein n=1 Tax=Glycine max RepID=I1JB59_SOYBN	0	100	UniRef100_Q940J9 Probable methyltransferase PMT8 n=1 Tax=Arabidopsis thaliana RepID=PMT8_ARATH	0	100.32	AT1G04430.2|Symbols:|S-adenosyl-L-methionine-dependent methyltransferases superfamily protein|chr1:1198860-1201301 FORWARD LENGTH=623	0	100.32	GO:0000271 GO:0009825 GO:0009932 GO:0010817 GO:0043481 GO:0048767 GO:0071555	anthocyanin accumulation in tissues in response to UV light; cell tip growth; cell wall organization; multidimensional cell growth; polysaccharide biosynthetic process; regulation of hormone levels; root hair elongation	GO:0008168	methyltransferase activity	GO:0005768 GO:0005774 GO:0005794 GO:0005802	Golgi apparatus; endosome; trans-Golgi network; vacuolar membrane	PF03141	Putative S-adenosyl-L-methionine-dependent methyltransferase	PTHR10108	METHYLTRANSFERASE	NA	NA
Glyma.02G006000	-1.33053	0.0206258	3.15804	2.54622	3.76985	2.62725	2.46085	2.55057	3.26887	3.55515	4.48554	320	UniRef100_I1JB89 Uncharacterized protein n=1 Tax=Glycine max RepID=I1JB89_SOYBN	0	100	UniRef100_G7I5D1 Serine/threonine protein phosphatase n=1 Tax=Medicago truncatula RepID=G7I5D1_MEDTR	0	99.07	AT2G39840.1|Symbols:TOPP4|type one serine/threonine protein phosphatase 4|chr2:16627430-16628789 FORWARD LENGTH=321	0	95.64	GO:0006470 GO:0006499	N-terminal protein myristoylation; protein dephosphorylation	GO:0004722 GO:0016787	hydrolase activity; protein serine/threonine phosphatase activity	GO:0000164 GO:0005737	cytoplasm; protein phosphatase type 1 complex	PF00149	Calcineurin-like phosphoesterase	PTHR11668	SERINE/THREONINE PROTEIN PHOSPHATASE	KOG0374	Serine/threonine_specific_protein_phosphatase_PP1,_catalytic_subunit
Glyma.02G009000	-1.38014	0.037029	3.82228	3.15202	4.49253	3.06897	3.17849	3.20861	4.24821	4.3376	4.89178	227	UniRef100_UPI0001BA939F PREDICTED: uncharacterized protein LOC100790710 n=1 Tax=Glycine max RepID=UPI0001BA939F	7e-150	105.12	UniRef100_B6T2Z5 Cyclase/dehydrase n=1 Tax=Zea mays RepID=B6T2Z5_MAIZE	5e-75	69.43	AT1G02475.1|Symbols:|Polyketide cyclase/dehydrase and lipid transport superfamily protein|chr1:514110-515331 REVERSE LENGTH=219	6e-79	73.97	GO:0008150	biological process	GO:0003674	molecular function	GO:0005634	nucleus	PF03364	Polyketide cyclase / dehydrase and lipid transport	NA	NA	NA	NA
Glyma.02G009600	0.798929	0.0455117	5.90341	6.31092	5.4959	6.17485	6.44803	6.30987	5.54623	5.76412	5.17733	224	UniRef100_K7K5V1 Uncharacterized protein n=1 Tax=Glycine max RepID=K7K5V1_SOYBN	2e-144	99.5	UniRef100_G7KTP7 ADP-ribosylation factor-like protein n=1 Tax=Medicago truncatula RepID=G7KTP7_MEDTR	4e-130	89.32	AT5G14670.1|Symbols:ATARFA1B, ARFA1B|ADP-ribosylation factor A1B|chr5:4729319-4730495 FORWARD LENGTH=188	3e-131	96.81	GO:0006499 GO:0007264	N-terminal protein myristoylation; small GTPase mediated signal transduction	GO:0005525 GO:0016004	GTP binding; phospholipase activator activity	GO:0005622 GO:0005794	Golgi apparatus; intracellular	PF00025	ADP-ribosylation factor family	PTHR11711	ADP RIBOSYLATION FACTOR-RELATED	KOG0070	GTP-binding_ADP-ribosylation_factor_Arf1
Glyma.02G010200	-1.35991	0.00481175	3.90805	3.25491	4.5612	3.15538	3.27779	3.33155	4.36497	4.24715	5.07149	256	UniRef100_I1JBD8 Uncharacterized protein n=1 Tax=Glycine max RepID=I1JBD8_SOYBN	0	100	UniRef100_T2DMV6 DNA methyltransferase 1-associated protein n=1 Tax=Phaseolus vulgaris RepID=T2DMV6_PHAVU	2e-136	100	AT4G01935.1|Symbols:|unknown protein; FUNCTIONS IN: molecular_function unknown; INVOLVED IN: biological_process unknown; LOCATED IN: chloroplast; Has 37 Blast hits to 37 proteins in 17 species: Archae - 0; Bacteria - 0; Metazoa - 0; Fungi - 0; Plants - 30; Viruses - 0; Other Eukaryotes - 7 (source: NCBI BLink).|chr4:841102-842228 FORWARD LENGTH=256	4e-107	96.48	GO:0008150	biological process	GO:0003674	molecular function	GO:0009507	chloroplast	PF07281	Insulin-induced protein (INSIG)	NA	NA	NA	NA
Glyma.02G012500	-2.47588	0.00947348	5.8461	4.63258	7.05963	4.55795	4.45655	4.88323	6.68015	6.90537	7.59337	129	UniRef100_UPI00018C70EE PREDICTED: calvin cycle protein CP12-2, chloroplastic n=1 Tax=Glycine max RepID=UPI00018C70EE	4e-87	100	UniRef100_F1DT11 Chloroplast protein 12 n=1 Tax=Stylosanthes guianensis RepID=F1DT11_9FABA	7e-46	96.97	AT3G62410.1|Symbols:CP12-2, CP12|CP12 domain-containing protein 2|chr3:23091006-23091401 FORWARD LENGTH=131	4e-31	63.36	GO:0009416 GO:0009637 GO:0009644 GO:0009744 GO:0010114 GO:0010155 GO:0010218 GO:0018316 GO:0019253 GO:0034605 GO:0070417 GO:0071454 GO:0080153	cellular response to anoxia; cellular response to cold; cellular response to heat; negative regulation of reductive pentose-phosphate cycle; peptide cross-linking via L-cystine; reductive pentose-phosphate cycle; regulation of proton transport; response to blue light; response to far red light; response to high light intensity; response to light stimulus; response to red light; response to sucros…	GO:0005515	protein binding	GO:0009507 GO:0009570 GO:0043234	chloroplast; chloroplast stroma; protein complex	PF02672	CP12 domain	NA	NA	NA	NA
Glyma.02G014100	-0.863691	0.0495247	2.76265	2.35465	3.17064	2.41436	2.37374	2.27586	3.5064	2.80252	3.203	226	UniRef100_I1JBH9 Uncharacterized protein n=1 Tax=Glycine max RepID=I1JBH9_SOYBN	7e-157	100	NA	NA	NA	AT2G25920.1|Symbols:|BEST Arabidopsis thaliana protein match is: 3'-5' exonuclease domain-containing protein / K homology domain-containing protein / KH domain-containing protein (TAIR:AT2G25910.2); Has 131 Blast hits to 125 proteins in 54 species: Archae - 0; Bacteria - 50; Metazoa - 12; Fungi - 12; Plants - 41; Viruses - 0; Other Eukaryotes - 16 (source: NCBI BLink).|chr2:11054425-11055916 REVE…	2e-81	76.43	GO:0008150	biological process	GO:0003674	molecular function	GO:0005634	nucleus	NA	NA	NA	NA	NA	NA
Glyma.02G014800	-1.22471	0.030557	4.8372	4.23967	5.43472	4.35713	4.22731	4.13458	5.30226	5.17754	5.82436	402	UniRef100_I1JBI5 Uncharacterized protein n=1 Tax=Glycine max RepID=I1JBI5_SOYBN	0	100	UniRef100_G7IEH9 Kynurenine-oxoglutarate transaminase n=1 Tax=Medicago truncatula RepID=G7IEH9_MEDTR	0	100	AT1G77670.1|Symbols:|Pyridoxal phosphate (PLP)-dependent transferases superfamily protein|chr1:29189043-29190901 REVERSE LENGTH=440	1e-99	88.41	GO:0006530 GO:0009058 GO:0019465 GO:0019554 GO:0042218	1-aminocyclopropane-1-carboxylate biosynthetic process; asparagine catabolic process; aspartate transamidation; biosynthetic process; glutamate catabolic process to oxaloacetate	GO:0003824 GO:0008483 GO:0016740 GO:0016847 GO:0030170	1-aminocyclopropane-1-carboxylate synthase activity; catalytic activity; pyridoxal phosphate binding; transaminase activity; transferase activity	GO:0005737 GO:0009507	chloroplast; cytoplasm	PF00155	Aminotransferase class I and II	PTHR11751	SUBGROUP I AMINOTRANSFERASE RELATED	KOG0257	Kynurenine_aminotransferase,_glutamine_transaminase_K
Glyma.02G014900	-2.2642	0.0208667	5.38458	4.30393	6.46522	3.99333	4.15601	4.76245	5.98838	6.09032	7.31697	188	UniRef100_K7K5X5 Uncharacterized protein n=2 Tax=Glycine max RepID=K7K5X5_SOYBN	1e-115	81.3	NA	NA	NA	NA	NA	NA	NA	NA	NA	NA	NA	NA	NA	NA	NA	NA	NA	NA
Glyma.02G015000	-2.45831	0.0127081	4.1877	3.08269	5.29271	3.14005	2.70876	3.39926	4.80094	4.61178	6.46543	210	UniRef100_I1JBI6 Uncharacterized protein n=1 Tax=Glycine max RepID=I1JBI6_SOYBN	1e-118	100	NA	NA	NA	NA	NA	NA	NA	NA	NA	NA	NA	NA	NA	NA	NA	NA	NA	NA
Glyma.02G015600	-2.59193	0.000997591	5.1002	3.82041	6.38	4.06408	3.45798	3.93916	6.28133	6.00396	6.85471	456	UniRef100_I1JBJ1 Uncharacterized protein n=3 Tax=Glycine max RepID=I1JBJ1_SOYBN	0	85.37	UniRef100_U5G3P3 Glycoside hydrolase family 28 family protein n=1 Tax=Populus trichocarpa RepID=U5G3P3_POPTR	0	96.22	AT3G16850.1|Symbols:|Pectin lyase-like superfamily protein|chr3:5748692-5750981 FORWARD LENGTH=455	0	96.92	GO:0005975 GO:0006816 GO:0007030 GO:0009637 GO:0009651 GO:0010155 GO:0046777 GO:0048767	Golgi organization; calcium ion transport; carbohydrate metabolic process; protein autophosphorylation; regulation of proton transport; response to blue light; response to salt stress; root hair elongation	GO:0004650	polygalacturonase activity	GO:0005576 GO:0005773 GO:0009505	extracellular region; plant-type cell wall; vacuole	PF00295	Glycosyl hydrolases family 28	NA	NA	NA	NA
Glyma.02G018000	0.956106	0.00920449	4.95379	5.43074	4.47685	5.36999	5.38186	5.54035	4.59569	4.44096	4.39392	380	UniRef100_I1JBL3 Uncharacterized protein n=1 Tax=Glycine max RepID=I1JBL3_SOYBN	0	100	UniRef100_G7IF53 UDP-glucuronic acid decarboxylase n=1 Tax=Medicago truncatula RepID=G7IF53_MEDTR	0	88.14	AT3G62830.2|Symbols:UXS2, ATUXS2|NAD(P)-binding Rossmann-fold superfamily protein|chr3:23232539-23235353 FORWARD LENGTH=445	0	84.04	GO:0009225 GO:0019305 GO:0042732	D-xylose metabolic process; dTDP-rhamnose biosynthetic process; nucleotide-sugar metabolic process	GO:0003824 GO:0008460 GO:0048040	UDP-glucuronate decarboxylase activity; catalytic activity; dTDP-glucose 4,6-dehydratase activity	GO:0000139 GO:0005768 GO:0005794 GO:0005802 GO:0005886 GO:0016020	Golgi apparatus; Golgi membrane; endosome; membrane; plasma membrane; trans-Golgi network	PF01370	NAD dependent epimerase/dehydratase family	PTHR10366	NAD DEPENDENT EPIMERASE/DEHYDRATASE	KOG1429	dTDP-glucose_4-6-dehydratase/UDP-glucuronic_acid_decarboxylase
Glyma.02G018500	-1.52466	0.0275732	1.67145	0.987958	2.35495	0.920849	0.708995	1.33403	2.23575	1.65727	3.17182	178	UniRef100_V4MZ47 Uncharacterized protein n=1 Tax=Thellungiella salsuginea RepID=V4MZ47_THESL	4e-18	99.11	NA	NA	NA	NA	NA	NA	NA	NA	NA	NA	NA	NA	NA	NA	NA	NA	NA	NA
Glyma.02G019200	-2.28792	0.00357061	6.4225	5.33071	7.51429	5.2889	5.24622	5.45702	7.12681	7.1524	8.26365	192	UniRef100_I1JBN0 Uncharacterized protein n=1 Tax=Glycine max RepID=I1JBN0_SOYBN	4e-135	100	UniRef100_G7KB58 Putativ eribonuclease P n=1 Tax=Medicago truncatula RepID=G7KB58_MEDTR	2e-82	94.97	AT1G14345.1|Symbols:|NAD(P)-linked oxidoreductase superfamily protein|chr1:4899176-4899766 FORWARD LENGTH=196	4e-76	93.37	GO:0006098 GO:0010207 GO:0019288	isopentenyl diphosphate biosynthetic process, mevalonate-independent pathway; pentose-phosphate shunt; photosystem II assembly	NA	NA	GO:0009507 GO:0009534 GO:0009535 GO:0016020	chloroplast; chloroplast thylakoid; chloroplast thylakoid membrane; membrane	NA	NA	PTHR25005	No Available Panther Description	NA	NA
Glyma.02G019600	-1.50895	0.0150978	8.06905	7.34985	8.78825	7.27378	7.44891	7.32687	8.51519	8.43665	9.4129	235	UniRef100_I1JBN4 Uncharacterized protein n=1 Tax=Glycine max RepID=I1JBN4_SOYBN	3e-172	100	UniRef100_B9GGX3 SOUL heme-binding family protein n=1 Tax=Populus trichocarpa RepID=B9GGX3_POPTR	2e-104	87.61	AT1G17100.1|Symbols:|SOUL heme-binding family protein|chr1:5844766-5845539 FORWARD LENGTH=232	3e-95	84.05	GO:0008150 GO:0019761	biological process; glucosinolate biosynthetic process	NA	NA	GO:0005773 GO:0005774 GO:0009507	chloroplast; vacuolar membrane; vacuole	PF04832	SOUL heme-binding protein	PTHR11220	HEME-BINDING PROTEIN-RELATED	NA	NA
Glyma.02G022000	-1.63593	0.0268356	5.78255	5.02244	6.54266	5.14464	4.88913	5.03355	6.34614	5.96665	7.31519	396	UniRef100_UPI0003DE9540 PREDICTED: protein TWIN LOV 1-like isoform X1 n=1 Tax=Glycine max RepID=UPI0003DE9540	0	100	UniRef100_D0PPG4 PAS/LOV protein 1 n=2 Tax=Glycine max RepID=D0PPG4_SOYBN	0	101.28	AT2G02710.2|Symbols:PLP, PLPA|PAS/LOV protein B|chr2:758812-760608 REVERSE LENGTH=397	3e-147	90.18	GO:0000160 GO:0006355 GO:0006468 GO:0007165 GO:0010155 GO:0023014 GO:0046777	phosphorelay signal transduction system; protein autophosphorylation; protein phosphorylation; regulation of proton transport; regulation of transcription, DNA-dependent; signal transduction; signal transduction by phosphorylation	GO:0000155 GO:0004871	phosphorelay sensor kinase activity; signal transducer activity	GO:0005886	plasma membrane	PF00989 PF08447	PAS fold; PAS fold	PTHR23244	KELCH REPEAT DOMAIN	NA	NA
Glyma.02G022400	-0.912496	0.00771489	3.72254	3.28428	4.16081	3.32089	3.44949	3.08248	4.07972	3.77249	4.63021	592	UniRef100_UPI00032A8247 PREDICTED: ultraviolet-B receptor UVR8-like n=1 Tax=Cicer arietinum RepID=UPI00032A8247	0	97.61	UniRef100_G7K9R0 RCC1 and BTB domain-containing protein n=1 Tax=Medicago truncatula RepID=G7K9R0_MEDTR	0	93.5	AT1G27060.1|Symbols:|Regulator of chromosome condensation (RCC1) family protein|chr1:9395023-9396673 FORWARD LENGTH=386	6e-148	95.85	GO:0008150	biological process	GO:0008536	Ran GTPase binding	GO:0005737	cytoplasm	PF00415 PF00076	Regulator of chromosome condensation (RCC1) repeat; RNA recognition motif. (a.k.a. RRM, RBD, or RNP domain)	PTHR22870	REGULATOR OF CHROMOSOME CONDENSATION	KOG1427	Uncharacterized_conserved_protein,_contains_RCC1_domain
Glyma.02G023400	-2.28098	0.00236345	3.8318	2.70107	4.96252	3.36771	2.16131	2.5742	4.76215	4.47678	5.64864	139	UniRef100_C6TFD4 Uncharacterized protein n=1 Tax=Glycine max RepID=C6TFD4_SOYBN	3e-97	100	UniRef100_C6T3W8 Thioredoxin n=1 Tax=Glycine max RepID=C6T3W8_SOYBN	1e-83	100	AT5G39950.1|Symbols:ATTRX2, ATH2, ATTRXH2, TRXH2, TRX2|thioredoxin 2|chr5:15990885-15991881 REVERSE LENGTH=133	3e-38	95.49	GO:0000103 GO:0000280 GO:0006499 GO:0006662 GO:0007000 GO:0045454	N-terminal protein myristoylation; cell redox homeostasis; glycerol ether metabolic process; nuclear division; nucleolus organization; sulfate assimilation	GO:0009055 GO:0015035 GO:0016671	electron carrier activity; oxidoreductase activity, acting on a sulfur group of donors, disulfide as acceptor; protein disulfide oxidoreductase activity	GO:0005737 GO:0005739 GO:0005829 GO:0005886	cytoplasm; cytosol; mitochondrion; plasma membrane	PF00085	Thioredoxin	PTHR10438	THIOREDOXIN	KOG0907	Thioredoxin
Glyma.02G025600	-0.914473	0.023768	3.87658	3.4374	4.31576	3.42576	3.63322	3.25321	3.98185	4.17266	4.79276	194	UniRef100_I1JBU3 Uncharacterized protein n=1 Tax=Glycine max RepID=I1JBU3_SOYBN	3e-138	81.43	UniRef100_Q8LGA9 SHW1 protein n=1 Tax=Arabidopsis thaliana RepID=Q8LGA9_ARATH	3e-37	46.88	AT1G69935.1|Symbols:SHW1|short hypocotyl in white light1|chr1:26342072-26343082 REVERSE LENGTH=192	2e-39	46.88	GO:0010100	negative regulation of photomorphogenesis	GO:0003674	molecular function	GO:0005634 GO:0005739	mitochondrion; nucleus	NA	NA	NA	NA	NA	NA
Glyma.02G026300	-1.61661	0.0200537	6.03838	5.24732	6.82943	5.23219	5.25356	5.25621	6.6415	6.60104	7.24576	301	UniRef100_Q0PJI4 MYB transcription factor MYB138 n=1 Tax=Glycine max RepID=Q0PJI4_SOYBN	0	101.35	UniRef100_Q0PJI4 MYB transcription factor MYB138 n=1 Tax=Glycine max RepID=Q0PJI4_SOYBN	0	101.35	AT1G70000.2|Symbols:|myb-like transcription factor family protein|chr1:26363674-26364635 REVERSE LENGTH=261	4e-77	114.94	GO:0006355 GO:0009651 GO:0009723 GO:0009733 GO:0009737 GO:0009739 GO:0009751 GO:0009753 GO:0046686 GO:0080167	regulation of transcription, DNA-dependent; response to abscisic acid stimulus; response to auxin stimulus; response to cadmium ion; response to ethylene stimulus; response to gibberellin stimulus; response to jasmonic acid stimulus; response to karrikin; response to salicylic acid stimulus; response to salt stress	GO:0003676 GO:0003677 GO:0003700 GO:0008270	DNA binding; nucleic acid binding; sequence-specific DNA binding transcription factor activity; zinc ion binding	GO:0005634	nucleus	PF00249	Myb-like DNA-binding domain	PTHR12374	TRANSCRIPTIONAL ADAPTOR 2 (ADA2)-RELATED	NA	NA
Glyma.02G026400	-1.86023	0.00644947	5.46245	4.54915	6.37574	4.40281	4.62819	4.61646	6.02706	6.33926	6.7609	301	UniRef100_UPI0003DECE7C PREDICTED: uncharacterized protein LOC100776666 isoform X1 n=2 Tax=Glycine max RepID=UPI0003DECE7C	0	100	UniRef100_Q9XIE5 F23H11.16 protein n=2 Tax=Arabidopsis thaliana RepID=Q9XIE5_ARATH	5e-120	95.08	AT1G59840.2|Symbols:CCB4|cofactor assembly of complex C|chr1:22026569-22028174 FORWARD LENGTH=297	2e-126	97.64	GO:0010190 GO:0010207	cytochrome b6f complex assembly; photosystem II assembly	GO:0003674	molecular function	GO:0009507	chloroplast	PF11152	Protein of unknown function (DUF2930)	NA	NA	NA	NA
Glyma.02G026900	-1.9828	0.00408289	4.29417	3.33469	5.25365	3.34114	2.90791	3.75502	4.73571	5.0761	5.94915	379	UniRef100_I1JBV6 Uncharacterized protein n=1 Tax=Glycine max RepID=I1JBV6_SOYBN	0	100	UniRef100_G7K5M7 Glycosyltransferase CAZy family GT8 n=1 Tax=Medicago truncatula RepID=G7K5M7_MEDTR	0	95.7	AT1G70090.2|Symbols:GATL9, LGT8|glucosyl transferase family 8|chr1:26400927-26402099 FORWARD LENGTH=390	0	92.82	GO:0016051	carbohydrate biosynthetic process	GO:0016757 GO:0016758 GO:0047262	polygalacturonate 4-alpha-galacturonosyltransferase activity; transferase activity, transferring glycosyl groups; transferase activity, transferring hexosyl groups	GO:0005794	Golgi apparatus	PF01501	Glycosyl transferase family 8	PTHR13778	GLYCOSYLTRANSFERASE 8 DOMAIN-CONTAINING PROTEIN	NA	NA
Glyma.02G030800	-1.38128	0.0274768	3.38009	2.73649	4.02369	2.83193	2.52693	2.85061	3.76362	3.58827	4.71918	173	UniRef100_I1JBY7 Uncharacterized protein n=1 Tax=Glycine max RepID=I1JBY7_SOYBN	7e-122	100	NA	NA	NA	AT1G60010.1|Symbols:|unknown protein; FUNCTIONS IN: molecular_function unknown; INVOLVED IN: N-terminal protein myristoylation; LOCATED IN: cellular_component unknown; EXPRESSED IN: 22 plant structures; EXPRESSED DURING: 13 growth stages; BEST Arabidopsis thaliana protein match is: unknown protein (TAIR:AT1G10530.1); Has 185 Blast hits to 185 proteins in 18 species: Archae - 0; Bacteria - 0; Meta…	2e-57	99.42	GO:0006499 GO:0006833 GO:0009651 GO:0009750	N-terminal protein myristoylation; response to fructose stimulus; response to salt stress; water transport	GO:0003674	molecular function	GO:0005634	nucleus	NA	NA	NA	NA	NA	NA
Glyma.02G030900	-1.02596	0.0290744	4.81157	4.32061	5.30254	4.38666	4.40915	4.16602	5.13528	4.97327	5.79907	272	UniRef100_C6TM45 Uncharacterized protein n=2 Tax=Glycine max RepID=C6TM45_SOYBN	0	100	UniRef100_G7K2U6 Sterol 4-alpha-methyl-oxidase n=1 Tax=Medicago truncatula RepID=G7K2U6_MEDTR	0	100	AT1G07420.1|Symbols:ATSMO2, SMO2-1|sterol 4-alpha-methyl-oxidase 2-1|chr1:2277910-2280033 FORWARD LENGTH=266	4e-170	98.12	GO:0006333 GO:0006633 GO:0016126 GO:0046520 GO:0055114	chromatin assembly or disassembly; fatty acid biosynthetic process; oxidation-reduction process; sphingoid biosynthetic process; sterol biosynthetic process	GO:0000254 GO:0005506 GO:0016491 GO:0080065	4-alpha-methyl-delta7-sterol-4alpha-methyl oxidase activity; C-4 methylsterol oxidase activity; iron ion binding; oxidoreductase activity	GO:0009941	chloroplast envelope	PF04116	Fatty acid hydroxylase superfamily	PTHR11863	STEROL DESATURASE	KOG0873	C-4_sterol_methyl_oxidase
Glyma.02G031200	-1.54788	0.00964082	4.28349	3.529	5.03798	3.41942	3.6848	3.48278	4.8387	4.80734	5.46789	429	UniRef100_I1JBZ5 Uncharacterized protein n=1 Tax=Glycine max RepID=I1JBZ5_SOYBN	0	100	UniRef100_O04523 Protein ALTERED XYLOGLUCAN 4 n=1 Tax=Arabidopsis thaliana RepID=TBL27_ARATH	1e-120	83.65	AT1G70230.1|Symbols:TBL27|TRICHOME BIREFRINGENCE-LIKE 27|chr1:26450389-26451724 FORWARD LENGTH=416	1e-123	83.65	GO:0010167 GO:0010411 GO:0015706	nitrate transport; response to nitrate; xyloglucan metabolic process	NA	NA	GO:0005634 GO:0005794	Golgi apparatus; nucleus	PF03005	PF03005	PTHR13533	FAMILY NOT NAMED	NA	NA
Glyma.02G031500	-3.50788	0.0160997	0.362799	-1.15187	1.87747	-1.7752	0.07595	-1.75635	1.08571	3.21681	1.32987	356	UniRef100_I1J5D0 Uncharacterized protein n=1 Tax=Glycine max RepID=I1J5D0_SOYBN	9e-151	68.41	UniRef100_O04523 Protein ALTERED XYLOGLUCAN 4 n=1 Tax=Arabidopsis thaliana RepID=TBL27_ARATH	1e-75	79.33	AT1G70230.1|Symbols:TBL27|TRICHOME BIREFRINGENCE-LIKE 27|chr1:26450389-26451724 FORWARD LENGTH=416	2e-78	79.33	GO:0010167 GO:0010411 GO:0015706	nitrate transport; response to nitrate; xyloglucan metabolic process	NA	NA	GO:0005634 GO:0005794	Golgi apparatus; nucleus	PF03005	PF03005	PTHR13533	FAMILY NOT NAMED	NA	NA
Glyma.02G031900	-1.64267	0.0268695	3.48727	2.62948	4.34506	2.64907	1.88716	3.3522	4.19096	4.08254	4.76169	441	UniRef100_I1JC01 Uncharacterized protein n=1 Tax=Glycine max RepID=I1JC01_SOYBN	0	100	UniRef100_O04523 Protein ALTERED XYLOGLUCAN 4 n=1 Tax=Arabidopsis thaliana RepID=TBL27_ARATH	4e-174	102.4	AT1G70230.1|Symbols:TBL27|TRICHOME BIREFRINGENCE-LIKE 27|chr1:26450389-26451724 FORWARD LENGTH=416	5e-177	102.4	GO:0010167 GO:0010411 GO:0015706	nitrate transport; response to nitrate; xyloglucan metabolic process	NA	NA	GO:0005634 GO:0005794	Golgi apparatus; nucleus	PF03005	PF03005	PTHR13533	FAMILY NOT NAMED	NA	NA
Glyma.02G032000	-2.81523	0.00130009	1.12848	-0.164052	2.42101	-0.0718449	-0.451083	0.0307718	2.11783	2.17611	2.96908	121	UniRef100_K7K666 Uncharacterized protein n=1 Tax=Glycine max RepID=K7K666_SOYBN	3e-81	100	NA	NA	NA	NA	NA	NA	NA	NA	NA	NA	NA	NA	NA	NA	NA	NA	NA	NA
Glyma.02G032100	-1.33284	0.0168322	4.3957	3.75492	5.03649	3.66414	3.5562	4.04441	5.01947	4.5289	5.56109	303	UniRef100_I1J5C5 Uncharacterized protein n=1 Tax=Glycine max RepID=I1J5C5_SOYBN	7e-179	102.06	UniRef100_Q9LR91 Acyl-CoA N-acyltransferases-like protein n=1 Tax=Arabidopsis thaliana RepID=Q9LR91_ARATH	4e-97	79.94	AT1G24040.2|Symbols:|Acyl-CoA N-acyltransferases (NAT) superfamily protein|chr1:8505794-8506753 REVERSE LENGTH=319	4e-100	79.94	GO:0008152	metabolic process	GO:0008080	N-acetyltransferase activity	GO:0009507	chloroplast	PF00583	Acetyltransferase (GNAT) family	PTHR23091	N-TERMINAL ACETYLTRANSFERASE	NA	NA
Glyma.02G032200	-1.93855	0.00335305	3.81363	2.90463	4.72264	2.93325	2.81838	2.96227	4.45688	4.23674	5.47429	364	UniRef100_I1JC04 Uncharacterized protein n=2 Tax=Glycine max RepID=I1JC04_SOYBN	0	100	UniRef100_G7K2T1 Protein kinase family protein n=1 Tax=Medicago truncatula RepID=G7K2T1_MEDTR	0	100.55	AT1G24030.2|Symbols:|Protein kinase superfamily protein|chr1:8503394-8505195 FORWARD LENGTH=361	0	100.55	GO:0006468 GO:0010228 GO:0010413 GO:0016926 GO:0042546 GO:0044036 GO:0045492 GO:0050665	cell wall biogenesis; cell wall macromolecule metabolic process; glucuronoxylan metabolic process; hydrogen peroxide biosynthetic process; protein desumoylation; protein phosphorylation; vegetative to reproductive phase transition of meristem; xylan biosynthetic process	GO:0004672 GO:0004674 GO:0004713 GO:0005524 GO:0016301 GO:0016772	ATP binding; kinase activity; protein kinase activity; protein serine/threonine kinase activity; protein tyrosine kinase activity; transferase activity, transferring phosphorus-containing groups	GO:0005886	plasma membrane	PF00069	Protein kinase domain	PTHR24420	LEUCINE-RICH REPEAT RECEPTOR-LIKE PROTEIN KINASE	KOG1187	Serine/threonine_protein_kinase
Glyma.02G032300	1.93055	0.0254996	5.30178	6.3672	4.23637	6.32477	6.51163	6.2652	5.26576	3.98641	3.45693	154	UniRef100_C6SZA9 Uncharacterized protein n=1 Tax=Glycine max RepID=C6SZA9_SOYBN	8e-107	100	UniRef100_B7FKA0 MLP-like protein n=1 Tax=Medicago truncatula RepID=B7FKA0_MEDTR	4e-75	98.08	AT1G24020.2|Symbols:MLP423|MLP-like protein 423|chr1:8500653-8501458 REVERSE LENGTH=155	5e-59	96.13	GO:0006952 GO:0016556	defense response; mRNA modification	NA	NA	GO:0009507 GO:0016020	chloroplast; membrane	PF00407	Pathogenesis-related protein Bet v I family	NA	NA	NA	NA
Glyma.02G034700	-1.56644	0.00970441	5.36222	4.60083	6.12362	4.46565	4.88599	4.45084	5.56137	6.31225	6.49722	629	UniRef100_I1JC23 Uncharacterized protein n=1 Tax=Glycine max RepID=I1JC23_SOYBN	0	100	UniRef100_G7K1D9 Polygalacturonase-1 non-catalytic subunit beta n=1 Tax=Medicago truncatula RepID=G7K1D9_MEDTR	0	99.68	AT1G70370.2|Symbols:PG2|polygalacturonase 2|chr1:26513003-26514998 REVERSE LENGTH=626	0	100.32	GO:0000271 GO:0000272 GO:0005982 GO:0007389 GO:0008150 GO:0008361 GO:0009664 GO:0009825 GO:0009832 GO:0009926 GO:0009932 GO:0010015 GO:0010075 GO:0010817 GO:0040007 GO:0043481 GO:0048653 GO:0048767 GO:0071555	anther development; anthocyanin accumulation in tissues in response to UV light; auxin polar transport; biological process; cell tip growth; cell wall organization; growth; multidimensional cell growth; pattern specification process; plant-type cell wall biogenesis; plant-type cell wall organization; polysaccharide biosynthetic process; polysaccharide catabolic process; regulation of cell size; r…	GO:0004650	polygalacturonase activity	GO:0005576	extracellular region	PF03181	BURP domain	NA	NA	NA	NA
Glyma.02G035000	-2.30234	0.0147442	6.04798	4.91346	7.18249	4.84945	4.76456	5.12638	7.08553	6.84669	7.61527	279	UniRef100_I1J593 Carbonic anhydrase n=2 Tax=Glycine max RepID=I1J593_SOYBN	0	100	UniRef100_I1J593 Carbonic anhydrase n=2 Tax=Glycine max RepID=I1J593_SOYBN	0	100	AT5G14740.2|Symbols:CA2, CA18, BETA CA2|carbonic anhydrase 2|chr5:4760536-4762382 FORWARD LENGTH=259	2e-133	98.84	GO:0000165 GO:0006612 GO:0009409 GO:0009595 GO:0009697 GO:0009814 GO:0009862 GO:0009867 GO:0010200 GO:0010310 GO:0010363 GO:0015976 GO:0019243 GO:0019684 GO:0031348 GO:0042742 GO:0043900 GO:0050832	MAPK cascade; carbon utilization; defense response, incompatible interaction; defense response to bacterium; defense response to fungus; detection of biotic stimulus; jasmonic acid mediated signaling pathway; methylglyoxal catabolic process to D-lactate; negative regulation of defense response; photosynthesis, light reaction; protein targeting to membrane; regulation of hydrogen peroxide metaboli…	GO:0004089 GO:0008270	carbonate dehydratase activity; zinc ion binding	GO:0005737 GO:0005829 GO:0009507 GO:0009535 GO:0009570 GO:0009941 GO:0048046	apoplast; chloroplast; chloroplast envelope; chloroplast stroma; chloroplast thylakoid membrane; cytoplasm; cytosol	PF00484	Carbonic anhydrase	PTHR11002	CARBONIC ANHYDRASE	KOG1578	Predicted_carbonic_anhydrase_involved_in_protection_against_oxidative_damage
Glyma.02G036100	-1.51888	0.0243752	3.56099	2.83312	4.28887	2.79325	2.66541	3.04069	4.10059	3.9229	4.84312	374	UniRef100_I1JC40 Uncharacterized protein n=3 Tax=Glycine max RepID=I1JC40_SOYBN	0	100	NA	NA	NA	AT1G10660.1|Symbols:|unknown protein; LOCATED IN: endomembrane system; EXPRESSED IN: 24 plant structures; EXPRESSED DURING: 15 growth stages; BEST Arabidopsis thaliana protein match is: unknown protein (TAIR:AT5G62960.1); Has 155 Blast hits to 154 proteins in 22 species: Archae - 0; Bacteria - 0; Metazoa - 10; Fungi - 4; Plants - 139; Viruses - 0; Other Eukaryotes - 2 (source: NCBI BLink).|chr1:3…	3e-123	100.94	GO:0008150	biological process	GO:0003674	molecular function	GO:0005575	cellular component	NA	NA	NA	NA	NA	NA
Glyma.02G036300	1.16411	0.0142784	5.88056	6.49419	5.26694	6.40392	6.67265	6.40599	5.52322	5.65891	4.61869	424	UniRef100_I1JC43 Uncharacterized protein n=1 Tax=Glycine max RepID=I1JC43_SOYBN	0	100	UniRef100_Q93YH3 ATP citrate lyase b-subunit n=1 Tax=Lupinus albus RepID=Q93YH3_LUPAL	0	100	AT1G10670.4|Symbols:ACLA-1|ATP-citrate lyase A-1|chr1:3535787-3538098 FORWARD LENGTH=423	0	100	GO:0000271 GO:0006084 GO:0006085 GO:0006633 GO:0007568 GO:0009825 GO:0009911 GO:0009932 GO:0010025 GO:0010817 GO:0015995 GO:0016117 GO:0019252 GO:0019344 GO:0030244 GO:0043481 GO:0045793 GO:0045995 GO:0048193 GO:0048366 GO:0048767 GO:0071555	Golgi vesicle transport; acetyl-CoA biosynthetic process; acetyl-CoA metabolic process; aging; anthocyanin accumulation in tissues in response to UV light; carotenoid biosynthetic process; cell tip growth; cell wall organization; cellulose biosynthetic process; chlorophyll biosynthetic process; cysteine biosynthetic process; fatty acid biosynthetic process; leaf development; multidimensional cell…	GO:0003878 GO:0005524 GO:0016874	ATP binding; ATP citrate synthase activity; ligase activity	GO:0005737 GO:0005829 GO:0009346	citrate lyase complex; cytoplasm; cytosol	PF08442	ATP-grasp domain	PTHR23118	ATP-CITRATE SYNTHASE	KOG1254	ATP-citrate_lyase
Glyma.02G036500	-0.627817	0.0376553	4.92478	4.61529	5.23428	4.62005	4.67631	4.5495	5.05199	5.18297	5.46789	625	UniRef100_I1JC46 Uncharacterized protein n=1 Tax=Glycine max RepID=I1JC46_SOYBN	0	100	UniRef100_E2IXG6 Leucine-rich repeat receptor-like kinase n=1 Tax=Medicago truncatula RepID=E2IXG6_MEDTR	0	96.8	AT1G60800.1|Symbols:NIK3|NSP-interacting kinase 3|chr1:22383601-22386931 REVERSE LENGTH=632	0	97.78	GO:0006468 GO:0007020 GO:0010075 GO:0048653	anther development; microtubule nucleation; protein phosphorylation; regulation of meristem growth	GO:0004672 GO:0004674 GO:0005524 GO:0016301 GO:0016772	ATP binding; kinase activity; protein kinase activity; protein serine/threonine kinase activity; transferase activity, transferring phosphorus-containing groups	GO:0005576 GO:0005886	extracellular region; plasma membrane	PF00069 PF00560 PF08263	Protein kinase domain; Leucine Rich Repeat; Leucine rich repeat N-terminal domain	PTHR24420	LEUCINE-RICH REPEAT RECEPTOR-LIKE PROTEIN KINASE	KOG1187	Serine/threonine_protein_kinase
Glyma.02G037700	0.610633	0.0348128	4.28985	4.59031	3.98938	4.6954	4.32342	4.75212	4.16146	3.87	3.93668	429	UniRef100_I1JC59 Uncharacterized protein n=1 Tax=Glycine max RepID=I1JC59_SOYBN	0	100	UniRef100_G7K043 AP-1 complex subunit mu n=1 Tax=Medicago truncatula RepID=G7K043_MEDTR	0	100	AT1G60780.1|Symbols:HAP13|Clathrin adaptor complexes medium subunit family protein|chr1:22369289-22371885 REVERSE LENGTH=428	0	100	GO:0006810 GO:0006886 GO:0016192	intracellular protein transport; transport; vesicle-mediated transport	NA	NA	GO:0005829 GO:0030125 GO:0030131	clathrin adaptor complex; clathrin vesicle coat; cytosol	PF01217 PF00928	Clathrin adaptor complex small chain; Adaptor complexes medium subunit family	PTHR11998	CLATHRIN COAT ASSEMBLY PROTEIN	KOG0937	Adaptor_complexes_medium_subunit_family
Glyma.02G038100	-1.95219	0.020323	9.03133	8.09468	9.96797	8.1169	7.91891	8.24824	9.78451	9.48799	10.6314	482	UniRef100_I1JC65 Uncharacterized protein n=1 Tax=Glycine max RepID=I1JC65_SOYBN	0	100	UniRef100_A8IKE5 Alanine aminotransferase 2 n=1 Tax=Glycine max RepID=A8IKE5_SOYBN	0	100	AT1G70580.4|Symbols:AOAT2, GGT2|alanine-2-oxoglutarate aminotransferase 2|chr1:26613222-26615845 FORWARD LENGTH=481	0	100	GO:0009058 GO:0009853 GO:0010264 GO:0042218	1-aminocyclopropane-1-carboxylate biosynthetic process; biosynthetic process; myo-inositol hexakisphosphate biosynthetic process; photorespiration	GO:0003824 GO:0004021 GO:0008453 GO:0016740 GO:0016847 GO:0030170 GO:0047958	1-aminocyclopropane-1-carboxylate synthase activity; L-alanine:2-oxoglutarate aminotransferase activity; alanine-glyoxylate transaminase activity; catalytic activity; glycine:2-oxoglutarate aminotransferase activity; pyridoxal phosphate binding; transferase activity	GO:0005737 GO:0005777 GO:0009507 GO:0009570	chloroplast; chloroplast stroma; cytoplasm; peroxisome	PF00155	Aminotransferase class I and II	PTHR11751	SUBGROUP I AMINOTRANSFERASE RELATED	KOG0258	Alanine_aminotransferase
Glyma.02G038300	-1.30694	0.00860297	3.35114	2.70131	4.00097	2.90631	2.33737	2.86025	3.7103	4.01105	4.28155	328	UniRef100_I1JC67 Uncharacterized protein n=1 Tax=Glycine max RepID=I1JC67_SOYBN	0	100	UniRef100_B9HTU2 F-box family protein n=1 Tax=Populus trichocarpa RepID=B9HTU2_POPTR	7e-152	97.9	AT1G70590.1|Symbols:|F-box family protein|chr1:26618403-26620159 FORWARD LENGTH=351	4e-132	93.16	GO:0006944 GO:0008150 GO:0010200 GO:0048193	Golgi vesicle transport; biological process; cellular membrane fusion; response to chitin	NA	NA	NA	NA	PF08238	Sel1 repeat	PTHR11102	SEL-1-LIKE PROTEIN	NA	NA
Glyma.02G038600	-1.94311	0.0143429	4.46241	3.52333	5.4015	3.06897	3.54826	3.95275	5.13021	4.94797	6.12633	508	UniRef100_K7K6B6 MATE efflux family protein n=1 Tax=Glycine max RepID=K7K6B6_SOYBN	0	100	UniRef100_K7K6B6 MATE efflux family protein n=1 Tax=Glycine max RepID=K7K6B6_SOYBN	0	100	AT3G26590.1|Symbols:|MATE efflux family protein|chr3:9761927-9765259 REVERSE LENGTH=500	0	96.2	GO:0006855 GO:0055085	drug transmembrane transport; transmembrane transport	GO:0005215 GO:0015238 GO:0015297	antiporter activity; drug transmembrane transporter activity; transporter activity	GO:0005773 GO:0005774 GO:0005886 GO:0016020	membrane; plasma membrane; vacuolar membrane; vacuole	PF01554	MatE	PTHR11206	MULTIDRUG RESISTANCE PROTEIN	KOG1347	Uncharacterized_membrane_protein,_predicted_efflux_pump
Glyma.02G039000	-2.68342	0.0101766	2.02001	0.753717	3.28629	0.99089	0.590378	0.679882	2.7402	3.33862	3.78006	213	UniRef100_I1JC75 Uncharacterized protein n=1 Tax=Glycine max RepID=I1JC75_SOYBN	2e-149	100	UniRef100_B9HLQ7 Octicosapeptide/Phox/Bem1p domain-containing family protein n=1 Tax=Populus trichocarpa RepID=B9HLQ7_POPTR	2e-51	104.19	AT3G26510.4|Symbols:|Octicosapeptide/Phox/Bem1p family protein|chr3:9711886-9712588 REVERSE LENGTH=196	6e-50	104.59	GO:0008150	biological process	GO:0005515	protein binding	GO:0005634	nucleus	PF00564	PB1 domain	NA	NA	NA	NA
Glyma.02G039700	-1.66587	0.0198269	7.61535	6.76942	8.46128	6.99203	6.18058	7.13566	8.22501	8.29146	8.86735	152	NA	NA	NA	NA	NA	NA	NA	NA	NA	NA	NA	NA	NA	NA	NA	NA	NA	NA	NA	NA	NA
Glyma.02G041100	-1.88158	0.029175	0.658159	-0.217907	1.53423	-0.145079	-0.731042	0.222398	1.74616	1.52665	1.32987	98	UniRef100_K7K6D5 Uncharacterized protein n=1 Tax=Glycine max RepID=K7K6D5_SOYBN	8e-64	100	NA	NA	NA	NA	NA	NA	NA	NA	NA	NA	NA	NA	NA	NA	NA	NA	NA	NA
Glyma.02G042200	-2.11823	0.00397812	3.46858	2.44224	4.49491	2.43963	2.46085	2.42625	4.22938	4.2981	4.95725	599	UniRef100_I1JCB2 Uncharacterized protein n=1 Tax=Glycine max RepID=I1JCB2_SOYBN	0	100	UniRef100_G7L9H4 2-succinylbenzoate-CoA ligase n=1 Tax=Medicago truncatula RepID=G7L9H4_MEDTR	0	85.53	AT2G17650.1|Symbols:|AMP-dependent synthetase and ligase family protein|chr2:7671041-7672936 FORWARD LENGTH=603	0	91.21	GO:0008152 GO:0009686 GO:0009740	gibberellic acid mediated signaling pathway; gibberellin biosynthetic process; metabolic process	GO:0003824	catalytic activity	GO:0005739	mitochondrion	PF00501	AMP-binding enzyme	PTHR24095	FAMILY NOT NAMED	KOG1176	Acyl-CoA_synthetase
Glyma.02G044500	-2.58325	0.00486111	0.0302314	-0.984844	1.04531	-0.685507	-0.731042	-1.53798	0.184792	0.72468	2.22645	206	UniRef100_I1JCD6 Uncharacterized protein n=1 Tax=Glycine max RepID=I1JCD6_SOYBN	5e-144	100	UniRef100_B9HVV6 Germin-like protein 1 n=1 Tax=Populus trichocarpa RepID=B9HVV6_POPTR	2e-79	87.19	AT1G18980.1|Symbols:|RmlC-like cupins superfamily protein|chr1:6557364-6558026 REVERSE LENGTH=220	3e-34	85.45	GO:0000041 GO:0006826 GO:0008150 GO:0010106 GO:0010167 GO:0015706	biological process; cellular response to iron ion starvation; iron ion transport; nitrate transport; response to nitrate; transition metal ion transport	GO:0030145 GO:0045735	manganese ion binding; nutrient reservoir activity	GO:0005576 GO:0048046	apoplast; extracellular region	PF00190	Cupin	NA	NA	NA	NA
Glyma.02G044800	-1.04853	0.0294192	2.41177	1.9021	2.92144	1.80501	1.80963	2.09167	2.7402	3.12949	2.89463	749	UniRef100_UPI0002336F50 PREDICTED: transmembrane protein 63B-like n=1 Tax=Glycine max RepID=UPI0002336F50	0	102.05	UniRef100_G7LB48 Transmembrane protein 63C n=1 Tax=Medicago truncatula RepID=G7LB48_MEDTR	0	50.39	AT4G35870.1|Symbols:|early-responsive to dehydration stress protein (ERD4)|chr4:16990332-16992785 FORWARD LENGTH=817	0	90.45	GO:0006623	protein targeting to vacuole	GO:0003674	molecular function	GO:0009507 GO:0016020	chloroplast; membrane	PF02714	Domain of unknown function DUF221	PTHR13018	PROBABLE MEMBRANE PROTEIN DUF221-RELATED	KOG1134	Uncharacterized_conserved_protein
Glyma.02G045300	-1.64677	0.0279832	4.39296	3.74602	5.03991	4.10808	2.94464	4.18533	5.40653	3.35796	6.35524	180	UniRef100_K7K6G2 Uncharacterized protein n=1 Tax=Glycine max RepID=K7K6G2_SOYBN	7e-79	61.19	UniRef100_E4MY13 mRNA, clone: RTFL01-25-P14 n=2 Tax=Eutrema RepID=E4MY13_THEHA	6e-33	47.62	AT5G66090.1|Symbols:|unknown protein; FUNCTIONS IN: molecular_function unknown; LOCATED IN: chloroplast, chloroplast stroma; EXPRESSED IN: 21 plant structures; EXPRESSED DURING: 13 growth stages; Has 30201 Blast hits to 17322 proteins in 780 species: Archae - 12; Bacteria - 1396; Metazoa - 17338; Fungi - 3422; Plants - 5037; Viruses - 0; Other Eukaryotes - 2996 (source: NCBI BLink).|chr5:26425831…	7e-37	38.1	NA	NA	GO:0003674	molecular function	GO:0009507 GO:0009570	chloroplast; chloroplast stroma	NA	NA	NA	NA	NA	NA
Glyma.02G046600	-2.53024	0.00649124	3.38146	2.15369	4.60923	2.38864	2.03074	2.0417	4.09019	4.73523	5.00226	1227	UniRef100_I1JCF5 Uncharacterized protein n=1 Tax=Glycine max RepID=I1JCF5_SOYBN	0	100	UniRef100_G7LC07 Histidine kinase n=1 Tax=Medicago truncatula RepID=G7LC07_MEDTR	0	104.26	AT2G17820.1|Symbols:ATHK1, AHK1, HK1|histidine kinase 1|chr2:7743133-7748013 REVERSE LENGTH=1207	0	100.99	GO:0006970 GO:0009414 GO:0010375 GO:0010431	response to osmotic stress; response to water deprivation; seed maturation; stomatal complex patterning	GO:0000155 GO:0000156 GO:0004673 GO:0004871 GO:0005034 GO:0005515 GO:0005524 GO:0009927 GO:0016772	ATP binding; histidine phosphotransfer kinase activity; osmosensor activity; phosphorelay response regulator activity; phosphorelay sensor kinase activity; protein binding; protein histidine kinase activity; signal transducer activity; transferase activity, transferring phosphorus-containing groups	GO:0005886 GO:0016020	membrane; plasma membrane	PF00512 PF00072 PF02518	His Kinase A (phospho-acceptor) domain; Response regulator receiver domain; Histidine kinase-, DNA gyrase B-, and HSP90-like ATPase	PTHR24423	TWO-COMPONENT SENSOR HISTIDINE KINASE	KOG0519	Sensory_transduction_histidine_kinase
Glyma.02G047000	-1.24563	0.0141249	4.20647	3.61516	4.79778	3.68541	3.73459	3.42547	4.30327	4.7426	5.34746	159	UniRef100_I1JCG1 Uncharacterized protein n=1 Tax=Glycine max RepID=I1JCG1_SOYBN	9e-111	100	UniRef100_G7LC15 Thiosulfate sulfurtransferase n=1 Tax=Medicago truncatula RepID=G7LC15_MEDTR	2e-73	96.18	AT5G66170.3|Symbols:STR18|sulfurtransferase 18|chr5:26447828-26448586 FORWARD LENGTH=136	3e-45	90.44	GO:0007568	aging	GO:0004792	thiosulfate sulfurtransferase activity	GO:0005737 GO:0009507	chloroplast; cytoplasm	PF00581	Rhodanese-like domain	PTHR13253	FAMILY NOT NAMED	KOG1530	Rhodanese-related_sulfurtransferase
Glyma.02G047600	-1.8866	0.0158903	9.89824	9.02231	10.7742	8.90137	9.04982	9.11575	10.484	10.2133	11.6252	363	UniRef100_I1JCG8 Uncharacterized protein n=1 Tax=Glycine max RepID=I1JCG8_SOYBN	0	100	UniRef100_U5G4Q2 Chain A family protein n=1 Tax=Populus trichocarpa RepID=U5G4Q2_POPTR	0	99.72	AT5G66190.1|Symbols:ATLFNR1, FNR1|ferredoxin-NADP(+)-oxidoreductase 1|chr5:26451203-26453012 REVERSE LENGTH=360	0	100.56	GO:0000165 GO:0006098 GO:0006364 GO:0006612 GO:0009409 GO:0009595 GO:0009657 GO:0009697 GO:0009767 GO:0009773 GO:0009814 GO:0009862 GO:0009867 GO:0010200 GO:0010207 GO:0010310 GO:0010363 GO:0015979 GO:0019684 GO:0019761 GO:0031348 GO:0042742 GO:0043085 GO:0043900 GO:0050832 GO:0055114	MAPK cascade; defense response, incompatible interaction; defense response to bacterium; defense response to fungus; detection of biotic stimulus; glucosinolate biosynthetic process; jasmonic acid mediated signaling pathway; negative regulation of defense response; oxidation-reduction process; pentose-phosphate shunt; photosynthesis; photosynthesis, light reaction; photosynthetic electron transpo…	GO:0003959 GO:0004324 GO:0008266 GO:0016491 GO:0045156 GO:0045157 GO:0050660 GO:0050661	NADPH dehydrogenase activity; NADP binding; electron transporter, transferring electrons within the cyclic electron transport pathway of photosynthesis activity; electron transporter, transferring electrons within the noncyclic electron transport pathway of photosynthesis activity; ferredoxin-NADP+ reductase activity; flavin adenine dinucleotide binding; oxidoreductase activity; poly(U) RNA bindi…	GO:0009507 GO:0009534 GO:0009535 GO:0009570 GO:0009579 GO:0009941 GO:0031977 GO:0048046	apoplast; chloroplast; chloroplast envelope; chloroplast stroma; chloroplast thylakoid; chloroplast thylakoid membrane; thylakoid; thylakoid lumen	PF00175 PF00970	Oxidoreductase NAD-binding domain ; Oxidoreductase FAD-binding domain	PTHR19384	FLAVODOXIN-RELATED	NA	NA
Glyma.02G048800	-1.72888	0.00915987	3.51258	2.70984	4.31532	2.71264	2.6055	2.81138	4.03704	3.82902	5.07991	178	UniRef100_I1JCI0 Uncharacterized protein n=1 Tax=Glycine max RepID=I1JCI0_SOYBN	6e-127	100	UniRef100_Q00SS6 WGS project CAID00000000 data, contig chromosome 18 n=1 Tax=Ostreococcus tauri RepID=Q00SS6_OSTTA	3e-09	48.45	AT2G17972.1|Symbols:|unknown protein; FUNCTIONS IN: molecular_function unknown; INVOLVED IN: biological_process unknown; LOCATED IN: chloroplast thylakoid membrane, chloroplast; EXPRESSED IN: 22 plant structures; EXPRESSED DURING: 14 growth stages; Has 34 Blast hits to 34 proteins in 17 species: Archae - 0; Bacteria - 0; Metazoa - 0; Fungi - 0; Plants - 34; Viruses - 0; Other Eukaryotes - 0 (sour…	3e-38	74.05	GO:0008150 GO:0016556	biological process; mRNA modification	GO:0003674	molecular function	GO:0009507 GO:0009535	chloroplast; chloroplast thylakoid membrane	NA	NA	NA	NA	NA	NA
Glyma.02G049800	0.967218	0.0218601	3.61933	4.10734	3.13132	4.20336	3.99606	4.12261	3.39252	3.10681	2.89463	885	UniRef100_K7K6I0 Uncharacterized protein n=1 Tax=Glycine max RepID=K7K6I0_SOYBN	0	100	UniRef100_G7LCY9 Heterogeneous nuclear ribonucleoprotein Q n=1 Tax=Medicago truncatula RepID=G7LCY9_MEDTR	0	89.38	AT2G44710.1|Symbols:|RNA-binding (RRM/RBD/RNP motifs) family protein|chr2:18432902-18436629 FORWARD LENGTH=809	5e-98	35.85	GO:0000398	mRNA splicing, via spliceosome	GO:0000166 GO:0003676 GO:0003723	RNA binding; nucleic acid binding; nucleotide binding	NA	NA	PF00076	RNA recognition motif. (a.k.a. RRM, RBD, or RNP domain)	PTHR24012	FAMILY NOT NAMED	KOG0117	Heterogeneous_nuclear_ribonucleoprotein_R_(RRM_superfamily)
Glyma.02G055300	-0.586557	0.0462329	5.06285	4.7682	5.3575	4.59778	5.01823	4.6886	5.24247	5.25694	5.57308	415	UniRef100_I1JCN8 Uncharacterized protein n=1 Tax=Glycine max RepID=I1JCN8_SOYBN	0	100	UniRef100_Q9M3H9 Tubby-like protein n=1 Tax=Cicer arietinum RepID=Q9M3H9_CICAR	0	100.73	AT2G18280.2|Symbols:AtTLP2, TLP2|tubby like protein 2|chr2:7946754-7948176 FORWARD LENGTH=394	0	105.08	GO:0006355 GO:0009620	regulation of transcription, DNA-dependent; response to fungus	GO:0003700 GO:0008081	phosphoric diester hydrolase activity; sequence-specific DNA binding transcription factor activity	GO:0005634 GO:0005829 GO:0005886 GO:0009536	cytosol; nucleus; plasma membrane; plastid	PF01167 PF00646	Tub family; F-box domain	PTHR16517	TUBBY-RELATED	KOG2502	Tub_family_proteins
Glyma.02G055900	-3.31157	0.00287531	3.79827	2.22252	5.37402	2.22391	2.0975	2.34617	4.88756	5.04064	6.19386	74	UniRef100_I1JCP4 Uncharacterized protein n=1 Tax=Glycine max RepID=I1JCP4_SOYBN	5e-47	100	UniRef100_G7LDY7 MYB transcription factor MYB164 n=1 Tax=Medicago truncatula RepID=G7LDY7_MEDTR	2e-39	100	AT4G39250.1|Symbols:ATRL1, RSM2, RL1|RAD-like 1|chr4:18271457-18271857 REVERSE LENGTH=100	1e-26	65	GO:0006355	regulation of transcription, DNA-dependent	GO:0003677 GO:0003700	DNA binding; sequence-specific DNA binding transcription factor activity	GO:0005634	nucleus	NA	NA	PTHR25040	FAMILY NOT NAMED	NA	NA
Glyma.02G056700	-1.43396	0.0141078	3.25414	2.5693	3.93897	2.38864	2.9325	2.38676	3.66897	3.58827	4.55968	205	UniRef100_K7K6M2 Uncharacterized protein n=1 Tax=Glycine max RepID=K7K6M2_SOYBN	3e-143	100	UniRef100_G7LER9 Maf-like protein n=1 Tax=Medicago truncatula RepID=G7LER9_MEDTR	4e-123	100	AT5G66550.1|Symbols:|Maf-like protein|chr5:26559752-26561162 REVERSE LENGTH=207	2e-90	95.17	GO:0008150	biological process	GO:0003674	molecular function	GO:0005737 GO:0009507	chloroplast; cytoplasm	PF02545	Maf-like protein	PTHR11746	O-METHYLTRANSFERASE	KOG1509	Predicted_nucleic_acid-binding_protein_ASMTL
Glyma.02G059500	-2.64374	0.00619317	4.66674	3.45039	5.88309	3.43835	3.16817	3.74465	5.46404	5.23096	6.95428	380	UniRef100_C6TMI0 Uncharacterized protein n=1 Tax=Glycine max RepID=C6TMI0_SOYBN	0	100	UniRef100_U5G8H3 PQ-loop repeat family protein n=1 Tax=Populus trichocarpa RepID=U5G8H3_POPTR	5e-177	98.7	AT4G36850.1|Symbols:|PQ-loop repeat family protein / transmembrane family protein|chr4:17353415-17355822 REVERSE LENGTH=392	8e-162	95.66	GO:0008150	biological process	NA	NA	GO:0016020	membrane	PF04193	PQ loop repeat	PTHR16201	FAMILY NOT NAMED	KOG2913	Predicted_membrane_protein
Glyma.02G060100	-1.87939	0.00425339	1.93574	1.05849	2.81299	0.920849	1.44963	0.80498	2.47836	2.45284	3.50776	67	UniRef100_I1JCT9 Uncharacterized protein n=1 Tax=Glycine max RepID=I1JCT9_SOYBN	4e-36	8.62	UniRef100_G7KAR9 BEL1-like homeodomain protein n=1 Tax=Medicago truncatula RepID=G7KAR9_MEDTR	2e-14	7.32	AT2G23760.3|Symbols:BLH4, SAW2|BEL1-like homeodomain 4|chr2:10107951-10112736 REVERSE LENGTH=627	3e-11	6.06	GO:0006355 GO:0006499 GO:0009965 GO:0048513	N-terminal protein myristoylation; leaf morphogenesis; organ development; regulation of transcription, DNA-dependent	GO:0003677 GO:0003700 GO:0043565	DNA binding; sequence-specific DNA binding; sequence-specific DNA binding transcription factor activity	GO:0005634	nucleus	NA	NA	NA	NA	NA	NA
Glyma.02G061100	-1.72619	0.016616	8.7525	7.90127	9.60373	7.7296	8.05706	7.91716	9.34352	9.46533	10.0023	327	UniRef100_C6T7N2 Uncharacterized protein n=1 Tax=Glycine max RepID=C6T7N2_SOYBN	0	100	UniRef100_T2DNJ8 Oxygen-evolving enhancer protein 1 n=1 Tax=Phaseolus vulgaris RepID=T2DNJ8_PHAVU	0	99.09	AT3G50820.1|Symbols:PSBO2, PSBO-2, OEC33|photosystem II subunit O-2|chr3:18891008-18892311 REVERSE LENGTH=331	0	98.19	GO:0000165 GO:0006098 GO:0006355 GO:0006364 GO:0006612 GO:0009617 GO:0009657 GO:0009773 GO:0009862 GO:0009867 GO:0009902 GO:0009965 GO:0010027 GO:0010205 GO:0010207 GO:0010310 GO:0010363 GO:0015979 GO:0019684 GO:0019761 GO:0030003 GO:0030154 GO:0031348 GO:0035304 GO:0042549 GO:0042742 GO:0042793 GO:0045893 GO:0070838	MAPK cascade; cell differentiation; cellular cation homeostasis; chloroplast relocation; defense response to bacterium; divalent metal ion transport; glucosinolate biosynthetic process; jasmonic acid mediated signaling pathway; leaf morphogenesis; negative regulation of defense response; pentose-phosphate shunt; photoinhibition; photosynthesis; photosynthesis, light reaction; photosynthetic elect…	GO:0005509 GO:0005515 GO:0008266 GO:0010242	calcium ion binding; oxygen evolving activity; poly(U) RNA binding; protein binding	GO:0009507 GO:0009534 GO:0009535 GO:0009543 GO:0009570 GO:0009579 GO:0009654 GO:0010287 GO:0030095 GO:0031977	chloroplast; chloroplast photosystem II; chloroplast stroma; chloroplast thylakoid; chloroplast thylakoid lumen; chloroplast thylakoid membrane; oxygen evolving complex; plastoglobule; thylakoid; thylakoid lumen	PF01716	Manganese-stabilising protein / photosystem II polypeptide	NA	NA	NA	NA
Glyma.02G063700	-2.35896	0.0137815	0.727303	-0.287859	1.74246	-0.22223	-0.451083	-0.190263	0.809628	2.13186	2.28591	284	UniRef100_I1JCX0 Uncharacterized protein n=1 Tax=Glycine max RepID=I1JCX0_SOYBN	0	100	UniRef100_Q9C7C1 Tetraspanin-6 n=1 Tax=Arabidopsis thaliana RepID=TET6_ARATH	3e-122	100.35	AT3G12090.1|Symbols:TET6|tetraspanin6|chr3:3852326-3853714 REVERSE LENGTH=282	4e-125	100.35	GO:0000041 GO:0007568	aging; transition metal ion transport	GO:0003674	molecular function	GO:0016021	integral to membrane	PF00335	Tetraspanin family	PTHR19282	TETRASPANIN	KOG3882	Tetraspanin_family_integral_membrane_protein
Glyma.02G064500	0.613009	0.0416329	4.03973	4.34084	3.73861	4.29619	4.24705	4.47928	3.73721	3.69857	3.78006	307	UniRef100_I1JCX7 Uncharacterized protein n=1 Tax=Glycine max RepID=I1JCX7_SOYBN	0	100	UniRef100_G7I9J5 Transmembrane protein n=1 Tax=Medicago truncatula RepID=G7I9J5_MEDTR	2e-164	96.53	AT3G07950.1|Symbols:|rhomboid protein-related|chr3:2531982-2534277 FORWARD LENGTH=304	2e-150	100.66	GO:0006816 GO:0007030 GO:0008150 GO:0009651	Golgi organization; biological process; calcium ion transport; response to salt stress	GO:0003674	molecular function	GO:0005794	Golgi apparatus	PF08551	Eukaryotic integral membrane protein (DUF1751)	PTHR13377	PLACENTAL PROTEIN 6	KOG2890	Predicted_membrane_protein
Glyma.02G064700	-1.83377	0.010621	10.1112	9.22512	10.9974	9.02049	9.33434	9.32051	10.6721	10.712	11.6081	247	UniRef100_I1JCY0 Uncharacterized protein n=1 Tax=Glycine max RepID=I1JCY0_SOYBN	5e-179	100	UniRef100_U5TZH2 Photosystem I light-harvesting chlorophyll a/b-binding protein n=1 Tax=Phaseolus vulgaris RepID=U5TZH2_PHAVU	4e-158	100.82	AT3G54890.1|Symbols:LHCA1|photosystem I light harvesting complex gene 1|chr3:20339706-20340922 REVERSE LENGTH=241	2e-138	100	GO:0006364 GO:0009637 GO:0009644 GO:0009744 GO:0009765 GO:0009768 GO:0010114 GO:0010155 GO:0010218 GO:0015979	photosynthesis; photosynthesis, light harvesting; photosynthesis, light harvesting in photosystem I; rRNA processing; regulation of proton transport; response to blue light; response to far red light; response to high light intensity; response to red light; response to sucrose stimulus	GO:0016168	chlorophyll binding	GO:0009507 GO:0009534 GO:0009535 GO:0009579 GO:0009941 GO:0010287 GO:0016020 GO:0030076	chloroplast; chloroplast envelope; chloroplast thylakoid; chloroplast thylakoid membrane; light-harvesting complex; membrane; plastoglobule; thylakoid	PF00504	Chlorophyll A-B binding protein	PTHR21649	CHLOROPHYLL A/B BINDING PROTEIN	NA	NA
Glyma.02G065200	-1.39072	0.00484918	4.18791	3.51864	4.85717	3.40025	3.64815	3.50753	4.67437	4.5289	5.36825	120	UniRef100_I1JCY7 Uncharacterized protein n=1 Tax=Glycine max RepID=I1JCY7_SOYBN	3e-72	100	NA	NA	NA	AT2G33520.1|Symbols:|unknown protein; Has 68 Blast hits to 68 proteins in 18 species: Archae - 0; Bacteria - 0; Metazoa - 8; Fungi - 2; Plants - 58; Viruses - 0; Other Eukaryotes - 0 (source: NCBI BLink).|chr2:14196876-14197514 FORWARD LENGTH=97	1e-07	116.49	GO:0008150	biological process	GO:0003674	molecular function	NA	NA	NA	NA	NA	NA	NA	NA
Glyma.02G066400	-0.862435	0.0151916	5.15079	4.76957	5.53202	4.78684	4.72639	4.79549	5.18987	5.12207	6.28411	266	UniRef100_C6TIG2 Cytochrome b-c1 complex subunit Rieske, mitochondrial n=1 Tax=Glycine max RepID=C6TIG2_SOYBN	0	100	UniRef100_C6TIG2 Cytochrome b-c1 complex subunit Rieske, mitochondrial n=1 Tax=Glycine max RepID=C6TIG2_SOYBN	0	100	AT5G13430.1|Symbols:|Ubiquinol-cytochrome C reductase iron-sulfur subunit|chr5:4305414-4307399 REVERSE LENGTH=272	5e-138	97.43	GO:0055114	oxidation-reduction process	GO:0008121 GO:0016491 GO:0016679 GO:0046872 GO:0051537	2 iron, 2 sulfur cluster binding; metal ion binding; oxidoreductase activity; oxidoreductase activity, acting on diphenols and related substances as donors; ubiquinol-cytochrome-c reductase activity	GO:0005739 GO:0005750 GO:0016020	membrane; mitochondrial respiratory chain complex III; mitochondrion	PF02921 PF00355	Ubiquinol cytochrome reductase transmembrane region; Rieske [2Fe-2S] domain	PTHR10134	CYTOCHROME B-C1 COMPLEX SUBUNIT RIESKE, MITOCHONDRIAL	KOG1671	Ubiquinol_cytochrome_c_reductase,_subunit_RIP1
Glyma.02G066600	-1.93116	0.00747501	4.42035	3.54124	5.29947	3.55854	3.63322	3.43195	5.00294	4.66709	6.22837	278	UniRef100_K7K6T4 Uncharacterized protein n=1 Tax=Glycine max RepID=K7K6T4_SOYBN	0	78.41	NA	NA	NA	AT3G26710.1|Symbols:CCB1|cofactor assembly of complex C|chr3:9813550-9814606 FORWARD LENGTH=267	5e-106	73.03	GO:0006364 GO:0009657 GO:0010027 GO:0010190 GO:0010207 GO:0019288	cytochrome b6f complex assembly; isopentenyl diphosphate biosynthetic process, mevalonate-independent pathway; photosystem II assembly; plastid organization; rRNA processing; thylakoid membrane organization	GO:0003674	molecular function	GO:0009507	chloroplast	PF12046	Protein of unknown function (DUF3529)	NA	NA	NA	NA
Glyma.02G066800	-2.26963	0.0138903	2.56449	1.58526	3.54373	1.57352	1.48331	1.69894	3.26887	2.65398	4.70835	498	UniRef100_I1JD01 Uncharacterized protein n=2 Tax=Glycine max RepID=I1JD01_SOYBN	0	100	UniRef100_Q9LT83 Genomic DNA, chromosome 3, P1 clone: MLD14 n=1 Tax=Arabidopsis thaliana RepID=Q9LT83_ARATH	0	94.77	AT3G19340.1|Symbols:|Protein of unknown function (DUF3754)|chr3:6701387-6704071 REVERSE LENGTH=487	0	100.41	NA	NA	NA	NA	GO:0005783 GO:0005886	endoplasmic reticulum; plasma membrane	PF12576	Protein of unknown function (DUF3754)	NA	NA	NA	NA
Glyma.02G068400	-1.66135	0.00378682	3.74896	2.92963	4.56829	2.91535	2.92025	2.95329	4.39062	4.6278	4.68645	234	UniRef100_I1JD22 Uncharacterized protein n=1 Tax=Glycine max RepID=I1JD22_SOYBN	2e-173	100	UniRef100_G7KYC9 INO80 complex subunit D n=1 Tax=Medicago truncatula RepID=G7KYC9_MEDTR	4e-83	92.7	AT2G31600.1|Symbols:|unknown protein; FUNCTIONS IN: molecular_function unknown; INVOLVED IN: biological_process unknown; LOCATED IN: chloroplast; BEST Arabidopsis thaliana protein match is: unknown protein (TAIR:AT3G53860.1); Has 35333 Blast hits to 34131 proteins in 2444 species: Archae - 798; Bacteria - 22429; Metazoa - 974; Fungi - 991; Plants - 531; Viruses - 0; Other Eukaryotes - 9610 (sourc…	6e-56	69.77	GO:0008150	biological process	GO:0003674	molecular function	GO:0009507	chloroplast	NA	NA	NA	NA	NA	NA
Glyma.02G068500	-0.859981	0.0231416	5.78521	5.36894	6.20149	5.41845	5.2897	5.39866	5.93417	6.07579	6.5945	438	UniRef100_I1JD21 Uncharacterized protein n=1 Tax=Glycine max RepID=I1JD21_SOYBN	0	100	UniRef100_E5GB47 Eukaryotic peptide chain release factor subunit n=1 Tax=Cucumis melo subsp. melo RepID=E5GB47_CUCME	0	100.23	AT3G26618.1|Symbols:ERF1-3|eukaryotic release factor 1-3|chr3:9788854-9790161 FORWARD LENGTH=435	0	100.46	GO:0006415	translational termination	GO:0003747 GO:0016149	translation release factor activity; translation release factor activity, codon specific	GO:0005737	cytoplasm	PF03463 PF03465 PF03464	eRF1 domain 1; eRF1 domain 3; eRF1 domain 2	PTHR10113	PEPTIDE CHAIN RELEASE FACTOR SUBUNIT 1	KOG0688	Peptide_chain_release_factor_1_(eRF1)
Glyma.02G068600	-1.73956	0.00370209	3.92994	3.06306	4.79682	3.17055	2.75085	3.26777	4.73571	4.64365	5.0111	234	UniRef100_I1JD22 Uncharacterized protein n=1 Tax=Glycine max RepID=I1JD22_SOYBN	2e-173	100	UniRef100_G7KYC9 INO80 complex subunit D n=1 Tax=Medicago truncatula RepID=G7KYC9_MEDTR	4e-83	92.7	AT2G31600.1|Symbols:|unknown protein; FUNCTIONS IN: molecular_function unknown; INVOLVED IN: biological_process unknown; LOCATED IN: chloroplast; BEST Arabidopsis thaliana protein match is: unknown protein (TAIR:AT3G53860.1); Has 35333 Blast hits to 34131 proteins in 2444 species: Archae - 798; Bacteria - 22429; Metazoa - 974; Fungi - 991; Plants - 531; Viruses - 0; Other Eukaryotes - 9610 (sourc…	6e-56	69.77	GO:0008150	biological process	GO:0003674	molecular function	GO:0009507	chloroplast	NA	NA	NA	NA	NA	NA
Glyma.02G068800	-1.63709	0.043261	2.54678	1.7971	3.29645	1.59617	1.54839	2.24675	3.37549	2.45284	4.06102	277	UniRef100_K7K6U6 Uncharacterized protein n=1 Tax=Glycine max RepID=K7K6U6_SOYBN	0	100	UniRef100_Q38IX1 Glyceraldehyde-3-phosphate dehydrogenase A subunit n=1 Tax=Glycine max RepID=Q38IX1_SOYBN	1e-124	67.99	AT3G26650.1|Symbols:GAPA, GAPA-1|glyceraldehyde 3-phosphate dehydrogenase A subunit|chr3:9795226-9796848 FORWARD LENGTH=396	1e-113	67.93	GO:0006006 GO:0006096 GO:0006364 GO:0009409 GO:0009416 GO:0009637 GO:0009644 GO:0009657 GO:0009744 GO:0009749 GO:0010114 GO:0010155 GO:0010207 GO:0010218 GO:0018119 GO:0019253 GO:0042742 GO:0055114	defense response to bacterium; glucose metabolic process; glycolysis; oxidation-reduction process; peptidyl-cysteine S-nitrosylation; photosystem II assembly; plastid organization; rRNA processing; reductive pentose-phosphate cycle; regulation of proton transport; response to blue light; response to cold; response to far red light; response to glucose stimulus; response to high light intensity; r…	GO:0000166 GO:0005515 GO:0016620 GO:0050661 GO:0051287	NADP binding; NAD binding; nucleotide binding; oxidoreductase activity, acting on the aldehyde or oxo group of donors, NAD or NADP as acceptor; protein binding	GO:0009507 GO:0009535 GO:0009570 GO:0009941 GO:0010319 GO:0016020 GO:0048046	apoplast; chloroplast; chloroplast envelope; chloroplast stroma; chloroplast thylakoid membrane; membrane; stromule	PF00044 PF02800	Glyceraldehyde 3-phosphate dehydrogenase, NAD binding domain; Glyceraldehyde 3-phosphate dehydrogenase, C-terminal domain	PTHR10836	GLYCERALDEHYDE 3-PHOSPHATE DEHYDROGENASE	NA	NA
Glyma.02G071300	0.814686	0.045516	4.00836	4.41114	3.60557	4.38015	4.31876	4.53452	3.55258	3.68332	3.5808	887	UniRef100_I1JD46 Uncharacterized protein n=1 Tax=Glycine max RepID=I1JD46_SOYBN	0	100	UniRef100_A2Q5Q7 CCR4-NOT transcription complex subunit n=1 Tax=Medicago truncatula RepID=A2Q5Q7_MEDTR	0	98.22	AT5G18230.1|Symbols:|transcription regulator NOT2/NOT3/NOT5 family protein|chr5:6021610-6027031 REVERSE LENGTH=843	0	105.1	GO:0006355 GO:0045892	negative regulation of transcription, DNA-dependent; regulation of transcription, DNA-dependent	NA	NA	GO:0005634	nucleus	PF04065 PF04153	Not1 N-terminal domain, CCR4-Not complex component ; NOT2 / NOT3 / NOT5 family	PTHR23326	CCR4 NOT-RELATED	NA	NA
Glyma.02G071800	-1.84625	0.0256108	2.57512	1.70927	3.44097	1.45463	2.18197	1.49123	3.23151	2.88482	4.2066	349	UniRef100_K7K6W4 Uncharacterized protein n=1 Tax=Glycine max RepID=K7K6W4_SOYBN	0	100	UniRef100_Q9C503 NDH-dependent cyclic electron flow 5 n=2 Tax=Arabidopsis thaliana RepID=Q9C503_ARATH	1e-54	82.49	AT1G55370.2|Symbols:NDF5|NDH-dependent cyclic electron flow 5|chr1:20674852-20676071 FORWARD LENGTH=354	1e-57	82.49	GO:0005975 GO:0009773 GO:0009965 GO:0010628 GO:0016556 GO:0030154 GO:0045893	carbohydrate metabolic process; cell differentiation; leaf morphogenesis; mRNA modification; photosynthetic electron transport in photosystem I; positive regulation of gene expression; positive regulation of transcription, DNA-dependent	GO:0003824 GO:0030246	carbohydrate binding; catalytic activity	GO:0009507 GO:0016020	chloroplast; membrane	NA	NA	PTHR11122	APOSPORY-ASSOCIATED PROTEIN C-RELATED	NA	NA
Glyma.02G073000	-1.70219	0.0082587	5.22596	4.42851	6.0234	4.27879	4.46921	4.53753	5.74825	5.54541	6.77653	281	UniRef100_I1JD64 Uncharacterized protein n=1 Tax=Glycine max RepID=I1JD64_SOYBN	0	100	UniRef100_B9N0W2 Shikimate kinase family protein n=1 Tax=Populus trichocarpa RepID=B9N0W2_POPTR	2e-103	88.46	AT3G26900.3|Symbols:SKL1, ATSKL1|shikimate kinase like 1|chr3:9912314-9914424 REVERSE LENGTH=280	3e-85	83.21	GO:0000096 GO:0006520 GO:0006546 GO:0006569 GO:0006636 GO:0006733 GO:0006766 GO:0008652 GO:0009072 GO:0009073 GO:0009106 GO:0009108 GO:0009117 GO:0009658 GO:0009684 GO:0009695 GO:0009965 GO:0010027 GO:0015995 GO:0016226 GO:0019288 GO:0019344 GO:0019748 GO:0030154 GO:0044272 GO:0045893	aromatic amino acid family biosynthetic process; aromatic amino acid family metabolic process; cell differentiation; cellular amino acid biosynthetic process; cellular amino acid metabolic process; chlorophyll biosynthetic process; chloroplast organization; coenzyme biosynthetic process; cysteine biosynthetic process; glycine catabolic process; indoleacetic acid biosynthetic process; iron-sulfur …	GO:0004765 GO:0005524	ATP binding; shikimate kinase activity	GO:0009507 GO:0009570	chloroplast; chloroplast stroma	PF01202	Shikimate kinase	PTHR21087	SHIKIMATE KINASE	NA	NA
Glyma.02G073600	1.45642	0.0476449	3.19388	3.95009	2.43768	3.98906	4.0755	3.7857	2.1975	3.08376	2.03178	286	UniRef100_C6TEH7 Putative uncharacterized protein n=1 Tax=Glycine max RepID=C6TEH7_SOYBN	0	100	UniRef100_Q39822 Pip1 protein n=1 Tax=Glycine max RepID=Q39822_SOYBN	0	100	AT2G37170.1|Symbols:PIP2B, PIP2;2|plasma membrane intrinsic protein 2|chr2:15613624-15614791 REVERSE LENGTH=285	1e-175	98.6	GO:0006810 GO:0006833 GO:0009414 GO:0009651 GO:0009737 GO:0055085	response to abscisic acid stimulus; response to salt stress; response to water deprivation; transmembrane transport; transport; water transport	GO:0005215 GO:0015250	transporter activity; water channel activity	GO:0005886 GO:0009506 GO:0009507 GO:0016020 GO:0016021	chloroplast; integral to membrane; membrane; plasma membrane; plasmodesma	PF00230	Major intrinsic protein	PTHR19139	AQUAPORIN TRANSPORTER	KOG0223	Aquaporin_(major_intrinsic_protein_family)
Glyma.02G073700	2.32192	0.0331829	1.99573	3.1113	0.880164	3.0027	3.24871	3.08248	0.907645	0.945279	0.787567	286	UniRef100_C6TEH7 Putative uncharacterized protein n=1 Tax=Glycine max RepID=C6TEH7_SOYBN	0	100	UniRef100_Q39822 Pip1 protein n=1 Tax=Glycine max RepID=Q39822_SOYBN	0	100	AT2G37170.1|Symbols:PIP2B, PIP2;2|plasma membrane intrinsic protein 2|chr2:15613624-15614791 REVERSE LENGTH=285	3e-175	98.6	GO:0006810 GO:0006833 GO:0009414 GO:0009651 GO:0009737 GO:0055085	response to abscisic acid stimulus; response to salt stress; response to water deprivation; transmembrane transport; transport; water transport	GO:0005215 GO:0015250	transporter activity; water channel activity	GO:0005886 GO:0009506 GO:0009507 GO:0016020 GO:0016021	chloroplast; integral to membrane; membrane; plasma membrane; plasmodesma	PF00230	Major intrinsic protein	PTHR19139	AQUAPORIN TRANSPORTER	KOG0223	Aquaporin_(major_intrinsic_protein_family)
Glyma.02G074000	-2.07149	0.0168874	3.68506	2.67725	4.69287	2.4521	2.77824	2.8014	4.43238	4.47678	5.16946	285	UniRef100_I1JD76 Uncharacterized protein n=1 Tax=Glycine max RepID=I1JD76_SOYBN	0	100	UniRef100_Q9ZV08 Acyl-CoA N-acyltransferases superfamily protein n=1 Tax=Arabidopsis thaliana RepID=Q9ZV08_ARATH	3e-114	79.73	AT2G39000.1|Symbols:|Acyl-CoA N-acyltransferases (NAT) superfamily protein|chr2:16286454-16287941 REVERSE LENGTH=291	3e-117	79.73	GO:0008152	metabolic process	GO:0008080	N-acetyltransferase activity	GO:0005634	nucleus	PF00583	Acetyltransferase (GNAT) family	PTHR23091	N-TERMINAL ACETYLTRANSFERASE	NA	NA
Glyma.02G075100	-1.73678	0.0128111	6.11323	5.28831	6.93815	5.40248	5.22647	5.23598	6.21826	7.16618	7.43001	512	UniRef100_I1JD85 Uncharacterized protein n=1 Tax=Glycine max RepID=I1JD85_SOYBN	0	100	UniRef100_A3DSX4 Sucrose transport protein SUF1 n=3 Tax=Phaseolus vulgaris RepID=A3DSX4_PHAVU	0	100.39	AT1G22710.1|Symbols:SUC2, SUT1, ATSUC2|sucrose-proton symporter 2|chr1:8030911-8032970 REVERSE LENGTH=512	0	97.27	GO:0009915 GO:0015770 GO:0055085	phloem sucrose loading; sucrose transport; transmembrane transport	GO:0005351 GO:0008506 GO:0008515 GO:0015144	carbohydrate transmembrane transporter activity; sucrose:hydrogen symporter activity; sucrose transmembrane transporter activity; sugar:hydrogen symporter activity	GO:0005886 GO:0016020	membrane; plasma membrane	NA	NA	PTHR19432	SUGAR TRANSPORTER	KOG0637	Sucrose_transporter_and_related_proteins
Glyma.02G079400	-2.138	0.00820483	4.14234	3.09877	5.18592	2.71264	3.35259	3.23108	4.76869	5.05256	5.73651	183	UniRef100_I1JDC2 Uncharacterized protein n=1 Tax=Glycine max RepID=I1JDC2_SOYBN	1e-127	100	UniRef100_B9H7V8 ONE-HELIX protein 2 n=1 Tax=Populus trichocarpa RepID=B9H7V8_POPTR	2e-66	94.3	AT1G34000.1|Symbols:OHP2|one-helix protein 2|chr1:12358151-12358902 REVERSE LENGTH=172	2e-58	105.81	GO:0009637 GO:0009642 GO:0009644 GO:0009744 GO:0010114 GO:0010155 GO:0010218	regulation of proton transport; response to blue light; response to far red light; response to high light intensity; response to light intensity; response to red light; response to sucrose stimulus	GO:0003674	molecular function	GO:0009507 GO:0009534 GO:0009535	chloroplast; chloroplast thylakoid; chloroplast thylakoid membrane	NA	NA	NA	NA	NA	NA
Glyma.02G080600	1.05217	0.0425854	3.99706	4.55217	3.44194	4.50208	4.72287	4.43157	3.73721	3.77249	2.81613	481	UniRef100_K7K719 Uncharacterized protein n=1 Tax=Glycine max RepID=K7K719_SOYBN	0	100	UniRef100_Q6EE07 Notchless-like protein n=1 Tax=Solanum chacoense RepID=Q6EE07_SOLCH	0	96.47	AT5G52820.1|Symbols:|WD-40 repeat family protein / notchless protein, putative|chr5:21401423-21404203 FORWARD LENGTH=473	0	98.31	GO:0009553 GO:0051604	embryo sac development; protein maturation	GO:0000166	nucleotide binding	GO:0005634 GO:0080008	CUL4-RING ubiquitin ligase complex; nucleus	PF08154 PF00400	NLE (NUC135) domain; WD domain, G-beta repeat	PTHR19848	WD40 REPEAT PROTEIN	KOG0271	Notchless-like_WD40_repeat-containing_protein
Glyma.02G081200	-1.56449	0.00308586	6.06411	5.3016	6.82662	5.30101	5.3133	5.29049	6.54771	6.65675	7.2754	267	UniRef100_I1JDE1 Uncharacterized protein n=1 Tax=Glycine max RepID=I1JDE1_SOYBN	0	100	UniRef100_G7KJ00 3-oxo-5-alpha-steroid 4-dehydrogenase n=1 Tax=Medicago truncatula RepID=G7KJ00_MEDTR	6e-136	97.04	AT5G16010.1|Symbols:|3-oxo-5-alpha-steroid 4-dehydrogenase family protein|chr5:5227982-5229012 FORWARD LENGTH=268	3e-115	98.13	GO:0006629	lipid metabolic process	GO:0003865 GO:0016627	3-oxo-5-alpha-steroid 4-dehydrogenase activity; oxidoreductase activity, acting on the CH-CH group of donors	GO:0005737 GO:0009507 GO:0009941 GO:0016021	chloroplast; chloroplast envelope; cytoplasm; integral to membrane	PF02544	3-oxo-5-alpha-steroid 4-dehydrogenase	PTHR10556	3-OXO-5-ALPHA-STEROID 4-DEHYDROGENASE	KOG1638	Steroid_reductase
Glyma.02G082800	-1.06061	0.0236336	4.11743	3.60787	4.62699	3.54114	3.54826	3.7342	4.50464	4.28805	5.08828	331	UniRef100_I1JDF7 Uncharacterized protein n=1 Tax=Glycine max RepID=I1JDF7_SOYBN	0	100	UniRef100_Q0GPF5 BZIP transcription factor bZIP131 n=2 Tax=Glycine max RepID=Q0GPF5_SOYBN	0	99.4	AT1G43700.1|Symbols:VIP1, SUE3|VIRE2-interacting protein 1|chr1:16484352-16486017 FORWARD LENGTH=341	7e-78	94.13	GO:0006355 GO:0008272 GO:0009294 GO:0009410 GO:0009970 GO:0030968 GO:0045596 GO:0045892 GO:0051170	DNA mediated transformation; cellular response to sulfate starvation; endoplasmic reticulum unfolded protein response; negative regulation of cell differentiation; negative regulation of transcription, DNA-dependent; nuclear import; regulation of transcription, DNA-dependent; response to xenobiotic stimulus; sulfate transport	GO:0003700 GO:0005515 GO:0043565 GO:0046983 GO:0051019	mitogen-activated protein kinase binding; protein binding; protein dimerization activity; sequence-specific DNA binding; sequence-specific DNA binding transcription factor activity	GO:0005634	nucleus	PF00170	bZIP transcription factor	PTHR22952	CAMP-RESPONSE ELEMENT BINDING PROTEIN-RELATED	NA	NA
Glyma.02G084300	-1.06638	0.0252503	5.91833	5.39312	6.44354	5.41845	5.3639	5.39701	6.15231	6.58677	6.59156	365	UniRef100_I1JDG6 Uncharacterized protein n=1 Tax=Glycine max RepID=I1JDG6_SOYBN	0	100	UniRef100_B9H7Q1 Mitochondrial substrate carrier family protein n=1 Tax=Populus trichocarpa RepID=B9H7Q1_POPTR	0	90.91	AT5G42130.1|Symbols:|Mitochondrial substrate carrier family protein|chr5:16835572-16836810 REVERSE LENGTH=412	2e-176	88.11	GO:0006810 GO:0006826 GO:0010039	iron ion transport; response to iron ion; transport	NA	NA	GO:0005739 GO:0009507 GO:0009536 GO:0009941	chloroplast; chloroplast envelope; mitochondrion; plastid	PF00153	Mitochondrial carrier protein	PTHR24089	FAMILY NOT NAMED	KOG0768	Mitochondrial_carrier_protein_PET8
Glyma.02G085800	-2.14803	0.00307367	3.44907	2.41707	4.48107	2.19452	2.49427	2.56243	3.99306	4.40422	5.04592	181	UniRef100_I1JDI2 Uncharacterized protein n=1 Tax=Glycine max RepID=I1JDI2_SOYBN	3e-132	100	UniRef100_N1QXW8 NADH-ubiquinone oxidoreductase 75 kDa subunit, mitochondrial n=1 Tax=Aegilops tauschii RepID=N1QXW8_AEGTA	6e-31	18.51	AT2G01755.1|Symbols:|unknown protein; FUNCTIONS IN: molecular_function unknown; INVOLVED IN: biological_process unknown; LOCATED IN: chloroplast; Has 120 Blast hits to 120 proteins in 52 species: Archae - 0; Bacteria - 80; Metazoa - 0; Fungi - 0; Plants - 24; Viruses - 0; Other Eukaryotes - 16 (source: NCBI BLink).|chr2:332249-332770 REVERSE LENGTH=173	4e-36	68.21	GO:0008150	biological process	GO:0003674	molecular function	GO:0009507	chloroplast	NA	NA	NA	NA	NA	NA
Glyma.02G087300	-1.6974	0.032469	0.24551	-0.431906	0.922926	-0.0718449	-0.329149	-0.894725	0.591026	0.145976	2.03178	67	UniRef100_UPI0003DEB037 PREDICTED: uncharacterized protein LOC102660926 n=1 Tax=Glycine max RepID=UPI0003DEB037	5e-24	9.17	NA	NA	NA	AT5G31412.1|Symbols:|hAT transposon superfamily protein|chr5:11541463-11543768 REVERSE LENGTH=433	1e-07	14.78	GO:0008150	biological process	GO:0046983	protein dimerization activity	GO:0005634	nucleus	NA	NA	NA	NA	NA	NA
Glyma.02G087800	-1.61237	0.0205888	6.67821	5.8882	7.46822	5.82784	6.0091	5.82765	7.11916	7.42071	7.86477	216	UniRef100_I1JDK1 Uncharacterized protein n=1 Tax=Glycine max RepID=I1JDK1_SOYBN	2e-154	100	UniRef100_F4KBV0 Transcriptional coactivator/pterin dehydratase n=1 Tax=Arabidopsis thaliana RepID=F4KBV0_ARATH	1e-82	92.23	AT5G51110.1|Symbols:|Transcriptional coactivator/pterin dehydratase|chr5:20778316-20779380 REVERSE LENGTH=220	2e-86	79.09	GO:0006098 GO:0006364 GO:0006729 GO:0009073 GO:0009657 GO:0009902 GO:0010027 GO:0010207 GO:0016226 GO:0019684 GO:0034660 GO:0035304 GO:0042793	aromatic amino acid family biosynthetic process; chloroplast relocation; iron-sulfur cluster assembly; ncRNA metabolic process; pentose-phosphate shunt; photosynthesis, light reaction; photosystem II assembly; plastid organization; rRNA processing; regulation of protein dephosphorylation; tetrahydrobiopterin biosynthetic process; thylakoid membrane organization; transcription from plastid promoter	GO:0008124	4-alpha-hydroxytetrahydrobiopterin dehydratase activity	GO:0009507	chloroplast	PF01329	Pterin 4 alpha carbinolamine dehydratase	PTHR12599	PTERIN-4-ALPHA-CARBINOLAMINE DEHYDRATASE	KOG4073	Pterin_carbinolamine_dehydratase_PCBD/dimerization_cofactor_of_HNF1
Glyma.02G088200	-1.53426	0.043267	5.03898	4.27995	5.79802	4.19966	4.06996	4.57021	5.77122	5.47631	6.14652	271	UniRef100_I1JDK4 Uncharacterized protein n=1 Tax=Glycine max RepID=I1JDK4_SOYBN	0	100	NA	NA	NA	AT1G64680.1|Symbols:|unknown protein; BEST Arabidopsis thaliana protein match is: unknown protein (TAIR:AT1G03055.1); Has 146 Blast hits to 146 proteins in 26 species: Archae - 0; Bacteria - 6; Metazoa - 0; Fungi - 0; Plants - 125; Viruses - 0; Other Eukaryotes - 15 (source: NCBI BLink).|chr1:24036071-24037062 FORWARD LENGTH=250	2e-131	94.4	GO:0008150 GO:0016556	biological process; mRNA modification	GO:0003674	molecular function	GO:0009534 GO:0009941	chloroplast envelope; chloroplast thylakoid	NA	NA	NA	NA	NA	NA
Glyma.02G088600	-1.50273	0.0474915	1.5049	0.857257	2.15255	0.920849	0.590378	1.06054	1.5169	1.83339	3.10735	154	UniRef100_I1JDL0 Uncharacterized protein n=1 Tax=Glycine max RepID=I1JDL0_SOYBN	6e-103	100	NA	NA	NA	AT5G16200.1|Symbols:|50S ribosomal protein-related|chr5:5289659-5290150 REVERSE LENGTH=163	3e-18	92.02	GO:0008150	biological process	GO:0003674	molecular function	GO:0005739	mitochondrion	NA	NA	NA	NA	NA	NA
Glyma.02G089000	0.731892	0.0290205	3.99085	4.35832	3.62339	4.44084	4.28574	4.34837	3.62642	3.78683	3.45693	1185	UniRef100_K7K780 Uncharacterized protein n=1 Tax=Glycine max RepID=K7K780_SOYBN	0	100	UniRef100_G7KV74 LisH domain and HEAT repeat-containing protein n=1 Tax=Medicago truncatula RepID=G7KV74_MEDTR	0	69.76	AT5G16210.1|Symbols:|HEAT repeat-containing protein|chr5:5290999-5297779 REVERSE LENGTH=1180	0	100.34	GO:0008150	biological process	NA	NA	GO:0005737	cytoplasm	PF02985	HEAT repeat	NA	NA	NA	NA
Glyma.02G089100	-1.04766	0.0379891	4.71441	4.20945	5.21936	4.1848	4.37815	4.06541	5.07327	4.9026	5.68222	921	UniRef100_UPI0003DEBA82 PREDICTED: protein PLASTID MOVEMENT IMPAIRED 2-like isoform X5 n=1 Tax=Glycine max RepID=UPI0003DEBA82	0	99.83	UniRef100_G7KV75 Protein PLASTID MOVEMENT IMPAIRED n=1 Tax=Medicago truncatula RepID=G7KV75_MEDTR	0	97.96	AT3G02600.1|Symbols:LPP3, ATLPP3|lipid phosphate phosphatase 3|chr3:551534-554411 FORWARD LENGTH=364	2e-169	90.11	GO:0006644	phospholipid metabolic process	GO:0003824 GO:0008195	catalytic activity; phosphatidate phosphatase activity	GO:0005737 GO:0005886 GO:0005887 GO:0016020	cytoplasm; integral to plasma membrane; membrane; plasma membrane	PF05701 PF01569	Weak chloroplast movement under blue light; PAP2 superfamily	PTHR10165	LIPID PHOSPHATE PHOSPHATASE	KOG3030	Lipid_phosphate_phosphatase_and_related_enzymes_of_the_PAP2_family
Glyma.02G091100	-1.4967	0.0209165	3.06137	2.35345	3.76929	2.38864	2.18197	2.48975	3.45869	3.46884	4.38034	135	UniRef100_I1JDN0 Uncharacterized protein n=1 Tax=Glycine max RepID=I1JDN0_SOYBN	1e-94	100	NA	NA	NA	AT5G38060.1|Symbols:|unknown protein; FUNCTIONS IN: molecular_function unknown; INVOLVED IN: biological_process unknown; LOCATED IN: chloroplast; BEST Arabidopsis thaliana protein match is: unknown protein (TAIR:AT1G65000.1); Has 1807 Blast hits to 1807 proteins in 277 species: Archae - 0; Bacteria - 0; Metazoa - 736; Fungi - 347; Plants - 385; Viruses - 0; Other Eukaryotes - 339 (source: NCBI BL…	7e-49	67.91	GO:0008150	biological process	GO:0003674	molecular function	NA	NA	NA	NA	NA	NA	NA	NA
Glyma.02G091200	-0.916333	0.0341585	5.15067	4.69256	5.60877	4.71881	4.87334	4.48552	5.43146	5.67442	5.72044	320	UniRef100_I1JDN1 ATP-dependent Clp protease proteolytic subunit n=1 Tax=Glycine max RepID=I1JDN1_SOYBN	0	100	UniRef100_I1JDN1 ATP-dependent Clp protease proteolytic subunit n=1 Tax=Glycine max RepID=I1JDN1_SOYBN	0	100	AT1G66670.1|Symbols:CLPP3, NCLPP3|CLP protease proteolytic subunit 3|chr1:24863995-24865646 REVERSE LENGTH=309	8e-151	83.17	GO:0006508	proteolysis	GO:0004252	serine-type endopeptidase activity	GO:0009507 GO:0009532 GO:0009534 GO:0009570 GO:0009840 GO:0009941	chloroplast; chloroplast envelope; chloroplast stroma; chloroplast thylakoid; chloroplastic endopeptidase Clp complex; plastid stroma	PF00574	Clp protease	PTHR10381	ATP-DEPENDENT CLP PROTEASE PROTEOLYTIC SUBUNIT	KOG0840	ATP-dependent_Clp_protease,_proteolytic_subunit
Glyma.02G091400	-3.20301	0.0108204	-0.0313935	-1.31262	1.24983	-1.20614	-1.83698	-0.894725	0.999425	0.464152	2.28591	146	UniRef100_I1JDN3 Uncharacterized protein n=1 Tax=Glycine max RepID=I1JDN3_SOYBN	6e-103	100	UniRef100_G7KW42 Metal ion binding protein n=1 Tax=Medicago truncatula RepID=G7KW42_MEDTR	2e-80	99.32	AT5G17450.1|Symbols:HIPP21|Heavy metal transport/detoxification superfamily protein|chr5:5755386-5756743 FORWARD LENGTH=149	3e-57	97.32	GO:0030001	metal ion transport	GO:0046872	metal ion binding	GO:0005634	nucleus	PF00403	Heavy-metal-associated domain	PTHR22814	COPPER TRANSPORT PROTEIN ATOX1-RELATED	KOG1603	Copper_chaperone
Glyma.02G091500	-1.52907	0.0211494	4.59905	3.85014	5.34795	3.95442	3.83583	3.76018	4.95789	5.53696	5.54901	309	UniRef100_I1JDN4 Uncharacterized protein n=1 Tax=Glycine max RepID=I1JDN4_SOYBN	0	100	UniRef100_B4FP41 Plant-specific domain TIGR01615 family protein n=1 Tax=Zea mays RepID=B4FP41_MAIZE	1e-92	74.42	AT2G39650.1|Symbols:|Protein of unknown function (DUF506) _x0001_|chr2:16528094-16529274 REVERSE LENGTH=291	3e-97	98.97	GO:0002679 GO:0008150 GO:0009611 GO:0009612 GO:0009693 GO:0010200 GO:0030968 GO:0035556 GO:0052542	biological process; defense response by callose deposition; endoplasmic reticulum unfolded protein response; ethylene biosynthetic process; intracellular signal transduction; respiratory burst involved in defense response; response to chitin; response to mechanical stimulus; response to wounding	GO:0003674	molecular function	GO:0005634	nucleus	PF04720	Protein of unknown function (DUF506)	NA	NA	NA	NA
Glyma.02G094900	-1.59737	0.0182068	5.47004	4.68219	6.25789	4.61451	4.7087	4.72335	6.1271	6.07579	6.57079	249	UniRef100_I1JDS1 Uncharacterized protein n=1 Tax=Glycine max RepID=I1JDS1_SOYBN	0	100	UniRef100_B9HTN3 Thylakoid lumenal 25.6 kDa family protein n=1 Tax=Populus trichocarpa RepID=B9HTN3_POPTR	9e-106	95.47	AT3G55330.1|Symbols:PPL1|PsbP-like protein 1|chr3:20514031-20515275 REVERSE LENGTH=230	3e-94	89.57	GO:0006098 GO:0006364 GO:0009657 GO:0010103 GO:0010207 GO:0015979 GO:0043085	pentose-phosphate shunt; photosynthesis; photosystem II assembly; plastid organization; positive regulation of catalytic activity; rRNA processing; stomatal complex morphogenesis	GO:0005509	calcium ion binding	GO:0009507 GO:0009523 GO:0009543 GO:0009579 GO:0009654 GO:0019898 GO:0030095 GO:0031977	chloroplast; chloroplast photosystem II; chloroplast thylakoid lumen; extrinsic to membrane; oxygen evolving complex; photosystem II; thylakoid; thylakoid lumen	PF01789	PsbP	NA	NA	NA	NA
Glyma.02G095200	1.26025	0.0348059	3.18633	3.82593	2.54673	3.66948	3.94863	3.85967	2.76656	2.77401	2.09963	556	UniRef100_I1JDS6 Beta-hexosaminidase n=1 Tax=Glycine max RepID=I1JDS6_SOYBN	0	100	UniRef100_I1JDS6 Beta-hexosaminidase n=1 Tax=Glycine max RepID=I1JDS6_SOYBN	0	100	AT3G55260.1|Symbols:HEXO1, ATHEX2|beta-hexosaminidase 1|chr3:20489317-20492858 FORWARD LENGTH=541	0	101.11	GO:0005975	carbohydrate metabolic process	GO:0003824 GO:0004553 GO:0004563 GO:0015929 GO:0043169	beta-N-acetylhexosaminidase activity; catalytic activity; cation binding; hexosaminidase activity; hydrolase activity, hydrolyzing O-glycosyl compounds	GO:0005773 GO:0005829 GO:0009505	cytosol; plant-type cell wall; vacuole	PF02838 PF00728	Glycosyl hydrolase family 20, domain 2; Glycosyl hydrolase family 20, catalytic domain	PTHR22600	BETA-HEXOSAMINIDASE	KOG2499	Beta-N-acetylhexosaminidase
Glyma.02G095700	-2.52387	0.00708123	3.23007	1.96737	4.49278	1.08996	2.73696	2.0752	3.73721	4.61981	5.12131	114	UniRef100_UPI0003DED71B PREDICTED: uncharacterized protein LOC100795820 isoform X2 n=1 Tax=Glycine max RepID=UPI0003DED71B	4e-75	100	UniRef100_G7KVN5 Plant-specific domain TIGR01589 family protein n=1 Tax=Medicago truncatula RepID=G7KVN5_MEDTR	2e-47	81.37	AT3G55240.1|Symbols:|Plant protein 1589 of unknown function|chr3:20473876-20474705 REVERSE LENGTH=95	1e-47	94.74	GO:0032502	developmental process	GO:0003674	molecular function	GO:0009507	chloroplast	PF09713	Plant protein 1589 of unknown function (A thal 3526)	NA	NA	NA	NA
Glyma.02G096600	-1.1392	0.0238421	4.01372	3.45835	4.56909	3.37428	3.76229	3.2385	4.39062	4.28805	5.02861	431	UniRef100_I1JDT8 Uncharacterized protein n=1 Tax=Glycine max RepID=I1JDT8_SOYBN	0	100	UniRef100_F4I0I7 ACT domain-containing protein n=3 Tax=Arabidopsis thaliana RepID=F4I0I7_ARATH	8e-170	93.63	AT1G69040.2|Symbols:ACR4|ACT domain repeat 4|chr1:25957843-25960079 FORWARD LENGTH=455	9e-173	93.63	GO:0006521 GO:0008152 GO:0009735	metabolic process; regulation of cellular amino acid metabolic process; response to cytokinin stimulus	GO:0016597	amino acid binding	GO:0005829 GO:0009507	chloroplast; cytosol	PF01842	ACT domain	PTHR13734	TRNA-NUCLEOTIDYLTRANSFERASE/POLY(A) POLYMERASE FAMILY MEMBER	NA	NA
Glyma.02G098100	-1.12504	0.0226239	3.48184	2.94511	4.01857	2.93325	2.84453	3.05755	3.86471	3.66791	4.52309	156	UniRef100_C6T435 Uncharacterized protein n=1 Tax=Glycine max RepID=C6T435_SOYBN	8e-110	100	UniRef100_G7JYE1 ATP-dependent Clp protease adapter protein clpS n=1 Tax=Medicago truncatula RepID=G7JYE1_MEDTR	3e-92	99.36	AT1G68660.1|Symbols:|Ribosomal protein L12/ ATP-dependent Clp protease adaptor protein ClpS family protein|chr1:25778058-25779083 REVERSE LENGTH=159	8e-78	97.48	GO:0030163	protein catabolic process	GO:0003674	molecular function	NA	NA	PF02617	ATP-dependent Clp protease adaptor protein ClpS	NA	NA	NA	NA
Glyma.02G098700	-1.29734	0.0392083	4.56383	3.9359	5.19175	3.93678	3.72054	4.15039	5.01947	4.86254	5.69324	339	UniRef100_I1JDV8 Uncharacterized protein n=2 Tax=Glycine max RepID=I1JDV8_SOYBN	0	100	UniRef100_Q9C535 Metallo-beta-lactamase domain-containing protein n=1 Tax=Arabidopsis thaliana RepID=Q9C535_ARATH	5e-156	95.43	AT1G29700.1|Symbols:|Metallo-hydrolase/oxidoreductase superfamily protein|chr1:10385196-10386906 REVERSE LENGTH=350	6e-159	95.43	GO:0008150 GO:0010207 GO:0010264	biological process; myo-inositol hexakisphosphate biosynthetic process; photosystem II assembly	GO:0003674	molecular function	GO:0009507	chloroplast	NA	NA	NA	NA	NA	NA
Glyma.02G099300	-1.04508	0.0433527	4.71617	4.19773	5.23462	4.16978	4.3373	4.0861	5.04123	5.28752	5.37511	353	UniRef100_I1JDW6 Methionine aminopeptidase n=1 Tax=Glycine max RepID=I1JDW6_SOYBN	0	100	UniRef100_I1JDW6 Methionine aminopeptidase n=1 Tax=Glycine max RepID=I1JDW6_SOYBN	0	100	AT1G13270.1|Symbols:MAP1C, MAP1B|methionine aminopeptidase 1B|chr1:4544999-4547155 FORWARD LENGTH=369	5e-173	90.24	GO:0006508 GO:0009987 GO:0019243 GO:0031365	N-terminal protein amino acid modification; cellular process; methylglyoxal catabolic process to D-lactate; proteolysis	GO:0004177 GO:0008235	aminopeptidase activity; metalloexopeptidase activity	GO:0005739 GO:0009507	chloroplast; mitochondrion	PF00557	Metallopeptidase family M24	PTHR10804	PROTEASE FAMILY M24 (METHIONYL AMINOPEPTIDASE, AMINOPEPTIDASE P)	KOG2738	Putative_methionine_aminopeptidase
Glyma.02G099500	-2.96286	0.000769821	4.6329	3.18759	6.0782	3.14773	3.1989	3.21614	5.80341	5.81048	6.62072	402	UniRef100_I1JDW7 Uncharacterized protein n=1 Tax=Glycine max RepID=I1JDW7_SOYBN	0	100	UniRef100_G7JY94 AP2 domain-containing transcription factor n=1 Tax=Medicago truncatula RepID=G7JY94_MEDTR	0	97.33	AT1G25560.1|Symbols:TEM1, EDF1|AP2/B3 transcription factor family protein|chr1:8981891-8982976 REVERSE LENGTH=361	2e-144	109.97	GO:0006355 GO:0009873 GO:0030003 GO:0048573 GO:0070838	cellular cation homeostasis; divalent metal ion transport; ethylene mediated signaling pathway; photoperiodism, flowering; regulation of transcription, DNA-dependent	GO:0003677 GO:0003700	DNA binding; sequence-specific DNA binding transcription factor activity	GO:0005634	nucleus	PF02362 PF00847	B3 DNA binding domain; AP2 domain	NA	NA	NA	NA
Glyma.02G099700	-1.33733	0.00929859	2.27964	1.66727	2.892	1.66206	1.64083	1.69894	2.81788	2.30126	3.55687	72	UniRef100_K7K7G0 Uncharacterized protein n=1 Tax=Glycine max RepID=K7K7G0_SOYBN	8e-45	100	NA	NA	NA	NA	NA	NA	NA	NA	NA	NA	NA	NA	NA	NA	NA	NA	NA	NA
Glyma.02G099900	-1.48624	0.00236345	5.02477	4.28231	5.76722	4.1546	4.5147	4.17764	5.61676	5.82097	5.86392	343	UniRef100_I1JDW9 Uncharacterized protein n=1 Tax=Glycine max RepID=I1JDW9_SOYBN	0	100	UniRef100_G7J889 Glycosyltransferase CAZy family GT8 n=1 Tax=Medicago truncatula RepID=G7J889_MEDTR	0	99.71	AT1G13250.1|Symbols:GATL3|galacturonosyltransferase-like 3|chr1:4528965-4530002 REVERSE LENGTH=345	8e-179	90.72	GO:0016051	carbohydrate biosynthetic process	GO:0016757 GO:0016758 GO:0047262	polygalacturonate 4-alpha-galacturonosyltransferase activity; transferase activity, transferring glycosyl groups; transferase activity, transferring hexosyl groups	GO:0005794	Golgi apparatus	PF01501	Glycosyl transferase family 8	PTHR13778	GLYCOSYLTRANSFERASE 8 DOMAIN-CONTAINING PROTEIN	NA	NA
Glyma.02G100000	-1.759	0.0213909	5.55845	4.69222	6.42468	4.42195	4.89227	4.76245	6.14228	6.27459	6.85716	582	UniRef100_I1JDX0 Uncharacterized protein n=1 Tax=Glycine max RepID=I1JDX0_SOYBN	0	100	UniRef100_G7JX40 Serine/threonine protein kinase SNT7 n=1 Tax=Medicago truncatula RepID=G7JX40_MEDTR	0	101.04	AT1G68830.1|Symbols:STN7|STT7 homolog STN7|chr1:25872654-25875473 REVERSE LENGTH=562	0	97.69	GO:0006468 GO:0007623 GO:0015996 GO:0042548	chlorophyll catabolic process; circadian rhythm; protein phosphorylation; regulation of photosynthesis, light reaction	GO:0004672 GO:0004674 GO:0005524 GO:0016301 GO:0016772	ATP binding; kinase activity; protein kinase activity; protein serine/threonine kinase activity; transferase activity, transferring phosphorus-containing groups	GO:0009507	chloroplast	PF00069	Protein kinase domain	PTHR11584	SERINE/THREONINE PROTEIN KINASE	KOG0594	Protein_kinase_PCTAIRE_and_related_kinases
Glyma.02G101100	-1.8772	0.0416452	7.43216	6.48184	8.38248	6.54738	6.11361	6.78454	8.45365	8.32071	8.37308	978	UniRef100_I1JDY1 Uncharacterized protein n=1 Tax=Glycine max RepID=I1JDY1_SOYBN	0	100	UniRef100_G7JX26 Protein CHUP1 n=1 Tax=Medicago truncatula RepID=G7JX26_MEDTR	0	97.19	AT3G25690.2|Symbols:CHUP1|Hydroxyproline-rich glycoprotein family protein|chr3:9354061-9357757 FORWARD LENGTH=1004	0	95.92	GO:0006364 GO:0009902 GO:0010027 GO:0010207 GO:0019684 GO:0034660 GO:0035304 GO:0042793 GO:0045893	chloroplast relocation; ncRNA metabolic process; photosynthesis, light reaction; photosystem II assembly; positive regulation of transcription, DNA-dependent; rRNA processing; regulation of protein dephosphorylation; thylakoid membrane organization; transcription from plastid promoter	NA	NA	GO:0005634 GO:0009507 GO:0009707	chloroplast; chloroplast outer membrane; nucleus	NA	NA	PTHR23213	FORMIN-RELATED	NA	NA
Glyma.02G101200	-0.943431	0.0278659	4.10031	3.63733	4.56329	3.79225	3.48317	3.63658	4.34761	4.44096	4.90131	537	UniRef100_K7K7H0 Uncharacterized protein n=1 Tax=Glycine max RepID=K7K7H0_SOYBN	0	100	UniRef100_Q9LI75 Genomic DNA, chromosome 3, BAC clone:T5M7 n=1 Tax=Arabidopsis thaliana RepID=Q9LI75_ARATH	2e-156	92.95	AT3G25680.1|Symbols:|FUNCTIONS IN: molecular_function unknown; INVOLVED IN: biological_process unknown; LOCATED IN: chloroplast; EXPRESSED IN: 21 plant structures; EXPRESSED DURING: 13 growth stages; CONTAINS InterPro DOMAIN/s: S-layer homology domain (InterPro:IPR001119); BEST Arabidopsis thaliana protein match is: unknown protein (TAIR:AT5G23890.1); Has 2454 Blast hits to 2065 proteins in 355 s…	4e-162	94.44	GO:0008150	biological process	GO:0003674	molecular function	GO:0009507 GO:0009536 GO:0009941	chloroplast; chloroplast envelope; plastid	NA	NA	NA	NA	NA	NA
Glyma.02G102300	-1.65954	0.0139852	3.80327	2.99235	4.61419	3.01955	2.96862	2.98888	4.36497	4.52034	4.95725	129	UniRef100_C6SX19 Uncharacterized protein n=1 Tax=Glycine max RepID=C6SX19_SOYBN	1e-87	100	UniRef100_G7J6M1 Tir-nbs-lrr resistance protein n=1 Tax=Medicago truncatula RepID=G7J6M1_MEDTR	1e-26	6.67	AT5G20935.1|Symbols:|unknown protein; CONTAINS InterPro DOMAIN/s: Protein of unknown function DUF3148 (InterPro:IPR021495); Has 30201 Blast hits to 17322 proteins in 780 species: Archae - 12; Bacteria - 1396; Metazoa - 17338; Fungi - 3422; Plants - 5037; Viruses - 0; Other Eukaryotes - 2996 (source: NCBI BLink).|chr5:7103487-7103945 FORWARD LENGTH=108	2e-41	83.33	GO:0008150 GO:0010207 GO:0016556	biological process; mRNA modification; photosystem II assembly	GO:0003674	molecular function	GO:0009507	chloroplast	PF11347	Protein of unknown function (DUF3148)	NA	NA	NA	NA
Glyma.02G102600	-1.9955	0.00999232	4.99335	4.02484	5.96186	3.94121	4.17159	3.96173	5.87785	5.53271	6.47504	673	UniRef100_K7K7I2 Uncharacterized protein n=1 Tax=Glycine max RepID=K7K7I2_SOYBN	0	100	UniRef100_G7JL59 Senescence-induced receptor-like serine/threonine-protein kinase n=1 Tax=Medicago truncatula RepID=G7JL59_MEDTR	0	97.91	AT1G49730.1|Symbols:|Protein kinase superfamily protein|chr1:18402618-18405638 REVERSE LENGTH=693	0	94.08	GO:0006468	protein phosphorylation	GO:0004672 GO:0004674 GO:0004713 GO:0005524 GO:0016301 GO:0016772	ATP binding; kinase activity; protein kinase activity; protein serine/threonine kinase activity; protein tyrosine kinase activity; transferase activity, transferring phosphorus-containing groups	GO:0005886	plasma membrane	PF00069	Protein kinase domain	PTHR24420	LEUCINE-RICH REPEAT RECEPTOR-LIKE PROTEIN KINASE	KOG1187	Serine/threonine_protein_kinase
Glyma.02G103500	2.00316	0.0358303	4.02169	5.04533	2.99805	4.78437	5.35255	4.99905	2.93873	3.60456	2.45087	326	UniRef100_I1JE07 Uncharacterized protein n=2 Tax=Fabaceae RepID=I1JE07_SOYBN	0	100	UniRef100_Q0N3X1 Caffeoyl coenzyme A 3-O-methyltransferase 1 n=2 Tax=Leucaena leucocephala RepID=Q0N3X1_LEULE	1e-170	100.82	AT4G34050.1|Symbols:CCoAOMT1|S-adenosyl-L-methionine-dependent methyltransferases superfamily protein|chr4:16310844-16311973 FORWARD LENGTH=259	6e-165	94.21	GO:0006598 GO:0009611 GO:0009698 GO:0009805 GO:0009963 GO:0019344 GO:0042398 GO:0046686	cellular modified amino acid biosynthetic process; coumarin biosynthetic process; cysteine biosynthetic process; phenylpropanoid metabolic process; polyamine catabolic process; positive regulation of flavonoid biosynthetic process; response to cadmium ion; response to wounding	GO:0008171 GO:0042409	O-methyltransferase activity; caffeoyl-CoA O-methyltransferase activity	GO:0005634 GO:0005829	cytosol; nucleus	PF01596	O-methyltransferase	PTHR10509	O-METHYLTRANSFERASE-RELATED	KOG1663	O-methyltransferase
Glyma.02G103700	-1.01058	0.0493938	4.2551	3.77956	4.73064	3.68541	3.92431	3.72894	4.24821	4.68251	5.26121	1028	UniRef100_K7K7J4 Uncharacterized protein n=2 Tax=Glycine max RepID=K7K7J4_SOYBN	0	100	UniRef100_G7JK12 Filament-like plant protein n=1 Tax=Medicago truncatula RepID=G7JK12_MEDTR	0	101.1	AT2G23360.1|Symbols:|Plant protein of unknown function (DUF869)|chr2:9949420-9952727 FORWARD LENGTH=898	3e-93	75.61	GO:0006342 GO:0008150 GO:0051567	biological process; chromatin silencing; histone H3-K9 methylation	GO:0003674	molecular function	GO:0005737	cytoplasm	PF05911 PF02346	Plant protein of unknown function (DUF869); Chordopoxvirus fusion protein	NA	NA	NA	NA
Glyma.02G107300	-1.6536	0.0238421	2.32864	1.58738	3.06991	1.66206	1.37981	1.72027	2.60063	2.65398	3.95511	292	UniRef100_I1JE45 Uncharacterized protein n=1 Tax=Glycine max RepID=I1JE45_SOYBN	0	100	UniRef100_Q9ARE0 ZF-HD homeobox protein n=1 Tax=Flaveria trinervia RepID=Q9ARE0_FLATR	4e-57	82.51	AT5G15210.1|Symbols:ATHB30, ZFHD3, HB30, ZHD8|homeobox protein 30|chr5:4937874-4938689 REVERSE LENGTH=271	9e-52	88.56	NA	NA	GO:0003677 GO:0003700 GO:0005515	DNA binding; protein binding; sequence-specific DNA binding transcription factor activity	GO:0005634	nucleus	PF04770	ZF-HD protein dimerisation region	NA	NA	NA	NA
Glyma.02G109500	-3.43148	0.015472	1.79649	0.367387	3.22559	0.247165	-0.451083	1.30608	3.73721	1.13658	4.80298	75	UniRef100_K7K7N7 Uncharacterized protein n=1 Tax=Glycine max RepID=K7K7N7_SOYBN	7e-46	100	NA	NA	NA	NA	NA	NA	NA	NA	NA	NA	NA	NA	NA	NA	NA	NA	NA	NA
Glyma.02G111700	-1.21076	0.0193733	2.88277	2.32656	3.43898	2.51287	2.39159	2.0752	3.15374	2.98772	4.1755	152	UniRef100_I1JE88 Uncharacterized protein n=1 Tax=Glycine max RepID=I1JE88_SOYBN	2e-104	100	UniRef100_A9P9F9 C-myc binding family protein n=1 Tax=Populus trichocarpa RepID=A9P9F9_POPTR	3e-83	100	AT1G26660.1|Symbols:|Prefoldin chaperone subunit family protein|chr1:9212298-9213765 FORWARD LENGTH=152	4e-56	99.34	GO:0006312 GO:0006457 GO:0009560	embryo sac egg cell differentiation; mitotic recombination; protein folding	GO:0051082	unfolded protein binding	GO:0005737 GO:0016272	cytoplasm; prefoldin complex	PF02996	Prefoldin subunit	PTHR13345	NUT2 AND UXT	KOG3047	Predicted_transcriptional_regulator_UXT
Glyma.02G112100	1.99754	0.0324988	1.61699	2.64744	0.586532	2.69176	2.57458	2.67598	1.38698	0.464152	-0.091538	456	UniRef100_I1JE94 Uncharacterized protein n=1 Tax=Glycine max RepID=I1JE94_SOYBN	0	100	UniRef100_G7JWM9 WRKY transcription factor n=2 Tax=rosids RepID=G7JWM9_MEDTR	0	103.46	AT1G13960.1|Symbols:WRKY4|WRKY DNA-binding protein 4|chr1:4776622-4779043 FORWARD LENGTH=514	9e-148	85.41	GO:0006355	regulation of transcription, DNA-dependent	GO:0003677 GO:0003700 GO:0043565	DNA binding; sequence-specific DNA binding; sequence-specific DNA binding transcription factor activity	GO:0005634	nucleus	PF03106	WRKY DNA -binding domain	NA	NA	NA	NA
Glyma.02G112400	-2.13292	0.00691392	5.00445	3.94907	6.05984	3.84521	3.6848	4.3172	5.73829	5.92836	6.51286	160	UniRef100_C6SY82 Putative uncharacterized protein n=1 Tax=Glycine max RepID=C6SY82_SOYBN	3e-111	100	UniRef100_H9BNZ5 Eukaryotic translation initiation factor 5A2 n=1 Tax=Tamarix androssowii RepID=H9BNZ5_9CARY	5e-108	100	AT1G13950.1|Symbols:EIF-5A, ELF5A-1, ATELF5A-1, EIF5A|eukaryotic elongation factor 5A-1|chr1:4773631-4774668 FORWARD LENGTH=158	3e-100	100.63	GO:0006413 GO:0006452 GO:0008612 GO:0010089 GO:0045901 GO:0045905	peptidyl-lysine modification to hypusine; positive regulation of translational elongation; positive regulation of translational termination; translational frameshifting; translational initiation; xylem development	GO:0003723 GO:0003743 GO:0003746 GO:0043022	RNA binding; ribosome binding; translation elongation factor activity; translation initiation factor activity	GO:0005737	cytoplasm	PF00467 PF01287	KOW motif; Eukaryotic elongation factor 5A hypusine, DNA-binding OB fold	PTHR11673	TRANSLATION INITIATION FACTOR 5A-RELATED	KOG3271	Translation_initiation_factor_5A_(eIF-5A)
Glyma.02G113500	-1.5887	0.0110081	4.58017	3.84742	5.31292	3.98906	3.72758	3.82563	5.27956	4.6037	6.05549	328	UniRef100_I1JEB0 Uncharacterized protein n=1 Tax=Glycine max RepID=I1JEB0_SOYBN	0	100	UniRef100_G7JXU8 F-box only protein n=1 Tax=Medicago truncatula RepID=G7JXU8_MEDTR	4e-143	89	AT2G03390.1|Symbols:|uvrB/uvrC motif-containing protein|chr2:1030635-1032354 REVERSE LENGTH=330	1e-153	99.09	GO:0006289	nucleotide-excision repair	GO:0003677 GO:0004518	DNA binding; nuclease activity	GO:0005634 GO:0009507	chloroplast; nucleus	PF08755 PF02151	Hemimethylated DNA-binding protein YccV like; UvrB/uvrC motif	NA	NA	NA	NA
Glyma.02G113800	-1.78874	0.0100618	6.12115	5.24448	6.99782	5.22857	5.18614	5.31874	6.82986	6.74018	7.4234	184	UniRef100_I1JEB3 Uncharacterized protein n=1 Tax=Glycine max RepID=I1JEB3_SOYBN	1e-131	100	NA	NA	NA	AT2G03420.1|Symbols:|unknown protein; Has 38 Blast hits to 38 proteins in 17 species: Archae - 0; Bacteria - 0; Metazoa - 0; Fungi - 0; Plants - 38; Viruses - 0; Other Eukaryotes - 0 (source: NCBI BLink).|chr2:1035100-1035937 REVERSE LENGTH=170	6e-50	63.53	GO:0000023 GO:0008150 GO:0010103 GO:0019252 GO:0019288 GO:0045893	biological process; isopentenyl diphosphate biosynthetic process, mevalonate-independent pathway; maltose metabolic process; positive regulation of transcription, DNA-dependent; starch biosynthetic process; stomatal complex morphogenesis	GO:0003674	molecular function	GO:0009507	chloroplast	NA	NA	NA	NA	NA	NA
Glyma.02G114100	-2.92803	0.0376553	4.43697	3.64899	5.22496	3.14773	2.75085	5.04839	4.8387	2.45284	8.38333	94	UniRef100_K7K7S0 Uncharacterized protein n=1 Tax=Glycine max RepID=K7K7S0_SOYBN	1e-61	100	NA	NA	NA	NA	NA	NA	NA	NA	NA	NA	NA	NA	NA	NA	NA	NA	NA	NA
Glyma.02G115400	1.02001	0.0329928	4.88199	5.44494	4.31904	5.41845	5.28732	5.62904	4.64625	4.82829	3.48257	481	UniRef100_I1JED0 UDP-glucose 6-dehydrogenase n=1 Tax=Glycine max RepID=I1JED0_SOYBN	0	100	UniRef100_I1JED0 UDP-glucose 6-dehydrogenase n=1 Tax=Glycine max RepID=I1JED0_SOYBN	0	100	AT3G29360.2|Symbols:|UDP-glucose 6-dehydrogenase family protein|chr3:11267375-11268817 REVERSE LENGTH=480	0	100	GO:0005975 GO:0006007 GO:0006065 GO:0007030 GO:0007033 GO:0048767 GO:0052546	Golgi organization; UDP-glucuronate biosynthetic process; carbohydrate metabolic process; cell wall pectin metabolic process; glucose catabolic process; root hair elongation; vacuole organization	GO:0003979	UDP-glucose 6-dehydrogenase activity	GO:0005634 GO:0005737 GO:0005829	cytoplasm; cytosol; nucleus	PF00984 PF03720 PF03721	UDP-glucose/GDP-mannose dehydrogenase family, central domain; UDP-glucose/GDP-mannose dehydrogenase family, UDP binding domain; UDP-glucose/GDP-mannose dehydrogenase family, NAD binding domain	PTHR11374	UDP-GLUCOSE DEHYDROGENASE/UDP-MANNAC DEHYDROGENASE	KOG2666	UDP-glucose/GDP-mannose_dehydrogenase
Glyma.02G116900	-2.68836	0.00233058	1.5655	0.397661	2.73334	0.357331	0.391882	0.443771	2.27301	2.0862	3.8408	111	UniRef100_C6T421 Uncharacterized protein n=1 Tax=Glycine max RepID=C6T421_SOYBN	5e-72	100	UniRef100_B0M195 Peroxisomal short-chain dehydrogenase/reductase family protein n=1 Tax=Glycine max RepID=B0M195_SOYBN	2e-39	32.54	AT4G05530.1|Symbols:IBR1, SDRA|indole-3-butyric acid response 1|chr4:2816462-2818074 FORWARD LENGTH=254	7e-33	32.28	GO:0008152 GO:0048767 GO:0080024 GO:0080026	indolebutyric acid metabolic process; metabolic process; response to indolebutyric acid stimulus; root hair elongation	GO:0000166 GO:0016491	nucleotide binding; oxidoreductase activity	GO:0005777 GO:0009507	chloroplast; peroxisome	PF00106	short chain dehydrogenase	PTHR24322	FAMILY NOT NAMED	NA	NA
Glyma.02G117000	-1.62173	0.00798485	3.89449	3.15001	4.63897	3.13232	3.07184	3.24587	4.41582	4.0591	5.44198	642	UniRef100_K7K7T8 Uncharacterized protein n=2 Tax=Glycine max RepID=K7K7T8_SOYBN	0	100	UniRef100_G0T441 Purple acid phosphatases n=1 Tax=Glycine max RepID=G0T441_SOYBN	0	100	AT1G13750.1|Symbols:|Purple acid phosphatases superfamily protein|chr1:4715490-4718091 REVERSE LENGTH=613	0	98.86	GO:0006569 GO:0009627 GO:0009684 GO:0031347	indoleacetic acid biosynthetic process; regulation of defense response; systemic acquired resistance; tryptophan catabolic process	GO:0003993 GO:0004722 GO:0016787 GO:0046872	acid phosphatase activity; hydrolase activity; metal ion binding; protein serine/threonine phosphatase activity	GO:0005576	extracellular region	PF00149	Calcineurin-like phosphoesterase	PTHR22953	ACID PHOSPHATASE RELATED	KOG1378	Purple_acid_phosphatase
Glyma.02G117100	-1.22002	0.0281442	4.05779	3.52265	4.59293	3.38081	3.5562	3.63095	4.40747	3.90986	5.46146	415	UniRef100_I1JEF4 Uncharacterized protein n=1 Tax=Glycine max RepID=I1JEF4_SOYBN	0	100	UniRef100_G7JZ40 Magnesium transporter n=1 Tax=Medicago truncatula RepID=G7JZ40_MEDTR	0	101.73	AT2G03620.2|Symbols:MGT3, MRS2-5|magnesium transporter 3|chr2:1100489-1102168 REVERSE LENGTH=421	3e-175	97.86	GO:0030001	metal ion transport	GO:0015095 GO:0046873	magnesium ion transmembrane transporter activity; metal ion transmembrane transporter activity	GO:0005886 GO:0016020	membrane; plasma membrane	PF01544	CorA-like Mg2+ transporter protein	PTHR13890	RNA SPLICING PROTEIN MRS2, MITOCHONDRIAL	KOG2662	Magnesium_transporters_CorA_family
Glyma.02G119000	1.2413	0.0449884	2.96978	3.75939	2.18017	3.79715	3.67025	3.81078	2.91536	3.01233	0.612825	706	UniRef100_K7K7U5 Uncharacterized protein n=1 Tax=Glycine max RepID=K7K7U5_SOYBN	0	100	UniRef100_B9HIF4 RNA helicase family protein n=1 Tax=Populus trichocarpa RepID=B9HIF4_POPTR	0	98.14	AT1G26370.1|Symbols:|RNA helicase family protein|chr1:9122030-9125368 REVERSE LENGTH=717	0	95.12	NA	NA	GO:0000166 GO:0003676 GO:0003724 GO:0004386 GO:0005524 GO:0017111	ATP binding; RNA helicase activity; helicase activity; nucleic acid binding; nucleoside-triphosphatase activity; nucleotide binding	GO:0005634	nucleus	PF07717 PF00270 PF04408 PF00271	Oligonucleotide/oligosaccharide-binding (OB)-fold; DEAD/DEAH box helicase; Helicase associated domain (HA2); Helicase conserved C-terminal domain	PTHR18934	ATP-DEPENDENT RNA HELICASE	KOG0922	DEAH-box_RNA_helicase
Glyma.02G123100	1.38607	0.0186522	2.5655	3.34186	1.78914	3.37428	3.23889	3.41242	2.54079	2.03906	0.787567	795	UniRef100_UPI0003DEBC61 PREDICTED: prolyl endopeptidase-like isoform X2 n=1 Tax=Glycine max RepID=UPI0003DEBC61	0	98.76	UniRef100_G7JZA5 Prolyl endopeptidase-like protein n=1 Tax=Medicago truncatula RepID=G7JZA5_MEDTR	0	98.5	AT1G69020.1|Symbols:|Prolyl oligopeptidase family protein|chr1:25943949-25947197 REVERSE LENGTH=757	0	101.45	GO:0006508	proteolysis	GO:0004252 GO:0008236 GO:0070008	serine-type endopeptidase activity; serine-type exopeptidase activity; serine-type peptidase activity	GO:0005737 GO:0009507	chloroplast; cytoplasm	PF02897 PF00326	Prolyl oligopeptidase, N-terminal beta-propeller domain; Prolyl oligopeptidase family	PTHR11757	PROTEASE FAMILY S9A OLIGOPEPTIDASE	KOG2237	Predicted_serine_protease
Glyma.02G123300	-1.59851	0.0367669	1.49369	0.810193	2.17719	0.72925	0.818597	0.882732	1.7982	1.59344	3.13995	273	UniRef100_K7K7X9 Uncharacterized protein n=1 Tax=Glycine max RepID=K7K7X9_SOYBN	0	100	UniRef100_G7J4K8 Geranylgeranyl transferase type-2 subunit alpha n=1 Tax=Medicago truncatula RepID=G7J4K8_MEDTR	7e-117	38.3	AT4G24490.2|Symbols:|RAB geranylgeranyl transferase alpha subunit 1|chr4:12655330-12658103 REVERSE LENGTH=678	4e-59	37.76	GO:0018342 GO:0046686	protein prenylation; response to cadmium ion	GO:0008318	protein prenyltransferase activity	GO:0005737 GO:0005829	cytoplasm; cytosol	NA	NA	PTHR11129	PROTEIN FARNESYLTRANSFERASE ALPHA SUBUNIT/RAB GERANYLGERANYL TRANSFERASE ALPHA SUBUNIT	NA	NA
Glyma.02G126500	-1.72792	0.006999	3.56525	2.75628	4.37423	2.59388	2.80512	2.86983	3.97056	4.04724	5.10489	193	UniRef100_I1JEN2 Uncharacterized protein n=1 Tax=Glycine max RepID=I1JEN2_SOYBN	1e-131	100	UniRef100_Q9C666 Acyl-CoA N-acyltransferase domain-containing protein n=1 Tax=Arabidopsis thaliana RepID=Q9C666_ARATH	4e-86	97.46	AT1G26220.1|Symbols:|Acyl-CoA N-acyltransferases (NAT) superfamily protein|chr1:9071157-9071750 FORWARD LENGTH=197	4e-89	97.46	GO:0008152 GO:0019684	metabolic process; photosynthesis, light reaction	GO:0008080	N-acetyltransferase activity	GO:0009507	chloroplast	PF00583	Acetyltransferase (GNAT) family	PTHR13355	GLUCOSAMINE 6-PHOSPHATE N-ACETYLTRANSFERASE	NA	NA
Glyma.02G128400	-2.55235	0.00803756	1.35931	0.168401	2.55021	-0.482033	0.764837	0.222398	1.74616	2.83048	3.07401	423	UniRef100_I1JEP8 Uncharacterized protein n=1 Tax=Glycine max RepID=I1JEP8_SOYBN	0	100	UniRef100_B9GK04 F-box family protein n=1 Tax=Populus trichocarpa RepID=B9GK04_POPTR	4e-30	92.96	AT4G38870.1|Symbols:|F-box and associated interaction domains-containing protein|chr4:18132583-18133863 REVERSE LENGTH=426	2e-21	86.38	GO:0008150	biological process	GO:0003674	molecular function	GO:0005634	nucleus	NA	NA	NA	NA	NA	NA
Glyma.02G130400	-2.95654	0.00649124	2.01205	0.751516	3.27258	1.05769	0.391882	0.80498	2.91536	2.26073	4.64163	389	UniRef100_I1JER5 Uncharacterized protein n=1 Tax=Glycine max RepID=I1JER5_SOYBN	0	100	UniRef100_P30080 Chalcone synthase 6 n=1 Tax=Glycine max RepID=CHS6_SOYBN	0	100	AT5G13930.1|Symbols:CHS, TT4, ATCHS|Chalcone and stilbene synthase family protein|chr5:4488762-4490035 FORWARD LENGTH=395	0	97.22	GO:0006979 GO:0008152 GO:0009058 GO:0009411 GO:0009611 GO:0009629 GO:0009715 GO:0009718 GO:0009733 GO:0009744 GO:0009753 GO:0009813 GO:0009926 GO:0010224 GO:0031540	anthocyanin-containing compound biosynthetic process; auxin polar transport; biosynthetic process; chalcone biosynthetic process; flavonoid biosynthetic process; metabolic process; regulation of anthocyanin biosynthetic process; response to UV; response to UV-B; response to auxin stimulus; response to gravity; response to jasmonic acid stimulus; response to oxidative stress; response to sucrose s…	GO:0003824 GO:0005515 GO:0016210 GO:0016746 GO:0016747	catalytic activity; naringenin-chalcone synthase activity; protein binding; transferase activity, transferring acyl groups; transferase activity, transferring acyl groups other than amino-acyl groups	GO:0005634 GO:0005737 GO:0005783 GO:0009705	cytoplasm; endoplasmic reticulum; nucleus; plant-type vacuole membrane	PF02797 PF00195	Chalcone and stilbene synthases, C-terminal domain; Chalcone and stilbene synthases, N-terminal domain	PTHR11877	HYDROXYMETHYLGLUTARYL-COA SYNTHASE	NA	NA
Glyma.02G130500	-2.51135	0.00334112	3.30431	2.28186	4.32676	2.46446	2.00778	2.37336	3.66897	3.43282	5.87848	57	UniRef100_I1JER6 Uncharacterized protein n=1 Tax=Glycine max RepID=I1JER6_SOYBN	4e-26	100	NA	NA	NA	NA	NA	NA	NA	NA	NA	NA	NA	NA	NA	NA	NA	NA	NA	NA
Glyma.02G131600	-2.61719	0.00584762	1.53953	0.261375	2.81768	-0.482033	1.10485	0.161308	2.27301	2.83048	3.34955	310	UniRef100_UPI0003DEA06C PREDICTED: protein DJ-1 homolog C-like isoform X2 n=1 Tax=Glycine max RepID=UPI0003DEA06C	0	100	UniRef100_G7JL67 Protein thiJ n=1 Tax=Medicago truncatula RepID=G7JL67_MEDTR	6e-167	66.08	AT4G34020.2|Symbols:|Class I glutamine amidotransferase-like superfamily protein|chr4:16298553-16300897 REVERSE LENGTH=437	4e-123	68.19	GO:0009658	chloroplast organization	NA	NA	GO:0009507	chloroplast	PF01965	DJ-1/PfpI family	PTHR11019	THIJ/PFPI	KOG2764	Putative_transcriptional_regulator_DJ-1
Glyma.02G133000	-1.86819	0.00381595	2.36138	1.52437	3.1984	1.26977	1.67037	1.63297	2.76656	2.68493	4.14371	186	UniRef100_C6SWC0 Uncharacterized protein n=1 Tax=Glycine max RepID=C6SWC0_SOYBN	7e-133	100	UniRef100_G7JL97 Calmodulin-like protein n=2 Tax=Medicago truncatula RepID=G7JL97_MEDTR	1e-97	47.68	AT2G15680.1|Symbols:|Calcium-binding EF-hand family protein|chr2:6831024-6831587 FORWARD LENGTH=187	4e-73	96.79	GO:0008150	biological process	GO:0005509	calcium ion binding	GO:0005739 GO:0005886	mitochondrion; plasma membrane	PF00036	EF hand	PTHR10891	EF-HAND CALCIUM-BINDING DOMAIN CONTAINING PROTEIN	KOG0027	Calmodulin_and_related_proteins_(EF-Hand_superfamily)
Glyma.02G133600	-1.88263	0.0108974	5.12316	4.2017	6.04462	4.23256	4.05884	4.3137	5.89288	5.75321	6.48776	413	UniRef100_I1JEV4 Uncharacterized protein n=1 Tax=Glycine max RepID=I1JEV4_SOYBN	0	100	NA	NA	NA	AT2G15695.1|Symbols:|Protein of unknown function DUF829, transmembrane 53|chr2:6834194-6836336 REVERSE LENGTH=420	2e-155	96.43	GO:0008150	biological process	GO:0003674	molecular function	GO:0005634	nucleus	PF05705	Eukaryotic protein of unknown function (DUF829)	PTHR12265	UNCHARACTERIZED	KOG2521	Uncharacterized_conserved_protein
Glyma.02G135400	-2.28079	0.00319666	4.86721	3.75147	5.98295	3.76253	3.50792	3.98396	5.69434	5.73853	6.51597	415	UniRef100_I1JEX5 Uncharacterized protein n=1 Tax=Glycine max RepID=I1JEX5_SOYBN	0	100	UniRef100_G7JMI0 Two-component response regulator ARR14 n=1 Tax=Medicago truncatula RepID=G7JMI0_MEDTR	2e-123	96.17	AT4G37180.1|Symbols:|Homeodomain-like superfamily protein|chr4:17504648-17506107 FORWARD LENGTH=356	4e-55	102.25	GO:0006355	regulation of transcription, DNA-dependent	GO:0003677 GO:0003700	DNA binding; sequence-specific DNA binding transcription factor activity	GO:0005634	nucleus	PF00249	Myb-like DNA-binding domain	NA	NA	NA	NA
Glyma.02G135800	-1.25088	0.0138434	3.10759	2.52692	3.68826	2.34919	2.83151	2.40004	3.35826	3.29915	4.40737	56	UniRef100_K7K855 Uncharacterized protein n=1 Tax=Glycine max RepID=K7K855_SOYBN	2e-30	100	NA	NA	NA	NA	NA	NA	NA	NA	NA	NA	NA	NA	NA	NA	NA	NA	NA	NA
Glyma.02G136200	-2.21914	0.0434474	2.54578	1.48288	3.60868	1.18266	1.61067	1.6553	3.30529	3.37704	4.14371	353	UniRef100_C6T994 Uncharacterized protein n=1 Tax=Glycine max RepID=C6T994_SOYBN	0	100	UniRef100_A3QRM3 Senescence-associated nodulin 1A n=1 Tax=Glycine max RepID=A3QRM3_SOYBN	0	100	AT3G19010.1|Symbols:|2-oxoglutarate (2OG) and Fe(II)-dependent oxygenase superfamily protein|chr3:6556306-6557862 REVERSE LENGTH=349	8e-135	100.57	GO:0006612 GO:0009813 GO:0009963 GO:0010363 GO:0030003 GO:0055114 GO:0070838	cellular cation homeostasis; divalent metal ion transport; flavonoid biosynthetic process; oxidation-reduction process; positive regulation of flavonoid biosynthetic process; protein targeting to membrane; regulation of plant-type hypersensitive response	GO:0005506 GO:0016491 GO:0016706 GO:0045431	flavonol synthase activity; iron ion binding; oxidoreductase activity; oxidoreductase activity, acting on paired donors, with incorporation or reduction of molecular oxygen, 2-oxoglutarate as one donor, and incorporation of one atom each of oxygen into both donors	GO:0005737	cytoplasm	PF03171	2OG-Fe(II) oxygenase superfamily	PTHR10209	OXIDOREDUCTASE, 2OG-FE(II) OXYGENASE FAMILY PROTEIN	KOG0143	Iron/ascorbate_family_oxidoreductases
Glyma.02G137100	0.925012	0.0245602	3.34611	3.85862	2.8336	3.92788	3.92431	3.72367	3.34082	3.06034	2.09963	717	UniRef100_I1JEZ1 Uncharacterized protein n=2 Tax=Glycine max RepID=I1JEZ1_SOYBN	0	100	UniRef100_G7JNK9 Something about silencing protein n=2 Tax=Medicago truncatula RepID=G7JNK9_MEDTR	0	102.6	AT2G43650.1|Symbols:EMB2777|Sas10/U3 ribonucleoprotein (Utp) family protein|chr2:18099430-18103147 FORWARD LENGTH=654	1e-145	102.14	GO:0016458	gene silencing	GO:0003674	molecular function	GO:0005634	nucleus	PF09368 PF04000	Sas10 C-terminal domain; Sas10/Utp3/C1D family	PTHR13237	SOMETHING ABOUT SILENCING PROTEIN 10-RELATED	KOG3118	Disrupter_of_silencing_SAS10
Glyma.02G137700	0.996036	0.019469	2.13899	2.71512	1.56287	2.7434	2.62071	2.78124	1.94393	2.13186	0.612825	586	UniRef100_K7K881 Uncharacterized protein n=1 Tax=Glycine max RepID=K7K881_SOYBN	0	100	UniRef100_G7JNL7 GRAM domain-containing protein n=1 Tax=Medicago truncatula RepID=G7JNL7_MEDTR	0	99.66	AT3G59660.1|Symbols:|C2 domain-containing protein / GRAM domain-containing protein|chr3:22034426-22038484 REVERSE LENGTH=594	0	96.8	GO:0008150 GO:0009617 GO:0009627 GO:0009697 GO:0031348 GO:0045087	biological process; innate immune response; negative regulation of defense response; response to bacterium; salicylic acid biosynthetic process; systemic acquired resistance	GO:0003674	molecular function	GO:0005576	extracellular region	PF00168 PF02893	C2 domain; GRAM domain	PTHR23319	UNCHARACTERIZED	KOG1032	Uncharacterized_conserved_protein,_contains_GRAM_domain
Glyma.02G138400	-1.22287	0.0330365	7.15068	6.5636	7.73775	6.46979	6.76967	6.45135	7.43899	7.48589	8.28839	395	UniRef100_UPI0001B63990 PREDICTED: cysteine synthase, chloroplastic/chromoplastic isoform 1 n=1 Tax=Glycine max RepID=UPI0001B63990	0	100	UniRef100_A5YT88 OAS-TL4 cysteine synthase n=1 Tax=Glycine max RepID=A5YT88_SOYBN	0	100.77	AT2G43750.2|Symbols:OASB|O-acetylserine (thiol) lyase B|chr2:18129604-18132322 REVERSE LENGTH=392	0	86.48	GO:0000096 GO:0006535 GO:0006546 GO:0006636 GO:0006733 GO:0006766 GO:0008152 GO:0008652 GO:0009072 GO:0009073 GO:0009106 GO:0009108 GO:0009117 GO:0009684 GO:0009695 GO:0009965 GO:0015995 GO:0019288 GO:0019344 GO:0019748 GO:0019761 GO:0030154 GO:0044272 GO:0045893 GO:0046686	aromatic amino acid family biosynthetic process; aromatic amino acid family metabolic process; cell differentiation; cellular amino acid biosynthetic process; chlorophyll biosynthetic process; coenzyme biosynthetic process; cysteine biosynthetic process; cysteine biosynthetic process from serine; glucosinolate biosynthetic process; glycine catabolic process; indoleacetic acid biosynthetic process…	GO:0003824 GO:0004124 GO:0030170	catalytic activity; cysteine synthase activity; pyridoxal phosphate binding	GO:0005739 GO:0005768 GO:0005794 GO:0005802 GO:0009507 GO:0009536 GO:0009570 GO:0009941 GO:0048046	Golgi apparatus; apoplast; chloroplast; chloroplast envelope; chloroplast stroma; endosome; mitochondrion; plastid; trans-Golgi network	PF00291	Pyridoxal-phosphate dependent enzyme	PTHR10314	SER/THR DEHYDRATASE, TRP SYNTHASE	KOG1252	Cystathionine_beta-synthase_and_related_enzymes
Glyma.02G138600	-2.21687	0.00334112	5.86385	4.82434	6.90336	4.44708	5.04667	4.97927	6.31967	6.57648	7.81392	161	UniRef100_I1JF09 Uncharacterized protein n=1 Tax=Glycine max RepID=I1JF09_SOYBN	5e-109	100	UniRef100_Q9LPK9 F24J8.11 protein n=1 Tax=Arabidopsis thaliana RepID=Q9LPK9_ARATH	5e-10	69.84	AT1G21500.1|Symbols:|unknown protein; Has 29 Blast hits to 29 proteins in 12 species: Archae - 0; Bacteria - 0; Metazoa - 0; Fungi - 2; Plants - 27; Viruses - 0; Other Eukaryotes - 0 (source: NCBI BLink).|chr1:7530047-7530954 REVERSE LENGTH=126	6e-13	69.84	NA	NA	NA	NA	GO:0005943 GO:0009507 GO:0009534	1-phosphatidylinositol-4-phosphate 3-kinase, class IA complex; chloroplast; chloroplast thylakoid	NA	NA	NA	NA	NA	NA
Glyma.02G140100	-0.991032	0.0220769	4.56716	4.08922	5.04509	3.96316	4.18188	4.12261	4.94063	4.72036	5.47429	372	UniRef100_I1JF25 Uncharacterized protein n=1 Tax=Glycine max RepID=I1JF25_SOYBN	0	100	UniRef100_Q8VY22 Protein trichome birefringence-like 38 n=1 Tax=Arabidopsis thaliana RepID=TBL38_ARATH	1e-180	88.95	AT1G29050.1|Symbols:TBL38|TRICHOME BIREFRINGENCE-LIKE 38|chr1:10136376-10139082 REVERSE LENGTH=380	0	88.95	GO:0008150	biological process	NA	NA	NA	NA	PF03005	PF03005	PTHR13533	FAMILY NOT NAMED	NA	NA
Glyma.02G140300	-3.14556	0.011756	0.538892	-0.830674	1.90846	-0.580186	-0.731042	-1.1808	1.5169	1.65727	2.55121	80	UniRef100_K7K8A8 Uncharacterized protein n=1 Tax=Glycine max RepID=K7K8A8_SOYBN	7e-48	100	NA	NA	NA	NA	NA	NA	NA	NA	NA	NA	NA	NA	NA	NA	NA	NA	NA	NA
Glyma.02G140400	-4.43762	0.000706346	-0.654951	-2.19035	0.880444	-2.02877	-2.21494	-2.32732	0.704464	0.72468	1.21219	51	UniRef100_K7K8A9 Uncharacterized protein n=1 Tax=Glycine max RepID=K7K8A9_SOYBN	3e-24	100	NA	NA	NA	NA	NA	NA	NA	NA	NA	NA	NA	NA	NA	NA	NA	NA	NA	NA
Glyma.02G141700	-2.04548	0.00638859	8.99224	8.00595	9.97854	7.79591	8.12964	8.0923	9.58207	9.7189	10.6346	134	UniRef100_I1JF41 Uncharacterized protein n=1 Tax=Glycine max RepID=I1JF41_SOYBN	2e-87	100	UniRef100_Q41387 Photosystem II reaction center W protein, chloroplastic n=1 Tax=Spinacia oleracea RepID=PSBW_SPIOL	7e-47	97.08	AT2G30570.1|Symbols:PSBW|photosystem II reaction center W|chr2:13019326-13020053 REVERSE LENGTH=133	5e-47	100	GO:0006364 GO:0009657 GO:0010207 GO:0015979 GO:0042549	photosynthesis; photosystem II assembly; photosystem II stabilization; plastid organization; rRNA processing	GO:0003674	molecular function	GO:0009507 GO:0009523 GO:0009535	chloroplast; chloroplast thylakoid membrane; photosystem II	PF07123	Photosystem II reaction centre W protein (PsbW)	NA	NA	NA	NA
Glyma.02G142500	2.91206	0.0360656	1.53414	2.87863	0.189644	3.64254	2.18197	2.81138	0.704464	-0.0439949	-0.091538	171	UniRef100_C6T9A5 Auxin-induced protein n=2 Tax=Glycine max RepID=C6T9A5_SOYBN	1e-116	69.11	UniRef100_C6T9A5 Auxin-induced protein n=2 Tax=Glycine max RepID=C6T9A5_SOYBN	1e-116	69.11	AT3G23050.2|Symbols:IAA7, AXR2|indole-3-acetic acid 7|chr3:8194768-8196214 FORWARD LENGTH=210	8e-47	80.95	GO:0000271 GO:0006355 GO:0007389 GO:0008361 GO:0009269 GO:0009409 GO:0009414 GO:0009611 GO:0009630 GO:0009651 GO:0009733 GO:0009737 GO:0009753 GO:0009825 GO:0009926 GO:0009932 GO:0010015 GO:0010817 GO:0040007 GO:0040008 GO:0043481 GO:0048767 GO:0071555	anthocyanin accumulation in tissues in response to UV light; auxin polar transport; cell tip growth; cell wall organization; gravitropism; growth; multidimensional cell growth; pattern specification process; polysaccharide biosynthetic process; regulation of cell size; regulation of growth; regulation of hormone levels; regulation of transcription, DNA-dependent; response to abscisic acid stimulu…	GO:0003700 GO:0005515 GO:0046983	protein binding; protein dimerization activity; sequence-specific DNA binding transcription factor activity	GO:0000502 GO:0005634 GO:0008180 GO:0019005	SCF ubiquitin ligase complex; nucleus; proteasome complex; signalosome	PF02309	AUX/IAA family	NA	NA	NA	NA
Glyma.02G143100	1.41622	0.0379891	2.20203	2.91519	1.48887	2.93325	3.14731	2.66502	1.74616	1.77704	0.943412	360	UniRef100_I1JF56 Uncharacterized protein n=1 Tax=Glycine max RepID=I1JF56_SOYBN	0	100	NA	NA	NA	AT3G22970.1|Symbols:|Protein of unknown function (DUF506) _x0001_|chr3:8152592-8153881 FORWARD LENGTH=370	1e-112	77.57	GO:0008150	biological process	GO:0003674	molecular function	GO:0005634 GO:0009507	chloroplast; nucleus	PF04720	Protein of unknown function (DUF506)	NA	NA	NA	NA
Glyma.02G143300	-2.2739	0.0201768	4.54287	3.42994	5.6558	3.43207	3.1989	3.65885	5.54242	5.28247	6.14251	250	UniRef100_I1JF58 Uncharacterized protein n=1 Tax=Glycine max RepID=I1JF58_SOYBN	0	100	UniRef100_R4HZ96 Dwarf 27 n=1 Tax=Medicago truncatula RepID=R4HZ96_MEDTR	1e-125	97.62	AT1G03055.1|Symbols:|unknown protein; BEST Arabidopsis thaliana protein match is: unknown protein (TAIR:AT1G64680.1); Has 143 Blast hits to 143 proteins in 26 species: Archae - 0; Bacteria - 6; Metazoa - 0; Fungi - 0; Plants - 122; Viruses - 0; Other Eukaryotes - 15 (source: NCBI BLink).|chr1:710102-711763 REVERSE LENGTH=264	5e-83	87.88	GO:0010223 GO:1901601	secondary shoot formation; strigolactone biosynthetic process	GO:0003674	molecular function	GO:0005634 GO:0009536	nucleus; plastid	NA	NA	NA	NA	NA	NA
Glyma.02G143700	-1.25488	0.0213205	7.15929	6.53544	7.78313	6.40952	6.69528	6.50151	7.56637	7.78006	8.00297	343	UniRef100_C6TGX5 Uncharacterized protein n=1 Tax=Glycine max RepID=C6TGX5_SOYBN	0	100	UniRef100_G3F840 2-methyl-6-phytylbenzoquinone methyltranferase 1 n=1 Tax=Arachis hypogaea RepID=G3F840_ARAHY	0	97.44	AT3G63410.1|Symbols:APG1, VTE3, IEP37, E37|S-adenosyl-L-methionine-dependent methyltransferases superfamily protein|chr3:23415816-23417002 REVERSE LENGTH=338	0	101.18	GO:0006655 GO:0008152 GO:0010189 GO:0010236 GO:0019288 GO:0019761	glucosinolate biosynthetic process; isopentenyl diphosphate biosynthetic process, mevalonate-independent pathway; metabolic process; phosphatidylglycerol biosynthetic process; plastoquinone biosynthetic process; vitamin E biosynthetic process	GO:0008168 GO:0008757 GO:0051741	2-methyl-6-phytyl-1,4-benzoquinone methyltransferase activity; S-adenosylmethionine-dependent methyltransferase activity; methyltransferase activity	GO:0009507 GO:0009536 GO:0009706 GO:0009941	chloroplast; chloroplast envelope; chloroplast inner membrane; plastid	PF08241	Methyltransferase domain	PTHR10108	METHYLTRANSFERASE	KOG1540	Ubiquinone_biosynthesis_methyltransferase_COQ5
Glyma.02G144400	-1.92442	0.0139419	3.31376	2.38618	4.24133	2.40156	1.88716	2.86983	3.92447	3.81509	4.98443	459	UniRef100_I1JF70 Uncharacterized protein n=1 Tax=Glycine max RepID=I1JF70_SOYBN	0	100	UniRef100_G7ICR7 Zinc finger protein-like protein n=1 Tax=Medicago truncatula RepID=G7ICR7_MEDTR	0	87.02	AT4G02670.1|Symbols:AtIDD12, IDD12|indeterminate(ID)-domain 12|chr4:1176190-1178489 REVERSE LENGTH=402	8e-117	102.74	GO:0006355	regulation of transcription, DNA-dependent	GO:0003676 GO:0003700 GO:0008270	nucleic acid binding; sequence-specific DNA binding transcription factor activity; zinc ion binding	GO:0005622 GO:0005634	intracellular; nucleus	PF12171	Zinc-finger double-stranded RNA-binding	PTHR10593	SERINE/THREONINE-PROTEIN KINASE RIO	NA	NA
Glyma.02G146300	-1.557	0.042621	0.898171	0.186889	1.60945	0.357331	0.242547	-0.0392102	1.7982	1.22349	1.80667	140	UniRef100_I1JF94 Uncharacterized protein n=1 Tax=Glycine max RepID=I1JF94_SOYBN	8e-95	100	UniRef100_Q9LJ93 Genomic DNA, chromosome 3, BAC clone:F16J14 n=2 Tax=Arabidopsis thaliana RepID=Q9LJ93_ARATH	4e-24	67.07	AT3G22530.1|Symbols:|unknown protein; FUNCTIONS IN: molecular_function unknown; INVOLVED IN: biological_process unknown; LOCATED IN: plasma membrane; EXPRESSED IN: 25 plant structures; EXPRESSED DURING: 15 growth stages; BEST Arabidopsis thaliana protein match is: unknown protein (TAIR:AT4G14830.1); Has 77 Blast hits to 77 proteins in 12 species: Archae - 0; Bacteria - 0; Metazoa - 0; Fungi - 0; …	1e-26	56.57	GO:0008150	biological process	GO:0003674	molecular function	GO:0005774	vacuolar membrane	NA	NA	NA	NA	NA	NA
Glyma.02G147000	-1.30018	0.0226756	7.38012	6.75553	8.00472	6.59102	6.85415	6.82142	7.73189	7.72899	8.55328	262	UniRef100_C6TCH7 Uncharacterized protein n=1 Tax=Glycine max RepID=C6TCH7_SOYBN	0	100	UniRef100_T2BAV2 Ribosome recycling factor n=1 Tax=Arachis hypogaea RepID=T2BAV2_ARAHY	6e-145	93.88	AT3G63190.1|Symbols:RRF, HFP108, cpRRF, AtcpRRF|ribosome recycling factor, chloroplast precursor|chr3:23342861-23344640 REVERSE LENGTH=275	5e-114	94.91	GO:0006098 GO:0006412 GO:0009073 GO:0009658 GO:0009790 GO:0009817 GO:0010027 GO:0016226 GO:0019288 GO:0019408 GO:0032544 GO:0042742	aromatic amino acid family biosynthetic process; chloroplast organization; defense response to bacterium; defense response to fungus, incompatible interaction; dolichol biosynthetic process; embryo development; iron-sulfur cluster assembly; isopentenyl diphosphate biosynthetic process, mevalonate-independent pathway; pentose-phosphate shunt; plastid translation; thylakoid membrane organization; t…	GO:0005507	copper ion binding	GO:0009507 GO:0009570 GO:0009579	chloroplast; chloroplast stroma; thylakoid	PF01765	Ribosome recycling factor	PTHR20982	RIBOSOME RECYCLING FACTOR	KOG4759	Ribosome_recycling_factor
Glyma.02G147300	-1.78354	0.0246955	7.52375	6.65079	8.39672	6.40472	6.82981	6.71782	7.97948	8.33785	8.87282	404	UniRef100_I1JFA6 Uncharacterized protein n=1 Tax=Glycine max RepID=I1JFA6_SOYBN	0	100	UniRef100_G7IED1 MRNA-binding protein n=1 Tax=Medicago truncatula RepID=G7IED1_MEDTR	0	100.5	AT3G63140.1|Symbols:CSP41A|chloroplast stem-loop binding protein of 41 kDa|chr3:23327006-23328620 REVERSE LENGTH=406	0	82.51	GO:0006098 GO:0006364 GO:0009637 GO:0009657 GO:0009965 GO:0010114 GO:0010207 GO:0010218 GO:0015979 GO:0015995 GO:0019684 GO:0030154 GO:0032544 GO:0045727 GO:0045893	cell differentiation; chlorophyll biosynthetic process; leaf morphogenesis; pentose-phosphate shunt; photosynthesis; photosynthesis, light reaction; photosystem II assembly; plastid organization; plastid translation; positive regulation of transcription, DNA-dependent; positive regulation of translation; rRNA processing; response to blue light; response to far red light; response to red light	GO:0003729 GO:0005515 GO:0008266	mRNA binding; poly(U) RNA binding; protein binding	GO:0009507 GO:0009534 GO:0009570 GO:0009579 GO:0009941 GO:0010287 GO:0048046	apoplast; chloroplast; chloroplast envelope; chloroplast stroma; chloroplast thylakoid; plastoglobule; thylakoid	PF01370	NAD dependent epimerase/dehydratase family	PTHR10366	NAD DEPENDENT EPIMERASE/DEHYDRATASE	NA	NA
Glyma.02G147400	-1.70387	0.0279667	6.42098	5.60912	7.23283	5.47911	5.67751	5.67074	6.9015	6.90208	7.89493	915	UniRef100_I1JFA7 Uncharacterized protein n=1 Tax=Glycine max RepID=I1JFA7_SOYBN	0	100	UniRef100_G7IED3 GTP-binding protein engA n=1 Tax=Medicago truncatula RepID=G7IED3_MEDTR	0	100	AT1G03160.1|Symbols:FZL|FZO-like|chr1:761321-766053 FORWARD LENGTH=912	0	100	GO:0006364 GO:0009228 GO:0009793 GO:0009902 GO:0010027 GO:0010207 GO:0010228 GO:0015979 GO:0016226 GO:0034660 GO:0035304 GO:0042793 GO:0045893 GO:0048481	chloroplast relocation; embryo development ending in seed dormancy; iron-sulfur cluster assembly; ncRNA metabolic process; ovule development; photosynthesis; photosystem II assembly; positive regulation of transcription, DNA-dependent; rRNA processing; regulation of protein dephosphorylation; thiamine biosynthetic process; thylakoid membrane organization; transcription from plastid promoter; vege…	GO:0003924 GO:0004789 GO:0005525	GTP binding; GTPase activity; thiamine-phosphate diphosphorylase activity	GO:0009507 GO:0031969	chloroplast; chloroplast membrane	PF01926	50S ribosome-binding GTPase	PTHR11649	MSS1/TRME-RELATED GTP-BINDING PROTEIN	KOG0448	Mitofusin_1_GTPase,_involved_in_mitochondrila_biogenesis
Glyma.02G148600	-2.4871	0.0147406	0.125391	-0.964315	1.2151	-0.685507	-0.451083	-1.75635	0.999425	0.839192	1.80667	328	UniRef100_I1JFC0 Uncharacterized protein n=1 Tax=Glycine max RepID=I1JFC0_SOYBN	0	100	UniRef100_Q1W5W3 Adenylate isopentenyltransferase n=1 Tax=Lotus japonicus RepID=Q1W5W3_LOTJA	1e-174	100.93	AT3G63110.1|Symbols:ATIPT3, IPT3|isopentenyltransferase 3|chr3:23318437-23319447 REVERSE LENGTH=336	8e-102	89.29	GO:0007131 GO:0008033 GO:0009691	cytokinin biosynthetic process; reciprocal meiotic recombination; tRNA processing	GO:0005524 GO:0009824 GO:0016765 GO:0052622 GO:0052623	ADP dimethylallyltransferase activity; AMP dimethylallyltransferase activity; ATP binding; ATP dimethylallyltransferase activity; transferase activity, transferring alkyl or aryl (other than methyl) groups	GO:0005634 GO:0009507 GO:0009536	chloroplast; nucleus; plastid	PF01715	IPP transferase	PTHR11088	TRNA DELTA(2)-ISOPENTENYLPYROPHOSPHATE TRANSFERASE-RELATED	KOG1384	tRNA_delta(2)-isopentenylpyrophosphate_transferase
Glyma.02G149000	-2.86999	0.000997591	2.2446	0.896696	3.59251	0.72925	0.968811	0.992026	3.13363	3.37704	4.26687	46	UniRef100_K7LH06 Uncharacterized protein n=1 Tax=Glycine max RepID=K7LH06_SOYBN	7e-22	100	UniRef100_Q6IM87 DVL14 n=1 Tax=Arabidopsis thaliana RepID=Q6IM87_ARATH	3e-09	72.92	AT3G63088.1|Symbols:RTFL14, DVL14|ROTUNDIFOLIA like 14|chr3:23313053-23313199 FORWARD LENGTH=48	3e-12	72.92	GO:0048367	shoot system development	GO:0003674	molecular function	GO:0005739	mitochondrion	PF08137	DVL family	NA	NA	NA	NA
Glyma.02G149700	-2.29426	0.00573268	7.17086	6.03997	8.30174	6.10945	6.06717	5.9433	8.1023	8.08139	8.72154	417	UniRef100_I1JFC8 Uncharacterized protein n=1 Tax=Glycine max RepID=I1JFC8_SOYBN	0	100	UniRef100_E4MWC7 mRNA, clone: RTFL01-07-P23 n=2 Tax=Eutrema RepID=E4MWC7_THEHA	1e-81	98.1	AT4G02920.1|Symbols:|unknown protein; BEST Arabidopsis thaliana protein match is: unknown protein (TAIR:AT1G03340.1); Has 41 Blast hits to 41 proteins in 12 species: Archae - 0; Bacteria - 0; Metazoa - 0; Fungi - 0; Plants - 41; Viruses - 0; Other Eukaryotes - 0 (source: NCBI BLink).|chr4:1292816-1294670 FORWARD LENGTH=418	1e-83	98.8	GO:0008150	biological process	GO:0003674	molecular function	GO:0005739	mitochondrion	NA	NA	NA	NA	NA	NA
Glyma.02G149800	-1.18376	0.0171007	4.76856	4.18742	5.34971	4.13153	4.37367	4.05705	5.38967	5.0165	5.64296	340	UniRef100_I1JFC9 Uncharacterized protein n=1 Tax=Glycine max RepID=I1JFC9_SOYBN	0	100	UniRef100_Q1RSJ8 Zinc finger, RING-type n=1 Tax=Medicago truncatula RepID=Q1RSJ8_MEDTR	0	99.41	AT1G63900.1|Symbols:DAL1|E3 Ubiquitin ligase family protein|chr1:23717056-23719086 FORWARD LENGTH=343	0	98.83	GO:0009658 GO:0045037	chloroplast organization; protein import into chloroplast stroma	GO:0004842 GO:0008270	ubiquitin-protein ligase activity; zinc ion binding	GO:0005739 GO:0009941	chloroplast envelope; mitochondrion	PF12483	E3 Ubiquitin ligase	PTHR12183	UNCHARACTERIZED RING ZINC FINGER-CONTAINING PROTEIN	KOG1571	Predicted_E3_ubiquitin_ligase
Glyma.02G149900	-1.64807	0.0150021	3.84231	3.11196	4.57267	3.41306	2.79175	3.13108	3.81505	4.31798	5.58496	515	UniRef100_I1JFD1 Uncharacterized protein n=1 Tax=Glycine max RepID=I1JFD1_SOYBN	0	100	UniRef100_B9IA10 Oxidoreductase family protein n=1 Tax=Populus trichocarpa RepID=B9IA10_POPTR	0	89.11	AT4G02940.1|Symbols:|oxidoreductase, 2OG-Fe(II) oxygenase family protein|chr4:1306658-1310699 FORWARD LENGTH=569	0	89.1	GO:0055114 GO:0080167	oxidation-reduction process; response to karrikin	GO:0016491 GO:0016706	oxidoreductase activity; oxidoreductase activity, acting on paired donors, with incorporation or reduction of molecular oxygen, 2-oxoglutarate as one donor, and incorporation of one atom each of oxygen into both donors	NA	NA	PF03171	2OG-Fe(II) oxygenase superfamily	NA	NA	KOG4176	Uncharacterized_conserved_protein
Glyma.02G151000	-1.78857	0.0429918	2.797	1.93065	3.66335	1.59617	1.83594	2.35983	3.64074	3.17381	4.1755	344	UniRef100_K7K8G8 Uncharacterized protein n=1 Tax=Glycine max RepID=K7K8G8_SOYBN	0	78.96	UniRef100_G7I2T4 LEC14B protein n=2 Tax=Medicago truncatula RepID=G7I2T4_MEDTR	1e-168	65.45	AT4G03020.2|Symbols:|transducin family protein / WD-40 repeat family protein|chr4:1331704-1334472 REVERSE LENGTH=493	9e-142	64.91	GO:0008150	biological process	GO:0000166	nucleotide binding	GO:0005737 GO:0080008	CUL4-RING ubiquitin ligase complex; cytoplasm	PF00400	WD domain, G-beta repeat	PTHR19847	WD40 REPEAT PROTEIN	KOG0286	G-protein_beta_subunit
Glyma.02G153000	-2.82334	0.00363676	2.7176	1.49927	3.93592	1.91718	0.818597	1.76202	2.98438	3.41447	5.40893	102	UniRef100_C6T1R8 Uncharacterized protein n=1 Tax=Glycine max RepID=C6T1R8_SOYBN	3e-66	100	UniRef100_H6VUU0 Glutaredoxin family protein n=1 Tax=Ammopiptanthus mongolicus RepID=H6VUU0_9FABA	3e-57	99.02	AT2G47880.1|Symbols:|Glutaredoxin family protein|chr2:19605124-19605432 FORWARD LENGTH=102	1e-49	98.04	GO:0045454 GO:0048653	anther development; cell redox homeostasis	GO:0008794 GO:0009055 GO:0015035	arsenate reductase (glutaredoxin) activity; electron carrier activity; protein disulfide oxidoreductase activity	GO:0005737	cytoplasm	PF00462	Glutaredoxin	PTHR10168	GLUTAREDOXIN	KOG1752	Glutaredoxin_and_related_proteins
Glyma.02G154500	-2.23368	0.00565709	3.13564	2.06458	4.20671	2.20929	2.22242	1.76202	3.98185	3.81509	4.82319	70	UniRef100_K7K8J6 Uncharacterized protein n=1 Tax=Glycine max RepID=K7K8J6_SOYBN	1e-42	100	NA	NA	NA	NA	NA	NA	NA	NA	NA	NA	NA	NA	NA	NA	NA	NA	NA	NA
Glyma.02G155600	-1.41286	0.0236718	5.11265	4.44452	5.78077	4.78191	4.68719	3.86447	5.32017	5.41301	6.60912	159	UniRef100_I1JFI9 Uncharacterized protein n=1 Tax=Glycine max RepID=I1JFI9_SOYBN	2e-111	100	UniRef100_B4UW73 Universal stress protein n=1 Tax=Arachis hypogaea RepID=B4UW73_ARAHY	5e-82	85.64	AT2G47710.1|Symbols:|Adenine nucleotide alpha hydrolases-like superfamily protein|chr2:19555045-19555956 REVERSE LENGTH=162	6e-69	95.68	GO:0002238	response to molecule of fungal origin	GO:0003674	molecular function	GO:0005773 GO:0005794 GO:0005886	Golgi apparatus; plasma membrane; vacuole	PF00582	Universal stress protein family	NA	NA	NA	NA
Glyma.02G157800	-1.49519	0.00874028	4.12897	3.42493	4.83301	3.60952	3.18873	3.47652	4.57346	4.39489	5.53069	454	UniRef100_I1JFK5 Uncharacterized protein n=1 Tax=Glycine max RepID=I1JFK5_SOYBN	0	100	UniRef100_Q9FHK9 Probable mediator of RNA polymerase II transcription subunit 26b n=1 Tax=Arabidopsis thaliana RepID=MD26B_ARATH	4e-119	102.75	AT5G05140.1|Symbols:|Transcription elongation factor (TFIIS) family protein|chr5:1520353-1522297 FORWARD LENGTH=436	5e-122	102.75	GO:0006351 GO:0006355 GO:0009611 GO:0009620 GO:0009695 GO:0009753 GO:0010200	jasmonic acid biosynthetic process; regulation of transcription, DNA-dependent; response to chitin; response to fungus; response to jasmonic acid stimulus; response to wounding; transcription, DNA-dependent	GO:0003677	DNA binding	GO:0005634 GO:0016021	integral to membrane; nucleus	PF08711	TFIIS helical bundle-like domain	PTHR15141	TRANSCRIPTION ELONGATION FACTOR B POLYPEPTIDE 3	NA	NA
Glyma.02G158200	-0.820265	0.0383118	5.25813	4.86126	5.655	4.96271	4.74733	4.87374	5.3726	5.54119	6.05121	137	UniRef100_I1JFL5 Uncharacterized protein n=1 Tax=Glycine max RepID=I1JFL5_SOYBN	2e-93	100	UniRef100_B4FKE8 Pi starvation-induced protein n=2 Tax=Zea mays RepID=B4FKE8_MAIZE	1e-35	96.12	AT1G71950.1|Symbols:|Proteinase inhibitor, propeptide|chr1:27080453-27081573 REVERSE LENGTH=136	2e-40	69.85	GO:0006661 GO:0043086	negative regulation of catalytic activity; phosphatidylinositol biosynthetic process	GO:0004252 GO:0042802	identical protein binding; serine-type endopeptidase activity	GO:0005829 GO:0005886	cytosol; plasma membrane	PF05922	Peptidase inhibitor I9	PTHR10795	PROPROTEIN CONVERTASE SUBTILISIN/KEXIN	NA	NA
Glyma.02G164700	0.884867	0.0401104	4.13712	4.58223	3.692	4.56944	4.45655	4.72071	3.80237	3.84281	3.43082	788	UniRef100_K7K8T5 Uncharacterized protein n=1 Tax=Glycine max RepID=K7K8T5_SOYBN	0	100	UniRef100_G7I7B3 Transcriptional corepressor LEUNIG n=1 Tax=Medicago truncatula RepID=G7I7B3_MEDTR	0	100.13	AT2G32700.2|Symbols:LUH|LEUNIG_homolog|chr2:13867235-13871844 FORWARD LENGTH=787	0	100	GO:0006355 GO:0009790 GO:0009827 GO:0009908 GO:0045892 GO:0048358	embryo development; flower development; mucilage pectin biosynthetic process; negative regulation of transcription, DNA-dependent; plant-type cell wall modification; regulation of transcription, DNA-dependent	GO:0003713	transcription coactivator activity	GO:0005634	nucleus	PF00400 PF08513	WD domain, G-beta repeat; LisH	PTHR12610	SINGLE STRANDED DNA BINDING PROTEIN	KOG0266	WD40_repeat-containing_protein
Glyma.02G165000	-1.63753	0.015799	5.80706	4.99511	6.61902	4.73421	5.0718	5.17933	6.39343	6.50021	6.96341	194	UniRef100_K7K8T8 Pyruvate kinase n=1 Tax=Glycine max RepID=K7K8T8_SOYBN	9e-138	100	UniRef100_K7K8T8 Pyruvate kinase n=1 Tax=Glycine max RepID=K7K8T8_SOYBN	9e-138	100	AT3G52990.2|Symbols:|Pyruvate kinase family protein|chr3:19649336-19652237 FORWARD LENGTH=474	4e-122	40.08	GO:0006096 GO:0046686	glycolysis; response to cadmium ion	GO:0000287 GO:0003824 GO:0004743 GO:0030955	catalytic activity; magnesium ion binding; potassium ion binding; pyruvate kinase activity	GO:0005737 GO:0005829 GO:0016020	cytoplasm; cytosol; membrane	PF00224 PF02887	Pyruvate kinase, barrel domain; Pyruvate kinase, alpha/beta domain	PTHR11817	PYRUVATE KINASE	NA	NA
Glyma.02G166300	1.08991	0.039427	2.7673	3.35501	2.17958	3.21512	3.37967	3.47024	2.4461	2.65398	1.43867	585	UniRef100_I1JFY3 Uncharacterized protein n=2 Tax=Glycine max RepID=I1JFY3_SOYBN	0	100	UniRef100_Q0ZHB8 Mitochondrial L-galactono-1,4-lactone dehydrogenase n=1 Tax=Lotus japonicus RepID=Q0ZHB8_LOTJA	0	95.89	AT3G47930.1|Symbols:ATGLDH, GLDH|L-galactono-1,4-lactone dehydrogenase|chr3:17684500-17687426 FORWARD LENGTH=610	0	95.57	GO:0009853 GO:0019853 GO:0055114	L-ascorbic acid biosynthetic process; oxidation-reduction process; photorespiration	GO:0003824 GO:0003885 GO:0008762 GO:0016491 GO:0016614 GO:0016633 GO:0050660 GO:0080049	D-arabinono-1,4-lactone oxidase activity; L-gulono-1,4-lactone dehydrogenase activity; UDP-N-acetylmuramate dehydrogenase activity; catalytic activity; flavin adenine dinucleotide binding; galactonolactone dehydrogenase activity; oxidoreductase activity; oxidoreductase activity, acting on CH-OH group of donors	GO:0005739 GO:0009536 GO:0016020	membrane; mitochondrion; plastid	PF04030 PF01565	D-arabinono-1,4-lactone oxidase ; FAD binding domain	PTHR13878	GULONOLACTONE OXIDASE	KOG4730	D-arabinono-1,_4-lactone_oxidase
Glyma.02G166500	-1.85807	0.00574098	4.63598	3.73463	5.53733	3.77747	3.64071	3.7857	5.23777	5.32731	6.04692	491	UniRef100_UPI000233712F PREDICTED: uncharacterized protein LOC100806435 n=1 Tax=Glycine max RepID=UPI000233712F	0	100	UniRef100_Q9FG14 Gb|AAF23201.1 n=1 Tax=Arabidopsis thaliana RepID=Q9FG14_ARATH	5e-163	93.44	AT5G06560.1|Symbols:|Protein of unknown function, DUF593|chr5:2003678-2005543 REVERSE LENGTH=518	5e-166	93.44	GO:0008150	biological process	GO:0003674	molecular function	GO:0005634	nucleus	PF04576	Zein-binding	NA	NA	NA	NA
Glyma.02G173600	-1.3841	0.0150684	5.48205	4.80055	6.16355	4.63653	4.95962	4.80551	5.93126	6.04032	6.51907	300	UniRef100_I1JG19 Uncharacterized protein n=1 Tax=Glycine max RepID=I1JG19_SOYBN	0	100	UniRef100_H2DL86 Plastid lipid-associated protein n=1 Tax=Vitis pseudoreticulata RepID=H2DL86_9ROSI	2e-139	80.89	AT2G42130.4|Symbols:|Plastid-lipid associated protein PAP / fibrillin family protein|chr2:17566242-17567916 FORWARD LENGTH=299	2e-138	87.63	GO:0008150 GO:0010027 GO:0019288	biological process; isopentenyl diphosphate biosynthetic process, mevalonate-independent pathway; thylakoid membrane organization	GO:0005198	structural molecule activity	GO:0009507 GO:0009534 GO:0009570 GO:0009579 GO:0010287	chloroplast; chloroplast stroma; chloroplast thylakoid; plastoglobule; thylakoid	PF04755	PAP fibrillin	NA	NA	NA	NA
Glyma.02G179100	2.95391	0.0335419	0.418116	2.03488	-1.19865	1.93506	1.78283	2.38676	-1.33161	0.464152	-2.7285	447	UniRef100_K7K987 Uncharacterized protein n=1 Tax=Glycine max RepID=K7K987_SOYBN	0	87.37	UniRef100_G7JSI7 Amino acid transporter family protein n=1 Tax=Medicago truncatula RepID=G7JSI7_MEDTR	0	82.49	AT2G41190.1|Symbols:|Transmembrane amino acid transporter family protein|chr2:17167561-17170145 REVERSE LENGTH=536	0	72.95	GO:0006865	amino acid transport	GO:0015171	amino acid transmembrane transporter activity	GO:0005774 GO:0005886 GO:0016020	membrane; plasma membrane; vacuolar membrane	PF01490	Transmembrane amino acid transporter protein	PTHR22950	AMINO ACID TRANSPORTER	NA	NA
Glyma.02G180200	-3.3437	0.00381595	3.75635	2.18805	5.32466	2.47671	2.0975	1.98993	4.78812	4.86929	6.31655	59	UniRef100_K7K998 Uncharacterized protein n=1 Tax=Glycine max RepID=K7K998_SOYBN	1e-29	100	NA	NA	NA	AT2G41905.1|Symbols:|BEST Arabidopsis thaliana protein match is: arabinogalactan protein 23 (TAIR:AT3G57690.1); Has 35333 Blast hits to 34131 proteins in 2444 species: Archae - 798; Bacteria - 22429; Metazoa - 974; Fungi - 991; Plants - 531; Viruses - 0; Other Eukaryotes - 9610 (source: NCBI BLink).|chr2:17495766-17495951 FORWARD LENGTH=61	3e-12	93.44	GO:0008150	biological process	GO:0003674	molecular function	GO:0005886 GO:0016020	membrane; plasma membrane	NA	NA	NA	NA	NA	NA
Glyma.02G180500	2.26315	0.0354605	0.448292	1.45858	-0.561992	1.68337	1.80963	0.882732	-1.33161	-0.26283	-0.091538	69	UniRef100_I1JG62 Uncharacterized protein n=1 Tax=Glycine max RepID=I1JG62_SOYBN	2e-39	100	NA	NA	NA	NA	NA	NA	NA	NA	NA	NA	NA	NA	NA	NA	NA	NA	NA	NA
Glyma.02G182800	-1.79414	0.0176626	6.46394	5.60793	7.31994	5.72883	5.42149	5.67347	7.23698	6.7603	7.96254	677	UniRef100_I1JG82 Uncharacterized protein n=1 Tax=Glycine max RepID=I1JG82_SOYBN	0	100	UniRef100_Q6SYB1 GTP-binding protein TypA n=1 Tax=Trifolium pratense RepID=Q6SYB1_TRIPR	0	99.56	AT5G13650.1|Symbols:|elongation factor family protein|chr5:4397821-4402364 FORWARD LENGTH=675	0	91.41	GO:0000302 GO:0010468 GO:0031425	chloroplast RNA processing; regulation of gene expression; response to reactive oxygen species	GO:0003746 GO:0003924 GO:0005525	GTP binding; GTPase activity; translation elongation factor activity	GO:0005622 GO:0005886 GO:0009507 GO:0009570	chloroplast; chloroplast stroma; intracellular; plasma membrane	PF03144 PF00679 PF00009	Elongation factor Tu domain 2; Elongation factor G C-terminus; Elongation factor Tu GTP binding domain	PTHR23115	TRANSLATION FACTOR	KOG0462	Elongation_factor-type_GTP-binding_protein
Glyma.02G184700	-1.81503	0.0138903	4.83295	3.96058	5.70532	3.73217	4.11363	4.03593	5.29322	5.50262	6.32011	483	UniRef100_K7K9D1 Uncharacterized protein n=1 Tax=Glycine max RepID=K7K9D1_SOYBN	0	100	UniRef100_Q9FYR8 Emb|CAB68146.1 n=1 Tax=Arabidopsis thaliana RepID=Q9FYR8_ARATH	7e-85	111.02	AT3G57400.1|Symbols:|unknown protein; FUNCTIONS IN: molecular_function unknown; INVOLVED IN: N-terminal protein myristoylation; LOCATED IN: cellular_component unknown; BEST Arabidopsis thaliana protein match is: unknown protein (TAIR:AT5G52500.1); Has 38 Blast hits to 38 proteins in 7 species: Archae - 0; Bacteria - 0; Metazoa - 0; Fungi - 0; Plants - 38; Viruses - 0; Other Eukaryotes - 0 (source…	1e-104	95.78	GO:0006499	N-terminal protein myristoylation	GO:0003674	molecular function	GO:0005634	nucleus	NA	NA	NA	NA	NA	NA
Glyma.02G184800	-1.89433	0.00721456	7.68523	6.76125	8.6092	6.57757	6.88046	6.82573	8.40466	8.28769	9.13527	144	UniRef100_C6TFJ4 Uncharacterized protein n=1 Tax=Glycine max RepID=C6TFJ4_SOYBN	1e-99	100	UniRef100_V9M4W7 Plastid 16-kDa outer membrane protein n=1 Tax=Manihot esculenta RepID=V9M4W7_MANES	6e-72	97.95	AT2G28900.1|Symbols:OEP16, ATOEP16-L, ATOEP16-1, OEP16-1|outer plastid envelope protein 16-1|chr2:12414423-12415459 REVERSE LENGTH=148	3e-60	94.59	GO:0009409 GO:0009611 GO:0009744 GO:0009749 GO:0009753 GO:0015031 GO:0042742 GO:0045037	defense response to bacterium; protein import into chloroplast stroma; protein transport; response to cold; response to glucose stimulus; response to jasmonic acid stimulus; response to sucrose stimulus; response to wounding	GO:0015171 GO:0015450	P-P-bond-hydrolysis-driven protein transmembrane transporter activity; amino acid transmembrane transporter activity	GO:0005773 GO:0009507 GO:0009527 GO:0009536 GO:0009707 GO:0009941	chloroplast; chloroplast envelope; chloroplast outer membrane; plastid; plastid outer membrane; vacuole	PF02466	Tim17/Tim22/Tim23/Pmp24 family	NA	NA	NA	NA
Glyma.02G185300	-1.4774	0.0234602	6.19273	5.48057	6.9049	5.46072	5.51605	5.46494	6.66622	6.61517	7.4333	523	UniRef100_I1JGA5 Thioredoxin reductase n=1 Tax=Glycine max RepID=I1JGA5_SOYBN	0	100	UniRef100_I1JGA5 Thioredoxin reductase n=1 Tax=Glycine max RepID=I1JGA5_SOYBN	0	100	AT2G41680.1|Symbols:NTRC|NADPH-dependent thioredoxin reductase C|chr2:17376349-17379028 REVERSE LENGTH=529	0	98.49	GO:0010027 GO:0010380 GO:0010581 GO:0016117 GO:0019288 GO:0019430 GO:0042744 GO:0043085 GO:0045454 GO:0046686 GO:0055114	carotenoid biosynthetic process; cell redox homeostasis; hydrogen peroxide catabolic process; isopentenyl diphosphate biosynthetic process, mevalonate-independent pathway; oxidation-reduction process; positive regulation of catalytic activity; regulation of chlorophyll biosynthetic process; regulation of starch biosynthetic process; removal of superoxide radicals; response to cadmium ion; thylako…	GO:0004791 GO:0005515 GO:0008047 GO:0016491 GO:0016671 GO:0050660	enzyme activator activity; flavin adenine dinucleotide binding; oxidoreductase activity; oxidoreductase activity, acting on a sulfur group of donors, disulfide as acceptor; protein binding; thioredoxin-disulfide reductase activity	GO:0005737 GO:0009507 GO:0009570	chloroplast; chloroplast stroma; cytoplasm	PF07992 PF00085 PF00070	Pyridine nucleotide-disulphide oxidoreductase; Thioredoxin; Pyridine nucleotide-disulphide oxidoreductase	PTHR22912	DISULFIDE OXIDOREDUCTASE	KOG0404	Thioredoxin_reductase
Glyma.02G187300	-3.16769	0.00379958	2.85748	1.39059	4.32436	1.05769	1.69932	1.41477	3.72381	3.9229	5.32638	185	UniRef100_K7K9D9 Uncharacterized protein n=1 Tax=Glycine max RepID=K7K9D9_SOYBN	1e-131	100	UniRef100_Q43713 Pollen preferential protein n=1 Tax=Lilium longiflorum RepID=Q43713_LILLO	2e-09	84.62	AT3G11690.1|Symbols:|unknown protein; FUNCTIONS IN: molecular_function unknown; INVOLVED IN: biological_process unknown; LOCATED IN: chloroplast; EXPRESSED IN: 24 plant structures; EXPRESSED DURING: 15 growth stages; BEST Arabidopsis thaliana protein match is: unknown protein (TAIR:AT5G06380.1); Has 84 Blast hits to 84 proteins in 12 species: Archae - 0; Bacteria - 0; Metazoa - 0; Fungi - 0; Plan…	4e-13	65.08	GO:0008150	biological process	GO:0003674	molecular function	GO:0005634	nucleus	NA	NA	NA	NA	NA	NA
Glyma.02G188500	-1.53673	0.013558	1.27047	0.627627	1.91331	0.409412	0.708995	0.764474	1.2442	1.52665	2.96908	81	UniRef100_K7K9E9 Uncharacterized protein n=1 Tax=Glycine max RepID=K7K9E9_SOYBN	3e-50	100	NA	NA	NA	NA	NA	NA	NA	NA	NA	NA	NA	NA	NA	NA	NA	NA	NA	NA
Glyma.02G189100	2.16306	0.0490124	0.348796	1.61879	-0.9212	1.82432	1.51622	1.51584	-0.635387	0.600289	-2.7285	309	UniRef100_K7K9F3 Uncharacterized protein (Fragment) n=2 Tax=Glycine max RepID=K7K9F3_SOYBN	0	100	UniRef100_B9GMU5 Transaldolase family protein n=1 Tax=Populus trichocarpa RepID=B9GMU5_POPTR	2e-147	68.41	AT5G13420.1|Symbols:|Aldolase-type TIM barrel family protein|chr5:4302080-4304212 REVERSE LENGTH=438	3e-136	70.09	GO:0006096 GO:0009060 GO:0009809 GO:0033587 GO:0046686	aerobic respiration; glycolysis; lignin biosynthetic process; response to cadmium ion; shikimate biosynthetic process	GO:0003824 GO:0004801	catalytic activity; sedoheptulose-7-phosphate:D-glyceraldehyde-3-phosphate glyceronetransferase activity	GO:0005737 GO:0005739 GO:0009507 GO:0009536 GO:0009570	chloroplast; chloroplast stroma; cytoplasm; mitochondrion; plastid	PF00923	Transaldolase	PTHR10683	TRANSALDOLASE	KOG2772	Transaldolase
Glyma.02G191500	-1.3669	0.0316304	4.10271	3.42758	4.77784	3.17807	3.50792	3.59675	4.4889	4.80734	5.03729	631	UniRef100_I1JGE2 Uncharacterized protein n=1 Tax=Glycine max RepID=I1JGE2_SOYBN	0	100	UniRef100_K7K9H2 Folylpolyglutamate synthase n=1 Tax=Glycine max RepID=K7K9H2_SOYBN	0	104.3	AT3G10160.1|Symbols:ATDFC, DFC, FPGS2|DHFS-FPGS homolog C|chr3:3139588-3143949 REVERSE LENGTH=625	0	100.8	GO:0006730 GO:0009853 GO:0090351	one-carbon metabolic process; photorespiration; seedling development	GO:0004326 GO:0005524 GO:0016874	ATP binding; ligase activity; tetrahydrofolylpolyglutamate synthase activity	GO:0005759	mitochondrial matrix	PF08245	Mur ligase middle domain	PTHR11136	FOLYLPOLYGLUTAMATE SYNTHASE-RELATED	KOG2525	Folylpolyglutamate_synthase
Glyma.02G192300	-1.05074	0.0195709	5.07282	4.59456	5.55108	4.62556	4.44804	4.71009	5.31572	5.06438	6.27313	381	UniRef100_I1JGE8 Uncharacterized protein n=1 Tax=Glycine max RepID=I1JGE8_SOYBN	0	100	UniRef100_B9GEQ0 Zinc finger family protein n=1 Tax=Populus trichocarpa RepID=B9GEQ0_POPTR	3e-142	90.93	AT5G22000.2|Symbols:RHF2A|RING-H2 group F2A|chr5:7277436-7279553 FORWARD LENGTH=375	2e-129	96.27	GO:0006635 GO:0006914 GO:0007165 GO:0009561 GO:0009627 GO:0009697 GO:0009755 GO:0016558 GO:0044265 GO:0051603 GO:0051726 GO:0055046	autophagy; cellular macromolecule catabolic process; fatty acid beta-oxidation; hormone-mediated signaling pathway; megagametogenesis; microgametogenesis; protein import into peroxisome matrix; proteolysis involved in cellular protein catabolic process; regulation of cell cycle; salicylic acid biosynthetic process; signal transduction; systemic acquired resistance	GO:0008270	zinc ion binding	GO:0005634 GO:0005886	nucleus; plasma membrane	PF00097	Zinc finger, C3HC4 type (RING finger)	PTHR22764	RING FINGER DOMAIN-CONTAINING	KOG1493	Anaphase-promoting_complex_(APC),_subunit_11
Glyma.02G192500	1.01889	0.0276524	2.75443	3.31922	2.18964	3.32767	3.27779	3.3522	2.11783	2.91124	1.53984	707	UniRef100_I1JGF0 Uncharacterized protein n=1 Tax=Glycine max RepID=I1JGF0_SOYBN	0	100	NA	NA	NA	AT5G26760.1|Symbols:|unknown protein; Has 30201 Blast hits to 17322 proteins in 780 species: Archae - 12; Bacteria - 1396; Metazoa - 17338; Fungi - 3422; Plants - 5037; Viruses - 0; Other Eukaryotes - 2996 (source: NCBI BLink).|chr5:9403869-9405704 REVERSE LENGTH=430	1e-101	80.23	GO:0007062 GO:0008150 GO:0031048 GO:0045132	biological process; chromatin silencing by small RNA; meiotic chromosome segregation; sister chromatid cohesion	GO:0003674	molecular function	GO:0005634	nucleus	PF04181	Rtr1/RPAP2 family	PTHR14732	UNCHARACTERIZED	KOG4780	Uncharacterized_conserved_protein
Glyma.02G192600	-1.2795	0.0469574	4.9264	4.29438	5.55841	4.4533	4.04763	4.38223	5.51935	5.2774	5.87848	449	UniRef100_I1JGF1 Uncharacterized protein n=1 Tax=Glycine max RepID=I1JGF1_SOYBN	0	100	NA	NA	NA	AT2G35880.1|Symbols:|TPX2 (targeting protein for Xklp2) protein family|chr2:15063204-15065259 REVERSE LENGTH=432	4e-54	75.93	GO:0016126 GO:0052541 GO:0052546	cell wall pectin metabolic process; plant-type cell wall cellulose metabolic process; sterol biosynthetic process	GO:0003674	molecular function	GO:0005634	nucleus	PF06886	Targeting protein for Xklp2 (TPX2)	NA	NA	NA	NA
Glyma.02G192900	-1.59618	0.0124751	1.10533	0.352496	1.85815	0.127887	0.968811	-0.0392102	1.84843	1.38302	2.34302	72	UniRef100_K7K9I1 Uncharacterized protein n=1 Tax=Glycine max RepID=K7K9I1_SOYBN	2e-44	100	NA	NA	NA	NA	NA	NA	NA	NA	NA	NA	NA	NA	NA	NA	NA	NA	NA	NA
Glyma.02G197600	-2.13531	0.0143294	5.16002	4.1398	6.18024	4.06408	4.28574	4.06957	5.55382	6.17453	6.81236	208	UniRef100_I1JGI7 Uncharacterized protein n=1 Tax=Glycine max RepID=I1JGI7_SOYBN	1e-149	100	UniRef100_E4MXF7 mRNA, clone: RTFL01-27-A10 n=2 Tax=Eutrema RepID=E4MXF7_THEHA	3e-90	99.04	AT3G11660.1|Symbols:NHL1|NDR1/HIN1-like 1|chr3:3679031-3679660 REVERSE LENGTH=209	3e-100	99.04	GO:0051607	defense response to virus	GO:0003674	molecular function	GO:0005886	plasma membrane	PF03168	Late embryogenesis abundant protein	NA	NA	NA	NA
Glyma.02G198100	1.73049	0.00957711	1.79991	2.63315	0.966659	2.57119	2.47766	2.85061	1.16713	0.945279	0.787567	802	UniRef100_K7K9M1 Uncharacterized protein n=1 Tax=Glycine max RepID=K7K9M1_SOYBN	0	100.12	UniRef100_G7JTB0 CLEC16A-like protein n=1 Tax=Medicago truncatula RepID=G7JTB0_MEDTR	1e-134	89.17	AT3G28430.1|Symbols:|unknown protein; FUNCTIONS IN: molecular_function unknown; INVOLVED IN: biological_process unknown; LOCATED IN: mitochondrion; EXPRESSED IN: 17 plant structures; EXPRESSED DURING: 6 growth stages; CONTAINS InterPro DOMAIN/s: Protein of unknown function FPL (InterPro:IPR019155); Has 243 Blast hits to 233 proteins in 101 species: Archae - 0; Bacteria - 0; Metazoa - 110; Fungi -…	3e-135	95.22	GO:0008150	biological process	GO:0003674	molecular function	NA	NA	PF09758	Uncharacterised conserved protein	PTHR21481	UNCHARACTERIZED	KOG2219	Uncharacterized_conserved_protein
Glyma.02G198400	-1.29159	0.0209547	9.19475	8.55037	9.83913	8.36682	8.76582	8.51848	9.68457	9.73563	10.0972	261	UniRef100_UPI0001CAE6EF PREDICTED: 2-Cys peroxiredoxin BAS1, chloroplastic n=1 Tax=Glycine max RepID=UPI0001CAE6EF	0	100	UniRef100_F1C3E5 2-Cys peroxiredoxin n=1 Tax=Caragana jubata RepID=F1C3E5_9FABA	1e-154	99.24	AT5G06290.1|Symbols:2-Cys Prx B, 2CPB|2-cysteine peroxiredoxin B|chr5:1919380-1921211 FORWARD LENGTH=273	3e-140	78.02	GO:0000165 GO:0006098 GO:0006612 GO:0006833 GO:0009409 GO:0009595 GO:0009651 GO:0009697 GO:0009750 GO:0009814 GO:0009862 GO:0009867 GO:0010027 GO:0010200 GO:0010310 GO:0010363 GO:0019684 GO:0019761 GO:0031348 GO:0042742 GO:0043900 GO:0050832 GO:0055114	MAPK cascade; defense response, incompatible interaction; defense response to bacterium; defense response to fungus; detection of biotic stimulus; glucosinolate biosynthetic process; jasmonic acid mediated signaling pathway; negative regulation of defense response; oxidation-reduction process; pentose-phosphate shunt; photosynthesis, light reaction; protein targeting to membrane; regulation of hy…	GO:0016209 GO:0016491 GO:0051920	antioxidant activity; oxidoreductase activity; peroxiredoxin activity	GO:0005739 GO:0009507 GO:0009570 GO:0010319 GO:0048046	apoplast; chloroplast; chloroplast stroma; mitochondrion; stromule	PF00578 PF10417	AhpC/TSA family; C-terminal domain of 1-Cys peroxiredoxin	PTHR10681	THIOREDOXIN PEROXIDASE	KOG0852	Alkyl_hydroperoxide_reductase,_thiol_specific_antioxidant_and_related_enzymes
Glyma.02G200600	-2.19317	0.00381595	4.49819	3.45901	5.53737	3.36771	3.50792	3.50138	5.28868	5.04661	6.2768	410	UniRef100_K7LHY5 Uncharacterized protein (Fragment) n=1 Tax=Glycine max RepID=K7LHY5_SOYBN	0	99.72	UniRef100_Q9CAX1 Protein trichome birefringence-like 8 n=1 Tax=Arabidopsis thaliana RepID=TBL8_ARATH	7e-170	93.44	AT3G11570.1|Symbols:TBL8|TRICHOME BIREFRINGENCE-LIKE 8|chr3:3645540-3647328 REVERSE LENGTH=427	8e-173	93.44	GO:0008150	biological process	NA	NA	GO:0009507	chloroplast	PF03005	PF03005	PTHR13533	FAMILY NOT NAMED	NA	NA
Glyma.02G200700	-1.37102	0.0275732	5.51217	4.83874	6.18561	4.72396	4.92327	4.86897	6.10661	5.92188	6.52833	907	UniRef100_K7K9P4 Uncharacterized protein n=1 Tax=Glycine max RepID=K7K9P4_SOYBN	0	100	UniRef100_F4K2D7 LETM1-like protein n=1 Tax=Arabidopsis thaliana RepID=F4K2D7_ARATH	0	98.24	AT3G11560.4|Symbols:|LETM1-like protein|chr3:3639553-3645506 FORWARD LENGTH=872	0	92.55	GO:0010075	regulation of meristem growth	NA	NA	GO:0005739 GO:0009507 GO:0009941	chloroplast; chloroplast envelope; mitochondrion	PF07766	LETM1-like protein	PTHR14009	LEUCINE ZIPPER-EF-HAND CONTAINING TRANSMEMBRANE PROTEIN	KOG1043	Ca2+-binding_transmembrane_protein_LETM1/MRS7
Glyma.02G201500	-1.20358	0.0398804	3.3452	2.75713	3.93327	2.51287	2.90791	2.85061	3.61195	3.93583	4.25204	189	UniRef100_C6T125 Uncharacterized protein n=1 Tax=Glycine max RepID=C6T125_SOYBN	7e-133	100	NA	NA	NA	AT2G36145.1|Symbols:|unknown protein; FUNCTIONS IN: molecular_function unknown; INVOLVED IN: biological_process unknown; LOCATED IN: chloroplast thylakoid membrane, chloroplast stroma, chloroplast; EXPRESSED IN: 19 plant structures; EXPRESSED DURING: 13 growth stages; Has 49 Blast hits to 49 proteins in 17 species: Archae - 0; Bacteria - 0; Metazoa - 0; Fungi - 0; Plants - 49; Viruses - 0; Other …	1e-62	74.73	GO:0000023 GO:0006098 GO:0008150 GO:0019252 GO:0043085	biological process; maltose metabolic process; pentose-phosphate shunt; positive regulation of catalytic activity; starch biosynthetic process	GO:0003674	molecular function	GO:0009507 GO:0009535 GO:0009570	chloroplast; chloroplast stroma; chloroplast thylakoid membrane	NA	NA	NA	NA	NA	NA
Glyma.02G202700	-0.925064	0.00788834	4.29927	3.84449	4.75405	3.65338	3.95464	3.92545	4.65334	4.5289	5.07991	115	UniRef100_I1JGN2 Uncharacterized protein n=1 Tax=Glycine max RepID=I1JGN2_SOYBN	1e-78	100	NA	NA	NA	AT5G58005.2|Symbols:|Cytochrome c oxidase, subunit Vib family protein|chr5:23482234-23482757 FORWARD LENGTH=116	3e-61	96.55	NA	NA	GO:0004129	cytochrome-c oxidase activity	GO:0005634 GO:0005739	mitochondrion; nucleus	PF02297	Cytochrome oxidase c subunit VIb	NA	NA	NA	NA
Glyma.02G202900	-1.54548	0.0383546	6.8661	6.11464	7.61755	6.08963	6.09739	6.1569	7.57665	7.21869	8.0573	431	UniRef100_UPI0001B63FD6 PREDICTED: CBL-interacting serine/threonine-protein kinase 6 n=1 Tax=Glycine max RepID=UPI0001B63FD6	0	100	UniRef100_B0I554 Protein kinase n=1 Tax=Phaseolus vulgaris RepID=B0I554_PHAVU	0	96.77	AT4G30960.1|Symbols:CIPK6, SIP3, SNRK3.14, ATCIPK6|SOS3-interacting protein 3|chr4:15067400-15068725 FORWARD LENGTH=441	0	94.78	GO:0006468 GO:0007165 GO:0007275 GO:0009414 GO:0009651 GO:0010118 GO:0010540 GO:0019722 GO:0042538	basipetal auxin transport; calcium-mediated signaling; hyperosmotic salinity response; multicellular organismal development; protein phosphorylation; response to salt stress; response to water deprivation; signal transduction; stomatal movement	GO:0004672 GO:0004674 GO:0005515 GO:0005524 GO:0016301 GO:0016772	ATP binding; kinase activity; protein binding; protein kinase activity; protein serine/threonine kinase activity; transferase activity, transferring phosphorus-containing groups	GO:0005886	plasma membrane	PF00069 PF03822	Protein kinase domain; NAF domain	PTHR24345	SERINE/THREONINE-PROTEIN KINASE PLK	KOG0583	Serine/threonine_protein_kinase
Glyma.02G203300	-1.92192	0.0101486	6.88003	5.93103	7.82904	5.81099	5.85683	6.12526	7.64486	7.61607	8.22619	442	UniRef100_I1JGN9 Uncharacterized protein n=1 Tax=Glycine max RepID=I1JGN9_SOYBN	0	100	UniRef100_P48628 Omega-6 fatty acid desaturase, chloroplastic n=1 Tax=Glycine max RepID=FAD6C_SOYBN	0	100	AT4G30950.1|Symbols:FAD6, FADC, SFD4|fatty acid desaturase 6|chr4:15057278-15059673 REVERSE LENGTH=448	0	98.21	GO:0000096 GO:0006546 GO:0006629 GO:0006633 GO:0006636 GO:0006655 GO:0006733 GO:0006766 GO:0008652 GO:0009072 GO:0009106 GO:0009108 GO:0009117 GO:0009416 GO:0009695 GO:0010205 GO:0015994 GO:0015995 GO:0016117 GO:0019216 GO:0019288 GO:0019684 GO:0019748 GO:0031408 GO:0035304 GO:0044272	aromatic amino acid family metabolic process; carotenoid biosynthetic process; cellular amino acid biosynthetic process; chlorophyll biosynthetic process; chlorophyll metabolic process; coenzyme biosynthetic process; fatty acid biosynthetic process; glycine catabolic process; isopentenyl diphosphate biosynthetic process, mevalonate-independent pathway; jasmonic acid biosynthetic process; lipid me…	GO:0045485	omega-6 fatty acid desaturase activity	GO:0009507 GO:0009941	chloroplast; chloroplast envelope	PF00487	Fatty acid desaturase	PTHR19353	FATTY ACID DESATURASE 2	NA	NA
Glyma.02G203700	-1.08649	0.0107852	6.51234	5.97513	7.04954	5.99268	5.97252	5.96021	6.99505	6.86539	7.28818	161	UniRef100_I1JGP5 Uncharacterized protein n=1 Tax=Glycine max RepID=I1JGP5_SOYBN	1e-113	100	UniRef100_T2DPB8 Eukaryotic translation initiation factor 5A n=1 Tax=Phaseolus vulgaris RepID=T2DPB8_PHAVU	3e-109	100	AT1G13950.1|Symbols:EIF-5A, ELF5A-1, ATELF5A-1, EIF5A|eukaryotic elongation factor 5A-1|chr1:4773631-4774668 FORWARD LENGTH=158	3e-101	100.63	GO:0006413 GO:0006452 GO:0008612 GO:0010089 GO:0045901 GO:0045905	peptidyl-lysine modification to hypusine; positive regulation of translational elongation; positive regulation of translational termination; translational frameshifting; translational initiation; xylem development	GO:0003723 GO:0003743 GO:0003746 GO:0043022	RNA binding; ribosome binding; translation elongation factor activity; translation initiation factor activity	GO:0005737	cytoplasm	PF01287	Eukaryotic elongation factor 5A hypusine, DNA-binding OB fold	PTHR11673	TRANSLATION INITIATION FACTOR 5A-RELATED	KOG3271	Translation_initiation_factor_5A_(eIF-5A)
Glyma.02G204000	0.693475	0.0462329	5.33983	5.70654	4.97312	5.758	5.66105	5.70056	5.18499	5.23619	4.49816	571	UniRef100_I1JGP8 Uncharacterized protein n=1 Tax=Glycine max RepID=I1JGP8_SOYBN	0	100	UniRef100_G7JGP9 Leucine aminopeptidase n=1 Tax=Medicago truncatula RepID=G7JGP9_MEDTR	0	95.59	AT4G30920.1|Symbols:|Cytosol aminopeptidase family protein|chr4:15046589-15049304 REVERSE LENGTH=583	0	94.34	GO:0006508 GO:0010150 GO:0019538	leaf senescence; protein metabolic process; proteolysis	GO:0004177 GO:0008235 GO:0030145	aminopeptidase activity; manganese ion binding; metalloexopeptidase activity	GO:0005622 GO:0005737 GO:0005773 GO:0005829 GO:0009507 GO:0009570	chloroplast; chloroplast stroma; cytoplasm; cytosol; intracellular; vacuole	PF02789 PF00883	Cytosol aminopeptidase family, N-terminal domain; Cytosol aminopeptidase family, catalytic domain	PTHR11963	LEUCINE AMINOPEPTIDASE-RELATED	KOG2597	Predicted_aminopeptidase_of_the_M17_family
Glyma.02G205700	-1.52701	0.0113502	5.61436	4.87364	6.35507	4.86585	5.08007	4.675	5.88388	6.35137	6.82995	276	UniRef100_I1JGR6 Translation initiation factor IF-3 n=1 Tax=Glycine max RepID=I1JGR6_SOYBN	0	100	UniRef100_I1JGR6 Translation initiation factor IF-3 n=1 Tax=Glycine max RepID=I1JGR6_SOYBN	0	100	AT4G30690.1|Symbols:|Translation initiation factor 3 protein|chr4:14960742-14962328 FORWARD LENGTH=281	2e-91	87.9	GO:0006413	translational initiation	GO:0003743	translation initiation factor activity	GO:0005618 GO:0005737 GO:0009507	cell wall; chloroplast; cytoplasm	PF05198 PF00707	Translation initiation factor IF-3, N-terminal domain; Translation initiation factor IF-3, C-terminal domain	PTHR10938	TRANSLATION INITIATION FACTOR IF-3	NA	NA
Glyma.02G206000	-1.59562	0.0347797	4.51106	3.72249	5.29963	3.72705	3.48317	3.95725	4.93483	5.50262	5.46146	610	UniRef100_I1JGR9 Uncharacterized protein n=1 Tax=Glycine max RepID=I1JGR9_SOYBN	0	100	UniRef100_Q9SUH5 QWRF motif-containing protein 8 n=1 Tax=Arabidopsis thaliana RepID=QWRF8_ARATH	2e-175	90.37	AT4G30710.1|Symbols:QWRF8|Family of unknown function (DUF566) _x0001_|chr4:14965538-14967881 REVERSE LENGTH=644	2e-178	90.37	GO:0008150	biological process	NA	NA	NA	NA	PF04484	Family of unknown function (DUF566)	NA	NA	NA	NA
Glyma.02G206700	-1.3313	0.0213909	6.95491	6.28836	7.62146	6.04712	6.62818	6.18977	7.35243	7.59687	7.91507	148	UniRef100_I1JGS8 50S ribosomal protein L35 n=1 Tax=Glycine max RepID=I1JGS8_SOYBN	2e-99	100	UniRef100_I1JGS8 50S ribosomal protein L35 n=1 Tax=Glycine max RepID=I1JGS8_SOYBN	2e-99	100	AT2G24090.1|Symbols:|Ribosomal protein L35|chr2:10242038-10243416 FORWARD LENGTH=145	5e-43	67.59	GO:0006098 GO:0006412	pentose-phosphate shunt; translation	GO:0003735	structural constituent of ribosome	GO:0005622 GO:0005840 GO:0009507	chloroplast; intracellular; ribosome	PF01632	Ribosomal protein L35	NA	NA	NA	NA
Glyma.02G209000	-1.55807	0.0310663	6.13543	5.38004	6.89081	5.02037	5.61432	5.50545	6.63436	6.54519	7.49287	348	UniRef100_I1JGV6 Uncharacterized protein n=1 Tax=Glycine max RepID=I1JGV6_SOYBN	0	100	UniRef100_I6PC02 APX n=1 Tax=Dimocarpus longan RepID=I6PC02_9ROSI	3e-180	101.76	AT4G09010.1|Symbols:APX4, TL29|ascorbate peroxidase 4|chr4:5777502-5779338 REVERSE LENGTH=349	3e-166	99.14	GO:0006098 GO:0006364 GO:0006979 GO:0009637 GO:0010103 GO:0010114 GO:0010218 GO:0015979 GO:0015995 GO:0019252 GO:0019288 GO:0019684 GO:0019760 GO:0055114	chlorophyll biosynthetic process; glucosinolate metabolic process; isopentenyl diphosphate biosynthetic process, mevalonate-independent pathway; oxidation-reduction process; pentose-phosphate shunt; photosynthesis; photosynthesis, light reaction; rRNA processing; response to blue light; response to far red light; response to oxidative stress; response to red light; starch biosynthetic process; st…	GO:0004601 GO:0005515	peroxidase activity; protein binding	GO:0005634 GO:0005737 GO:0009507 GO:0009534 GO:0009535 GO:0009543 GO:0009579 GO:0031977	chloroplast; chloroplast thylakoid; chloroplast thylakoid lumen; chloroplast thylakoid membrane; cytoplasm; nucleus; thylakoid; thylakoid lumen	PF00141	Peroxidase	NA	NA	NA	NA
Glyma.02G211000	-2.10175	0.00101686	2.4167	1.47005	3.36335	1.64043	0.870426	1.8993	2.81788	2.77401	4.49816	345	UniRef100_I1JGW8 Uncharacterized protein n=1 Tax=Glycine max RepID=I1JGW8_SOYBN	0	100	UniRef100_G7KBC7 Purine permease n=1 Tax=Medicago truncatula RepID=G7KBC7_MEDTR	0	93.13	AT1G28220.1|Symbols:ATPUP3, PUP3|purine permease 3|chr1:9860303-9861434 REVERSE LENGTH=351	3e-137	93.16	GO:0006863 GO:0015931	nucleobase-containing compound transport; purine nucleobase transport	GO:0005345	purine nucleobase transmembrane transporter activity	GO:0009507 GO:0016020	chloroplast; membrane	PF03151 PF00892	Triose-phosphate Transporter family; EamA-like transporter family	NA	NA	KOG1443	Predicted_integral_membrane_protein
Glyma.02G212100	-1.99444	0.0497889	1.95944	1.04968	2.86921	1.24131	0.391882	1.51584	2.57102	2.17611	3.8605	200	UniRef100_C6SWE1 Uncharacterized protein n=1 Tax=Glycine max RepID=C6SWE1_SOYBN	1e-142	100	UniRef100_Q7XV54 OSJNBa0086B14.1 protein n=3 Tax=Oryza sativa RepID=Q7XV54_ORYSJ	3e-13	21.33	AT1G02070.1|Symbols:|unknown protein; BEST Arabidopsis thaliana protein match is: unknown protein (TAIR:AT3G60520.1); Has 98 Blast hits to 98 proteins in 13 species: Archae - 0; Bacteria - 0; Metazoa - 0; Fungi - 0; Plants - 98; Viruses - 0; Other Eukaryotes - 0 (source: NCBI BLink).|chr1:370445-370947 REVERSE LENGTH=131	2e-12	35.11	NA	NA	NA	NA	GO:0005575	cellular component	NA	NA	NA	NA	NA	NA
Glyma.02G212500	-1.33646	0.023301	3.70875	3.14673	4.27076	3.06085	3.12615	3.25321	4.21987	3.33862	5.25378	156	UniRef100_C6SXB3 Uncharacterized protein n=1 Tax=Glycine max RepID=C6SXB3_SOYBN	4e-112	100	UniRef100_G7KBI1 Chaperone protein dnaJ n=1 Tax=Medicago truncatula RepID=G7KBI1_MEDTR	1e-59	88.36	AT2G33735.1|Symbols:|Chaperone DnaJ-domain superfamily protein|chr2:14268532-14269394 REVERSE LENGTH=119	7e-42	84.03	GO:0006457	protein folding	GO:0031072 GO:0051082	heat shock protein binding; unfolded protein binding	GO:0005737	cytoplasm	PF00226	DnaJ domain	PTHR24077	FAMILY NOT NAMED	NA	NA
Glyma.02G213000	10.9964	0.0169058	0.750285	4.22907	-2.7285	3.70117	4.62065	4.3654	-2.7285	-2.7285	-2.7285	452	UniRef100_I1JGY9 Uncharacterized protein n=1 Tax=Glycine max RepID=I1JGY9_SOYBN	0	100	UniRef100_G7J557 Aspartic proteinase nepenthesin-1 n=1 Tax=Medicago truncatula RepID=G7J557_MEDTR	0	100.91	AT1G09750.1|Symbols:|Eukaryotic aspartyl protease family protein|chr1:3157541-3158960 FORWARD LENGTH=449	4e-166	93.99	GO:0006508	proteolysis	GO:0004190	aspartic-type endopeptidase activity	GO:0005576 GO:0005618 GO:0009505 GO:0048046	apoplast; cell wall; extracellular region; plant-type cell wall	PF00026	Eukaryotic aspartyl protease	PTHR13683	ASPARTYL PROTEASES	KOG1339	Aspartyl_protease
Glyma.02G214400	-2.10669	0.00654746	4.40711	3.40591	5.4083	3.5176	3.36167	3.33846	5.31572	4.82829	6.08089	170	UniRef100_I1JH03 Uncharacterized protein n=1 Tax=Glycine max RepID=I1JH03_SOYBN	9e-118	100	NA	NA	NA	AT4G38060.2|Symbols:|unknown protein; BEST Arabidopsis thaliana protein match is: unknown protein (TAIR:AT5G65480.1); Has 35333 Blast hits to 34131 proteins in 2444 species: Archae - 798; Bacteria - 22429; Metazoa - 974; Fungi - 991; Plants - 531; Viruses - 0; Other Eukaryotes - 9610 (source: NCBI BLink).|chr4:17873709-17874379 REVERSE LENGTH=136	2e-14	95.59	GO:0008150	biological process	GO:0003674	molecular function	GO:0005739 GO:0009507	chloroplast; mitochondrion	NA	NA	NA	NA	NA	NA
Glyma.02G216000	0.71262	0.0253768	5.00285	5.37533	4.63038	5.46072	5.09377	5.57151	4.88756	4.87602	4.12755	3650	UniRef100_K7K9Y5 Uncharacterized protein n=1 Tax=Glycine max RepID=K7K9Y5_SOYBN	0	100	UniRef100_G7JYH3 E3 ubiquitin-protein ligase HUWE1 n=1 Tax=Medicago truncatula RepID=G7JYH3_MEDTR	0	99.84	AT1G70320.1|Symbols:UPL2|ubiquitin-protein ligase 2|chr1:26488745-26501281 REVERSE LENGTH=3658	0	54.87	GO:0006464 GO:0006511 GO:0016567 GO:0042787	cellular protein modification process; protein ubiquitination; protein ubiquitination involved in ubiquitin-dependent protein catabolic process; ubiquitin-dependent protein catabolic process	GO:0004842 GO:0016881	acid-amino acid ligase activity; ubiquitin-protein ligase activity	GO:0000151 GO:0005622 GO:0005634 GO:0005739 GO:0005829	cytosol; intracellular; mitochondrion; nucleus; ubiquitin ligase complex	PF06012 PF06025 PF00627 PF00632	Domain of Unknown Function (DUF908); Domain of Unknown Function (DUF913); UBA/TS-N domain; HECT-domain (ubiquitin-transferase)	PTHR11254	HECT DOMAIN UBIQUITIN-PROTEIN LIGASE	KOG0939	E3_ubiquitin-protein_ligase/Putative_upstream_regulatory_element_binding_protein
Glyma.02G216600	-1.53782	0.00362825	3.88813	3.16549	4.61077	3.05268	3.29686	3.14692	4.2668	4.26775	5.29778	244	UniRef100_UPI0003DE76E5 PREDICTED: agamous-like MADS-box protein AGL16-like isoform X2 n=1 Tax=Glycine max RepID=UPI0003DE76E5	3e-177	100	UniRef100_U5L2C5 MADS box protein MADS64 n=1 Tax=Gossypium hirsutum RepID=U5L2C5_GOSHI	5e-116	88.05	AT3G57230.1|Symbols:AGL16|AGAMOUS-like 16|chr3:21177710-21180671 FORWARD LENGTH=240	1e-98	89.58	GO:0006355 GO:0006944 GO:0009556 GO:0010440 GO:0048481 GO:0052543	callose deposition in cell wall; cellular membrane fusion; microsporogenesis; ovule development; regulation of transcription, DNA-dependent; stomatal lineage progression	GO:0003700 GO:0005515 GO:0008134 GO:0042803	protein binding; protein homodimerization activity; sequence-specific DNA binding transcription factor activity; transcription factor binding	GO:0005634	nucleus	PF00319 PF01486	SRF-type transcription factor (DNA-binding and dimerisation domain); K-box region	PTHR11945	MADS BOX PROTEIN	KOG0014	MADS_box_transcription_factor
Glyma.02G217100	1.25976	0.0239216	3.92605	4.56291	3.28918	4.44396	4.49007	4.75471	3.52196	3.45094	2.89463	515	UniRef100_UPI0001D62E90 PREDICTED: serine hydroxymethyltransferase, mitochondrial n=1 Tax=Glycine max RepID=UPI0001D62E90	0	100	UniRef100_K7KA00 Serine hydroxymethyltransferase n=1 Tax=Glycine max RepID=K7KA00_SOYBN	0	103.01	AT5G26780.1|Symbols:SHM2|serine hydroxymethyltransferase 2|chr5:9418299-9421725 FORWARD LENGTH=517	0	98.65	GO:0006544 GO:0006563 GO:0009744 GO:0009749 GO:0009750	L-serine metabolic process; glycine metabolic process; response to fructose stimulus; response to glucose stimulus; response to sucrose stimulus	GO:0003824 GO:0004372 GO:0008270 GO:0030170 GO:0050897	catalytic activity; cobalt ion binding; glycine hydroxymethyltransferase activity; pyridoxal phosphate binding; zinc ion binding	GO:0005739 GO:0005747 GO:0005829	cytosol; mitochondrial respiratory chain complex I; mitochondrion	PF00464	Serine hydroxymethyltransferase	PTHR11680	SERINE HYDROXYMETHYLTRANSFERASE	KOG2467	Glycine/serine_hydroxymethyltransferase
Glyma.02G218300	-1.76911	0.0219063	7.2433	6.3834	8.1032	6.26772	6.45122	6.43128	8.12221	7.62508	8.56232	543	UniRef100_I1JH44 Glutamyl-tRNA reductase n=1 Tax=Glycine max RepID=I1JH44_SOYBN	0	100	UniRef100_I1JH44 Glutamyl-tRNA reductase n=1 Tax=Glycine max RepID=I1JH44_SOYBN	0	100	AT1G58290.1|Symbols:HEMA1|Glutamyl-tRNA reductase family protein|chr1:21624028-21626051 REVERSE LENGTH=543	0	92.45	GO:0000302 GO:0006779 GO:0006783 GO:0009416 GO:0010039 GO:0015995 GO:0033014 GO:0055072 GO:0055114	chlorophyll biosynthetic process; heme biosynthetic process; iron ion homeostasis; oxidation-reduction process; porphyrin-containing compound biosynthetic process; response to iron ion; response to light stimulus; response to reactive oxygen species; tetrapyrrole biosynthetic process	GO:0000166 GO:0005515 GO:0008883 GO:0050661	NADP binding; glutamyl-tRNA reductase activity; nucleotide binding; protein binding	GO:0009507	chloroplast	PF05201 PF00745 PF01488	Glutamyl-tRNAGlu reductase, N-terminal domain; Glutamyl-tRNAGlu reductase, dimerisation domain; Shikimate / quinate 5-dehydrogenase	PTHR13812	ORNITHINE CYCLODEAMINASE-RELATED	NA	NA
Glyma.02G221500	-5.71967	0.00395971	-1.81282	-2.7285	-0.897137	-2.7285	-2.7285	-2.7285	-1.8672	-1.23817	0.413964	150	UniRef100_K7KA40 Uncharacterized protein n=1 Tax=Glycine max RepID=K7KA40_SOYBN	8e-90	83.02	UniRef100_Q2PMT2 30S ribosomal protein S2, chloroplastic n=2 Tax=Glycine RepID=RR2_SOYBN	2e-65	57.2	ATCG00160.1|Symbols:RPS2|ribosomal protein S2|chrC:15013-15723 REVERSE LENGTH=236	2e-53	57.2	GO:0006091 GO:0006354 GO:0006412 GO:0015979	DNA-dependent transcription, elongation; generation of precursor metabolites and energy; photosynthesis; translation	GO:0003735	structural constituent of ribosome	GO:0000312 GO:0005622 GO:0005840 GO:0009507 GO:0009570 GO:0015935 GO:0016020	chloroplast; chloroplast stroma; intracellular; membrane; plastid small ribosomal subunit; ribosome; small ribosomal subunit	PF00318	Ribosomal protein S2	PTHR12534	30S RIBOSOMAL PROTEIN S2 (PROKARYOTIC AND ORGANELLAR)	NA	NA
Glyma.02G221600	-1.89612	0.00900274	1.56191	0.74428	2.37954	0.555242	0.650905	1.02669	1.98941	1.71839	3.43082	451	UniRef100_I1JH78 Uncharacterized protein n=1 Tax=Glycine max RepID=I1JH78_SOYBN	0	100	UniRef100_G7J9N9 UNC93-like protein C922.05c n=1 Tax=Medicago truncatula RepID=G7J9N9_MEDTR	0	93.98	AT1G18010.1|Symbols:|Major facilitator superfamily protein|chr1:6199980-6201359 FORWARD LENGTH=459	0	96.51	GO:0055085	transmembrane transport	GO:0003674	molecular function	GO:0016021	integral to membrane	PF05978	Ion channel regulatory protein UNC-93	PTHR23294	ET TRANSLATION PRODUCT-RELATED	KOG3098	Uncharacterized_conserved_protein
Glyma.02G222300	-1.71799	0.0219957	4.96499	4.15768	5.7723	4.17731	3.82274	4.47301	5.4232	6.57442	5.31928	590	UniRef100_I1JH85 NAC transcription factor n=1 Tax=Glycine max RepID=I1JH85_SOYBN	0	100	UniRef100_I1JH85 NAC transcription factor n=1 Tax=Glycine max RepID=I1JH85_SOYBN	0	100	AT4G35580.3|Symbols:NTL9|NAC transcription factor-like 9|chr4:16888534-16890744 REVERSE LENGTH=533	3e-97	82.55	GO:0000956 GO:0006355 GO:0006487 GO:0008284 GO:0031347 GO:0045892	negative regulation of transcription, DNA-dependent; nuclear-transcribed mRNA catabolic process; positive regulation of cell proliferation; protein N-linked glycosylation; regulation of defense response; regulation of transcription, DNA-dependent	GO:0003700 GO:0005515 GO:0005516	calmodulin binding; protein binding; sequence-specific DNA binding transcription factor activity	GO:0005634	nucleus	PF02365	No apical meristem (NAM) protein	NA	NA	NA	NA
Glyma.02G224900	-1.53187	0.00568624	3.42987	2.67839	4.18135	3.09305	2.05334	2.88879	4.05854	3.65233	4.83319	309	UniRef100_I1JHB2 Uncharacterized protein n=1 Tax=Glycine max RepID=I1JHB2_SOYBN	0	100	UniRef100_Q0PJL5 MYB transcription factor MYB57 n=1 Tax=Glycine max RepID=Q0PJL5_SOYBN	0	99.68	AT2G38090.1|Symbols:|Duplicated homeodomain-like superfamily protein|chr2:15945278-15946775 FORWARD LENGTH=298	7e-96	67.11	GO:0006355	regulation of transcription, DNA-dependent	GO:0003677 GO:0003700	DNA binding; sequence-specific DNA binding transcription factor activity	GO:0005634	nucleus	PF00249	Myb-like DNA-binding domain	PTHR25040	FAMILY NOT NAMED	NA	NA
Glyma.02G225300	-1.48051	0.0327299	5.87648	5.14922	6.60373	5.08984	5.14989	5.20794	6.56095	6.30977	6.94047	804	UniRef100_I1JHB5 Uncharacterized protein n=1 Tax=Glycine max RepID=I1JHB5_SOYBN	0	100	UniRef100_G7K6A4 Cell division protease ftsH-like protein n=1 Tax=Medicago truncatula RepID=G7K6A4_MEDTR	0	101.26	AT5G58870.1|Symbols:ftsh9|FTSH protease 9|chr5:23770080-23773719 REVERSE LENGTH=806	0	99.63	GO:0006508 GO:0010304 GO:0030163	PSII associated light-harvesting complex II catabolic process; protein catabolic process; proteolysis	GO:0000166 GO:0004176 GO:0004222 GO:0005524 GO:0008237 GO:0008270 GO:0016887 GO:0017111	ATP-dependent peptidase activity; ATP binding; ATPase activity; metalloendopeptidase activity; metallopeptidase activity; nucleoside-triphosphatase activity; nucleotide binding; zinc ion binding	GO:0009507 GO:0009941 GO:0016020 GO:0016021	chloroplast; chloroplast envelope; integral to membrane; membrane	PF01434 PF00004 PF06480	Peptidase family M41; ATPase family associated with various cellular activities (AAA); FtsH Extracellular	PTHR23076	METALLOPROTEASE M41 FTSH	KOG0731	AAA+-type_ATPase_containing_the_peptidase_M41_domain
Glyma.02G227600	-1.06915	0.00769614	4.57729	4.05703	5.09755	3.99759	4.2073	3.96621	5.04662	4.77173	5.47429	268	UniRef100_I1JHD7 Uncharacterized protein n=1 Tax=Glycine max RepID=I1JHD7_SOYBN	0	100	UniRef100_T2DMZ5 SelT-like protein-like protein n=1 Tax=Phaseolus vulgaris RepID=T2DMZ5_PHAVU	7e-109	94.21	AT5G58640.1|Symbols:|Selenoprotein, Rdx type|chr5:23697996-23699505 FORWARD LENGTH=228	2e-89	101.75	GO:0045454	cell redox homeostasis	GO:0008430	selenium binding	GO:0005783 GO:0005886 GO:0009507	chloroplast; endoplasmic reticulum; plasma membrane	PF10262	Rdx family	PTHR13544	SELENOPROTEIN T	KOG3286	Selenoprotein_T
Glyma.02G227700	-0.856547	0.0304192	4.31612	3.94073	4.6915	4.10808	3.5875	4.12661	4.74237	3.8967	5.43543	486	UniRef100_I1JHD9 Uncharacterized protein n=1 Tax=Glycine max RepID=I1JHD9_SOYBN	0	100	UniRef100_A9PHN0 Pyridine nucleotide-disulfide oxidoreductase family protein n=1 Tax=Populus trichocarpa RepID=A9PHN0_POPTR	0	95.08	AT1G07180.1|Symbols:ATNDI1, NDA1|alternative NAD(P)H dehydrogenase 1|chr1:2204414-2206773 FORWARD LENGTH=510	0	95.1	GO:0010264 GO:0071482	cellular response to light stimulus; myo-inositol hexakisphosphate biosynthetic process	GO:0003954 GO:0016491 GO:0050660	NADH dehydrogenase activity; flavin adenine dinucleotide binding; oxidoreductase activity	GO:0005739 GO:0005777 GO:0031304	intrinsic to mitochondrial inner membrane; mitochondrion; peroxisome	PF07992 PF00070	Pyridine nucleotide-disulphide oxidoreductase; Pyridine nucleotide-disulphide oxidoreductase	PTHR22915	NADH DEHYDROGENASE-RELATED	KOG2495	NADH-dehydrogenase_(ubiquinone)
Glyma.02G228000	3.44038	0.015024	-1.41137	-0.381337	-2.4414	-0.580186	-0.112428	-0.451399	-1.8672	-2.7285	-2.7285	302	UniRef100_K7KA71 Uncharacterized protein (Fragment) n=1 Tax=Glycine max RepID=K7KA71_SOYBN	0	100	UniRef100_E4MYC2 mRNA, clone: RTFL01-48-D04 n=2 Tax=Eutrema RepID=E4MYC2_THEHA	3e-121	75.38	AT5G58600.1|Symbols:PMR5, TBL44|Plant protein of unknown function (DUF828)|chr5:23683944-23685679 REVERSE LENGTH=402	1e-123	74.63	GO:0006333 GO:0009620	chromatin assembly or disassembly; response to fungus	GO:0003674	molecular function	GO:0005783	endoplasmic reticulum	PF03005	PF03005	PTHR13533	FAMILY NOT NAMED	NA	NA
Glyma.02G228400	1.49868	0.044713	3.26544	4.18244	2.34844	4.06002	4.2905	4.19679	2.93873	3.31902	0.787567	1707	UniRef100_I1JHE9 Clathrin heavy chain n=1 Tax=Glycine max RepID=I1JHE9_SOYBN	0	100	UniRef100_I1JHE9 Clathrin heavy chain n=1 Tax=Glycine max RepID=I1JHE9_SOYBN	0	100	AT3G11130.1|Symbols:|Clathrin, heavy chain|chr3:3482575-3491667 REVERSE LENGTH=1705	0	97.07	GO:0006886 GO:0006897 GO:0016192	endocytosis; intracellular protein transport; vesicle-mediated transport	GO:0005198 GO:0005515	protein binding; structural molecule activity	GO:0005773 GO:0005774 GO:0005794 GO:0005886 GO:0009506 GO:0030130 GO:0030132	Golgi apparatus; clathrin coat of coated pit; clathrin coat of trans-Golgi network vesicle; plasma membrane; plasmodesma; vacuolar membrane; vacuole	PF01394 PF00637 PF09268	Clathrin propeller repeat; Region in Clathrin and VPS; Clathrin, heavy-chain linker	PTHR10292	CLATHRIN HEAVY CHAIN	KOG0985	Vesicle_coat_protein_clathrin,_heavy_chain
Glyma.02G228500	2.25928	0.0332449	1.70206	2.82176	0.58236	3.01955	2.79175	2.65397	0.999425	0.839192	-0.091538	760	UniRef100_K7KA75 Potassium transporter n=2 Tax=Glycine max RepID=K7KA75_SOYBN	0	100	UniRef100_K7KA75 Potassium transporter n=2 Tax=Glycine max RepID=K7KA75_SOYBN	0	100	AT2G30070.1|Symbols:ATKT1, ATKT1P, ATKUP1, KUP1, KT1|potassium transporter 1|chr2:12835097-12838466 FORWARD LENGTH=712	0	106.6	GO:0006813 GO:0071805	potassium ion transmembrane transport; potassium ion transport	GO:0015079	potassium ion transmembrane transporter activity	GO:0005886 GO:0016020	membrane; plasma membrane	PF02705	K+ potassium transporter	NA	NA	NA	NA
Glyma.02G231100	-1.95412	0.0139852	4.50091	3.58493	5.41688	3.4997	3.33425	3.92085	4.98059	5.00428	6.26577	394	UniRef100_C6T9W2 Uncharacterized protein n=1 Tax=Glycine max RepID=C6T9W2_SOYBN	0	100	UniRef100_G7KEE1 Pectinesterase n=1 Tax=Medicago truncatula RepID=G7KEE1_MEDTR	0	98.25	AT1G07010.1|Symbols:|Calcineurin-like metallo-phosphoesterase superfamily protein|chr1:2152949-2154968 FORWARD LENGTH=389	0	100.77	GO:0010264	myo-inositol hexakisphosphate biosynthetic process	GO:0004722 GO:0016787	hydrolase activity; protein serine/threonine phosphatase activity	GO:0005777 GO:0009507	chloroplast; peroxisome	PF00149	Calcineurin-like phosphoesterase	PTHR11668	SERINE/THREONINE PROTEIN PHOSPHATASE	KOG0374	Serine/threonine_specific_protein_phosphatase_PP1,_catalytic_subunit
Glyma.02G233300	-3.93829	0.00124521	3.95957	2.06534	5.8538	2.30863	1.67037	2.21704	4.93483	6.42886	6.19773	159	UniRef100_K7KAA7 Uncharacterized protein n=2 Tax=Glycine max RepID=K7KAA7_SOYBN	1e-110	100	UniRef100_G7K7C1 Transcription factor bHLH93 n=1 Tax=Medicago truncatula RepID=G7K7C1_MEDTR	2e-41	98.71	AT2G40435.1|Symbols:|BEST Arabidopsis thaliana protein match is: transcription regulators (TAIR:AT3G56220.1); Has 289 Blast hits to 289 proteins in 30 species: Archae - 0; Bacteria - 0; Metazoa - 0; Fungi - 0; Plants - 289; Viruses - 0; Other Eukaryotes - 0 (source: NCBI BLink).|chr2:16887048-16888407 FORWARD LENGTH=158	8e-43	98.1	NA	NA	NA	NA	GO:0005634	nucleus	NA	NA	NA	NA	NA	NA
Glyma.02G234100	-0.892244	0.0272156	3.03294	2.6086	3.45727	2.6382	2.72293	2.46468	3.2872	3.12949	3.95511	137	UniRef100_I1JHK3 Uncharacterized protein n=1 Tax=Glycine max RepID=I1JHK3_SOYBN	4e-94	100	NA	NA	NA	AT2G30330.1|Symbols:BLOS1|GCN5L1 family protein|chr2:12929045-12929688 REVERSE LENGTH=152	4e-49	75.66	GO:0016197 GO:0019722 GO:0045324 GO:0048364	calcium-mediated signaling; endosomal transport; late endosome to vacuole transport; root development	GO:0005515	protein binding	GO:0005634 GO:0005768 GO:0031083	BLOC-1 complex; endosome; nucleus	PF06320	GCN5-like protein 1 (GCN5L1)	PTHR13073	GCN5-RELATED	KOG3390	General_control_of_amino-acid_synthesis_5-like_1
Glyma.02G235700	-1.74625	0.013412	2.96443	2.13161	3.79725	2.41436	2.11908	1.86139	3.62642	3.35796	4.40737	609	UniRef100_I1JHL5 Uncharacterized protein n=1 Tax=Glycine max RepID=I1JHL5_SOYBN	0	100	UniRef100_C0M0Q3 With no lysine kinase n=1 Tax=Glycine max RepID=C0M0Q3_SOYBN	0	98.82	AT5G58350.1|Symbols:WNK4, ZIK2|with no lysine (K) kinase 4|chr5:23585505-23587681 FORWARD LENGTH=571	0	101.4	GO:0006468 GO:0010260 GO:0016036 GO:0019375 GO:0042631 GO:0046777	cellular response to phosphate starvation; cellular response to water deprivation; galactolipid biosynthetic process; organ senescence; protein autophosphorylation; protein phosphorylation	GO:0004672 GO:0004674 GO:0005524 GO:0016301 GO:0016772	ATP binding; kinase activity; protein kinase activity; protein serine/threonine kinase activity; transferase activity, transferring phosphorus-containing groups	GO:0005634 GO:0005737	cytoplasm; nucleus	PF00069	Protein kinase domain	PTHR13902	SERINE/THREONINE-PROTEIN KINASE WNK (WITH NO LYSINE)-RELATED	KOG0584	Serine/threonine_protein_kinase
Glyma.02G236200	1.19633	0.0209246	2.32322	2.98111	1.66534	3.09305	2.87022	2.98007	1.98941	2.21904	0.787567	365	UniRef100_I1JHM0 Uncharacterized protein n=1 Tax=Glycine max RepID=I1JHM0_SOYBN	0	100	UniRef100_G7K0T5 Transcription factor RF2b n=1 Tax=Medicago truncatula RepID=G7K0T5_MEDTR	6e-180	89.39	AT2G40620.1|Symbols:|Basic-leucine zipper (bZIP) transcription factor family protein|chr2:16954804-16956872 REVERSE LENGTH=367	2e-101	99.18	GO:0006355	regulation of transcription, DNA-dependent	GO:0003677 GO:0003700 GO:0043565 GO:0046983	DNA binding; protein dimerization activity; sequence-specific DNA binding; sequence-specific DNA binding transcription factor activity	GO:0005634	nucleus	PF00170	bZIP transcription factor	PTHR22952	CAMP-RESPONSE ELEMENT BINDING PROTEIN-RELATED	KOG3192	Mitochondrial_J-type_chaperone
Glyma.02G237100	-1.71008	0.0190431	4.222	3.41207	5.03192	3.41306	3.12615	3.69701	4.929	4.44096	5.72581	581	UniRef100_I1JHM9 Uncharacterized protein n=2 Tax=Glycine max RepID=I1JHM9_SOYBN	0	100	UniRef100_G7K0V9 Root phototropism protein n=1 Tax=Medicago truncatula RepID=G7K0V9_MEDTR	0	100.17	AT2G30520.1|Symbols:RPT2|Phototropic-responsive NPH3 family protein|chr2:13002920-13005573 REVERSE LENGTH=593	0	97.13	GO:0006816 GO:0007030 GO:0009416 GO:0009638 GO:0009651 GO:0009954 GO:0010227 GO:0019344 GO:0048439	Golgi organization; calcium ion transport; cysteine biosynthetic process; floral organ abscission; flower morphogenesis; phototropism; proximal/distal pattern formation; response to light stimulus; response to salt stress	GO:0004871	signal transducer activity	GO:0005634 GO:0005737 GO:0005886	cytoplasm; nucleus; plasma membrane	PF00651 PF03000	BTB/POZ domain; NPH3 family	PTHR24413	FAMILY NOT NAMED	NA	NA
Glyma.02G237700	-0.647671	0.0205977	5.39199	5.07738	5.70659	4.9714	5.24867	5.01208	5.45191	5.58698	6.08089	68	UniRef100_I1JHN5 Uncharacterized protein n=1 Tax=Glycine max RepID=I1JHN5_SOYBN	2e-39	100	UniRef100_G7K5T7 Cytochrome b-c1 complex subunit n=1 Tax=Medicago truncatula RepID=G7K5T7_MEDTR	4e-28	32.95	AT3G10860.1|Symbols:|Cytochrome b-c1 complex, subunit 8 protein|chr3:3399815-3400514 FORWARD LENGTH=72	6e-28	77.78	GO:0009853	photorespiration	GO:0008121	ubiquinol-cytochrome-c reductase activity	GO:0005739 GO:0005750 GO:0016020	membrane; mitochondrial respiratory chain complex III; mitochondrion	PF10890	Protein of unknown function (DUF2741)	NA	NA	NA	NA
Glyma.02G238600	-2.16745	0.019468	3.71586	2.67937	4.75235	2.73322	2.22242	3.08248	4.34761	4.36653	5.54293	270	UniRef100_I1JHP6 Uncharacterized protein n=1 Tax=Glycine max RepID=I1JHP6_SOYBN	0	100	UniRef100_M8AY60 Transmembrane protein 56-B n=1 Tax=Triticum urartu RepID=M8AY60_TRIUA	1e-95	90.25	AT4G10360.2|Symbols:|TRAM, LAG1 and CLN8 (TLC) lipid-sensing domain containing protein|chr4:6420679-6422108 FORWARD LENGTH=266	2e-103	93.98	GO:0008150	biological process	GO:0003674	molecular function	GO:0016021	integral to membrane	PF03798	TLC domain	PTHR13439	CT120 PROTEIN	KOG4561	Uncharacterized_conserved_protein,_contains_TBC_domain
Glyma.02G239800	-3.34602	0.0114725	-1.2287	-2.18845	-0.268957	-2.33662	-2.21494	-2.01377	-1.33161	-0.26283	0.787567	175	UniRef100_I1JHR1 Uncharacterized protein n=1 Tax=Glycine max RepID=I1JHR1_SOYBN	2e-121	100	NA	NA	NA	AT5G56550.1|Symbols:OXS3, ATOXS3|oxidative stress 3|chr5:22895847-22896502 REVERSE LENGTH=172	2e-16	39.53	GO:0006979 GO:0046686	response to cadmium ion; response to oxidative stress	GO:0003674	molecular function	GO:0005634 GO:0016607	nuclear speck; nucleus	NA	NA	NA	NA	NA	NA
Glyma.02G239900	-1.60736	0.0431473	1.26395	0.634312	1.8936	0.76966	0.590378	0.542898	1.31735	1.22349	3.13995	291	UniRef100_K7KAF5 Uncharacterized protein n=1 Tax=Glycine max RepID=K7KAF5_SOYBN	0	100	UniRef100_Q9SHF8 T19E23.2 n=2 Tax=Arabidopsis thaliana RepID=Q9SHF8_ARATH	1e-32	72.93	AT1G31240.1|Symbols:|Bromodomain transcription factor|chr1:11164065-11164898 REVERSE LENGTH=277	2e-35	81.23	GO:0008150	biological process	GO:0003677	DNA binding	GO:0005634	nucleus	PF07524	Bromodomain associated	NA	NA	NA	NA
Glyma.02G241200	1.24984	0.035688	4.73824	5.44699	4.02948	5.38795	5.25112	5.7019	4.49679	4.65932	2.93234	414	UniRef100_C6T857 Isocitrate dehydrogenase [NADP] n=2 Tax=Glycine max RepID=C6T857_SOYBN	0	100	UniRef100_C6T857 Isocitrate dehydrogenase [NADP] n=2 Tax=Glycine max RepID=C6T857_SOYBN	0	100	AT1G65930.1|Symbols:cICDH|cytosolic NADP+-dependent isocitrate dehydrogenase|chr1:24539088-24541861 FORWARD LENGTH=410	0	100	GO:0006094 GO:0006096 GO:0006102 GO:0006511 GO:0006739 GO:0006833 GO:0006970 GO:0006972 GO:0007030 GO:0008152 GO:0009266 GO:0009651 GO:0009853 GO:0010043 GO:0042742 GO:0046686 GO:0051049 GO:0051788 GO:0055114 GO:0080129	Golgi organization; NADP metabolic process; defense response to bacterium; gluconeogenesis; glycolysis; hyperosmotic response; isocitrate metabolic process; metabolic process; oxidation-reduction process; photorespiration; proteasome core complex assembly; regulation of transport; response to cadmium ion; response to misfolded protein; response to osmotic stress; response to salt stress; response…	GO:0000287 GO:0004450 GO:0005507 GO:0016616 GO:0051287	NAD binding; copper ion binding; isocitrate dehydrogenase (NADP+) activity; magnesium ion binding; oxidoreductase activity, acting on the CH-OH group of donors, NAD or NADP as acceptor	GO:0005829 GO:0005886 GO:0009506 GO:0009507 GO:0009570 GO:0048046	apoplast; chloroplast; chloroplast stroma; cytosol; plasma membrane; plasmodesma	PF00180	Isocitrate/isopropylmalate dehydrogenase	PTHR11822	NADP-SPECIFIC ISOCITRATE DEHYDROGENASE	KOG1526	NADP-dependent_isocitrate_dehydrogenase
Glyma.02G241400	3.1027	0.0257894	0.526012	1.94535	-0.893329	1.89908	1.86178	2.0752	-0.635387	-0.520898	-1.5237	504	UniRef100_I1JHT1 Uncharacterized protein n=1 Tax=Glycine max RepID=I1JHT1_SOYBN	0	100	UniRef100_A8C8H3 Glutamate decarboxylase n=2 Tax=Glycine max RepID=A8C8H3_SOYBN	0	100	AT5G17330.1|Symbols:GAD, GAD1|glutamate decarboxylase|chr5:5711141-5714839 FORWARD LENGTH=502	0	100.2	GO:0000041 GO:0006536 GO:0010167 GO:0010359 GO:0015706 GO:0019752 GO:0046686 GO:0048767	carboxylic acid metabolic process; glutamate metabolic process; nitrate transport; regulation of anion channel activity; response to cadmium ion; response to nitrate; root hair elongation; transition metal ion transport	GO:0003824 GO:0004351 GO:0005516 GO:0016831 GO:0030170	calmodulin binding; carboxy-lyase activity; catalytic activity; glutamate decarboxylase activity; pyridoxal phosphate binding	GO:0005829	cytosol	PF00282	Pyridoxal-dependent decarboxylase conserved domain	PTHR11999	GROUP II PYRIDOXAL-5-PHOSPHATE DECARBOXYLASE	KOG1383	Glutamate_decarboxylase/sphingosine_phosphate_lyase
Glyma.02G242800	-2.82517	0.000111251	4.65395	3.30504	6.00286	3.36771	3.11545	3.43195	5.62759	5.57876	6.80222	278	UniRef100_K7KAI3 Uncharacterized protein n=1 Tax=Glycine max RepID=K7KAI3_SOYBN	0	100	UniRef100_C6ZRR4 NAK-type protein kinase n=1 Tax=Glycine max RepID=C6ZRR4_SOYBN	0	29.44	AT1G66150.1|Symbols:TMK1|transmembrane kinase 1|chr1:24631503-24634415 FORWARD LENGTH=942	1e-164	29.41	GO:0006468 GO:0007165	protein phosphorylation; signal transduction	GO:0004672 GO:0004674 GO:0004675 GO:0005524 GO:0016772	ATP binding; protein kinase activity; protein serine/threonine kinase activity; transferase activity, transferring phosphorus-containing groups; transmembrane receptor protein serine/threonine kinase activity	GO:0005576 GO:0005886	extracellular region; plasma membrane	PF00069	Protein kinase domain	PTHR24420	LEUCINE-RICH REPEAT RECEPTOR-LIKE PROTEIN KINASE	NA	NA
Glyma.02G244100	-2.16779	0.00182637	1.57429	0.546288	2.6023	0.555242	0.319146	0.764474	2.23575	2.71524	2.85592	191	UniRef100_I1JHV6 Uncharacterized protein n=1 Tax=Glycine max RepID=I1JHV6_SOYBN	4e-135	100	UniRef100_G7J9C3 Nudix hydrolase n=1 Tax=Medicago truncatula RepID=G7J9C3_MEDTR	1e-109	97.44	AT2G01670.1|Symbols:atnudt17, NUDT17|nudix hydrolase homolog 17|chr2:296889-297818 REVERSE LENGTH=182	8e-74	87.36	NA	NA	GO:0016787	hydrolase activity	GO:0005739	mitochondrion	PF00293	NUDIX domain	PTHR12629	DIPHOSPHOINOSITOL POLYPHOSPHATE PHOSPHOHYDROLASE	KOG2839	Diadenosine_and_diphosphoinositol_polyphosphate_phosphohydrolase
Glyma.02G245300	-1.97639	0.00660923	6.65444	5.7069	7.60198	5.59046	5.94559	5.58465	7.25803	7.25138	8.29654	445	UniRef100_K7KAJ8 Uncharacterized protein n=1 Tax=Glycine max RepID=K7KAJ8_SOYBN	0	100.91	UniRef100_A9PHH3 Senescence-associated family protein n=2 Tax=Populus trichocarpa RepID=A9PHH3_POPTR	0	95.87	AT1G66330.2|Symbols:|senescence-associated family protein|chr1:24729880-24732144 REVERSE LENGTH=417	3e-136	84.89	GO:0010150 GO:0010228 GO:0010264 GO:0034599 GO:0072593	cellular response to oxidative stress; leaf senescence; myo-inositol hexakisphosphate biosynthetic process; reactive oxygen species metabolic process; vegetative to reproductive phase transition of meristem	NA	NA	GO:0009507	chloroplast	NA	NA	NA	NA	NA	NA
Glyma.02G247000	-1.61682	0.0114725	2.75192	1.99555	3.5083	2.16453	1.96073	1.86139	3.05024	3.29915	4.1755	215	UniRef100_I1JHY0 Uncharacterized protein n=1 Tax=Glycine max RepID=I1JHY0_SOYBN	9e-153	100	NA	NA	NA	AT5G37840.1|Symbols:|BEST Arabidopsis thaliana protein match is: plastid movement impaired 2 (TAIR:AT1G66480.1); Has 1807 Blast hits to 1807 proteins in 277 species: Archae - 0; Bacteria - 0; Metazoa - 736; Fungi - 347; Plants - 385; Viruses - 0; Other Eukaryotes - 339 (source: NCBI BLink).|chr5:15062192-15063327 REVERSE LENGTH=214	4e-53	93.46	GO:0008150	biological process	GO:0003674	molecular function	GO:0005634	nucleus	NA	NA	NA	NA	NA	NA
Glyma.02G247600	-1.84714	0.00803756	2.751	1.8898	3.6122	2.20929	1.78283	1.67728	3.26887	3.17381	4.39392	393	UniRef100_I1JHY8 Uncharacterized protein n=1 Tax=Glycine max RepID=I1JHY8_SOYBN	0	100	UniRef100_G7KBQ8 Serine/threonine protein kinase n=2 Tax=Medicago truncatula RepID=G7KBQ8_MEDTR	0	93.3	AT1G07570.1|Symbols:APK1A, APK1|Protein kinase superfamily protein|chr1:2331369-2333210 REVERSE LENGTH=410	0	89.02	GO:0006468 GO:0006499	N-terminal protein myristoylation; protein phosphorylation	GO:0004672 GO:0004674 GO:0004713 GO:0005524 GO:0016301 GO:0016772	ATP binding; kinase activity; protein kinase activity; protein serine/threonine kinase activity; protein tyrosine kinase activity; transferase activity, transferring phosphorus-containing groups	GO:0005886 GO:0009507	chloroplast; plasma membrane	PF07714	Protein tyrosine kinase	PTHR24420	LEUCINE-RICH REPEAT RECEPTOR-LIKE PROTEIN KINASE	KOG1187	Serine/threonine_protein_kinase
Glyma.02G249600	-1.64854	0.023301	9.663	8.84708	10.4789	8.73292	8.97115	8.83716	10.1599	10.534	10.7429	479	UniRef100_D4N5G0 Alpha-form rubisco activase n=1 Tax=Glycine max RepID=D4N5G0_SOYBN	0	100	UniRef100_D4N5G0 Alpha-form rubisco activase n=1 Tax=Glycine max RepID=D4N5G0_SOYBN	0	100	AT2G39730.1|Symbols:RCA|rubisco activase|chr2:16570951-16573345 REVERSE LENGTH=474	0	100.42	GO:0000165 GO:0006612 GO:0009409 GO:0009416 GO:0009595 GO:0009637 GO:0009644 GO:0009697 GO:0009744 GO:0009753 GO:0009814 GO:0009862 GO:0009867 GO:0010114 GO:0010150 GO:0010155 GO:0010200 GO:0010218 GO:0010310 GO:0010363 GO:0019684 GO:0031348 GO:0042742 GO:0043900 GO:0050832	MAPK cascade; defense response, incompatible interaction; defense response to bacterium; defense response to fungus; detection of biotic stimulus; jasmonic acid mediated signaling pathway; leaf senescence; negative regulation of defense response; photosynthesis, light reaction; protein targeting to membrane; regulation of hydrogen peroxide metabolic process; regulation of multi-organism process; …	GO:0005524 GO:0030234 GO:0043531 GO:0046863	ADP binding; ATP binding; enzyme regulator activity; ribulose-1,5-bisphosphate carboxylase/oxygenase activator activity	GO:0005618 GO:0005634 GO:0009507 GO:0009535 GO:0009570 GO:0009579 GO:0009941 GO:0010287 GO:0010319 GO:0016020 GO:0048046	apoplast; cell wall; chloroplast; chloroplast envelope; chloroplast stroma; chloroplast thylakoid membrane; membrane; nucleus; plastoglobule; stromule; thylakoid	PF00004	ATPase family associated with various cellular activities (AAA)	PTHR11603	AAA FAMILY ATPASE	KOG0651	26S_proteasome_regulatory_complex,_ATPase_RPT4
Glyma.02G250200	-1.93504	0.00553173	5.04999	4.14074	5.95924	4.166	3.91817	4.33805	5.72827	5.39907	6.75039	408	UniRef100_I1JI15 Uncharacterized protein n=1 Tax=Glycine max RepID=I1JI15_SOYBN	0	100	UniRef100_G7KGU9 Protein phosphatase 2C n=1 Tax=Medicago truncatula RepID=G7KGU9_MEDTR	2e-167	101.79	AT3G11410.1|Symbols:ATPP2CA, AHG3, PP2CA|protein phosphatase 2CA|chr3:3584181-3585649 REVERSE LENGTH=399	5e-137	95.74	GO:0006470 GO:0009409 GO:0009414 GO:0009737 GO:0009738 GO:0009788 GO:0010119 GO:0042538	abscisic acid mediated signaling pathway; hyperosmotic salinity response; negative regulation of abscisic acid mediated signaling pathway; protein dephosphorylation; regulation of stomatal movement; response to abscisic acid stimulus; response to cold; response to water deprivation	GO:0003824 GO:0004721 GO:0004722 GO:0005515	catalytic activity; phosphoprotein phosphatase activity; protein binding; protein serine/threonine phosphatase activity	GO:0005634 GO:0005737 GO:0005829	cytoplasm; cytosol; nucleus	PF00481	Protein phosphatase 2C	PTHR13832	PROTEIN PHOSPHATASE 2C	KOG0698	Serine/threonine_protein_phosphatase
Glyma.02G252500	-2.27858	0.00763764	3.70286	2.62832	4.77739	2.79325	2.49427	2.59744	4.71555	4.117	5.49963	148	UniRef100_K7KAP3 Uncharacterized protein n=1 Tax=Glycine max RepID=K7KAP3_SOYBN	4e-101	100	NA	NA	NA	AT2G39855.2|Symbols:|unknown protein; FUNCTIONS IN: molecular_function unknown; INVOLVED IN: biological_process unknown; LOCATED IN: chloroplast; BEST Arabidopsis thaliana protein match is: unknown protein (TAIR:AT3G55646.1); Has 35333 Blast hits to 34131 proteins in 2444 species: Archae - 798; Bacteria - 22429; Metazoa - 974; Fungi - 991; Plants - 531; Viruses - 0; Other Eukaryotes - 9610 (sourc…	3e-24	91.55	GO:0008150	biological process	GO:0003674	molecular function	GO:0005634	nucleus	NA	NA	NA	NA	NA	NA
Glyma.02G253900	-2.66066	0.00472585	2.13208	0.877234	3.38693	0.956295	0.870426	0.80498	2.79245	3.58827	3.78006	300	UniRef100_K7KAQ4 Uncharacterized protein n=1 Tax=Glycine max RepID=K7KAQ4_SOYBN	0	100	UniRef100_F4IG20 Acid phosphatase class IIIB protein n=1 Tax=Arabidopsis thaliana RepID=F4IG20_ARATH	8e-58	103.19	AT2G39920.3|Symbols:|HAD superfamily, subfamily IIIB acid phosphatase|chr2:16663201-16664305 REVERSE LENGTH=283	3e-62	102.83	GO:0046686	response to cadmium ion	GO:0003993	acid phosphatase activity	GO:0005575	cellular component	PF03767	HAD superfamily, subfamily IIIB (Acid phosphatase)	NA	NA	NA	NA
Glyma.02G254000	1.05143	0.04576	3.5606	4.12024	3.00095	4.07218	4.22731	4.06123	3.34082	3.31902	2.34302	538	UniRef100_I1JI54 Uncharacterized protein n=1 Tax=Glycine max RepID=I1JI54_SOYBN	0	100	UniRef100_Q8VZX0 Adenylosuccinate-AMP lyase n=1 Tax=Vigna unguiculata RepID=Q8VZX0_VIGUN	0	100	AT1G36280.1|Symbols:|L-Aspartase-like family protein|chr1:13640600-13642908 FORWARD LENGTH=527	0	97.91	GO:0006188 GO:0009113 GO:0009152	IMP biosynthetic process; purine nucleobase biosynthetic process; purine ribonucleotide biosynthetic process	GO:0003824 GO:0004018	N6-(1,2-dicarboxyethyl)AMP AMP-lyase (fumarate-forming) activity; catalytic activity	GO:0009570	chloroplast stroma	PF00206 PF08328	Lyase; Adenylosuccinate lyase C-terminal	PTHR11444	ASPARTATEAMMONIA/ARGININOSUCCINATE/ADENYLOSUCCINATE LYASE	KOG2700	Adenylosuccinate_lyase
Glyma.02G254200	-2.36252	0.00457595	2.15943	1.08927	3.22959	1.45463	0.968811	0.84438	2.50991	2.98772	4.19113	315	UniRef100_K7KAQ8 Uncharacterized protein n=3 Tax=Glycine max RepID=K7KAQ8_SOYBN	0	100	UniRef100_Q0PJK8 MYB transcription factor MYB75 n=1 Tax=Glycine max RepID=Q0PJK8_SOYBN	0	98.04	AT2G38090.1|Symbols:|Duplicated homeodomain-like superfamily protein|chr2:15945278-15946775 FORWARD LENGTH=298	8e-91	91.28	GO:0006355	regulation of transcription, DNA-dependent	GO:0003677 GO:0003700	DNA binding; sequence-specific DNA binding transcription factor activity	GO:0005634	nucleus	PF00249	Myb-like DNA-binding domain	PTHR25040	FAMILY NOT NAMED	KOG0724	Zuotin_and_related_molecular_chaperones_(DnaJ_superfamily),_contains_DNA-binding_domains
Glyma.02G254400	-1.11072	0.0243438	5.23037	4.68258	5.77816	4.84945	4.47759	4.72071	5.53093	5.69357	6.10997	684	UniRef100_I1JI58 Uncharacterized protein n=2 Tax=Glycine max RepID=I1JI58_SOYBN	0	100	NA	NA	NA	AT2G39950.1|Symbols:|unknown protein; Has 978 Blast hits to 254 proteins in 81 species: Archae - 0; Bacteria - 8; Metazoa - 109; Fungi - 53; Plants - 41; Viruses - 0; Other Eukaryotes - 767 (source: NCBI BLink).|chr2:16676758-16680204 REVERSE LENGTH=636	2e-144	94.97	GO:0008150	biological process	GO:0003674	molecular function	GO:0005634	nucleus	NA	NA	NA	NA	NA	NA
Glyma.02G256000	-1.37289	0.0281685	6.29765	5.61631	6.979	5.34848	5.90423	5.59624	6.71948	6.86708	7.35043	524	UniRef100_I1JI75 Uncharacterized protein n=1 Tax=Glycine max RepID=I1JI75_SOYBN	0	100	UniRef100_D7LZ04 Peptidase M50 family protein n=1 Tax=Arabidopsis lyrata subsp. lyrata RepID=D7LZ04_ARALL	0	92.47	AT5G05740.2|Symbols:ATEGY2, EGY2|ethylene-dependent gravitropism-deficient and yellow-green-like 2|chr5:1724023-1726859 REVERSE LENGTH=527	0	97.91	GO:0006508 GO:0006655 GO:0009793 GO:0010027 GO:0010103 GO:0010228 GO:0016226 GO:0019288 GO:0048481	embryo development ending in seed dormancy; iron-sulfur cluster assembly; isopentenyl diphosphate biosynthetic process, mevalonate-independent pathway; ovule development; phosphatidylglycerol biosynthetic process; proteolysis; stomatal complex morphogenesis; thylakoid membrane organization; vegetative to reproductive phase transition of meristem	GO:0004222	metalloendopeptidase activity	GO:0009507 GO:0009535	chloroplast; chloroplast thylakoid membrane	PF02163	Peptidase family M50	NA	NA	NA	NA
Glyma.02G257000	-3.37655	0.0210189	-0.982773	-2.08583	0.120283	-2.02877	-2.21494	-2.01377	-0.382722	-0.0439949	0.787567	595	UniRef100_I1JI88 Uncharacterized protein n=1 Tax=Glycine max RepID=I1JI88_SOYBN	0	100	UniRef100_G7KH08 Phosphoinositide phospholipase C n=1 Tax=Medicago truncatula RepID=G7KH08_MEDTR	0	97.86	AT2G40116.1|Symbols:|Phosphoinositide-specific phospholipase C family protein|chr2:16751782-16754311 FORWARD LENGTH=613	0	96.57	GO:0006629 GO:0007165 GO:0035556	intracellular signal transduction; lipid metabolic process; signal transduction	GO:0004435 GO:0004629 GO:0008081	phosphatidylinositol phospholipase C activity; phospholipase C activity; phosphoric diester hydrolase activity	GO:0005634	nucleus	PF09279 PF00168 PF00387 PF00388	Phosphoinositide-specific phospholipase C, efhand-like; C2 domain; Phosphatidylinositol-specific phospholipase C, Y domain; Phosphatidylinositol-specific phospholipase C, X domain	PTHR10336	PHOSPHOINOSITIDE-SPECIFIC PHOSPHOLIPASE C FAMILY PROTEIN	KOG0169	Phosphoinositide-specific_phospholipase_C
Glyma.02G257400	-1.06965	0.0170402	3.04054	2.51792	3.56316	2.19452	3.02687	2.33238	3.2872	3.25857	4.14371	305	UniRef100_I1JI92 Uncharacterized protein n=1 Tax=Glycine max RepID=I1JI92_SOYBN	0	100	UniRef100_G7KH15 CTD small phosphatase-like protein n=1 Tax=Medicago truncatula RepID=G7KH15_MEDTR	3e-172	99.67	AT3G55960.1|Symbols:|Haloacid dehalogenase-like hydrolase (HAD) superfamily protein|chr3:20760797-20762892 REVERSE LENGTH=305	2e-148	99.02	GO:0007623 GO:0048767	circadian rhythm; root hair elongation	GO:0016791	phosphatase activity	GO:0005634	nucleus	PF03031	NLI interacting factor-like phosphatase	PTHR12210	NUCLEAR LIM INTERACTOR-INTERACTING FACTOR-RELATED	KOG1605	TFIIF-interacting_CTD_phosphatase,_including_NLI-interacting_factor_(involved_in_RNA_polymerase_II_regulation)
Glyma.02G257700	4.14094	0.0410939	0.303532	1.92639	-1.31932	0.644868	1.67037	3.46393	-0.635387	-1.79889	-1.5237	379	UniRef100_I1JI95 Uncharacterized protein n=1 Tax=Glycine max RepID=I1JI95_SOYBN	0	100	UniRef100_G7K244 1-aminocyclopropane-1-carboxylate oxidase n=1 Tax=Medicago truncatula RepID=G7K244_MEDTR	0	100.28	AT3G11180.1|Symbols:|2-oxoglutarate (2OG) and Fe(II)-dependent oxygenase superfamily protein|chr3:3504249-3506688 FORWARD LENGTH=400	0	90.5	GO:0055114	oxidation-reduction process	GO:0005506 GO:0016491 GO:0016706	iron ion binding; oxidoreductase activity; oxidoreductase activity, acting on paired donors, with incorporation or reduction of molecular oxygen, 2-oxoglutarate as one donor, and incorporation of one atom each of oxygen into both donors	GO:0005737	cytoplasm	PF03171	2OG-Fe(II) oxygenase superfamily	PTHR10209	OXIDOREDUCTASE, 2OG-FE(II) OXYGENASE FAMILY PROTEIN	KOG0143	Iron/ascorbate_family_oxidoreductases
Glyma.02G260500	-1.31325	0.0269125	4.15724	3.52114	4.79334	3.4997	3.5562	3.50753	4.51245	4.65151	5.21606	559	UniRef100_I1JIC0 Uncharacterized protein n=1 Tax=Glycine max RepID=I1JIC0_SOYBN	0	100	UniRef100_G7J2F8 Cys-rich domain protein n=1 Tax=Medicago truncatula RepID=G7J2F8_MEDTR	0	108.98	AT3G10980.1|Symbols:|PLAC8 family protein|chr3:3438810-3440501 FORWARD LENGTH=563	0	98.05	GO:0008150	biological process	GO:0003674	molecular function	GO:0005634 GO:0005886	nucleus; plasma membrane	PF04749 PF11204	PLAC8 family; Protein of unknown function (DUF2985)	NA	NA	NA	NA
Glyma.02G263900	-1.58312	0.0460202	3.93143	3.15081	4.71206	3.32089	2.90791	3.22363	4.52795	4.57093	5.03729	646	UniRef100_I1JIF1 Uncharacterized protein n=1 Tax=Glycine max RepID=I1JIF1_SOYBN	0	100	UniRef100_G7IAB0 Ser-thr protein kinase n=1 Tax=Medicago truncatula RepID=G7IAB0_MEDTR	0	101.44	AT4G18640.1|Symbols:MRH1|Leucine-rich repeat protein kinase family protein|chr4:10260481-10263577 FORWARD LENGTH=678	3e-167	93.22	GO:0006468 GO:0007155 GO:0007169 GO:0010090 GO:0010228 GO:0016926 GO:0045010 GO:0048527 GO:0048589 GO:0048765 GO:0050665 GO:0071555	actin nucleation; cell adhesion; cell wall organization; developmental growth; hydrogen peroxide biosynthetic process; lateral root development; protein desumoylation; protein phosphorylation; root hair cell differentiation; transmembrane receptor protein tyrosine kinase signaling pathway; trichome morphogenesis; vegetative to reproductive phase transition of meristem	GO:0004672 GO:0004674 GO:0005524 GO:0016772	ATP binding; protein kinase activity; protein serine/threonine kinase activity; transferase activity, transferring phosphorus-containing groups	GO:0009507	chloroplast	PF08263 PF07714	Leucine rich repeat N-terminal domain; Protein tyrosine kinase	PTHR24420	LEUCINE-RICH REPEAT RECEPTOR-LIKE PROTEIN KINASE	KOG1187	Serine/threonine_protein_kinase
Glyma.02G268800	-1.19537	0.00868395	3.9135	3.33782	4.48919	3.06897	3.57193	3.37255	4.45688	4.03527	4.97543	80	NA	NA	NA	NA	NA	NA	NA	NA	NA	NA	NA	NA	NA	NA	NA	NA	NA	NA	NA	NA	NA
Glyma.02G269700	-0.979093	0.0407999	6.23645	5.74765	6.72525	5.76176	5.84231	5.63888	6.66797	6.67035	6.83742	589	UniRef100_I1JIK5 Uncharacterized protein n=2 Tax=Glycine max RepID=I1JIK5_SOYBN	0	100	UniRef100_D5LQ68 Nitrate transporter n=3 Tax=Medicago truncatula RepID=D5LQ68_MEDTR	0	99.83	AT3G21670.1|Symbols:|Major facilitator superfamily protein|chr3:7626942-7628954 REVERSE LENGTH=590	0	96.27	GO:0006857	oligopeptide transport	GO:0005215	transporter activity	GO:0005886 GO:0016020	membrane; plasma membrane	PF00854	POT family	PTHR11654	OLIGOPEPTIDE TRANSPORTER-RELATED	KOG1237	H+/oligopeptide_symporter
Glyma.02G269800	-1.14324	0.0179832	6.03696	5.47311	6.60082	5.40569	5.67751	5.33612	6.53434	6.33926	6.92886	108	UniRef100_I1JIK6 Uncharacterized protein n=1 Tax=Glycine max RepID=I1JIK6_SOYBN	3e-72	100	UniRef100_B9GTU5 Ribosomal protein L30 n=1 Tax=Populus trichocarpa RepID=B9GTU5_POPTR	2e-57	100	AT5G55140.1|Symbols:|ribosomal protein L30 family protein|chr5:22381370-22381787 FORWARD LENGTH=109	6e-46	97.25	GO:0006354 GO:0006412 GO:0042254	DNA-dependent transcription, elongation; ribosome biogenesis; translation	GO:0003735	structural constituent of ribosome	GO:0005840 GO:0015934	large ribosomal subunit; ribosome	PF00327	Ribosomal protein L30p/L7e	NA	NA	NA	NA
Glyma.02G271400	-1.8815	0.013134	5.55532	4.64083	6.46981	4.50508	4.53893	4.87849	6.26755	6.1161	7.02578	155	UniRef100_C6SWT9 Uncharacterized protein n=1 Tax=Glycine max RepID=C6SWT9_SOYBN	7e-106	100	UniRef100_B0BLA9 CM0545.330.nc protein n=1 Tax=Lotus japonicus RepID=B0BLA9_LOTJA	5e-59	67.43	AT3G44020.1|Symbols:|thylakoid lumenal P17.1 protein|chr3:15801382-15802561 FORWARD LENGTH=159	2e-46	71.07	NA	NA	NA	NA	GO:0009543	chloroplast thylakoid lumen	NA	NA	NA	NA	NA	NA
Glyma.02G273100	-0.810113	0.0286447	6.31357	5.90999	6.71715	6.08864	5.77251	5.86883	6.53434	6.69527	6.92185	557	UniRef100_I1JIP4 Uncharacterized protein n=2 Tax=Glycine max RepID=I1JIP4_SOYBN	0	100	UniRef100_G7KHH3 3-hydroxy-3-methylglutaryl coenzyme A reductase n=1 Tax=Medicago truncatula RepID=G7KHH3_MEDTR	0	98.41	AT1G76490.1|Symbols:HMG1, HMGR1, AtHMGR1|hydroxy methylglutaryl CoA reductase 1|chr1:28695801-28698206 FORWARD LENGTH=642	0	86.14	GO:0006816 GO:0007030 GO:0007033 GO:0008299 GO:0009611 GO:0009651 GO:0009805 GO:0015936 GO:0016126 GO:0019287 GO:0055114 GO:0060964	Golgi organization; calcium ion transport; coenzyme A metabolic process; coumarin biosynthetic process; isopentenyl diphosphate biosynthetic process, mevalonate pathway; isoprenoid biosynthetic process; oxidation-reduction process; regulation of gene silencing by miRNA; response to salt stress; response to wounding; sterol biosynthetic process; vacuole organization	GO:0004420 GO:0005515 GO:0016616 GO:0042282 GO:0050661 GO:0050662	NADP binding; coenzyme binding; hydroxymethylglutaryl-CoA reductase (NADPH) activity; hydroxymethylglutaryl-CoA reductase activity; oxidoreductase activity, acting on the CH-OH group of donors, NAD or NADP as acceptor; protein binding	GO:0005783 GO:0005789 GO:0016020 GO:0016021	endoplasmic reticulum; endoplasmic reticulum membrane; integral to membrane; membrane	PF00368	Hydroxymethylglutaryl-coenzyme A reductase	PTHR10572	3-HYDROXY-3-METHYLGLUTARYL-COENZYME A REDUCTASE	KOG2480	3-hydroxy-3-methylglutaryl-CoA_(HMG-CoA)_reductase
Glyma.02G273400	1.74592	0.0171394	1.56384	2.47564	0.652036	2.43963	2.35567	2.63163	0.591026	1.45662	-0.091538	509	UniRef100_I1JIP8 Uncharacterized protein n=2 Tax=Glycine max RepID=I1JIP8_SOYBN	0	100	UniRef100_G7K2W6 UDP-glucuronosyltransferase 1-7C n=1 Tax=Medicago truncatula RepID=G7K2W6_MEDTR	0	96.98	AT5G12890.1|Symbols:|UDP-Glycosyltransferase superfamily protein|chr5:4069658-4071124 REVERSE LENGTH=488	1e-137	96.72	GO:0008152	metabolic process	GO:0008194 GO:0016757 GO:0016758	UDP-glycosyltransferase activity; transferase activity, transferring glycosyl groups; transferase activity, transferring hexosyl groups	NA	NA	PF00201	UDP-glucoronosyl and UDP-glucosyl transferase	PTHR11926	GLUCOSYL/GLUCURONOSYL TRANSFERASES	KOG1192	UDP-glucuronosyl_and_UDP-glucosyl_transferase
Glyma.02G274000	-1.0289	0.0404682	3.10339	2.63022	3.57656	2.52473	2.79175	2.5742	3.34082	3.15182	4.23705	387	UniRef100_UPI0001890AF6 PREDICTED: alcohol dehydrogenase-like 7-like n=1 Tax=Glycine max RepID=UPI0001890AF6	0	100	UniRef100_G7J607 Alcohol dehydrogenase-like protein n=1 Tax=Medicago truncatula RepID=G7J607_MEDTR	0	97.93	AT5G42250.1|Symbols:|Zinc-binding alcohol dehydrogenase family protein|chr5:16894087-16897450 FORWARD LENGTH=390	0	95.9	GO:0055114	oxidation-reduction process	GO:0000166 GO:0008270 GO:0016491	nucleotide binding; oxidoreductase activity; zinc ion binding	GO:0005737	cytoplasm	PF00107 PF08240	Zinc-binding dehydrogenase; Alcohol dehydrogenase GroES-like domain	PTHR11695	ALCOHOL DEHYDROGENASE RELATED	KOG0022	Alcohol_dehydrogenase,_class_III
Glyma.02G276400	-0.958932	0.0220931	2.43385	1.96986	2.89785	1.80501	2.49427	1.61029	2.57102	2.59	3.53252	239	UniRef100_K7KB53 Uncharacterized protein n=1 Tax=Glycine max RepID=K7KB53_SOYBN	2e-175	100	UniRef100_Q8H1P4 Urease accessory protein UreF n=1 Tax=Glycine max RepID=Q8H1P4_SOYBN	2e-163	99.17	AT1G21840.1|Symbols:UREF|urease accessory protein F|chr1:7666859-7667581 FORWARD LENGTH=240	1e-118	92.92	GO:0006661 GO:0006807 GO:0048554	nitrogen compound metabolic process; phosphatidylinositol biosynthetic process; positive regulation of metalloenzyme activity	GO:0016151	nickel cation binding	GO:0005737	cytoplasm	PF01730	UreF	NA	NA	NA	NA
Glyma.02G278300	-1.20824	0.0363406	5.37726	4.77767	5.97685	4.7893	4.87968	4.66403	5.98277	5.78927	6.1585	398	UniRef100_I1JIV7 Uncharacterized protein n=1 Tax=Glycine max RepID=I1JIV7_SOYBN	0	100	UniRef100_G7KCV1 F-box family protein n=1 Tax=Medicago truncatula RepID=G7KCV1_MEDTR	0	99.5	AT2G32560.1|Symbols:|F-box family protein|chr2:13824820-13826761 FORWARD LENGTH=371	3e-149	107.01	GO:0008150	biological process	GO:0003674	molecular function	GO:0005576	extracellular region	PF00646	F-box domain	NA	NA	NA	NA
Glyma.02G281700	1.03275	0.022671	4.25092	4.80627	3.69557	4.82089	4.60543	4.99249	4.05854	4.0591	2.96908	897	UniRef100_I1JIZ7 Auxin response factor n=1 Tax=Glycine max RepID=I1JIZ7_SOYBN	0	100	UniRef100_I1JIZ7 Auxin response factor n=1 Tax=Glycine max RepID=I1JIZ7_SOYBN	0	100	AT5G37020.1|Symbols:ARF8, ATARF8|auxin response factor 8|chr5:14630151-14634106 FORWARD LENGTH=811	0	104.93	GO:0006355 GO:0009725 GO:0009733 GO:0009855 GO:0009886 GO:0009887 GO:0009908 GO:0009909 GO:0010051 GO:0010154 GO:0048439 GO:0048481 GO:0048507 GO:0048519	determination of bilateral symmetry; flower development; flower morphogenesis; fruit development; meristem development; negative regulation of biological process; organ morphogenesis; ovule development; post-embryonic morphogenesis; regulation of flower development; regulation of transcription, DNA-dependent; response to auxin stimulus; response to hormone stimulus; xylem and phloem pattern forma…	GO:0003677 GO:0003700 GO:0046983	DNA binding; protein dimerization activity; sequence-specific DNA binding transcription factor activity	GO:0005634	nucleus	PF02309 PF06507 PF02362	AUX/IAA family; Auxin response factor; B3 DNA binding domain	NA	NA	NA	NA
Glyma.02G282300	-1.99508	0.0149029	7.89488	6.89951	8.89025	7.00426	6.59583	7.09846	8.61469	8.86821	9.18785	51	UniRef100_K7KB97 Uncharacterized protein n=1 Tax=Glycine max RepID=K7KB97_SOYBN	4e-28	100	NA	NA	NA	NA	NA	NA	NA	NA	NA	NA	NA	NA	NA	NA	NA	NA	NA	NA
Glyma.02G282500	-1.53196	0.0280575	9.17651	8.41479	9.93822	8.18851	8.57596	8.47991	9.72463	9.84717	10.2429	259	UniRef100_I1JJ05 Uncharacterized protein n=1 Tax=Glycine max RepID=I1JJ05_SOYBN	0	100	UniRef100_T2DP14 Oxygen-evolving enhancer protein 2 chloroplastic-like protein n=1 Tax=Phaseolus vulgaris RepID=T2DP14_PHAVU	3e-164	98.85	AT1G06680.1|Symbols:PSBP-1, OEE2, PSII-P, OE23|photosystem II subunit P-1|chr1:2047940-2049186 FORWARD LENGTH=263	2e-139	98.1	GO:0000165 GO:0006364 GO:0006612 GO:0009409 GO:0009595 GO:0009637 GO:0009644 GO:0009657 GO:0009697 GO:0009744 GO:0009773 GO:0009814 GO:0009862 GO:0009867 GO:0010114 GO:0010155 GO:0010200 GO:0010207 GO:0010218 GO:0010310 GO:0010363 GO:0015979 GO:0019344 GO:0019684 GO:0031348 GO:0042742 GO:0043900 GO:0050832	MAPK cascade; cysteine biosynthetic process; defense response, incompatible interaction; defense response to bacterium; defense response to fungus; detection of biotic stimulus; jasmonic acid mediated signaling pathway; negative regulation of defense response; photosynthesis; photosynthesis, light reaction; photosynthetic electron transport in photosystem I; photosystem II assembly; plastid organ…	GO:0005509 GO:0008266	calcium ion binding; poly(U) RNA binding	GO:0009507 GO:0009534 GO:0009535 GO:0009543 GO:0009570 GO:0009579 GO:0009654 GO:0009941 GO:0019898 GO:0030095 GO:0031977 GO:0048046	apoplast; chloroplast; chloroplast envelope; chloroplast photosystem II; chloroplast stroma; chloroplast thylakoid; chloroplast thylakoid lumen; chloroplast thylakoid membrane; extrinsic to membrane; oxygen evolving complex; thylakoid; thylakoid lumen	PF01789	PsbP	NA	NA	NA	NA
Glyma.02G283400	-1.67262	0.0237823	6.40246	5.57902	7.2259	5.38795	5.5894	5.75972	6.85772	7.2266	7.59337	400	UniRef100_I1JJ15 Uncharacterized protein n=1 Tax=Glycine max RepID=I1JJ15_SOYBN	0	100	UniRef100_C5I849 Phytoene synthase protein n=1 Tax=Fragaria ananassa RepID=C5I849_FRAAN	0	99.75	AT5G17230.2|Symbols:PSY|PHYTOENE SYNTHASE|chr5:5659839-5662087 REVERSE LENGTH=422	0	81.28	GO:0006636 GO:0006655 GO:0009058 GO:0015995 GO:0016117 GO:0019288	biosynthetic process; carotenoid biosynthetic process; chlorophyll biosynthetic process; isopentenyl diphosphate biosynthetic process, mevalonate-independent pathway; phosphatidylglycerol biosynthetic process; unsaturated fatty acid biosynthetic process	GO:0016740 GO:0016765 GO:0016767 GO:0046905	geranylgeranyl-diphosphate geranylgeranyltransferase activity; phytoene synthase activity; transferase activity; transferase activity, transferring alkyl or aryl (other than methyl) groups	GO:0009507 GO:0010287	chloroplast; plastoglobule	PF00494	Squalene/phytoene synthase	NA	NA	KOG1459	Squalene_synthetase
Glyma.02G284400	0.713167	0.0378245	3.55505	3.90566	3.20444	3.84521	3.83583	4.03593	3.25031	3.12949	3.23353	491	UniRef100_I1JJ22 Uncharacterized protein n=1 Tax=Glycine max RepID=I1JJ22_SOYBN	0	100	UniRef100_B9H844 Pleckstrin homology domain-containing family protein n=1 Tax=Populus trichocarpa RepID=B9H844_POPTR	0	97.41	AT2G30880.1|Symbols:|Pleckstrin homology (PH) domain-containing protein|chr2:13142926-13145718 REVERSE LENGTH=504	0	97.02	GO:0007165	signal transduction	GO:0005543 GO:0035091	phosphatidylinositol binding; phospholipid binding	GO:0005737 GO:0009505	cytoplasm; plant-type cell wall	PF00169	PH domain	NA	NA	NA	NA
Glyma.02G285100	-2.03031	0.0134629	4.13035	3.17376	5.08693	3.18556	3.06073	3.275	4.76215	4.65932	5.83932	192	UniRef100_I1JJ29 Uncharacterized protein n=1 Tax=Glycine max RepID=I1JJ29_SOYBN	1e-136	100	NA	NA	NA	AT2G42975.1|Symbols:|unknown protein; FUNCTIONS IN: molecular_function unknown; INVOLVED IN: biological_process unknown; LOCATED IN: chloroplast thylakoid membrane, chloroplast; Has 32 Blast hits to 32 proteins in 16 species: Archae - 0; Bacteria - 0; Metazoa - 2; Fungi - 2; Plants - 28; Viruses - 0; Other Eukaryotes - 0 (source: NCBI BLink).|chr2:17873998-17874820 FORWARD LENGTH=187	2e-59	62.03	GO:0008150	biological process	GO:0003674	molecular function	GO:0009507 GO:0009535	chloroplast; chloroplast thylakoid membrane	NA	NA	NA	NA	NA	NA
Glyma.02G286000	1.4191	0.0443323	3.17207	3.88306	2.46108	3.76253	3.98435	3.9023	2.62964	2.65398	2.09963	518	UniRef100_K7KBC8 Uncharacterized protein n=1 Tax=Glycine max RepID=K7KBC8_SOYBN	0	100	UniRef100_G7KD53 Receptor-like protein kinase n=1 Tax=Medicago truncatula RepID=G7KD53_MEDTR	0	99.8	AT3G59110.1|Symbols:|Protein kinase superfamily protein|chr3:21855673-21857847 FORWARD LENGTH=512	0	98.44	GO:0006468 GO:0046777	protein autophosphorylation; protein phosphorylation	GO:0004672 GO:0004674 GO:0005524 GO:0016301 GO:0016772	ATP binding; kinase activity; protein kinase activity; protein serine/threonine kinase activity; transferase activity, transferring phosphorus-containing groups	GO:0005886 GO:0009506	plasma membrane; plasmodesma	PF00069	Protein kinase domain	PTHR24420	LEUCINE-RICH REPEAT RECEPTOR-LIKE PROTEIN KINASE	KOG1187	Serine/threonine_protein_kinase
Glyma.02G286200	-2.72345	0.0353528	-0.882374	-1.84363	0.078886	-1.5596	-2.21494	-1.75635	0.591026	-0.26283	-0.091538	78	UniRef100_I1JJ40 Uncharacterized protein n=1 Tax=Glycine max RepID=I1JJ40_SOYBN	3e-09	64.71	NA	NA	NA	NA	NA	NA	NA	NA	NA	NA	NA	NA	NA	NA	NA	NA	NA	NA
Glyma.02G287500	-1.33486	0.0364923	2.09236	1.44832	2.7364	1.45463	1.44963	1.44071	2.62964	2.68493	2.89463	354	UniRef100_I1JJ54 Uncharacterized protein n=2 Tax=Glycine max RepID=I1JJ54_SOYBN	0	100	NA	NA	NA	AT3G58800.1|Symbols:|unknown protein; Has 75 Blast hits to 75 proteins in 23 species: Archae - 0; Bacteria - 0; Metazoa - 0; Fungi - 0; Plants - 53; Viruses - 17; Other Eukaryotes - 5 (source: NCBI BLink).|chr3:21748562-21749596 FORWARD LENGTH=344	1e-133	102.62	GO:0008150	biological process	GO:0003674	molecular function	GO:0005634	nucleus	NA	NA	NA	NA	NA	NA
[truncated: 4,654 more rows]

## Sheet: Leaves_G2
Gmax 2.0 Primary Protein ID (1)	logFC (2)	FDR (3)	G.2 (4)	Def.2 (5)	Suf.2 (6)	D2.rep 1 (7)	D2.rep 2	D2.rep 3	S2.rep 1 (8)	S2.rep 2	S2.rep 3	Protein Length (AA)	Top Uniref100 BLASTP Hit (9)	E-value (E<10-6)	% Coverage	Top Descriptive Uniref100 BLASTP Hit (10)	E-value (E<10-6)	% Coverage	Top Arabidopsis (TAIR10) BLASTP Hit (11)	E-value (E<10-6)	Coverage	Gene Ontology Biological Process IDs (12)	Gene Ontology Biological Process Descriptions	Gene Ontology Molecular Function IDs (13)	Gene Ontology Molecular Function Descriptions	Gene Ontology Cellular Component IDs (14)	Gene Ontology Cellular Component Descriptions	PFAM IDs (15)	PFAM_Descriptions	Panther IDs (16)	Panther_Descriptions	KOG IDs (17)	KOG_Desctiptions
Glyma.01G000200	2.48076	0.00316799	1.64015	2.97033	0.309959	3.67043	2.29739	2.94317	-0.874451	0.449001	1.35533	95	UniRef100_K7K100 Uncharacterized protein (Fragment) n=1 Tax=Glycine max RepID=K7K100_SOYBN	6e-09	14.44	NA	NA	NA	NA	NA	NA	NA	NA	NA	NA	NA	NA	NA	NA	NA	NA	NA	NA
[truncated: 638 more rows]

## Sheet: Leaves_G4
Gmax 2.0 Primary Protein ID (1)	logFC (2)	FDR (3)	G.4 (4)	Def.4 (5)	Suf.4 (6)	D4.rep 1 (7)	D4.rep 2	D4.rep 3	S4.rep 1 (8)	S4.rep 2	S4.rep 3	Protein Length (AA)	Top Uniref100 BLASTP Hit (9)	E-value (E<10-6)	% Coverage	Top Descriptive Uniref100 BLASTP Hit (10)	E-value (E<10-6)	% Coverage	Top Arabidopsis (TAIR10) BLASTP Hit (11)	E-value (E<10-6)	Coverage	Gene Ontology Biological Process IDs (12)	Gene Ontology Biological Process Descriptions	Gene Ontology Molecular Function IDs (13)	Gene Ontology Molecular Function Descriptions	Gene Ontology Cellular Component IDs (14)	Gene Ontology Cellular Component Descriptions	PFAM IDs (15)	PFAM_Descriptions	Panther IDs (16)	Panther_Descriptions	KOG IDs (17)	KOG_Desctiptions
[truncated: 559 more rows]

[truncated: 12 more sheets: Leaves_G5, Leaves_G6, Leaves_G7, Leaves_G8, Leaves_G10, Leaves_G11, Leaves_G12, Leaves_G13, Leaves_G14, Leaves_G16, Leaves_G17, Leaves_G18]
