# Supplementary material for: Comparing Early Transcriptomic Responses of 18 Soybean (Glycine max) Genotypes to Iron Stress
Source: Int J Mol Sci. 2021 Oct 28;22(21):11643. doi: 10.3390/ijms222111643 (PMC8583884; doi:10.3390/ijms222111643)
Supplement: Supplementary file 1 [file ijms-22-11643-s001.zip › Kohlhase_IJMS_Supplemental_Data_files/Supplemental_file_4.xlsx]

## Sheet: Supplemental File 4
Supplemental file S4. Differentially expressed genes (DEGs) responding to iron stress in root tissue of 18 soybean genotypes. Significant DEGs (FDR < 0.05) were identified by testing gene expression of root tissue under deficient conditions against sufficient conditions 60 minutes after iron stress within each genotype. Output from edgeR (including log2 fold-change [logFC], false discovery rate […
(1) GlymaID from Gmax version 2.0. Only primary predicted proteins were included in analyses. For more information on Gmax2.0 cDNAs see http://phytozome.jgi.doe.gov/pz/portal.html#!info?alias=Org_Gmax.
(2) logFC = log2 fold-change difference between test groups
(3) FDR = false discovery rate (FDR < 0.05)
(4) G# = average logCPM for the given genotype (#) regardless of iron condition
(5) Def.# = average logCPM for all replicates of genotype (#) under deficient iron conditions
(6) Suf.# = average logCPM for all replicates of genotype (#) under sufficient iron conditions
(7) D#.rep ## = logCPM for replicate (##) of genotype (#) under deficient conditions
(8) S#.rep ## = logCPM for replicate (##) of genotype (#) under sufficient conditions
(9) Top Uniref100 BLASTP Hit. Match determined via BLASTP of Gmax2.0 primary proteins against Uniref100 (version 03/27/2014). E-value for the top high scoring pair(HSP) is indicated. Top Uniref100 percent coverage determined by dividing the length of the top HSP by the length of the hit sequence.
(10) Top Descriptive Uniref100 BLASTP Hit. The BLAST report generated above (2) was parsed to eliminate uninformative hits. Hits including the words uncharacterized, putative, related, predicted, orf, expressed or containing Arabidopsis or Rice gene identifiers (AtXgXXXXX, OsXXgXXXXX) were ignored. E-value for the top high scoring pair(HSP) is indicated. Top Uniref100 percent coverage determined …
(11) Top Arabidopsis (TAIR10) BLASTP Hit (4). Match determined via BLASTP of Gmax2.0 primary proteins against Arabidopsis thaliana proteins (TAIR10). For additional details see www.arabidopsis.org. E-value for the top high scoring pair(HSP) is indicated. Percent coverage determined by dividing the length of the top HSP by the length of the hit sequence.
(12) Gene Ontology Biological Process IDs. GO Biological Process IDs were assigned to each Gmax2.0 ID using the GO terms associated with the Top TAIR10 BLASTP Hit (4). The annotation information was obtained from TAIR v 10 (03/27/14). Descriptions for the GO terms are also provided.
(13) Gene Ontology Molecular Function IDs. GO Molecular Function IDs were assigned to each Gmax2.0 ID using the GO terms associated with the Top TAIR10 BLASTP Hit (4). The annotation information was obtained from TAIR v. 10 (03/27/14). Descriptions for the GO terms are also provided.
(14) Gene Ontology Cellular Component IDs. GO Cellular Component IDs were assigned to each Gmax2.0 ID using the GO terms associated with the Top TAIR10 BLASTP Hit (4). The annotation information was obtained from TAIR v 10 (03/27/14). Descriptions for the GO terms are also provided.
(15) PFAM IDs and descriptions were assigned by Phytozome. For more information see http://phytozome.jgi.doe.gov/pz/portal.html#!info?alias=Org_Gmax.		h
(16) PANTHER IDs and descriptions were assigned by Phytozome. For more information see http://phytozome.jgi.doe.gov/pz/portal.html#!info?alias=Org_Gmax.
(17) KOG IDs and descriptions were assigned by Phytozome. For more information see http://phytozome.jgi.doe.gov/pz/portal.html#!info?alias=Org_Gmax.

## Sheet: Roots_G1
Gmax 2.0 Primary Protein ID (1)	logFC (2)	FDR (3)	G.1 (4)	Def.1 (5)	Suf.1 (6)	D1.rep 1 (7)	D1.rep 2	D1.rep 3	S1.rep 1 (8)	S1.rep 2	S1.rep 3	Protein Length (AA)	Top Uniref100 BLASTP Hit (9)	E-value (E<10-6)	% Coverage	Top Descriptive Uniref100 BLASTP Hit (10)	E-value (E<10-6)	% Coverage	Top Arabidopsis (TAIR10) BLASTP Hit (11)	E-value (E<10-6)	Coverage	Gene Ontology Biological Process IDs (12)	Gene Ontology Biological Process Descriptions	Gene Ontology Molecular Function IDs (13)	Gene Ontology Molecular Function Descriptions	Gene Ontology Cellular Component IDs (14)	Gene Ontology Cellular Component Descriptions	PFAM IDs (15)	PFAM_Descriptions	Panther IDs (16)	Panther_Descriptions	KOG IDs (17)	KOG_Desctiptions
Glyma.01G014500	-0.738702	0.0302185	4.06151	3.66688	4.45614	3.97904	3.07804	3.94356	4.38617	4.63336	4.34889	308	UniRef100_I1J4R1 Uncharacterized protein n=2 Tax=Glycine max RepID=I1J4R1_SOYBN	0	100	NA	NA	NA	NA	NA	NA	NA	NA	NA	NA	NA	NA	NA	NA	NA	NA	NA	NA
Glyma.01G037800	2.28529	0.0254488	1.5531	2.58718	0.519024	1.8459	3.66575	2.24989	1.27552	-0.217542	0.499093	221	UniRef100_C7S8B9 Germin-like protein 5 n=1 Tax=Glycine max RepID=C7S8B9_SOYBN	2e-156	100	UniRef100_C7S8B9 Germin-like protein 5 n=1 Tax=Glycine max RepID=C7S8B9_SOYBN	2e-156	100	AT1G10460.1|Symbols:GLP7|germin-like protein 7|chr1:3439578-3440231 REVERSE LENGTH=217	2e-82	92.63	GO:0008150	biological process	GO:0030145 GO:0045735	manganese ion binding; nutrient reservoir activity	GO:0005576 GO:0048046	apoplast; extracellular region	PF00190	Cupin	NA	NA	NA	NA
Glyma.01G041400	1.70149	0.0471408	2.57799	3.40743	1.74855	3.50517	3.44829	3.26884	1.79941	1.53128	1.91495	621	UniRef100_I1J5J6 Uncharacterized protein n=1 Tax=Glycine max RepID=I1J5J6_SOYBN	0	100	UniRef100_G7K9P5 Peptide transporter PTR1 n=1 Tax=Medicago truncatula RepID=G7K9P5_MEDTR	0	98.36	AT1G69870.1|Symbols:NRT1.7|nitrate transporter 1.7|chr1:26316208-26320097 FORWARD LENGTH=620	0	91.29	GO:0006857 GO:0015706 GO:0019761 GO:0080055	glucosinolate biosynthetic process; low affinity nitrate transport; nitrate transport; oligopeptide transport	GO:0005215 GO:0080054	low affinity nitrate transmembrane transporter activity; transporter activity	GO:0005886 GO:0016020	membrane; plasma membrane	PF00854	POT family	PTHR11654	OLIGOPEPTIDE TRANSPORTER-RELATED	KOG1237	H+/oligopeptide_symporter
Glyma.01G055500	-0.703116	0.0203486	4.07023	3.72325	4.41721	3.8377	3.64809	3.68396	4.24097	4.5772	4.43345	276	UniRef100_I1J5X4 Uncharacterized protein n=2 Tax=Glycine max RepID=I1J5X4_SOYBN	0	100	UniRef100_G7JXW1 Ankyrin repeat domain-containing protein n=1 Tax=Medicago truncatula RepID=G7JXW1_MEDTR	2e-130	98.79	AT2G03430.1|Symbols:|Ankyrin repeat family protein|chr2:1036192-1037536 REVERSE LENGTH=240	1e-121	101.25	GO:0000724 GO:0006259 GO:0007059 GO:0007062 GO:0007126 GO:0007129 GO:0007131 GO:0007140 GO:0008150 GO:0010332 GO:0016444 GO:0032204 GO:0032504 GO:0033044 GO:0042023 GO:0042138 GO:0043161 GO:0043247 GO:0043248 GO:0045132 GO:0051510 GO:0051788	DNA endoreduplication; DNA metabolic process; biological process; chromosome segregation; double-strand break repair via homologous recombination; male meiosis; meiosis; meiotic DNA double-strand break formation; meiotic chromosome segregation; multicellular organism reproduction; proteasomal ubiquitin-dependent protein catabolic process; proteasome assembly; reciprocal meiotic recombination; reg…	NA	NA	GO:0005618	cell wall	PF00023	Ankyrin repeat	PTHR24199	FAMILY NOT NAMED	KOG4412	26S_proteasome_regulatory_complex,_subunit_PSMD10
Glyma.01G067100	-0.680733	0.0129693	4.21614	3.88028	4.55199	3.96675	3.92238	3.75172	4.40233	4.7468	4.50684	467	UniRef100_I1J667 Uncharacterized protein n=1 Tax=Glycine max RepID=I1J667_SOYBN	0	100	UniRef100_Q8S9A5 Glucosyltransferase like protein (Fragment) n=1 Tax=Phaseolus angularis RepID=Q8S9A5_PHAAN	0	100.23	AT5G03490.1|Symbols:|UDP-Glycosyltransferase superfamily protein|chr5:871550-872947 FORWARD LENGTH=465	6e-154	97.2	GO:0008152	metabolic process	GO:0008194 GO:0016757 GO:0016758 GO:0035251	UDP-glucosyltransferase activity; UDP-glycosyltransferase activity; transferase activity, transferring glycosyl groups; transferase activity, transferring hexosyl groups	GO:0005634	nucleus	PF00201	UDP-glucoronosyl and UDP-glucosyl transferase	PTHR11926	GLUCOSYL/GLUCURONOSYL TRANSFERASES	KOG1192	UDP-glucuronosyl_and_UDP-glucosyl_transferase
Glyma.01G086600	0.901821	0.0472374	3.1848	3.62466	2.74494	3.36233	3.62119	3.89045	3.01325	2.68027	2.54131	332	UniRef100_UPI0003DE9FD6 PREDICTED: mediator of RNA polymerase II transcription subunit 25-like n=1 Tax=Glycine max RepID=UPI0003DE9FD6	6e-154	80.52	UniRef100_B9HWL3 PHYTOCHROME AND FLOWERING TIME 1 family protein n=1 Tax=Populus trichocarpa RepID=B9HWL3_POPTR	9e-78	26.63	AT1G25540.1|Symbols:PFT1|phytochrome and flowering time regulatory protein (PFT1)|chr1:8969392-8974446 REVERSE LENGTH=836	4e-57	24.16	GO:0009585 GO:0009867 GO:0009909 GO:0009911 GO:0010114 GO:0010218 GO:0031349 GO:0045893 GO:0050832	defense response to fungus; jasmonic acid mediated signaling pathway; positive regulation of defense response; positive regulation of flower development; positive regulation of transcription, DNA-dependent; red, far-red light phototransduction; regulation of flower development; response to far red light; response to red light	GO:0003677 GO:0003713 GO:0005515	DNA binding; protein binding; transcription coactivator activity	GO:0005634 GO:0016592	mediator complex; nucleus	PF11265	Mediator complex subunit 25 von Willebrand factor type A	PTHR12433	PROSTATE TUMOR OVEREXPRESSED GENE 1 (PTOV1)	NA	NA
Glyma.01G102800	6.01665	0.00130521	-1.81994	-1.19163	-2.44826	-2.44826	1.32165	-2.44826	-2.44826	-2.44826	-2.44826	186	UniRef100_K7K305 Uncharacterized protein (Fragment) n=1 Tax=Glycine max RepID=K7K305_SOYBN	2e-23	23.32	NA	NA	NA	NA	NA	NA	NA	NA	NA	NA	NA	NA	NA	NA	NA	NA	NA	NA
Glyma.01G105700	7.09329	0.00042871	0.148996	1.31951	-1.02152	-1.38116	7.04417	-1.70448	-0.89824	-1.13939	-1.02693	41	UniRef100_I1JLZ2 Uncharacterized protein n=1 Tax=Glycine max RepID=I1JLZ2_SOYBN	9e-20	29.63	UniRef100_B0L632 Protease inhibitor/seed storage/LTP family protein (Fragment) n=2 Tax=Cicer arietinum RepID=B0L632_CICAR	2e-18	39.6	AT3G53980.2|Symbols:|Bifunctional inhibitor/lipid-transfer protein/seed storage 2S albumin superfamily protein|chr3:19987760-19988203 REVERSE LENGTH=114	7e-18	35.09	GO:0006869	lipid transport	GO:0008289	lipid binding	GO:0005576	extracellular region	NA	NA	NA	NA	NA	NA
Glyma.01G105800	6.25427	0.00149218	-0.211377	0.989414	-1.41217	-1.38116	5.56554	-1.21614	-1.73216	-1.13939	-1.36495	77	UniRef100_K7K323 Uncharacterized protein n=1 Tax=Glycine max RepID=K7K323_SOYBN	3e-48	100	UniRef100_G7L5L2 Protease inhibitor/seed storage/LTP family protein n=1 Tax=Medicago truncatula RepID=G7L5L2_MEDTR	4e-16	26.05	AT5G05960.1|Symbols:|Bifunctional inhibitor/lipid-transfer protein/seed storage 2S albumin superfamily protein|chr5:1790256-1790694 FORWARD LENGTH=116	4e-09	50	GO:0006869	lipid transport	GO:0008289	lipid binding	GO:0005576	extracellular region	NA	NA	NA	NA	NA	NA
Glyma.01G122100	0.990018	0.000103103	4.41587	4.85903	3.97271	4.62836	5.61638	4.33234	3.8276	3.95223	4.13829	425	UniRef100_I1J7F8 Uncharacterized protein n=1 Tax=Glycine max RepID=I1J7F8_SOYBN	0	100	UniRef100_D7M717 LMBR1 integral membrane family protein n=1 Tax=Arabidopsis lyrata subsp. lyrata RepID=D7M717_ARALL	0	83.3	AT5G01460.1|Symbols:|LMBR1-like membrane protein|chr5:186823-190008 FORWARD LENGTH=509	0	83.3	NA	NA	NA	NA	GO:0005576 GO:0005886 GO:0016020	extracellular region; membrane; plasma membrane	PF04791	LMBR1-like membrane protein	NA	NA	NA	NA
Glyma.01G123600	2.10157	0.0495034	0.446148	1.38423	-0.491938	1.04	2.04296	1.06974	0.314012	-0.762901	-1.02693	344	UniRef100_K7K3F7 Uncharacterized protein n=1 Tax=Glycine max RepID=K7K3F7_SOYBN	0	100	UniRef100_G7KSC8 Two-component response regulator ARR10 n=1 Tax=Medicago truncatula RepID=G7KSC8_MEDTR	4e-90	97.71	AT2G38300.1|Symbols:|myb-like HTH transcriptional regulator family protein|chr2:16044175-16045679 REVERSE LENGTH=340	2e-57	89.12	GO:0006355	regulation of transcription, DNA-dependent	GO:0003677 GO:0003700	DNA binding; sequence-specific DNA binding transcription factor activity	GO:0005634	nucleus	PF00249	Myb-like DNA-binding domain	NA	NA	NA	NA
Glyma.01G125400	3.10661	0.000601409	1.32219	2.04913	0.595241	-0.230807	5.39602	0.982181	0.170426	1.94033	-0.325037	1157	UniRef100_K7K3H2 Uncharacterized protein n=1 Tax=Glycine max RepID=K7K3H2_SOYBN	0	100	UniRef100_G7JKN6 Tir-nbs-lrr resistance protein n=1 Tax=Medicago truncatula RepID=G7JKN6_MEDTR	0	93.77	AT5G41750.2|Symbols:|Disease resistance protein (TIR-NBS-LRR class) family|chr5:16694047-16697527 FORWARD LENGTH=1068	3e-165	84.55	GO:0006952 GO:0007165	defense response; signal transduction	GO:0000166 GO:0017111 GO:0043531	ADP binding; nucleoside-triphosphatase activity; nucleotide binding	GO:0005622 GO:0005634	intracellular; nucleus	PF01582 PF00560 PF00931	TIR domain; Leucine Rich Repeat; NB-ARC domain	PTHR11017	LEUCINE-RICH REPEAT-CONTAINING PROTEIN	KOG4658	Apoptotic_ATPase
Glyma.01G130500	2.99793	0.000626482	0.198835	1.41919	-1.02152	0.94294	1.84014	1.47449	-0.89824	-1.13939	-1.02693	320	UniRef100_I1J7M3 Uncharacterized protein n=1 Tax=Glycine max RepID=I1J7M3_SOYBN	0	100	UniRef100_A0SWU6 Peroxidase 1 n=1 Tax=Sesbania rostrata RepID=A0SWU6_SESRO	0	99.38	AT5G05340.1|Symbols:|Peroxidase superfamily protein|chr5:1579142-1580819 REVERSE LENGTH=324	2e-129	91.05	GO:0006979 GO:0055114	oxidation-reduction process; response to oxidative stress	GO:0004601 GO:0005515 GO:0020037	heme binding; peroxidase activity; protein binding	GO:0005576 GO:0005618 GO:0005794 GO:0005829 GO:0048046	Golgi apparatus; apoplast; cell wall; cytosol; extracellular region	PF00141	Peroxidase	NA	NA	NA	NA
Glyma.01G134600	-5.6073	0.0124527	-0.444795	-1.9367	1.04711	-1.65737	-2.44826	-1.70448	0.170426	-0.762901	3.73381	394	UniRef100_I1J7Q5 Uncharacterized protein n=1 Tax=Glycine max RepID=I1J7Q5_SOYBN	0	97.71	UniRef100_B9A1Q4 Glycinol 4-dimethylallyltransferase n=1 Tax=Glycine max RepID=G4DT_SOYBN	4e-175	94.13	AT2G18950.1|Symbols:HPT1, TPT1, ATHPT, VTE2|homogentisate phytyltransferase 1|chr2:8207491-8210047 FORWARD LENGTH=393	3e-100	83.46	GO:0000096 GO:0006546 GO:0006636 GO:0006733 GO:0006766 GO:0008652 GO:0009072 GO:0009106 GO:0009108 GO:0009117 GO:0009266 GO:0009416 GO:0009695 GO:0009915 GO:0009965 GO:0010189 GO:0015994 GO:0019216 GO:0019288 GO:0019748 GO:0030154 GO:0031347 GO:0031408 GO:0042362 GO:0044272 GO:0045893 GO:0071555	aromatic amino acid family metabolic process; cell differentiation; cell wall organization; cellular amino acid biosynthetic process; chlorophyll metabolic process; coenzyme biosynthetic process; fat-soluble vitamin biosynthetic process; glycine catabolic process; isopentenyl diphosphate biosynthetic process, mevalonate-independent pathway; jasmonic acid biosynthetic process; leaf morphogenesis; …	GO:0004659 GO:0010176	homogentisate phytyltransferase activity; prenyltransferase activity	GO:0005886 GO:0009507 GO:0016021	chloroplast; integral to membrane; plasma membrane	PF01040	UbiA prenyltransferase family	PTHR11048	PRENYLTRANSFERASES	NA	NA
Glyma.01G145600	2.71688	0.00285268	1.52207	2.21385	0.830294	1.04	4.86477	0.736775	0.56433	1.23204	0.694515	191	UniRef100_K7K3W3 Uncharacterized protein n=1 Tax=Glycine max RepID=K7K3W3_SOYBN	6e-134	100	NA	NA	NA	AT4G28840.1|Symbols:|unknown protein; FUNCTIONS IN: molecular_function unknown; INVOLVED IN: biological_process unknown; LOCATED IN: chloroplast; BEST Arabidopsis thaliana protein match is: unknown protein (TAIR:AT2G20080.1); Has 71 Blast hits to 69 proteins in 15 species: Archae - 0; Bacteria - 0; Metazoa - 2; Fungi - 0; Plants - 67; Viruses - 0; Other Eukaryotes - 2 (source: NCBI BLink).|chr4:1…	6e-31	97.41	GO:0045892 GO:0048366	leaf development; negative regulation of transcription, DNA-dependent	GO:0005515	protein binding	GO:0005634	nucleus	NA	NA	NA	NA	NA	NA
Glyma.01G151800	2.24862	0.0296415	0.169631	0.792818	-0.453556	-0.348747	2.93971	-0.212504	0.0109525	-0.00666726	-1.36495	657	UniRef100_K7K400 Uncharacterized protein n=1 Tax=Glycine max RepID=K7K400_SOYBN	0	100	UniRef100_G7K5E9 Beta-amylase n=1 Tax=Medicago truncatula RepID=G7K5E9_MEDTR	0	100.62	AT5G45300.1|Symbols:BMY2, BAM8|beta-amylase 2|chr5:18353636-18356696 FORWARD LENGTH=689	0	93.18	GO:0000272 GO:0005975 GO:0048831	carbohydrate metabolic process; polysaccharide catabolic process; regulation of shoot system development	GO:0003700 GO:0003824 GO:0016161 GO:0043169	beta-amylase activity; catalytic activity; cation binding; sequence-specific DNA binding transcription factor activity	GO:0005634 GO:0005737	cytoplasm; nucleus	PF01373 PF05687	Glycosyl hydrolase family 14; Plant protein of unknown function (DUF822)	NA	NA	NA	NA
Glyma.01G162000	0.45931	0.0293023	5.38773	5.6162	5.15926	5.51951	5.65889	5.6702	5.1551	5.3015	5.02118	247	UniRef100_C6TAB9 Uncharacterized protein n=1 Tax=Glycine max RepID=C6TAB9_SOYBN	3e-166	100	UniRef100_G7JYS1 Scaffold attachment factor B1 n=1 Tax=Medicago truncatula RepID=G7JYS1_MEDTR	3e-98	81.19	AT4G35785.2|Symbols:|RNA-binding (RRM/RBD/RNP motifs) family protein|chr4:16953211-16955127 REVERSE LENGTH=239	6e-60	71.55	GO:0008150	biological process	GO:0000166 GO:0003676	nucleic acid binding; nucleotide binding	GO:0005634 GO:0030529	nucleus; ribonucleoprotein complex	PF00076	RNA recognition motif. (a.k.a. RRM, RBD, or RNP domain)	PTHR15241	TRANSFORMER-2-RELATED	KOG0121	Nuclear_cap-binding_protein_complex,_subunit_CBP20_(RRM_superfamily)
Glyma.01G169900	-0.832459	0.0498426	2.541	2.14182	2.94019	2.30235	1.93058	2.19253	2.97054	2.68027	3.16975	612	UniRef100_K7K4A9 Uncharacterized protein n=1 Tax=Glycine max RepID=K7K4A9_SOYBN	0	100	UniRef100_Q75WU8 Similar to CDK5 regulatory subunit-associated protein n=1 Tax=Nicotiana tabacum RepID=Q75WU8_TOBAC	0	85.55	AT4G36390.1|Symbols:|Methylthiotransferase|chr4:17194746-17197054 REVERSE LENGTH=640	0	80.94	GO:0006400 GO:0006655 GO:0007131 GO:0009073 GO:0009451 GO:0009691 GO:0009793 GO:0010155 GO:0016226 GO:0043412 GO:0046777	RNA modification; aromatic amino acid family biosynthetic process; cytokinin biosynthetic process; embryo development ending in seed dormancy; iron-sulfur cluster assembly; macromolecule modification; phosphatidylglycerol biosynthetic process; protein autophosphorylation; reciprocal meiotic recombination; regulation of proton transport; tRNA modification	GO:0003824 GO:0016740 GO:0051536 GO:0051539	4 iron, 4 sulfur cluster binding; catalytic activity; iron-sulfur cluster binding; transferase activity	GO:0005737 GO:0009507	chloroplast; cytoplasm	PF01938 PF04055 PF00919	TRAM domain; Radical SAM superfamily; Uncharacterized protein family UPF0004	PTHR11918	RADICAL SAM PROTEINS	KOG2492	CDK5_activator-binding_protein
Glyma.01G170300	2.37729	0.00132066	2.11121	2.9802	1.24222	2.15845	4.71165	2.07048	1.12784	1.31287	1.28594	121	UniRef100_I1J8Q1 Thioredoxin n=1 Tax=Glycine max RepID=I1J8Q1_SOYBN	1e-80	100	UniRef100_I1J8Q1 Thioredoxin n=1 Tax=Glycine max RepID=I1J8Q1_SOYBN	1e-80	100	AT3G51030.1|Symbols:ATTRX1, ATTRX H1, TRX1|thioredoxin H-type 1|chr3:18951123-18951955 REVERSE LENGTH=114	3e-63	99.12	GO:0006662 GO:0043085 GO:0045454	cell redox homeostasis; glycerol ether metabolic process; positive regulation of catalytic activity	GO:0008047 GO:0009055 GO:0015035 GO:0016671	electron carrier activity; enzyme activator activity; oxidoreductase activity, acting on a sulfur group of donors, disulfide as acceptor; protein disulfide oxidoreductase activity	GO:0005737 GO:0005829 GO:0048046	apoplast; cytoplasm; cytosol	PF00085	Thioredoxin	PTHR10438	THIOREDOXIN	KOG0907	Thioredoxin
Glyma.01G175700	1.10126	0.00683872	8.32192	8.86156	7.78227	8.74066	9.26897	8.57505	7.8555	7.54882	7.9425	99	UniRef100_K7K4E3 Uncharacterized protein n=1 Tax=Glycine max RepID=K7K4E3_SOYBN	1e-65	100	NA	NA	NA	NA	NA	NA	NA	NA	NA	NA	NA	NA	NA	NA	NA	NA	NA	NA
Glyma.01G184400	0.685758	0.0471408	3.61257	3.94782	3.27733	3.73273	4.30702	3.80372	3.31588	3.07727	3.43883	391	UniRef100_C6TNS4 Uncharacterized protein n=1 Tax=Glycine max RepID=C6TNS4_SOYBN	0	100	UniRef100_G7K818 Zinc finger CCCH domain-containing protein n=1 Tax=Medicago truncatula RepID=G7K818_MEDTR	7e-176	79.87	AT5G66840.1|Symbols:|SAP domain-containing protein|chr5:26692922-26695296 REVERSE LENGTH=551	2e-81	38.11	NA	NA	GO:0003676 GO:0003677	DNA binding; nucleic acid binding	GO:0005634	nucleus	PF02037	SAP domain	NA	NA	NA	NA
Glyma.01G191300	1.82857	0.0468082	3.43029	4.22823	2.63236	3.34344	5.25438	4.08687	2.88112	2.55295	2.463	378	UniRef100_I1J9C1 Uncharacterized protein n=1 Tax=Glycine max RepID=I1J9C1_SOYBN	0	100	UniRef100_B9HMW4 Phosphatase 2C family protein n=1 Tax=Populus trichocarpa RepID=B9HMW4_POPTR	3e-178	98.43	AT4G33920.1|Symbols:|Protein phosphatase 2C family protein|chr4:16260876-16262703 FORWARD LENGTH=380	5e-177	98.95	GO:0006470 GO:0006612 GO:0006944 GO:0010200 GO:0010363 GO:0030968 GO:0043069 GO:0052542	cellular membrane fusion; defense response by callose deposition; endoplasmic reticulum unfolded protein response; negative regulation of programmed cell death; protein dephosphorylation; protein targeting to membrane; regulation of plant-type hypersensitive response; response to chitin	GO:0003824 GO:0004722	catalytic activity; protein serine/threonine phosphatase activity	NA	NA	PF00481	Protein phosphatase 2C	PTHR13832	PROTEIN PHOSPHATASE 2C	KOG0700	Protein_phosphatase_2C/pyruvate_dehydrogenase_(lipoamide)_phosphatase
Glyma.01G212100	2.35514	0.000176229	0.987448	2.17214	-0.197244	2.24243	2.04296	2.23103	-0.611952	-0.762901	0.78312	258	UniRef100_K7K528 Uncharacterized protein n=1 Tax=Glycine max RepID=K7K528_SOYBN	3e-175	94.9	NA	NA	NA	AT3G60780.1|Symbols:|Protein of unknown function (DUF1442)|chr3:22462695-22463630 FORWARD LENGTH=218	4e-78	97.71	GO:0008150	biological process	GO:0003674	molecular function	NA	NA	PF07279	Protein of unknown function (DUF1442)	NA	NA	NA	NA
Glyma.01G215100	1.1196	0.0254488	4.476	5.05046	3.90153	5.1927	5.1453	4.81338	4.03874	3.4068	4.25906	854	UniRef100_I1JA23 Phospholipase D n=1 Tax=Glycine max RepID=I1JA23_SOYBN	0	100	UniRef100_I1JA23 Phospholipase D n=1 Tax=Glycine max RepID=I1JA23_SOYBN	0	100	AT2G42010.1|Symbols:PLDBETA1, PLDBETA|phospholipase D beta 1|chr2:17533018-17537990 REVERSE LENGTH=1083	0	75.9	GO:0008152 GO:0009816 GO:0046686	defense response to bacterium, incompatible interaction; metabolic process; response to cadmium ion	GO:0003824 GO:0004630 GO:0005515 GO:0005546	catalytic activity; phosphatidylinositol-4,5-bisphosphate binding; phospholipase D activity; protein binding	GO:0005634 GO:0009506	nucleus; plasmodesma	PF00614 PF00168 PF12357	Phospholipase D Active site motif; C2 domain; Phospholipase D C terminal	PTHR18896	PHOSPHOLIPASE D	KOG1329	Phospholipase_D1
Glyma.01G217400	0.934426	0.0254488	4.59176	5.05561	4.12791	5.05724	4.76178	5.34782	4.36983	4.25804	3.75588	356	UniRef100_I1JA48 Uncharacterized protein n=2 Tax=Glycine max RepID=I1JA48_SOYBN	0	100	UniRef100_K4HAY3 Heat shock transcription factor HSFB2b n=1 Tax=Glycine max RepID=K4HAY3_SOYBN	0	100	AT4G11660.1|Symbols:AT-HSFB2B, HSFB2B|winged-helix DNA-binding transcription factor family protein|chr4:7043006-7044227 FORWARD LENGTH=377	8e-97	89.66	GO:0006355 GO:0009408 GO:0009644 GO:0010200 GO:0042542 GO:0045892	negative regulation of transcription, DNA-dependent; regulation of transcription, DNA-dependent; response to chitin; response to heat; response to high light intensity; response to hydrogen peroxide	GO:0003700 GO:0043565	sequence-specific DNA binding; sequence-specific DNA binding transcription factor activity	GO:0005634	nucleus	PF00447	HSF-type DNA-binding	PTHR10015	HEAT SHOCK TRANSCRIPTION FACTOR	NA	NA
Glyma.01G219000	1.10782	0.00304424	5.38006	5.9317	4.82842	5.71957	5.99906	6.07648	4.99915	4.87877	4.60733	866	UniRef100_K7K567 Uncharacterized protein n=1 Tax=Glycine max RepID=K7K567_SOYBN	0	94.74	UniRef100_G7KDC8 Heavy metal P-type ATPase n=1 Tax=Medicago truncatula RepID=G7KDC8_MEDTR	0	96.16	AT1G63440.1|Symbols:HMA5|heavy metal atpase 5|chr1:23527655-23531109 FORWARD LENGTH=995	0	72.56	GO:0006754 GO:0006812 GO:0008152 GO:0010043 GO:0010273 GO:0030001 GO:0046034 GO:0046688	ATP biosynthetic process; ATP metabolic process; cation transport; detoxification of copper ion; metabolic process; metal ion transport; response to copper ion; response to zinc ion	GO:0000166 GO:0003824 GO:0005524 GO:0015662 GO:0043682 GO:0046872	ATP binding; ATPase activity, coupled to transmembrane movement of ions, phosphorylative mechanism; catalytic activity; copper-transporting ATPase activity; metal ion binding; nucleotide binding	GO:0005886 GO:0016020 GO:0016021	integral to membrane; membrane; plasma membrane	PF00122 PF00403	E1-E2 ATPase; Heavy-metal-associated domain	PTHR24093	FAMILY NOT NAMED	KOG0207	Cation_transport_ATPase
Glyma.01G225300	0.479604	0.0250666	6.46716	6.70496	6.22936	6.67234	6.58844	6.8541	6.19378	6.35889	6.13542	203	UniRef100_I1JAD6 Uncharacterized protein n=2 Tax=Glycine max RepID=I1JAD6_SOYBN	4e-143	100	UniRef100_O81618 F8M12.11 protein n=1 Tax=Arabidopsis thaliana RepID=O81618_ARATH	6e-38	79.44	AT4G10970.4|Symbols:|unknown protein; FUNCTIONS IN: molecular_function unknown; INVOLVED IN: biological_process unknown; LOCATED IN: cellular_component unknown; EXPRESSED IN: 25 plant structures; EXPRESSED DURING: 14 growth stages; BEST Arabidopsis thaliana protein match is: unknown protein (TAIR:AT4G23910.2); Has 30201 Blast hits to 17322 proteins in 780 species: Archae - 12; Bacteria - 1396; Me…	1e-50	93.09	GO:0008150	biological process	GO:0003674	molecular function	GO:0005634 GO:0005739	mitochondrion; nucleus	NA	NA	NA	NA	NA	NA
Glyma.02G005800	1.44369	0.030864	6.5766	7.31711	5.83609	7.14834	7.14284	7.66015	6.21452	6.073	5.22076	534	UniRef100_C3UZD5 Phosphate transporter 1 n=1 Tax=Glycine max RepID=C3UZD5_SOYBN	0	100	UniRef100_C3UZD5 Phosphate transporter 1 n=1 Tax=Glycine max RepID=C3UZD5_SOYBN	0	100	AT3G54700.1|Symbols:PHT1;7|phosphate transporter 1;7|chr3:20248463-20250070 REVERSE LENGTH=535	0	97.38	GO:1901684	arsenate ion transmembrane transport	GO:0005351 GO:0015114 GO:0015144 GO:1901683	arsenate ion transmembrane transporter activity; carbohydrate transmembrane transporter activity; phosphate ion transmembrane transporter activity; sugar:hydrogen symporter activity	GO:0005576 GO:0005886 GO:0016020 GO:0016021	extracellular region; integral to membrane; membrane; plasma membrane	PF00083	Sugar (and other) transporter	PTHR24064	FAMILY NOT NAMED	KOG0252	Inorganic_phosphate_transporter
Glyma.02G024500	0.999132	0.0473225	2.77512	3.26092	2.28933	2.98965	3.37502	3.4181	2.10607	2.2989	2.463	469	UniRef100_I1JBT2 Uncharacterized protein n=1 Tax=Glycine max RepID=I1JBT2_SOYBN	0	100	UniRef100_G7K8A8 Tetratricopeptide repeat protein n=1 Tax=Medicago truncatula RepID=G7K8A8_MEDTR	0	97.65	AT1G27150.1|Symbols:|Tetratricopeptide repeat (TPR)-like superfamily protein|chr1:9429177-9432068 FORWARD LENGTH=468	0	97.86	GO:0008150	biological process	NA	NA	GO:0005634	nucleus	NA	NA	PTHR16263	FAMILY NOT NAMED	KOG2610	Uncharacterized_conserved_protein
Glyma.02G026400	-0.809459	0.0270535	2.99487	2.59738	3.39236	2.64857	2.5021	2.64148	3.3496	3.54706	3.28043	301	UniRef100_UPI0003DECE7C PREDICTED: uncharacterized protein LOC100776666 isoform X1 n=2 Tax=Glycine max RepID=UPI0003DECE7C	0	100	UniRef100_Q9XIE5 F23H11.16 protein n=2 Tax=Arabidopsis thaliana RepID=Q9XIE5_ARATH	5e-120	95.08	AT1G59840.2|Symbols:CCB4|cofactor assembly of complex C|chr1:22026569-22028174 FORWARD LENGTH=297	2e-126	97.64	GO:0010190 GO:0010207	cytochrome b6f complex assembly; photosystem II assembly	GO:0003674	molecular function	GO:0009507	chloroplast	PF11152	Protein of unknown function (DUF2930)	NA	NA	NA	NA
Glyma.02G027000	2.44836	0.00214067	1.97696	3.03121	0.922707	2.35988	4.19593	2.53782	1.12784	0.619956	1.02032	221	UniRef100_C6T0Q1 Uncharacterized protein n=1 Tax=Glycine max RepID=C6T0Q1_SOYBN	5e-157	100	UniRef100_C7S8B9 Germin-like protein 5 n=1 Tax=Glycine max RepID=C7S8B9_SOYBN	7e-152	100	AT1G10460.1|Symbols:GLP7|germin-like protein 7|chr1:3439578-3440231 REVERSE LENGTH=217	4e-81	92.63	GO:0008150	biological process	GO:0030145 GO:0045735	manganese ion binding; nutrient reservoir activity	GO:0005576 GO:0048046	apoplast; extracellular region	PF00190	Cupin	NA	NA	NA	NA
Glyma.02G033700	1.13974	0.000462228	4.0829	4.64803	3.51777	4.62445	4.55462	4.76501	3.70267	3.49604	3.35459	143	UniRef100_K7K680 Uncharacterized protein n=1 Tax=Glycine max RepID=K7K680_SOYBN	2e-100	100	UniRef100_D3J163 Ankyrin repeat domain-containing protein n=2 Tax=Medicago truncatula RepID=D3J163_MEDTR	9e-23	21.77	AT4G27780.1|Symbols:ACBP2|acyl-CoA binding protein 2|chr4:13847774-13849629 FORWARD LENGTH=354	2e-08	31.36	GO:0006869 GO:0006888 GO:0006891 GO:0010260 GO:0010288 GO:0010351 GO:0016558	ER to Golgi vesicle-mediated transport; intra-Golgi vesicle-mediated transport; lipid transport; lithium ion transport; organ senescence; protein import into peroxisome matrix; response to lead ion	GO:0000062 GO:0005515 GO:0032791	fatty-acyl-CoA binding; lead ion binding; protein binding	GO:0005783 GO:0005886 GO:0009514	endoplasmic reticulum; glyoxysome; plasma membrane	PF00023	Ankyrin repeat	NA	NA	KOG4214	Myotrophin_and_similar_proteins
Glyma.02G045800	1.44507	0.0468082	2.15199	2.7783	1.52567	2.30235	3.69185	2.3407	1.27552	1.59731	1.70419	419	UniRef100_I1JCE8 Uncharacterized protein n=1 Tax=Glycine max RepID=I1JCE8_SOYBN	0	100	UniRef100_G7LB65 Cornifelin n=1 Tax=Medicago truncatula RepID=G7LB65_MEDTR	0	98.11	AT4G35920.2|Symbols:MCA1|PLAC8 family protein|chr4:17012106-17014192 REVERSE LENGTH=421	0	98.57	GO:0006655 GO:0006816 GO:0007020 GO:0007231 GO:0007638 GO:0019344 GO:0033500	calcium ion transport; carbohydrate homeostasis; cysteine biosynthetic process; mechanosensory behavior; microtubule nucleation; osmosensory signaling pathway; phosphatidylglycerol biosynthetic process	GO:0003674	molecular function	GO:0005886 GO:0005887	integral to plasma membrane; plasma membrane	PF04749	PLAC8 family	PTHR15907	FAMILY NOT NAMED	NA	NA
Glyma.02G052600	-0.894432	0.0328387	4.55496	4.10667	5.00324	4.32074	3.94425	4.05504	4.94502	5.07112	4.99359	200	UniRef100_I1JCL5 Uncharacterized protein n=1 Tax=Glycine max RepID=I1JCL5_SOYBN	6e-140	100	UniRef100_G7LD30 50S ribosomal protein L12-2 n=1 Tax=Medicago truncatula RepID=G7LD30_MEDTR	4e-69	100.51	AT4G36420.1|Symbols:|Ribosomal protein L12 family protein|chr4:17203718-17204257 REVERSE LENGTH=179	7e-45	95.53	GO:0006412	translation	GO:0003735	structural constituent of ribosome	GO:0005622 GO:0005739 GO:0005840 GO:0015934	intracellular; large ribosomal subunit; mitochondrion; ribosome	PF00542	Ribosomal protein L7/L12 C-terminal domain	PTHR11809	RIBOSOMAL PROTEIN L7/L12	KOG1715	Mitochondrial/chloroplast_ribosomal_protein_L12
Glyma.02G079000	-1.04174	0.0384292	4.25747	3.74556	4.76938	3.81045	3.6745	3.75172	4.53284	4.94366	4.83164	153	UniRef100_UPI00018C6682 PREDICTED: 40S ribosomal protein S18 n=1 Tax=Glycine max RepID=UPI00018C6682	5e-107	100	UniRef100_B9H7W2 40S ribosomal protein S18 n=1 Tax=Populus trichocarpa RepID=B9H7W2_POPTR	1e-102	100	AT4G09800.1|Symbols:RPS18C|S18 ribosomal protein|chr4:6173818-6174963 FORWARD LENGTH=152	2e-104	100	GO:0001510 GO:0006412 GO:0042254	RNA methylation; ribosome biogenesis; translation	GO:0003676 GO:0003723 GO:0003735	RNA binding; nucleic acid binding; structural constituent of ribosome	GO:0005618 GO:0005622 GO:0005730 GO:0005737 GO:0005773 GO:0005840 GO:0009506 GO:0015935 GO:0022627	cell wall; cytoplasm; cytosolic small ribosomal subunit; intracellular; nucleolus; plasmodesma; ribosome; small ribosomal subunit; vacuole	PF00416	Ribosomal protein S13/S18	PTHR10871	30S RIBOSOMAL PROTEIN S13/40S RIBOSOMAL PROTEIN S18	KOG3311	Ribosomal_protein_S18
Glyma.02G090800	0.539023	0.0357907	5.79693	6.06668	5.52719	6.11304	6.06709	6.01989	5.4001	5.60413	5.57733	442	UniRef100_I1JDM8 Uncharacterized protein n=1 Tax=Glycine max RepID=I1JDM8_SOYBN	0	100	UniRef100_P48724 Eukaryotic translation initiation factor 5 n=1 Tax=Phaseolus vulgaris RepID=IF5_PHAVU	0	99.55	AT1G77840.1|Symbols:|Translation initiation factor IF2/IF5|chr1:29269087-29270400 FORWARD LENGTH=437	8e-176	99.31	GO:0006413 GO:0006446 GO:0006865	amino acid transport; regulation of translational initiation; translational initiation	GO:0003743	translation initiation factor activity	GO:0005634 GO:0005737	cytoplasm; nucleus	PF01873 PF02020	Domain found in IF2B/IF5; eIF4-gamma/eIF5/eIF2-epsilon	PTHR23001	EUKARYOTIC TRANSLATION INITIATION FACTOR	KOG2767	Translation_initiation_factor_5_(eIF-5)
Glyma.02G111500	1.2667	0.00132066	6.17727	6.81429	5.54025	6.72893	6.703	7.01096	5.74869	5.65927	5.2128	713	UniRef100_K7K7Q0 Uncharacterized protein n=1 Tax=Glycine max RepID=K7K7Q0_SOYBN	0	100	UniRef100_F4I248 Early-responsive to dehydration stress protein (ERD4) n=1 Tax=Arabidopsis thaliana RepID=F4I248_ARATH	0	99.86	AT1G69450.2|Symbols:|Early-responsive to dehydration stress protein (ERD4)|chr1:26107120-26110006 REVERSE LENGTH=711	0	99.86	NA	NA	NA	NA	GO:0005886 GO:0016020	membrane; plasma membrane	PF02714	Domain of unknown function DUF221	PTHR13018	PROBABLE MEMBRANE PROTEIN DUF221-RELATED	KOG1134	Uncharacterized_conserved_protein
Glyma.02G126800	1.9936	0.0234892	0.0789394	0.836508	-0.678629	0.24686	1.95951	0.303158	-0.373176	-1.13939	-0.523317	313	UniRef100_I1JEN4 Uncharacterized protein n=1 Tax=Glycine max RepID=I1JEN4_SOYBN	0	100	UniRef100_Q6NQI8 LAG1 longevity assurance homolog 3 n=1 Tax=Arabidopsis thaliana RepID=LAG13_ARATH	6e-154	99.03	AT1G13580.3|Symbols:LAG13|LAG1 longevity assurance homolog 3|chr1:4645006-4646765 REVERSE LENGTH=308	7e-157	99.03	GO:0006499 GO:0016126 GO:0042761 GO:0046520	N-terminal protein myristoylation; sphingoid biosynthetic process; sterol biosynthetic process; very long-chain fatty acid biosynthetic process	GO:0050291	sphingosine N-acyltransferase activity	GO:0005783 GO:0016021	endoplasmic reticulum; integral to membrane	PF03798	TLC domain	PTHR12560	LONGEVITY ASSURANCE FACTOR 1 (LAG1)	KOG1607	Protein_transporter_of_the_TRAM_(translocating_chain-associating_membrane)_superfamily
Glyma.02G134600	0.862388	0.0471408	5.48235	5.91896	5.04573	6.04452	6.15881	5.55355	5.1881	5.37863	4.57046	599	UniRef100_I1JEW5 Uncharacterized protein n=1 Tax=Glycine max RepID=I1JEW5_SOYBN	0	100	UniRef100_G7JMG6 Calcium/calmodulin-dependent protein kinase CaMK3 n=1 Tax=Medicago truncatula RepID=G7JMG6_MEDTR	0	101.01	AT3G50530.1|Symbols:CRK|CDPK-related kinase|chr3:18753833-18756487 FORWARD LENGTH=601	0	98.84	GO:0006468 GO:0006499 GO:0010228 GO:0016926 GO:0050665	N-terminal protein myristoylation; hydrogen peroxide biosynthetic process; protein desumoylation; protein phosphorylation; vegetative to reproductive phase transition of meristem	GO:0004672 GO:0004674 GO:0004713 GO:0004723 GO:0005509 GO:0005524 GO:0016301 GO:0016772	ATP binding; calcium-dependent protein serine/threonine phosphatase activity; calcium ion binding; kinase activity; protein kinase activity; protein serine/threonine kinase activity; protein tyrosine kinase activity; transferase activity, transferring phosphorus-containing groups	GO:0005886	plasma membrane	PF00069	Protein kinase domain	PTHR24349	SERINE/THREONINE-PROTEIN KINASE	KOG0032	Ca2+/calmodulin-dependent_protein_kinase,_EF-Hand_protein_superfamily
Glyma.02G140100	0.552224	0.0329785	4.97647	5.25472	4.69823	5.31653	5.3476	5.10002	4.81223	4.49298	4.78949	372	UniRef100_I1JF25 Uncharacterized protein n=1 Tax=Glycine max RepID=I1JF25_SOYBN	0	100	UniRef100_Q8VY22 Protein trichome birefringence-like 38 n=1 Tax=Arabidopsis thaliana RepID=TBL38_ARATH	1e-180	88.95	AT1G29050.1|Symbols:TBL38|TRICHOME BIREFRINGENCE-LIKE 38|chr1:10136376-10139082 REVERSE LENGTH=380	0	88.95	GO:0008150	biological process	NA	NA	NA	NA	PF03005	PF03005	PTHR13533	FAMILY NOT NAMED	NA	NA
Glyma.02G158700	1.12046	0.0337529	5.43604	5.99521	4.87687	6.23849	6.07868	5.66845	5.04619	4.52726	5.05716	340	UniRef100_C6TNS8 Uncharacterized protein n=2 Tax=Glycine max RepID=C6TNS8_SOYBN	0	100	UniRef100_Q9SPJ5 Dihydroflavonol-4-reductase DFR1 n=1 Tax=Glycine max RepID=Q9SPJ5_SOYBN	0	95.1	AT5G42800.1|Symbols:DFR, TT3, M318|dihydroflavonol 4-reductase|chr5:17164296-17165864 REVERSE LENGTH=382	1e-164	85.34	GO:0009718 GO:0009744 GO:0010224 GO:0044237	anthocyanin-containing compound biosynthetic process; cellular metabolic process; response to UV-B; response to sucrose stimulus	GO:0000166 GO:0003824 GO:0045552 GO:0050662	catalytic activity; coenzyme binding; dihydrokaempferol 4-reductase activity; nucleotide binding	GO:0042406	extrinsic to endoplasmic reticulum membrane	PF01370	NAD dependent epimerase/dehydratase family	PTHR10366	NAD DEPENDENT EPIMERASE/DEHYDRATASE	KOG1502	Flavonol_reductase/cinnamoyl-CoA_reductase
Glyma.02G175400	-0.821235	0.0324787	2.80623	2.4069	3.20557	2.5366	2.37902	2.30506	3.05474	3.25142	3.31055	171	UniRef100_K7K951 Uncharacterized protein n=1 Tax=Glycine max RepID=K7K951_SOYBN	2e-85	79.39	UniRef100_A2Q3F1 Cornichon n=1 Tax=Medicago truncatula RepID=A2Q3F1_MEDTR	5e-64	90.85	AT3G12180.1|Symbols:|Cornichon family protein|chr3:3883464-3884570 FORWARD LENGTH=146	5e-42	88.36	GO:0006891 GO:0006944 GO:0035556	cellular membrane fusion; intra-Golgi vesicle-mediated transport; intracellular signal transduction	GO:0003674	molecular function	GO:0016020	membrane	PF03311	Cornichon protein	PTHR12290	CORNICHON-RELATED	KOG2729	ER_vesicle_integral_membrane_protein_involved_in_establishing_cell_polarity,_signaling_and_protein_degradation
Glyma.02G205100	6.25477	5.95e-06	-0.676897	0.216692	-1.57049	-2.44826	5.5466	-2.44826	-0.89824	-2.44826	-1.36495	112	UniRef100_C6SZC4 Uncharacterized protein n=1 Tax=Glycine max RepID=C6SZC4_SOYBN	2e-21	61.33	UniRef100_I3NMQ9 Stress-induced hydrophobic peptide 1 n=1 Tax=Hevea brasiliensis RepID=I3NMQ9_HEVBR	2e-19	57.33	AT4G30660.2|Symbols:|Low temperature and salt responsive protein family|chr4:14955470-14955944 FORWARD LENGTH=74	4e-18	58.11	GO:0006333 GO:0009409 GO:0042538 GO:0042631	cellular response to water deprivation; chromatin assembly or disassembly; hyperosmotic salinity response; response to cold	NA	NA	GO:0016021	integral to membrane	PF01679	Proteolipid membrane potential modulator	PTHR21659	HYDROPHOBIC PROTEIN RCI2 (LOW TEMPERATURE AND SALT RESPONSIVE PROTEIN LTI6)-RELATED	KOG1773	Stress_responsive_protein
Glyma.02G216800	1.79799	0.0102212	0.609737	1.39249	-0.173011	1.21648	1.80869	1.15228	0.0109525	-0.00666726	-0.523317	102	UniRef100_K7K9Z5 Uncharacterized protein n=2 Tax=Glycine max RepID=K7K9Z5_SOYBN	1e-57	100	NA	NA	NA	NA	NA	NA	NA	NA	NA	NA	NA	NA	NA	NA	NA	NA	NA	NA
Glyma.02G217800	1.46307	0.00487354	5.98322	6.7061	5.26034	7.04325	6.1241	6.95097	5.54178	4.76128	5.47797	334	UniRef100_I1JH37 Uncharacterized protein n=2 Tax=Glycine max RepID=I1JH37_SOYBN	0	100	UniRef100_G7J450 Transcription factor bHLH93 n=1 Tax=Medicago truncatula RepID=G7J450_MEDTR	8e-153	98.81	AT5G65640.1|Symbols:bHLH093|beta HLH protein 93|chr5:26237137-26238904 FORWARD LENGTH=351	7e-77	50.71	NA	NA	GO:0003677 GO:0003700	DNA binding; sequence-specific DNA binding transcription factor activity	GO:0005634	nucleus	PF00010	Helix-loop-helix DNA-binding domain	PTHR23042	CIRCADIAN PROTEIN CLOCK/ARNT/BMAL/PAS	NA	NA
Glyma.02G218200	2.21023	0.00955454	0.944002	1.93662	-0.0486159	1.41048	2.46223	1.93714	0.314012	-0.464604	0.0047438	652	UniRef100_I1JH43 Uncharacterized protein n=1 Tax=Glycine max RepID=I1JH43_SOYBN	0	100	UniRef100_G7J445 Inter-alpha-trypsin inhibitor heavy chain H4 n=1 Tax=Medicago truncatula RepID=G7J445_MEDTR	0	79.17	AT5G49665.1|Symbols:|Zinc finger (C3HC4-type RING finger) family protein|chr5:20167119-20169420 REVERSE LENGTH=740	0	87.97	NA	NA	GO:0004842 GO:0008270	ubiquitin-protein ligase activity; zinc ion binding	GO:0005576 GO:0005886	extracellular region; plasma membrane	PF00097 PF00092	Zinc finger, C3HC4 type (RING finger); von Willebrand factor type A domain	PTHR11210	RING BOX	NA	NA
Glyma.02G224500	-1.36251	0.0354903	1.3965	0.74889	2.04412	1.08619	0.42371	0.736775	2.14501	1.88853	2.0988	193	UniRef100_UPI0003DEBAB9 PREDICTED: uncharacterized protein LOC102669464 n=1 Tax=Glycine max RepID=UPI0003DEBAB9	2e-18	12.67	UniRef100_A2Q4L4 RNA-directed DNA polymerase (Reverse transcriptase) n=1 Tax=Medicago truncatula RepID=A2Q4L4_MEDTR	4e-11	9.72	NA	NA	NA	NA	NA	NA	NA	NA	NA	NA	NA	NA	NA	NA	NA
Glyma.02G228600	3.36281	0.0384843	-0.451781	0.71892	-1.62248	0.16315	2.31331	-0.319698	-0.611952	-2.44826	-1.80723	456	UniRef100_K7KA77 Uncharacterized protein n=1 Tax=Glycine max RepID=K7KA77_SOYBN	0	100	UniRef100_G7K727 Protein CHUP1 n=1 Tax=Medicago truncatula RepID=G7K727_MEDTR	0	97.18	AT1G07120.1|Symbols:|FUNCTIONS IN: molecular_function unknown; INVOLVED IN: biological_process unknown; LOCATED IN: chloroplast envelope; EXPRESSED IN: inflorescence meristem, petal, leaf whorl, flower; EXPRESSED DURING: 4 anthesis, petal differentiation and expansion stage; BEST Arabidopsis thaliana protein match is: Tetratricopeptide repeat (TPR)-like superfamily protein (TAIR:AT4G18570.1); Has…	2e-139	107.91	GO:0008150	biological process	GO:0003674	molecular function	GO:0009507 GO:0009941	chloroplast; chloroplast envelope	NA	NA	NA	NA	NA	NA
Glyma.02G230100	-0.587906	0.0473615	5.06959	4.77741	5.36178	4.84531	4.78217	4.70474	5.42008	5.42482	5.24045	359	UniRef100_I1JHG4 Uncharacterized protein n=1 Tax=Glycine max RepID=I1JHG4_SOYBN	0	100	UniRef100_G7K7B9 Glioma tumor suppressor candidate region gene 2 protein n=1 Tax=Medicago truncatula RepID=G7K7B9_MEDTR	2e-178	94.26	AT2G40430.3|Symbols:|FUNCTIONS IN: molecular_function unknown; INVOLVED IN: biological_process unknown; LOCATED IN: cellular_component unknown; EXPRESSED IN: 22 plant structures; EXPRESSED DURING: 13 growth stages; CONTAINS InterPro DOMAIN/s: Tumour suppressor protein Gltscr2 (InterPro:IPR011211), P60-like (InterPro:IPR011687).|chr2:16879466-16882365 REVERSE LENGTH=441	1e-75	51.02	GO:0006406 GO:0006606 GO:0008150	biological process; mRNA export from nucleus; protein import into nucleus	GO:0003674	molecular function	GO:0005634	nucleus	PF07767	Nop53 (60S ribosomal biogenesis)	PTHR14211	GLIOMA SUPPRESSOR CANDIDATE REGION GENE 2	KOG2823	Cellular_protein_(glioma_tumor_suppressor_candidate_region_gene_2)
Glyma.02G233900	3.65791	0.0016569	0.308461	1.65525	-1.03833	0.16315	3.42773	1.37488	-0.168365	-1.13939	-1.80723	331	UniRef100_I1JHK0 Uncharacterized protein n=1 Tax=Glycine max RepID=I1JHK0_SOYBN	0	100	UniRef100_G7KFK6 Peroxidase n=1 Tax=Medicago truncatula RepID=G7KFK6_MEDTR	1e-178	101.86	AT5G05340.1|Symbols:|Peroxidase superfamily protein|chr5:1579142-1580819 REVERSE LENGTH=324	8e-119	93.83	GO:0006979 GO:0055114	oxidation-reduction process; response to oxidative stress	GO:0004601 GO:0005515 GO:0020037	heme binding; peroxidase activity; protein binding	GO:0005576 GO:0005618 GO:0005794 GO:0005829 GO:0048046	Golgi apparatus; apoplast; cell wall; cytosol; extracellular region	PF00141	Peroxidase	NA	NA	NA	NA
Glyma.02G244200	-1.06078	0.0129321	4.23808	3.71689	4.75927	3.70339	3.74266	3.70462	4.60443	4.71741	4.95597	284	UniRef100_I1JHV7 Uncharacterized protein n=1 Tax=Glycine max RepID=I1JHV7_SOYBN	0	100	UniRef100_G7KG39 Cysteine-rich repeat secretory protein n=1 Tax=Medicago truncatula RepID=G7KG39_MEDTR	2e-142	98.2	AT5G37660.1|Symbols:PDLP7|plasmodesmata-located protein 7|chr5:14959842-14961379 FORWARD LENGTH=288	1e-110	98.26	GO:0008150	biological process	NA	NA	GO:0005576 GO:0009506	extracellular region; plasmodesma	PF01657	Salt stress response/antifungal	PTHR11795	UNCHARACTERIZED	NA	NA
Glyma.02G246400	4.14351	0.0379047	-0.261391	1.20709	-1.72987	0.783887	1.90106	0.936326	-1.73216	-1.65022	-1.80723	296	UniRef100_I1JHX5 Uncharacterized protein n=1 Tax=Glycine max RepID=I1JHX5_SOYBN	0	89.39	UniRef100_G7K1Y5 Transcription factor bHLH83 n=1 Tax=Medicago truncatula RepID=G7K1Y5_MEDTR	9e-126	88.62	AT5G37800.1|Symbols:RSL1, ATRSL1|RHD SIX-LIKE 1|chr5:15036197-15037574 FORWARD LENGTH=307	2e-61	75.9	GO:0006355	regulation of transcription, DNA-dependent	GO:0003677 GO:0003700	DNA binding; sequence-specific DNA binding transcription factor activity	GO:0005634	nucleus	PF00010	Helix-loop-helix DNA-binding domain	PTHR10014	BASIC HELIX-LOOP-HELIX/LEUCINE ZIPPER TRANSCRIPTION FACTOR	NA	NA
Glyma.02G253500	-1.02858	0.0390896	7.07454	6.5364	7.61268	6.95344	6.01292	6.64284	7.54482	7.7216	7.57162	113	UniRef100_C6SXI3 Uncharacterized protein n=1 Tax=Glycine max RepID=C6SXI3_SOYBN	8e-76	100	UniRef100_A9PB30 Ribosomal protein L33 n=1 Tax=Populus trichocarpa RepID=A9PB30_POPTR	4e-72	100	AT1G07070.1|Symbols:|Ribosomal protein L35Ae family protein|chr1:2168652-2169703 FORWARD LENGTH=112	4e-71	100	GO:0006412 GO:0042254	ribosome biogenesis; translation	GO:0003735	structural constituent of ribosome	GO:0005622 GO:0005737 GO:0005829 GO:0005840 GO:0022625	cytoplasm; cytosol; cytosolic large ribosomal subunit; intracellular; ribosome	PF01247	Ribosomal protein L35Ae	PTHR10902	60S RIBOSOMAL PROTEIN L35A	KOG0887	60S_ribosomal_protein_L35A/L37
Glyma.02G261900	1.51341	5.95e-06	4.25679	4.99277	3.52081	5.14713	4.52105	5.31012	3.4618	3.82021	3.28043	209	UniRef100_I1JID6 Uncharacterized protein n=1 Tax=Glycine max RepID=I1JID6_SOYBN	1e-149	100	UniRef100_G7K772 Abscisic acid receptor PYL6 n=1 Tax=Medicago truncatula RepID=G7K772_MEDTR	1e-99	99.51	AT5G05440.1|Symbols:PYL5, RCAR8|Polyketide cyclase/dehydrase and lipid transport superfamily protein|chr5:1609374-1609985 FORWARD LENGTH=203	5e-80	98.03	GO:0009738	abscisic acid mediated signaling pathway	GO:0004872 GO:0005515 GO:0010427	abscisic acid binding; protein binding; receptor activity	GO:0005634 GO:0005737	cytoplasm; nucleus	PF10604	Polyketide cyclase / dehydrase and lipid transport	NA	NA	NA	NA
Glyma.02G269700	-0.717928	0.0379047	3.4397	3.08402	3.79539	3.15044	2.96845	3.13316	3.79125	3.8611	3.73381	589	UniRef100_I1JIK5 Uncharacterized protein n=2 Tax=Glycine max RepID=I1JIK5_SOYBN	0	100	UniRef100_D5LQ68 Nitrate transporter n=3 Tax=Medicago truncatula RepID=D5LQ68_MEDTR	0	99.83	AT3G21670.1|Symbols:|Major facilitator superfamily protein|chr3:7626942-7628954 REVERSE LENGTH=590	0	96.27	GO:0006857	oligopeptide transport	GO:0005215	transporter activity	GO:0005886 GO:0016020	membrane; plasma membrane	PF00854	POT family	PTHR11654	OLIGOPEPTIDE TRANSPORTER-RELATED	KOG1237	H+/oligopeptide_symporter
Glyma.02G273000	-0.829657	0.00652304	4.57058	4.16117	4.97999	4.35415	4.06895	4.06039	4.8945	5.26133	4.78413	390	UniRef100_I1JIP3 KRR1 small subunit processome component n=1 Tax=Glycine max RepID=I1JIP3_SOYBN	0	100	UniRef100_I1JIP3 KRR1 small subunit processome component n=1 Tax=Glycine max RepID=I1JIP3_SOYBN	0	100	AT5G08420.1|Symbols:|RNA-binding KH domain-containing protein|chr5:2713555-2716064 FORWARD LENGTH=391	3e-171	93.09	GO:0008150	biological process	GO:0003723	RNA binding	GO:0005634	nucleus	NA	NA	PTHR12581	HIV-1 REV BINDING PROTEIN 2, 3	KOG2874	rRNA_processing_protein
Glyma.02G273800	-0.772247	0.0449049	4.57091	4.18824	4.95357	4.33992	4.12748	4.09732	4.8945	5.15024	4.81598	449	UniRef100_K7KB36 Uncharacterized protein n=1 Tax=Glycine max RepID=K7KB36_SOYBN	0	100	UniRef100_G7K2X2 Geranylgeranyl reductase n=1 Tax=Medicago truncatula RepID=G7K2X2_MEDTR	0	99.56	AT1G74470.1|Symbols:|Pyridine nucleotide-disulphide oxidoreductase family protein|chr1:27991248-27992845 FORWARD LENGTH=467	0	94.43	GO:0008152 GO:0015979 GO:0015995 GO:0019344 GO:0019684 GO:0035304 GO:0051188 GO:0055114	chlorophyll biosynthetic process; cofactor biosynthetic process; cysteine biosynthetic process; metabolic process; oxidation-reduction process; photosynthesis; photosynthesis, light reaction; regulation of protein dephosphorylation	GO:0005515 GO:0016491 GO:0016628 GO:0045550	geranylgeranyl reductase activity; oxidoreductase activity; oxidoreductase activity, acting on the CH-CH group of donors, NAD or NADP as acceptor; protein binding	GO:0009507 GO:0009534 GO:0009535 GO:0009941 GO:0016020	chloroplast; chloroplast envelope; chloroplast thylakoid; chloroplast thylakoid membrane; membrane	PF01494	FAD binding domain	PTHR10617	ELECTRON TRANSFER FLAVOPROTEIN-UBIQUINONE OXIDOREDUCTASE	NA	NA
Glyma.02G311800	0.592859	0.0238288	6.23563	6.53195	5.93932	6.64464	6.39288	6.55833	6.07027	5.99554	5.75214	550	UniRef100_I1JJW5 Uncharacterized protein n=1 Tax=Glycine max RepID=I1JJW5_SOYBN	0	100	UniRef100_B0FC97 Calcium-dependent protein kinase n=1 Tax=Swainsona canescens RepID=B0FC97_9FABA	0	99.28	AT2G17290.1|Symbols:CPK6, ATCDPK3, ATCPK6|Calcium-dependent protein kinase family protein|chr2:7517005-7519239 FORWARD LENGTH=544	0	100.18	GO:0000165 GO:0006468 GO:0006499 GO:0006612 GO:0006820 GO:0006862 GO:0006888 GO:0006944 GO:0007154 GO:0007165 GO:0009409 GO:0009414 GO:0009611 GO:0009723 GO:0009733 GO:0009737 GO:0009738 GO:0009753 GO:0009862 GO:0009867 GO:0010119 GO:0010359 GO:0010363 GO:0015696 GO:0015802 GO:0030968 GO:0031348 GO:0035556 GO:0042538 GO:0043069 GO:0043090 GO:0043269 GO:0046777 GO:0050832	ER to Golgi vesicle-mediated transport; MAPK cascade; N-terminal protein myristoylation; abscisic acid mediated signaling pathway; amino acid import; ammonium transport; anion transport; basic amino acid transport; cell communication; cellular membrane fusion; defense response to fungus; endoplasmic reticulum unfolded protein response; hyperosmotic salinity response; intracellular signal transduc…	GO:0004672 GO:0004674 GO:0004683 GO:0005509 GO:0005515 GO:0005524 GO:0016301 GO:0016772	ATP binding; calcium ion binding; calmodulin-dependent protein kinase activity; kinase activity; protein binding; protein kinase activity; protein serine/threonine kinase activity; transferase activity, transferring phosphorus-containing groups	GO:0005634 GO:0005829 GO:0005886 GO:0016020	cytosol; membrane; nucleus; plasma membrane	PF00069 PF00036	Protein kinase domain; EF hand	PTHR24349	SERINE/THREONINE-PROTEIN KINASE	KOG0032	Ca2+/calmodulin-dependent_protein_kinase,_EF-Hand_protein_superfamily
Glyma.03G017800	1.59723	0.0296415	2.3047	3.07444	1.53496	2.92758	3.51801	2.77772	1.74976	1.8348	1.02032	422	UniRef100_K7KC92 Uncharacterized protein n=1 Tax=Glycine max RepID=K7KC92_SOYBN	0	100	NA	NA	NA	AT4G00770.1|Symbols:|unknown protein; Has 127 Blast hits to 120 proteins in 33 species: Archae - 0; Bacteria - 2; Metazoa - 6; Fungi - 8; Plants - 62; Viruses - 3; Other Eukaryotes - 46 (source: NCBI BLink).|chr4:331195-333050 FORWARD LENGTH=440	3e-41	92.27	GO:0008150	biological process	GO:0003674	molecular function	GO:0005634	nucleus	NA	NA	NA	NA	NA	NA
Glyma.03G018900	3.78779	0.000601409	0.229616	1.01236	-0.553131	-0.774509	4.37302	-0.561417	-0.373176	-0.762901	-0.523317	760	UniRef100_K7KCA2 Phospholipase D n=1 Tax=Glycine max RepID=K7KCA2_SOYBN	0	100	UniRef100_K7KCA2 Phospholipase D n=1 Tax=Glycine max RepID=K7KCA2_SOYBN	0	100	AT2G42010.1|Symbols:PLDBETA1, PLDBETA|phospholipase D beta 1|chr2:17533018-17537990 REVERSE LENGTH=1083	0	59.46	GO:0008152 GO:0009816 GO:0046686	defense response to bacterium, incompatible interaction; metabolic process; response to cadmium ion	GO:0003824 GO:0004630 GO:0005515 GO:0005546	catalytic activity; phosphatidylinositol-4,5-bisphosphate binding; phospholipase D activity; protein binding	GO:0005634 GO:0009506	nucleus; plasmodesma	PF00168 PF00614 PF12357	C2 domain; Phospholipase D Active site motif; Phospholipase D C terminal	PTHR18896	PHOSPHOLIPASE D	KOG1329	Phospholipase_D1
Glyma.03G023000	1.79859	0.0460182	0.442999	1.14245	-0.256454	0.605101	2.19666	0.625593	-0.611952	-0.00666726	-0.150744	252	UniRef100_I1JKK9 Uncharacterized protein n=1 Tax=Glycine max RepID=I1JKK9_SOYBN	1e-179	100	UniRef100_B9IC05 LOB domain protein 18 n=1 Tax=Populus trichocarpa RepID=B9IC05_POPTR	6e-85	88.62	AT2G45420.1|Symbols:LBD18|LOB domain-containing protein 18|chr2:18718601-18720445 FORWARD LENGTH=262	3e-78	76.34	GO:0007155 GO:0010089 GO:0010090 GO:0010311 GO:0044036 GO:0045010 GO:0048765 GO:0071555	actin nucleation; cell adhesion; cell wall macromolecule metabolic process; cell wall organization; lateral root formation; root hair cell differentiation; trichome morphogenesis; xylem development	NA	NA	GO:0005634	nucleus	PF03195	Protein of unknown function DUF260	NA	NA	NA	NA
Glyma.03G024300	3.00184	0.0286136	4.53302	5.8204	3.24565	4.78007	7.53757	5.14355	3.81558	3.6595	2.26186	290	UniRef100_I1JKM1 Uncharacterized protein n=1 Tax=Glycine max RepID=I1JKM1_SOYBN	0	100	UniRef100_P39657 RuBisCO-associated protein n=1 Tax=Glycine max RepID=RUAP_SOYBN	6e-54	96.82	NA	NA	NA	NA	NA	NA	NA	NA	NA	PF00704	Glycosyl hydrolases family 18	NA	NA	NA	NA
Glyma.03G024400	2.871	0.0347984	4.6982	5.94049	3.45591	4.92053	7.6112	5.28975	4.01792	3.91388	2.43593	269	UniRef100_I1JKM1 Uncharacterized protein n=1 Tax=Glycine max RepID=I1JKM1_SOYBN	0	92.73	UniRef100_P39657 RuBisCO-associated protein n=1 Tax=Glycine max RepID=RUAP_SOYBN	5e-50	89.75	NA	NA	NA	NA	NA	NA	NA	NA	NA	PF00704	Glycosyl hydrolases family 18	NA	NA	NA	NA
Glyma.03G024500	7.65831	0.00133343	-0.19131	1.3579	-1.74052	-1.99929	7.09557	-1.02258	-2.44826	-2.44826	-0.325037	290	UniRef100_I1JKM6 Uncharacterized protein n=1 Tax=Glycine max RepID=I1JKM6_SOYBN	0	100	UniRef100_P39657 RuBisCO-associated protein n=1 Tax=Glycine max RepID=RUAP_SOYBN	8e-48	96.82	NA	NA	NA	NA	NA	NA	NA	NA	NA	PF00704	Glycosyl hydrolases family 18	NA	NA	NA	NA
Glyma.03G024600	8.40521	0.000563389	-0.322329	1.2038	-1.84846	-1.65737	6.97325	-1.70448	-1.73216	-2.44826	-1.36495	100	UniRef100_K7KCF1 Uncharacterized protein n=1 Tax=Glycine max RepID=K7KCF1_SOYBN	1e-64	100	NA	NA	NA	NA	NA	NA	NA	NA	NA	NA	NA	NA	NA	NA	NA	NA	NA	NA
Glyma.03G024900	7.87133	0.00120224	-0.298543	1.20953	-1.80661	-1.99929	7.06761	-1.43974	-2.44826	-2.44826	-0.523317	290	UniRef100_I1JKM6 Uncharacterized protein n=1 Tax=Glycine max RepID=I1JKM6_SOYBN	0	100	UniRef100_Q2HU31 Chitinase n=1 Tax=Medicago truncatula RepID=Q2HU31_MEDTR	2e-13	73.03	NA	NA	NA	NA	NA	NA	NA	NA	NA	PF00704	Glycosyl hydrolases family 18	NA	NA	NA	NA
Glyma.03G025000	7.75752	0.00100946	-0.17466	1.3912	-1.74052	-1.99929	7.19547	-1.02258	-2.44826	-2.44826	-0.325037	290	UniRef100_I1JKM6 Uncharacterized protein n=1 Tax=Glycine max RepID=I1JKM6_SOYBN	0	100	UniRef100_P39657 RuBisCO-associated protein n=1 Tax=Glycine max RepID=RUAP_SOYBN	8e-48	96.82	NA	NA	NA	NA	NA	NA	NA	NA	NA	PF00704	Glycosyl hydrolases family 18	NA	NA	NA	NA
Glyma.03G025200	6.30974	0.000937878	-0.0937266	1.64871	-1.83616	-0.121783	5.28041	-0.212504	-0.611952	-2.44826	-2.44826	290	UniRef100_UPI000233A4D6 PREDICTED: ruBisCO-associated protein-like n=1 Tax=Glycine max RepID=UPI000233A4D6	0	100	UniRef100_P39657 RuBisCO-associated protein n=1 Tax=Glycine max RepID=RUAP_SOYBN	4e-52	96.82	NA	NA	NA	NA	NA	NA	NA	NA	NA	NA	NA	NA	NA	NA	NA
Glyma.03G026600	1.45617	0.0395033	3.12007	3.83052	2.40962	3.58775	3.59377	4.31004	2.54503	2.76889	1.91495	233	UniRef100_I1JKN7 Uncharacterized protein n=1 Tax=Glycine max RepID=I1JKN7_SOYBN	3e-168	100	UniRef100_G7JEM0 NAD(P)H-quinone oxidoreductase subunit 6 n=1 Tax=Medicago truncatula RepID=G7JEM0_MEDTR	1e-110	73.08	AT2G45360.1|Symbols:|Protein of unknown function (DUF1442)|chr2:18698619-18699360 FORWARD LENGTH=215	6e-81	105.58	GO:0008150	biological process	GO:0003674	molecular function	GO:0005634	nucleus	PF07279	Protein of unknown function (DUF1442)	NA	NA	NA	NA
Glyma.03G037000	1.1271	0.0332977	2.6224	3.14354	2.10126	2.76672	3.69185	2.97205	2.14501	2.13073	2.02805	1247	UniRef100_I1JKY8 Uncharacterized protein n=1 Tax=Glycine max RepID=I1JKY8_SOYBN	0	100	UniRef100_Q2YE87 NB-LRR type disease resistance protein Rps1-k-2 n=1 Tax=Glycine max RepID=Q2YE87_SOYBN	0	99.76	AT3G14470.1|Symbols:|NB-ARC domain-containing disease resistance protein|chr3:4857940-4861104 FORWARD LENGTH=1054	0	83.97	GO:0006952 GO:0009627 GO:0009697	defense response; salicylic acid biosynthetic process; systemic acquired resistance	GO:0005515 GO:0043531	ADP binding; protein binding	GO:0005576	extracellular region	PF00560 PF00931	Leucine Rich Repeat; NB-ARC domain	PTHR23155	LEUCINE-RICH REPEAT-CONTAINING PROTEIN	KOG4658	Apoptotic_ATPase
Glyma.03G047900	8.1254	0.00246685	-0.793469	0.647647	-2.23459	-1.38116	5.35306	-2.02896	-2.44826	-2.44826	-1.80723	1050	UniRef100_UPI0003DE8511 PREDICTED: putative disease resistance protein At4g11170-like isoform X3 n=1 Tax=Glycine max RepID=UPI0003DE8511	0	96.95	UniRef100_G7JKN6 Tir-nbs-lrr resistance protein n=1 Tax=Medicago truncatula RepID=G7JKN6_MEDTR	0	94.6	AT5G41750.2|Symbols:|Disease resistance protein (TIR-NBS-LRR class) family|chr5:16694047-16697527 FORWARD LENGTH=1068	5e-155	87.36	GO:0006952 GO:0007165	defense response; signal transduction	GO:0000166 GO:0017111 GO:0043531	ADP binding; nucleoside-triphosphatase activity; nucleotide binding	GO:0005622 GO:0005634	intracellular; nucleus	PF01582 PF00931 PF00560	TIR domain; NB-ARC domain; Leucine Rich Repeat	PTHR11017	LEUCINE-RICH REPEAT-CONTAINING PROTEIN	KOG4658	Apoptotic_ATPase
Glyma.03G048000	9.74566	0.000920211	-1.1508	0.146659	-2.44826	-1.99929	4.88753	-2.44826	-2.44826	-2.44826	-2.44826	98	UniRef100_K7KCV1 Uncharacterized protein n=1 Tax=Glycine max RepID=K7KCV1_SOYBN	1e-62	100	UniRef100_Q9LMD2 F14D16.10 n=1 Tax=Arabidopsis thaliana RepID=Q9LMD2_ARATH	2e-09	6.67	AT1G18950.1|Symbols:|DDT domain superfamily|chr1:6546539-6551549 FORWARD LENGTH=750	2e-11	5.07	GO:0000956 GO:0007346 GO:0008150	biological process; nuclear-transcribed mRNA catabolic process; regulation of mitotic cell cycle	GO:0004812	aminoacyl-tRNA ligase activity	GO:0005634	nucleus	NA	NA	NA	NA	NA	NA
Glyma.03G054100	5.48882	0.00041193	-0.0788179	1.1323	-1.28994	-0.949827	5.36932	-1.02258	-0.89824	-2.44826	-0.523317	888	UniRef100_UPI0003DEB123 PREDICTED: TMV resistance protein N-like isoform X3 n=1 Tax=Glycine max RepID=UPI0003DEB123	0	100	UniRef100_B3VTL7 TIR-NBS-LRR RCT1-like resistance protein n=1 Tax=Medicago sativa RepID=B3VTL7_MEDSA	0	48.8	AT5G36930.1|Symbols:|Disease resistance protein (TIR-NBS-LRR class) family|chr5:14567771-14571907 REVERSE LENGTH=1188	5e-139	44.02	GO:0006952 GO:0007165	defense response; signal transduction	GO:0043531	ADP binding	GO:0005622 GO:0005737	cytoplasm; intracellular	PF00931 PF01582	NB-ARC domain; TIR domain	PTHR11017	LEUCINE-RICH REPEAT-CONTAINING PROTEIN	KOG4658	Apoptotic_ATPase
Glyma.03G054300	8.81859	0.000103103	-1.37807	-0.307873	-2.44826	-2.44826	3.97291	-2.44826	-2.44826	-2.44826	-2.44826	244	UniRef100_K7KCZ9 Uncharacterized protein n=1 Tax=Glycine max RepID=K7KCZ9_SOYBN	6e-146	16.69	UniRef100_G7JLX0 TIR-NBS-LRR RCT1 resistance protein n=1 Tax=Medicago truncatula RepID=G7JLX0_MEDTR	4e-59	85.56	NA	NA	NA	NA	NA	NA	NA	NA	NA	NA	NA	NA	NA	NA	NA
Glyma.03G061300	4.03427	0.030592	-0.598902	0.373269	-1.57107	-0.618207	2.95415	-1.21614	-1.25577	-1.65022	-1.80723	258	UniRef100_K7KD75 Uncharacterized protein n=1 Tax=Glycine max RepID=K7KD75_SOYBN	0	100	NA	NA	NA	NA	NA	NA	NA	NA	NA	NA	NA	NA	NA	NA	NA	NA	NA	NA
Glyma.03G065700	7.02185	0.00237363	-1.67009	-0.891923	-2.44826	-2.44826	2.22076	-2.44826	-2.44826	-2.44826	-2.44826	731	UniRef100_I1JLK0 Uncharacterized protein n=1 Tax=Glycine max RepID=I1JLK0_SOYBN	0	100	UniRef100_O80933 Scarecrow-like protein 9 n=1 Tax=Arabidopsis thaliana RepID=SCL9_ARATH	0	101.53	AT2G37650.1|Symbols:|GRAS family transcription factor|chr2:15792623-15794779 FORWARD LENGTH=718	0	101.53	GO:0006355	regulation of transcription, DNA-dependent	GO:0003700	sequence-specific DNA binding transcription factor activity	GO:0005634	nucleus	PF03514	GRAS domain family	NA	NA	NA	NA
Glyma.03G066600	2.23126	0.0351854	1.07081	2.09993	0.0416938	2.35988	2.31331	1.62661	0.444593	-0.464604	0.145092	314	UniRef100_C6T8M8 Putative uncharacterized protein n=1 Tax=Glycine max RepID=C6T8M8_SOYBN	0	94.21	UniRef100_B7FHL7 Aldose reductase n=1 Tax=Medicago truncatula RepID=B7FHL7_MEDTR	2e-174	102.96	AT2G37770.2|Symbols:|NAD(P)-linked oxidoreductase superfamily protein|chr2:15834888-15836659 FORWARD LENGTH=315	2e-148	98.41	GO:0009409 GO:0009414 GO:0009651 GO:0055114	oxidation-reduction process; response to cold; response to salt stress; response to water deprivation	GO:0004033 GO:0008106 GO:0016229 GO:0016491 GO:0070401	NADP+ binding; alcohol dehydrogenase (NADP+) activity; aldo-keto reductase (NADP) activity; oxidoreductase activity; steroid dehydrogenase activity	GO:0005737 GO:0009507	chloroplast; cytoplasm	PF00248	Aldo/keto reductase family	PTHR11732	ALDO/KETO REDUCTASE	KOG1577	Aldo/keto_reductase_family_proteins
Glyma.03G067100	5.55062	0.00219453	-1.07568	-0.155485	-1.99588	-1.65737	3.63918	-2.44826	-1.73216	-2.44826	-1.80723	156	UniRef100_I1JLL6 Uncharacterized protein n=1 Tax=Glycine max RepID=I1JLL6_SOYBN	4e-105	100	UniRef100_B6T990 CASP-like protein 13 n=1 Tax=Zea mays RepID=CSPLI_MAIZE	3e-57	100	AT3G53850.1|Symbols:|Uncharacterised protein family (UPF0497)|chr3:19948262-19948994 REVERSE LENGTH=154	3e-78	100	GO:0008150	biological process	GO:0003674	molecular function	NA	NA	PF04535	Domain of unknown function (DUF588)	NA	NA	NA	NA
Glyma.03G067200	1.30405	0.0243142	3.72111	4.36158	3.08064	3.99728	4.72013	4.36732	3.31588	2.73996	3.18609	97	UniRef100_I1JLL7 Uncharacterized protein n=1 Tax=Glycine max RepID=I1JLL7_SOYBN	1e-61	100	UniRef100_K9N5V5 Legume-specific protein n=1 Tax=Aeschynomene evenia RepID=K9N5V5_9FABA	6e-30	103.3	AT5G02090.1|Symbols:|unknown protein; Has 30 Blast hits to 30 proteins in 10 species: Archae - 0; Bacteria - 0; Metazoa - 0; Fungi - 0; Plants - 30; Viruses - 0; Other Eukaryotes - 0 (source: NCBI BLink).|chr5:412350-412607 REVERSE LENGTH=85	3e-11	77.65	GO:0008150	biological process	GO:0003674	molecular function	GO:0005739	mitochondrion	NA	NA	NA	NA	NA	NA
Glyma.03G068900	6.39894	0.000920211	-1.30413	-0.398696	-2.20956	-2.44826	3.70044	-2.44826	-1.73216	-2.44826	-2.44826	74	UniRef100_C6T5S8 Uncharacterized protein n=1 Tax=Glycine max RepID=C6T5S8_SOYBN	6e-43	100	UniRef100_Q9M0N8 Mitotic-spindle organizing protein 1B n=2 Tax=Arabidopsis RepID=MZT1B_ARATH	1e-28	101.41	AT4G09550.1|Symbols:ATGIP1, GIP1|AtGCP3 interacting protein 1|chr4:6039706-6039921 FORWARD LENGTH=71	2e-31	101.41	GO:0000226 GO:0006661 GO:0007052 GO:0051418	microtubule cytoskeleton organization; microtubule nucleation by microtubule organizing center; mitotic spindle organization; phosphatidylinositol biosynthetic process	GO:0005515	protein binding	GO:0000930 GO:0005635 GO:0005739 GO:0005828 GO:0008274 GO:0009524 GO:0009574 GO:0072686	gamma-tubulin complex; gamma-tubulin ring complex; kinetochore microtubule; mitochondrion; mitotic spindle; nuclear envelope; phragmoplast; preprophase band	PF12554	Mitotic-spindle organizing gamma-tubulin ring associated	NA	NA	NA	NA
Glyma.03G069100	1.99818	0.0385366	1.33032	2.17218	0.488472	2.04611	3.24006	1.23036	0.777569	-0.00666726	0.694515	212	UniRef100_K7LS83 Uncharacterized protein n=1 Tax=Glycine max RepID=K7LS83_SOYBN	6e-67	24.07	UniRef100_B9IAC9 Pirin-like family protein n=1 Tax=Populus trichocarpa RepID=B9IAC9_POPTR	2e-28	19.38	AT2G43120.1|Symbols:|RmlC-like cupins superfamily protein|chr2:17927339-17928871 FORWARD LENGTH=321	3e-29	19.63	GO:0008150	biological process	GO:0005516	calmodulin binding	GO:0005634 GO:0005886	nucleus; plasma membrane	PF02678	Pirin	PTHR13903	PIRIN-RELATED	NA	NA
Glyma.03G074800	-1.4129	0.0242217	1.6352	0.956647	2.31375	1.33598	0.851703	0.682255	2.35884	2.4495	2.13292	441	UniRef100_K7KDI7 Uncharacterized protein n=1 Tax=Glycine max RepID=K7KDI7_SOYBN	0	83.77	UniRef100_D9IWP6 Fructokinase-like protein 1 n=1 Tax=Vigna unguiculata RepID=D9IWP6_VIGUN	0	91.88	AT3G54090.1|Symbols:FLN1|fructokinase-like 1|chr3:20028145-20029835 FORWARD LENGTH=471	0	86.62	GO:0006364 GO:0006399 GO:0009658 GO:0009793 GO:0010027 GO:0010228 GO:0016226 GO:0042793 GO:0045893 GO:0048481	chloroplast organization; embryo development ending in seed dormancy; iron-sulfur cluster assembly; ovule development; positive regulation of transcription, DNA-dependent; rRNA processing; tRNA metabolic process; thylakoid membrane organization; transcription from plastid promoter; vegetative to reproductive phase transition of meristem	GO:0016301 GO:0016773	kinase activity; phosphotransferase activity, alcohol group as acceptor	GO:0005634 GO:0005737 GO:0009295 GO:0009507 GO:0042644	chloroplast; chloroplast nucleoid; cytoplasm; nucleoid; nucleus	PF00294	pfkB family carbohydrate kinase	PTHR10584	SUGAR KINASE	KOG2855	Ribokinase
Glyma.03G091700	5.83008	0.00225748	-1.27347	-0.312359	-2.23459	-1.99929	3.09117	-2.02896	-2.44826	-2.44826	-1.80723	109	UniRef100_K7KDZ5 Uncharacterized protein n=1 Tax=Glycine max RepID=K7KDZ5_SOYBN	4e-73	100	UniRef100_I3TAX0 Nuclear transcription factor Y subunit B12 n=1 Tax=Medicago truncatula RepID=I3TAX0_MEDTR	1e-57	56.84	AT4G14540.1|Symbols:NF-YB3|nuclear factor Y, subunit B3|chr4:8344663-8345148 FORWARD LENGTH=161	4e-57	67.08	GO:0006355	regulation of transcription, DNA-dependent	GO:0003677 GO:0003700 GO:0043565	DNA binding; sequence-specific DNA binding; sequence-specific DNA binding transcription factor activity	GO:0005622 GO:0005634	intracellular; nucleus	PF00808	Histone-like transcription factor (CBF/NF-Y) and archaeal histone	PTHR11064	CCAAT-BINDING TRANSCRIPTION FACTOR-RELATED	NA	NA
Glyma.03G099900	0.867333	0.017406	4.96954	5.39742	4.54166	5.17945	5.69374	5.31908	4.75674	4.39428	4.47394	433	UniRef100_I1JMG5 Uncharacterized protein n=1 Tax=Glycine max RepID=I1JMG5_SOYBN	0	100	NA	NA	NA	AT5G17640.1|Symbols:|Protein of unknown function (DUF1005)|chr5:5811047-5812429 REVERSE LENGTH=432	0	96.99	GO:0009651 GO:0009737	response to abscisic acid stimulus; response to salt stress	GO:0003674	molecular function	NA	NA	PF06219	Protein of unknown function (DUF1005)	NA	NA	NA	NA
Glyma.03G118000	-1.00039	0.0457542	3.90273	3.40455	4.40091	3.2951	3.32032	3.59822	4.37802	4.43998	4.38473	95	UniRef100_C6T287 Uncharacterized protein n=1 Tax=Glycine max RepID=C6T287_SOYBN	8e-59	100	NA	NA	NA	AT4G17310.1|Symbols:|unknown protein; LOCATED IN: chloroplast; EXPRESSED IN: 9 plant structures; EXPRESSED DURING: LP.04 four leaves visible, 4 anthesis, petal differentiation and expansion stage; BEST Arabidopsis thaliana protein match is: unknown protein (TAIR:AT5G47455.7); Has 164 Blast hits to 164 proteins in 12 species: Archae - 0; Bacteria - 0; Metazoa - 0; Fungi - 0; Plants - 164; Viruses …	1e-12	88.89	NA	NA	NA	NA	GO:0005739	mitochondrion	NA	NA	NA	NA	NA	NA
Glyma.03G137200	1.07069	0.00622785	2.60945	3.13048	2.08841	3.01374	3.01053	3.36717	1.98253	1.99034	2.29237	863	UniRef100_K7KEW3 Uncharacterized protein n=1 Tax=Glycine max RepID=K7KEW3_SOYBN	0	100	UniRef100_C6FF78 NBS-LRR disease resistance protein n=1 Tax=Glycine max RepID=C6FF78_SOYBN	0	94.61	AT3G14470.1|Symbols:|NB-ARC domain-containing disease resistance protein|chr3:4857940-4861104 FORWARD LENGTH=1054	6e-96	64.52	GO:0006952 GO:0009627 GO:0009697	defense response; salicylic acid biosynthetic process; systemic acquired resistance	GO:0005515 GO:0043531	ADP binding; protein binding	GO:0005576	extracellular region	PF00560 PF00931	Leucine Rich Repeat; NB-ARC domain	PTHR23155	LEUCINE-RICH REPEAT-CONTAINING PROTEIN	KOG4658	Apoptotic_ATPase
Glyma.03G142100	1.79287	0.0402043	3.00724	3.77611	2.23836	4.97984	2.80274	3.54574	2.60211	1.59731	2.51568	511	UniRef100_I1JNH7 Uncharacterized protein n=1 Tax=Glycine max RepID=I1JNH7_SOYBN	0	100	UniRef100_O81973 Cytochrome P450 93A3 n=1 Tax=Glycine max RepID=C93A3_SOYBN	0	100	AT5G06900.1|Symbols:CYP93D1|cytochrome P450, family 93, subfamily D, polypeptide 1|chr5:2136160-2137925 REVERSE LENGTH=507	1e-172	98.42	GO:0055114	oxidation-reduction process	GO:0005506 GO:0009055 GO:0016705 GO:0019825 GO:0020037	electron carrier activity; heme binding; iron ion binding; oxidoreductase activity, acting on paired donors, with incorporation or reduction of molecular oxygen; oxygen binding	NA	NA	PF00067	Cytochrome P450	PTHR24298	FAMILY NOT NAMED	KOG0156	Cytochrome_P450_CYP2_subfamily
Glyma.03G142400	1.20652	0.0324787	4.92957	5.54803	4.31112	5.52581	5.3144	5.80389	4.84215	4.08473	4.00647	492	UniRef100_K7KF09 Uncharacterized protein n=1 Tax=Glycine max RepID=K7KF09_SOYBN	0	100	UniRef100_A2Q4V1 CAMP response element binding (CREB) protein n=1 Tax=Medicago truncatula RepID=A2Q4V1_MEDTR	0	102.94	AT5G06839.3|Symbols:TGA10, bZIP65|bZIP transcription factor family protein|chr5:2120911-2126217 FORWARD LENGTH=460	0	91.96	GO:0006355 GO:0006468 GO:0007165 GO:0009410 GO:0030968	endoplasmic reticulum unfolded protein response; protein phosphorylation; regulation of transcription, DNA-dependent; response to xenobiotic stimulus; signal transduction	GO:0003677 GO:0003700 GO:0004674 GO:0005096 GO:0043565 GO:0046983	DNA binding; GTPase activator activity; protein dimerization activity; protein serine/threonine kinase activity; sequence-specific DNA binding; sequence-specific DNA binding transcription factor activity	GO:0005634	nucleus	PF00170	bZIP transcription factor	PTHR22952	CAMP-RESPONSE ELEMENT BINDING PROTEIN-RELATED	NA	NA
Glyma.03G154200	-0.8235	0.0182626	4.08795	3.68346	4.49244	3.72545	3.6832	3.64173	4.29391	4.62547	4.55796	401	UniRef100_I1JNU7 Uncharacterized protein n=2 Tax=Glycine max RepID=I1JNU7_SOYBN	0	100	UniRef100_G7IEC3 Patatin-16 n=1 Tax=Medicago truncatula RepID=G7IEC3_MEDTR	0	97.11	AT3G63200.1|Symbols:PLP9, PLA IIIB|PATATIN-like protein 9|chr3:23346140-23347379 FORWARD LENGTH=384	0	96.09	GO:0006629 GO:0008152 GO:0010075	lipid metabolic process; metabolic process; regulation of meristem growth	GO:0045735	nutrient reservoir activity	GO:0005576	extracellular region	PF01734	Patatin-like phospholipase	PTHR10470	No Available Panther Description	KOG0513	Ca2+-independent_phospholipase_A2
Glyma.03G157300	1.36153	2.57e-05	4.67731	5.36486	3.98977	5.5404	5.21293	5.34124	4.23196	4.20608	3.53127	387	UniRef100_K7KFB6 Uncharacterized protein n=1 Tax=Glycine max RepID=K7KFB6_SOYBN	0	100	UniRef100_K4HFU8 Heat shock transcription factor HSFA6b n=1 Tax=Glycine max RepID=K4HFU8_SOYBN	9e-147	112.61	AT3G22830.1|Symbols:AT-HSFA6B, HSFA6B|heat shock transcription factor A6B|chr3:8078981-8080895 FORWARD LENGTH=406	5e-123	88.67	GO:0006355 GO:0009407	regulation of transcription, DNA-dependent; toxin catabolic process	GO:0003677 GO:0003700 GO:0043565	DNA binding; sequence-specific DNA binding; sequence-specific DNA binding transcription factor activity	GO:0005634	nucleus	PF00447	HSF-type DNA-binding	PTHR10015	HEAT SHOCK TRANSCRIPTION FACTOR	KOG0627	Heat_shock_transcription_factor
Glyma.03G160100	6.42614	0.00451294	-1.11978	0.208704	-2.44826	0.24686	0.150228	0.229024	-2.44826	-2.44826	-2.44826	510	UniRef100_I1JP09 Uncharacterized protein n=1 Tax=Glycine max RepID=I1JP09_SOYBN	0	100	UniRef100_U5GD77 Cytochrome P450 CYP94A1 family protein n=1 Tax=Populus trichocarpa RepID=U5GD77_POPTR	0	95.86	AT5G63450.1|Symbols:CYP94B1|cytochrome P450, family 94, subfamily B, polypeptide 1|chr5:25408987-25410519 REVERSE LENGTH=510	2e-155	96.67	GO:0009611 GO:0009694 GO:0009753 GO:0055114	jasmonic acid metabolic process; oxidation-reduction process; response to jasmonic acid stimulus; response to wounding	GO:0005506 GO:0009055 GO:0016705 GO:0019825 GO:0020037	electron carrier activity; heme binding; iron ion binding; oxidoreductase activity, acting on paired donors, with incorporation or reduction of molecular oxygen; oxygen binding	GO:0009507	chloroplast	PF00067	Cytochrome P450	PTHR24296	FAMILY NOT NAMED	KOG0157	Cytochrome_P450_CYP4/CYP19/CYP26_subfamilies
Glyma.03G160200	2.46161	0.00309968	1.85288	3.12103	0.584723	3.08371	3.01053	3.26884	0.873427	-0.464604	1.34535	511	UniRef100_K7KFD5 Uncharacterized protein n=1 Tax=Glycine max RepID=K7KFD5_SOYBN	0	102.82	UniRef100_O81117 Cytochrome P450 94A1 n=1 Tax=Vicia sativa RepID=C94A1_VICSA	0	93.58	AT1G34540.1|Symbols:CYP94D1|cytochrome P450, family 94, subfamily D, polypeptide 1|chr1:12637054-12638550 FORWARD LENGTH=498	5e-140	92.97	GO:0055114	oxidation-reduction process	GO:0005506 GO:0009055 GO:0016705 GO:0019825 GO:0020037	electron carrier activity; heme binding; iron ion binding; oxidoreductase activity, acting on paired donors, with incorporation or reduction of molecular oxygen; oxygen binding	GO:0009507	chloroplast	PF00067	Cytochrome P450	PTHR24296	FAMILY NOT NAMED	KOG0157	Cytochrome_P450_CYP4/CYP19/CYP26_subfamilies
Glyma.03G168000	3.65305	0.000437564	1.35745	2.95463	-0.239738	2.51988	3.95147	2.39256	-0.373176	0.177279	-0.523317	1446	UniRef100_I1JP87 Uncharacterized protein n=1 Tax=Glycine max RepID=I1JP87_SOYBN	0	100	UniRef100_Q1M2R7 PDR-like ABC-transporter n=1 Tax=Glycine max RepID=Q1M2R7_SOYBN	0	99.86	AT1G15520.1|Symbols:PDR12, ATPDR12, ABCG40, ATABCG40|pleiotropic drug resistance 12|chr1:5331993-5338175 REVERSE LENGTH=1423	0	101.26	GO:0000165 GO:0006612 GO:0006855 GO:0007165 GO:0009414 GO:0009595 GO:0009697 GO:0009723 GO:0009733 GO:0009737 GO:0009738 GO:0009751 GO:0009753 GO:0009862 GO:0009867 GO:0010193 GO:0010200 GO:0010310 GO:0010363 GO:0015692 GO:0031348 GO:0042538 GO:0042742 GO:0043069 GO:0043900 GO:0046865 GO:0050832 GO:0080168	MAPK cascade; abscisic acid mediated signaling pathway; abscisic acid transport; defense response to bacterium; defense response to fungus; detection of biotic stimulus; drug transmembrane transport; hyperosmotic salinity response; jasmonic acid mediated signaling pathway; lead ion transport; negative regulation of defense response; negative regulation of programmed cell death; protein targeting …	GO:0000166 GO:0005524 GO:0016887 GO:0017111 GO:0042626	ATP binding; ATPase activity; ATPase activity, coupled to transmembrane movement of substances; nucleoside-triphosphatase activity; nucleotide binding	GO:0005886	plasma membrane	PF01061 PF08370 PF00005	ABC-2 type transporter; Plant PDR ABC transporter associated; ABC transporter	PTHR19241	ATP-BINDING CASSETTE TRANSPORTER	KOG0065	Pleiotropic_drug_resistance_proteins_(PDR1-15),_ABC_superfamily
Glyma.03G180900	-2.20116	0.0189031	0.927347	-0.0350424	1.88974	-0.230807	0.338183	-0.212504	1.20357	2.08543	2.38021	287	UniRef100_V7D0R0 Uncharacterized protein n=1 Tax=Phaseolus vulgaris RepID=V7D0R0_PHAVU	1e-177	100	UniRef100_Q2HV44 Aquaporin PIP2-1 n=1 Tax=Medicago truncatula RepID=Q2HV44_MEDTR	6e-174	99.65	AT3G53420.2|Symbols:PIP2A, PIP2, PIP2;1|plasma membrane intrinsic protein 2A|chr3:19803906-19805454 REVERSE LENGTH=287	2e-158	99.65	GO:0006096 GO:0006810 GO:0006816 GO:0006826 GO:0006833 GO:0006970 GO:0006972 GO:0007030 GO:0009266 GO:0009269 GO:0009409 GO:0009414 GO:0009651 GO:0009737 GO:0009750 GO:0010106 GO:0019344 GO:0046686 GO:0048767 GO:0055085 GO:0080170	Golgi organization; calcium ion transport; cellular response to iron ion starvation; cysteine biosynthetic process; glycolysis; hydrogen peroxide transmembrane transport; hyperosmotic response; iron ion transport; response to abscisic acid stimulus; response to cadmium ion; response to cold; response to desiccation; response to fructose stimulus; response to osmotic stress; response to salt stres…	GO:0005215 GO:0015250 GO:0031625	transporter activity; ubiquitin protein ligase binding; water channel activity	GO:0005773 GO:0005886 GO:0009506 GO:0009507 GO:0016020 GO:0016021	chloroplast; integral to membrane; membrane; plasma membrane; plasmodesma; vacuole	PF00230	Major intrinsic protein	PTHR19139	AQUAPORIN TRANSPORTER	KOG0223	Aquaporin_(major_intrinsic_protein_family)
Glyma.03G202400	0.996461	0.0336397	5.50682	5.97972	5.03391	6.39116	5.45053	6.09746	5.03587	5.18823	4.87764	441	UniRef100_I1JQ93 Uncharacterized protein n=1 Tax=Glycine max RepID=I1JQ93_SOYBN	0	100	UniRef100_D7L4L9 Protein binding protein n=1 Tax=Arabidopsis lyrata subsp. lyrata RepID=D7L4L9_ARALL	0	98.87	AT3G05675.1|Symbols:|BTB/POZ domain-containing protein|chr3:1658425-1659859 REVERSE LENGTH=441	0	99.09	NA	NA	NA	NA	GO:0005634	nucleus	NA	NA	NA	NA	NA	NA
Glyma.03G203900	1.17211	0.0091502	2.36299	2.93301	1.79296	2.58566	3.14253	3.07086	2.14501	1.88853	1.34535	618	UniRef100_K7KG54 Uncharacterized protein n=1 Tax=Glycine max RepID=K7KG54_SOYBN	0	100	UniRef100_M4QH74 Shikimate kinase-like protein n=1 Tax=Triticum aestivum RepID=M4QH74_WHEAT	4e-103	55.96	AT5G06440.3|Symbols:|BEST Arabidopsis thaliana protein match is: Polyketide cyclase/dehydrase and lipid transport superfamily protein (TAIR:AT3G11720.3); Has 157 Blast hits to 155 proteins in 41 species: Archae - 0; Bacteria - 6; Metazoa - 5; Fungi - 6; Plants - 99; Viruses - 0; Other Eukaryotes - 41 (source: NCBI BLink).|chr5:1964641-1966807 REVERSE LENGTH=479	4e-111	64.51	GO:0008150	biological process	GO:0003674	molecular function	GO:0005634 GO:0005739	mitochondrion; nucleus	NA	NA	NA	NA	NA	NA
Glyma.03G209500	-0.665872	0.0378308	3.62183	3.29399	3.94967	3.3339	3.29784	3.25022	3.85134	4.03794	3.95971	192	UniRef100_I1JQH0 Uncharacterized protein n=1 Tax=Glycine max RepID=I1JQH0_SOYBN	3e-131	100	NA	NA	NA	AT4G03180.1|Symbols:|CONTAINS InterPro DOMAIN/s: rRNA processing (InterPro:IPR013730); Has 898 Blast hits to 687 proteins in 142 species: Archae - 2; Bacteria - 28; Metazoa - 200; Fungi - 99; Plants - 63; Viruses - 0; Other Eukaryotes - 506 (source: NCBI BLink).|chr4:1403289-1404663 FORWARD LENGTH=185	1e-42	98.92	GO:0008150	biological process	GO:0003674	molecular function	GO:0005634	nucleus	PF08524	rRNA processing	NA	NA	NA	NA
Glyma.03G228900	1.07093	0.0346514	5.01136	5.52628	4.49644	5.39889	5.99906	5.1809	4.63894	4.56074	4.28963	424	UniRef100_I1JR22 Uncharacterized protein n=1 Tax=Glycine max RepID=I1JR22_SOYBN	0	100	UniRef100_B9I6M7 Subunit A of the heteromeric enzyme ATP citrate lyase family protein n=1 Tax=Populus trichocarpa RepID=B9I6M7_POPTR	0	96.69	AT1G09430.1|Symbols:ACLA-3|ATP-citrate lyase A-3|chr1:3042135-3044978 FORWARD LENGTH=424	0	94.58	GO:0006085 GO:0006623	acetyl-CoA biosynthetic process; protein targeting to vacuole	GO:0003878 GO:0005524 GO:0016874	ATP binding; ATP citrate synthase activity; ligase activity	GO:0005737 GO:0005829 GO:0009346	citrate lyase complex; cytoplasm; cytosol	PF08442	ATP-grasp domain	PTHR23118	ATP-CITRATE SYNTHASE	KOG1254	ATP-citrate_lyase
Glyma.03G245200	0.687602	0.000462228	5.18833	5.52673	4.84993	5.71957	5.36122	5.4994	4.93949	4.83154	4.77875	406	UniRef100_I1JRL2 Uncharacterized protein n=1 Tax=Glycine max RepID=I1JRL2_SOYBN	0	100	UniRef100_D7L304 Transcription regulator n=1 Tax=Arabidopsis lyrata subsp. lyrata RepID=D7L304_ARALL	4e-82	87.5	AT5G28040.1|Symbols:|DNA-binding storekeeper protein-related transcriptional regulator|chr5:10037654-10038937 REVERSE LENGTH=427	7e-94	94.61	GO:0006355	regulation of transcription, DNA-dependent	NA	NA	GO:0005634	nucleus	PF04504	Protein of unknown function, DUF573	NA	NA	NA	NA
Glyma.03G254300	2.62455	0.00340283	1.64522	2.77365	0.516787	1.58146	3.55639	3.18309	0.56433	0.486939	0.499093	304	UniRef100_I1JRW1 Uncharacterized protein n=2 Tax=Glycine max RepID=I1JRW1_SOYBN	0	100	UniRef100_G7L3Z3 Acidic endochitinase n=1 Tax=Medicago truncatula RepID=G7L3Z3_MEDTR	2e-153	65.93	AT5G24090.1|Symbols:ATCHIA, CHIA|chitinase A|chr5:8143805-8145153 REVERSE LENGTH=302	7e-110	100.33	GO:0005975 GO:0009409 GO:0009611 GO:0009642 GO:0009651 GO:0010228 GO:0016926 GO:0042631 GO:0050665	carbohydrate metabolic process; cellular response to water deprivation; hydrogen peroxide biosynthetic process; protein desumoylation; response to cold; response to light intensity; response to salt stress; response to wounding; vegetative to reproductive phase transition of meristem	GO:0003824 GO:0004553 GO:0043169	catalytic activity; cation binding; hydrolase activity, hydrolyzing O-glycosyl compounds	GO:0005576	extracellular region	PF00704	Glycosyl hydrolases family 18	NA	NA	NA	NA
Glyma.03G262500	1.14396	0.0287928	4.78078	5.35661	4.20495	5.37351	5.40656	5.28975	4.38617	4.34709	3.8816	991	UniRef100_I1JS61 Uncharacterized protein n=1 Tax=Glycine max RepID=I1JS61_SOYBN	0	97.15	UniRef100_C6ZRX1 Leucine-rich repeat receptor-like kinase n=1 Tax=Glycine max RepID=C6ZRX1_SOYBN	0	92.39	AT1G72300.1|Symbols:|Leucine-rich receptor-like protein kinase family protein|chr1:27217679-27220966 REVERSE LENGTH=1095	0	89.95	GO:0006468 GO:0007169 GO:0009611 GO:0031347	protein phosphorylation; regulation of defense response; response to wounding; transmembrane receptor protein tyrosine kinase signaling pathway	GO:0001653 GO:0004672 GO:0004674 GO:0004713 GO:0004888 GO:0005524 GO:0016772	ATP binding; peptide receptor activity; protein kinase activity; protein serine/threonine kinase activity; protein tyrosine kinase activity; transferase activity, transferring phosphorus-containing groups; transmembrane signaling receptor activity	GO:0005886	plasma membrane	PF00069 PF00560 PF08263	Protein kinase domain; Leucine Rich Repeat; Leucine rich repeat N-terminal domain	PTHR24420	LEUCINE-RICH REPEAT RECEPTOR-LIKE PROTEIN KINASE	KOG1187	Serine/threonine_protein_kinase
Glyma.03G264100	2.01419	0.0308064	1.44258	2.40016	0.484998	2.28265	2.29072	2.62712	0.963311	0.486939	0.0047438	586	UniRef100_K7KH88 Potassium transporter n=1 Tax=Glycine max RepID=K7KH88_SOYBN	0	100	UniRef100_K7KH88 Potassium transporter n=1 Tax=Glycine max RepID=K7KH88_SOYBN	0	100	AT4G13420.1|Symbols:HAK5, ATHAK5|high affinity K+ transporter 5|chr4:7797038-7802174 REVERSE LENGTH=785	0	74.52	GO:0006813 GO:0071805	potassium ion transmembrane transport; potassium ion transport	GO:0009674 GO:0015079	potassium:sodium symporter activity; potassium ion transmembrane transporter activity	GO:0005886 GO:0016020	membrane; plasma membrane	PF02705	K+ potassium transporter	NA	NA	NA	NA
Glyma.04G027900	-2.62543	0.0346514	-0.956251	-1.76761	-0.144895	-1.65737	-1.94097	-1.70448	-0.168365	0.486939	-0.753258	54	UniRef100_K7KHS9 Uncharacterized protein n=1 Tax=Glycine max RepID=K7KHS9_SOYBN	1e-30	100	NA	NA	NA	NA	NA	NA	NA	NA	NA	NA	NA	NA	NA	NA	NA	NA	NA	NA
Glyma.04G038600	0.57467	0.0400286	5.54906	5.83406	5.26406	5.6787	5.94041	5.88307	5.17405	5.3015	5.31664	974	UniRef100_K7KHY4 Uncharacterized protein n=1 Tax=Glycine max RepID=K7KHY4_SOYBN	0	100	UniRef100_O48724 Protein WEAK CHLOROPLAST MOVEMENT UNDER BLUE LIGHT 1 n=1 Tax=Arabidopsis thaliana RepID=WEB1_ARATH	0	80.92	AT2G26570.1|Symbols:WEB1|Plant protein of unknown function (DUF827)|chr2:11299565-11302076 FORWARD LENGTH=807	0	80.92	GO:0009903 GO:0009904	chloroplast accumulation movement; chloroplast avoidance movement	GO:0005515	protein binding	GO:0005829 GO:0005886	cytosol; plasma membrane	PF05701	Weak chloroplast movement under blue light	NA	NA	KOG0963	Transcription_factor/CCAAT_displacement_protein_CDP1
Glyma.04G042400	1.33683	0.0104361	5.6041	6.26387	4.94434	6.59658	5.81147	6.38354	5.29583	4.67981	4.85738	834	UniRef100_K7KI11 Serine/threonine-protein kinase n=1 Tax=Glycine max RepID=K7KI11_SOYBN	0	100	UniRef100_K7KI11 Serine/threonine-protein kinase n=1 Tax=Glycine max RepID=K7KI11_SOYBN	0	100	AT4G00340.1|Symbols:RLK4|receptor-like protein kinase 4|chr4:148958-151496 FORWARD LENGTH=818	8e-103	93.03	GO:0006468 GO:0048544	protein phosphorylation; recognition of pollen	GO:0004672 GO:0004674 GO:0004713 GO:0005524 GO:0016772 GO:0030246	ATP binding; carbohydrate binding; protein kinase activity; protein serine/threonine kinase activity; protein tyrosine kinase activity; transferase activity, transferring phosphorus-containing groups	GO:0005886 GO:0016020	membrane; plasma membrane	PF01453 PF00954 PF00069	D-mannose binding lectin; S-locus glycoprotein family; Protein kinase domain	PTHR24420	LEUCINE-RICH REPEAT RECEPTOR-LIKE PROTEIN KINASE	KOG1187	Serine/threonine_protein_kinase
Glyma.04G044900	1.57312	0.0242217	3.13904	3.89448	2.38359	4.41874	3.73431	3.53039	2.65702	2.08543	2.40834	234	UniRef100_I1JTQ3 Uncharacterized protein n=1 Tax=Glycine max RepID=I1JTQ3_SOYBN	3e-171	100	UniRef100_I0AW24 C2H2 zinc-finger protein (Fragment) n=1 Tax=Glycine max RepID=I0AW24_SOYBN	9e-148	100	AT1G27730.1|Symbols:STZ, ZAT10|salt tolerance zinc finger|chr1:9648302-9648985 REVERSE LENGTH=227	6e-67	99.12	GO:0002679 GO:0006979 GO:0007165 GO:0009409 GO:0009414 GO:0009611 GO:0009612 GO:0009620 GO:0009644 GO:0009651 GO:0009695 GO:0009723 GO:0009733 GO:0009737 GO:0009738 GO:0009753 GO:0009873 GO:0010117 GO:0010200 GO:0015979 GO:0035264 GO:0035556 GO:0042538 GO:0045892	abscisic acid mediated signaling pathway; ethylene mediated signaling pathway; hyperosmotic salinity response; intracellular signal transduction; jasmonic acid biosynthetic process; multicellular organism growth; negative regulation of transcription, DNA-dependent; photoprotection; photosynthesis; respiratory burst involved in defense response; response to abscisic acid stimulus; response to auxi…	GO:0003676 GO:0003700 GO:0008270 GO:0043565	nucleic acid binding; sequence-specific DNA binding; sequence-specific DNA binding transcription factor activity; zinc ion binding	GO:0005634	nucleus	NA	NA	PTHR26374	FAMILY NOT NAMED	NA	NA
Glyma.04G055600	1.86712	0.0309239	0.619109	1.44763	-0.209408	1.33598	1.77654	1.23036	-0.168365	-0.464604	0.0047438	423	UniRef100_K7KI99 Uncharacterized protein n=1 Tax=Glycine max RepID=K7KI99_SOYBN	0	100	UniRef100_G7I912 Cytokinin dehydrogenase n=1 Tax=Medicago truncatula RepID=G7I912_MEDTR	0	81.14	AT5G21482.1|Symbols:CKX7, ATCKX5|cytokinin oxidase 7|chr5:7226842-7230052 FORWARD LENGTH=524	0	78.82	GO:0009690 GO:0009823 GO:0055114	cytokinin catabolic process; cytokinin metabolic process; oxidation-reduction process	GO:0003824 GO:0008762 GO:0016491 GO:0016614 GO:0019139 GO:0050660	UDP-N-acetylmuramate dehydrogenase activity; catalytic activity; cytokinin dehydrogenase activity; flavin adenine dinucleotide binding; oxidoreductase activity; oxidoreductase activity, acting on CH-OH group of donors	GO:0005576	extracellular region	PF01565 PF09265	FAD binding domain ; Cytokinin dehydrogenase 1, FAD and cytokinin binding	PTHR11748	D-LACTATE DEHYDROGENASE	KOG1231	Proteins_containing_the_FAD_binding_domain
Glyma.04G065800	-1.11206	0.0403658	1.93693	1.40168	2.47218	1.08619	1.40813	1.71073	2.14501	2.68027	2.59124	199	UniRef100_C6SXZ1 Uncharacterized protein n=1 Tax=Glycine max RepID=C6SXZ1_SOYBN	4e-140	100	UniRef100_B9HAF7 Adenine phosphoribosyltransferase 2 family protein n=1 Tax=Populus trichocarpa RepID=B9HAF7_POPTR	1e-117	99.48	AT5G11160.1|Symbols:APT5|adenine phosphoribosyltransferase 5|chr5:3550774-3551986 FORWARD LENGTH=191	1e-104	98.95	GO:0006168 GO:0009061 GO:0009116 GO:0009117	adenine salvage; anaerobic respiration; nucleoside metabolic process; nucleotide metabolic process	GO:0003999	adenine phosphoribosyltransferase activity	GO:0005737	cytoplasm	PF00156	Phosphoribosyl transferase domain	PTHR11776	ADENINE PHOSPHORIBOSYLTRANSFERASE	KOG1712	Adenine_phosphoribosyl_transferases
Glyma.04G068500	-0.851712	0.00156089	4.73538	4.3138	5.15696	4.35415	4.31823	4.26901	5.03587	5.18286	5.25214	259	UniRef100_C6TJQ1 Uncharacterized protein n=1 Tax=Glycine max RepID=C6TJQ1_SOYBN	0	100	UniRef100_G7JB53 Acyl-protein thioesterase n=1 Tax=Medicago truncatula RepID=G7JB53_MEDTR	2e-160	93.8	AT5G20060.3|Symbols:|alpha/beta-Hydrolases superfamily protein|chr5:6776800-6779447 FORWARD LENGTH=252	7e-129	100.79	NA	NA	GO:0004091 GO:0016787	carboxylesterase activity; hydrolase activity	GO:0005737	cytoplasm	PF02230	Phospholipase/Carboxylesterase	PTHR10655	LYSOPHOSPHOLIPASE-RELATED	KOG2112	Lysophospholipase
Glyma.04G086800	0.618275	0.00937848	6.37422	6.68278	6.06566	6.63593	6.72738	6.68504	6.00563	6.12709	6.06428	729	UniRef100_K7KIY8 Uncharacterized protein n=1 Tax=Glycine max RepID=K7KIY8_SOYBN	0	100	UniRef100_D7M9N5 Poly(A) polymerase n=1 Tax=Arabidopsis lyrata subsp. lyrata RepID=D7M9N5_ARALL	0	76.2	AT4G32850.3|Symbols:nPAP|nuclear poly(a) polymerase|chr4:15850134-15854351 FORWARD LENGTH=735	0	78.64	GO:0000911 GO:0000956 GO:0006351 GO:0006623 GO:0006944 GO:0016192 GO:0031123 GO:0043631	RNA 3'-end processing; RNA polyadenylation; cellular membrane fusion; cytokinesis by cell plate formation; nuclear-transcribed mRNA catabolic process; protein targeting to vacuole; transcription, DNA-dependent; vesicle-mediated transport	GO:0003723 GO:0004652 GO:0005515 GO:0016779	RNA binding; nucleotidyltransferase activity; polynucleotide adenylyltransferase activity; protein binding	GO:0005634	nucleus	PF04926 PF01909 PF04928	Poly(A) polymerase predicted RNA binding domain; Nucleotidyltransferase domain; Poly(A) polymerase central domain	PTHR10682	POLY(A) POLYMERASE	KOG2245	Poly(A)_polymerase_and_related_nucleotidyltransferases
Glyma.04G100900	-1.17895	0.0343411	1.52952	0.986293	2.07274	1.25743	0.912143	0.78931	2.48559	1.77899	1.95364	399	UniRef100_I1JVD2 Uncharacterized protein n=1 Tax=Glycine max RepID=I1JVD2_SOYBN	0	100	UniRef100_A0MFS5 RNA recognition domain-containing protein WTF1 n=1 Tax=Arabidopsis thaliana RepID=A0MFS5_ARATH	9e-46	63.26	AT4G08940.1|Symbols:|Ubiquitin carboxyl-terminal hydrolase family protein|chr4:5730986-5732173 REVERSE LENGTH=395	0	97.47	GO:0006979 GO:0015824	proline transport; response to oxidative stress	NA	NA	GO:0009507	chloroplast	PF11955	Plant organelle RNA recognition domain	NA	NA	NA	NA
Glyma.04G104700	5.99754	7.19e-05	-1.36935	-0.529135	-2.20956	-2.44826	3.30912	-2.44826	-1.73216	-2.44826	-2.44826	91	UniRef100_K7N020 Uncharacterized protein n=1 Tax=Glycine max RepID=K7N020_SOYBN	7e-21	8.68	UniRef100_G7L0R8 Acyltransferase-like protein n=1 Tax=Medicago truncatula RepID=G7L0R8_MEDTR	3e-20	8.34	AT1G54570.1|Symbols:|Esterase/lipase/thioesterase family protein|chr1:20380649-20384953 REVERSE LENGTH=704	6e-15	8.52	GO:0019432 GO:0033306	phytol metabolic process; triglyceride biosynthetic process	GO:0003824 GO:0004144	catalytic activity; diacylglycerol O-acyltransferase activity	GO:0005739 GO:0009507 GO:0010287	chloroplast; mitochondrion; plastoglobule	NA	NA	PTHR10992	ALPHA/BETA HYDROLASE FOLD-CONTAINING PROTEIN	NA	NA
Glyma.04G116200	2.69579	0.0282456	-0.865267	-0.306887	-1.42365	-1.99929	1.93058	-0.851951	-1.25577	-1.65022	-1.36495	86	UniRef100_K7K0W7 Uncharacterized protein n=1 Tax=Glycine max RepID=K7K0W7_SOYBN	1e-32	76.62	NA	NA	NA	NA	NA	NA	NA	NA	NA	NA	NA	NA	NA	NA	NA	NA	NA	NA
Glyma.04G129500	-0.971759	0.0330845	2.36094	1.89061	2.83128	1.94947	1.80869	1.91367	2.85787	2.79727	2.8387	582	UniRef100_K7KJV9 Uncharacterized protein n=1 Tax=Glycine max RepID=K7KJV9_SOYBN	0	100	UniRef100_Q1S5M0 WD repeat-containing protein n=1 Tax=Medicago truncatula RepID=Q1S5M0_MEDTR	0	99.09	AT3G21060.1|Symbols:|Transducin/WD40 repeat-like superfamily protein|chr3:7377822-7379942 FORWARD LENGTH=547	0	98.17	GO:0010228	vegetative to reproductive phase transition of meristem	GO:0000166	nucleotide binding	GO:0005634 GO:0005834 GO:0048188	Set1C/COMPASS complex; heterotrimeric G-protein complex; nucleus	PF00400	WD domain, G-beta repeat	PTHR12816	RETINOBLASTOMA BINDING PROTEIN 5	KOG1273	WD40_repeat_protein
Glyma.04G137200	-4.36879	0.0462754	-0.629339	-1.20679	-0.051888	-1.38116	-1.02307	-1.21614	-1.73216	-2.44826	4.02476	61	UniRef100_K7KKC1 Uncharacterized protein n=1 Tax=Glycine max RepID=K7KKC1_SOYBN	6e-35	100	NA	NA	NA	NA	NA	NA	NA	NA	NA	NA	NA	NA	NA	NA	NA	NA	NA	NA
Glyma.04G145400	-0.923631	0.0307085	4.73003	4.26611	5.19395	4.48057	4.28434	4.03342	5.19739	5.26641	5.11804	543	UniRef100_I1N1P3 Uncharacterized protein n=1 Tax=Glycine max RepID=I1N1P3_SOYBN	0	100	UniRef100_G7JT08 ATP-dependent RNA helicase has1 n=1 Tax=Medicago truncatula RepID=G7JT08_MEDTR	0	76.12	AT3G18600.1|Symbols:|P-loop containing nucleoside triphosphate hydrolases superfamily protein|chr3:6399724-6403007 REVERSE LENGTH=568	0	91.37	GO:0001510 GO:0009220 GO:0009909 GO:0034968	RNA methylation; histone lysine methylation; pyrimidine ribonucleotide biosynthetic process; regulation of flower development	GO:0003676 GO:0004386 GO:0005524 GO:0008026	ATP-dependent helicase activity; ATP binding; helicase activity; nucleic acid binding	GO:0005634 GO:0005730	nucleolus; nucleus	PF00271 PF00270	Helicase conserved C-terminal domain; DEAD/DEAH box helicase	PTHR24031	FAMILY NOT NAMED	KOG0342	ATP-dependent_RNA_helicase_pitchoune
Glyma.04G173500	1.45261	0.0224752	2.69842	3.41291	1.98392	3.55528	3.34245	3.34101	2.25588	2.08543	1.61044	532	UniRef100_K7KKR2 Uncharacterized protein n=1 Tax=Glycine max RepID=K7KKR2_SOYBN	0	100	UniRef100_G7JPY7 WRKY transcription factor n=1 Tax=Medicago truncatula RepID=G7JPY7_MEDTR	9e-143	85.48	AT5G15130.1|Symbols:WRKY72, ATWRKY72|WRKY DNA-binding protein 72|chr5:4904426-4906879 FORWARD LENGTH=548	2e-79	82.12	GO:0006355 GO:0006952	defense response; regulation of transcription, DNA-dependent	GO:0003700 GO:0043565	sequence-specific DNA binding; sequence-specific DNA binding transcription factor activity	GO:0005634	nucleus	PF03106	WRKY DNA -binding domain	NA	NA	NA	NA
Glyma.04G180300	7.72656	0.0471408	-1.55764	-0.667015	-2.44826	-2.44826	2.89548	-2.44826	-2.44826	-2.44826	-2.44826	305	UniRef100_K7KKV2 Uncharacterized protein n=2 Tax=Glycine max RepID=K7KKV2_SOYBN	0	100	UniRef100_B9MTN0 Leucine-rich repeat transmembrane protein kinase n=2 Tax=Populus trichocarpa RepID=B9MTN0_POPTR	6e-54	37.17	AT2G26730.1|Symbols:|Leucine-rich repeat protein kinase family protein|chr2:11388621-11391286 FORWARD LENGTH=658	3e-55	39.36	GO:0000272 GO:0005982 GO:0006084 GO:0006468 GO:0007020 GO:0007169 GO:0007389 GO:0008361 GO:0009664 GO:0009832 GO:0009926 GO:0010015 GO:0010075 GO:0016126 GO:0016132 GO:0040007	acetyl-CoA metabolic process; auxin polar transport; brassinosteroid biosynthetic process; growth; microtubule nucleation; pattern specification process; plant-type cell wall biogenesis; plant-type cell wall organization; polysaccharide catabolic process; protein phosphorylation; regulation of cell size; regulation of meristem growth; root morphogenesis; starch metabolic process; sterol biosynthe…	GO:0004672 GO:0004674 GO:0004713 GO:0005524 GO:0016772	ATP binding; protein kinase activity; protein serine/threonine kinase activity; protein tyrosine kinase activity; transferase activity, transferring phosphorus-containing groups	GO:0005886	plasma membrane	PF00069	Protein kinase domain	PTHR24420	LEUCINE-RICH REPEAT RECEPTOR-LIKE PROTEIN KINASE	KOG1187	Serine/threonine_protein_kinase
Glyma.04G185600	-0.713609	0.0378308	2.59895	2.24928	2.94863	2.24243	2.14723	2.35819	2.83424	3.05395	2.95769	137	UniRef100_I1JX97 Uncharacterized protein n=1 Tax=Glycine max RepID=I1JX97_SOYBN	2e-94	100	NA	NA	NA	AT5G60840.1|Symbols:|unknown protein; Has 361 Blast hits to 333 proteins in 92 species: Archae - 2; Bacteria - 55; Metazoa - 145; Fungi - 36; Plants - 42; Viruses - 19; Other Eukaryotes - 62 (source: NCBI BLink).|chr5:24473442-24474423 REVERSE LENGTH=207	4e-06	37.68	GO:0008150	biological process	GO:0003674	molecular function	GO:0005634	nucleus	NA	NA	NA	NA	NA	NA
Glyma.04G215400	0.705664	0.0369379	6.32455	6.67445	5.97466	6.52922	6.64852	6.8456	5.89862	5.96772	6.05763	537	UniRef100_I1JY44 Uncharacterized protein n=1 Tax=Glycine max RepID=I1JY44_SOYBN	0	100	UniRef100_Q9FKA3 TLD-domain containing nucleolar protein n=2 Tax=Arabidopsis thaliana RepID=Q9FKA3_ARATH	0	98.89	AT5G39590.1|Symbols:|TLD-domain containing nucleolar protein|chr5:15851483-15853768 FORWARD LENGTH=542	0	98.89	GO:0000902 GO:0006499 GO:0016049 GO:0048193	Golgi vesicle transport; N-terminal protein myristoylation; cell growth; cell morphogenesis	GO:0003674	molecular function	GO:0005634	nucleus	PF07534	TLD	PTHR23354	NUCLEOLAR PROTEIN 7/ESTROGEN RECEPTOR COACTIVATOR-RELATED	KOG4636	Uncharacterized_conserved_protein_with_TLDc_domain
Glyma.04G233400	1.53566	0.00393829	3.69605	4.4546	2.9375	4.75884	4.08216	4.52279	3.20969	2.55295	3.04987	704	UniRef100_I1JYP0 Uncharacterized protein n=1 Tax=Glycine max RepID=I1JYP0_SOYBN	0	100	UniRef100_G7ZWE5 WD repeat-containing protein n=1 Tax=Medicago truncatula RepID=G7ZWE5_MEDTR	0	89.29	AT5G24320.1|Symbols:|Transducin/WD40 repeat-like superfamily protein|chr5:8284858-8287651 REVERSE LENGTH=694	0	99.57	GO:0007165 GO:0010228 GO:0016926 GO:0050665	hydrogen peroxide biosynthetic process; protein desumoylation; signal transduction; vegetative to reproductive phase transition of meristem	GO:0004871	signal transducer activity	GO:0005737 GO:0005834	cytoplasm; heterotrimeric G-protein complex	PF00400	WD domain, G-beta repeat	PTHR14221	WD REPEAT DOMAIN 44	KOG0283	WD40_repeat-containing_protein
Glyma.04G239900	1.69192	0.00487354	4.56664	5.46151	3.67177	5.09444	5.63219	5.6579	3.95357	4.30819	2.75355	221	UniRef100_C6T5H2 Uncharacterized protein n=1 Tax=Glycine max RepID=C6T5H2_SOYBN	5e-158	100	UniRef100_G7J670 Pleckstrin homology domain-containing protein n=1 Tax=Medicago truncatula RepID=G7J670_MEDTR	3e-120	99.1	AT1G21360.1|Symbols:GLTP2|glycolipid transfer protein 2|chr1:7481365-7483237 FORWARD LENGTH=223	6e-76	98.21	GO:0046836	glycolipid transport	GO:0017089 GO:0051861	glycolipid binding; glycolipid transporter activity	GO:0005737	cytoplasm	PF08718	Glycolipid transfer protein (GLTP)	PTHR10219	GLYCOLIPID TRANSFER PROTEIN-RELATED	KOG3221	Glycolipid_transfer_protein
Glyma.04G242400	1.95554	0.00302312	2.44225	3.36807	1.51644	2.72354	4.12109	3.25956	2.14501	1.31287	1.09145	335	UniRef100_I1JYY6 Uncharacterized protein n=1 Tax=Glycine max RepID=I1JYY6_SOYBN	0	100	NA	NA	NA	AT1G31130.1|Symbols:|unknown protein; FUNCTIONS IN: molecular_function unknown; INVOLVED IN: biological_process unknown; LOCATED IN: cellular_component unknown; EXPRESSED IN: 23 plant structures; EXPRESSED DURING: 13 growth stages; BEST Arabidopsis thaliana protein match is: unknown protein (TAIR:AT4G19950.1); Has 246 Blast hits to 244 proteins in 29 species: Archae - 2; Bacteria - 16; Metazoa - …	2e-50	103.12	GO:0000165 GO:0008150 GO:0009814 GO:0048767	MAPK cascade; biological process; defense response, incompatible interaction; root hair elongation	GO:0003674	molecular function	GO:0005768 GO:0005794 GO:0005802 GO:0009507	Golgi apparatus; chloroplast; endosome; trans-Golgi network	NA	NA	NA	NA	NA	NA
Glyma.05G029300	-0.925629	0.0369659	3.51443	3.05989	3.96897	3.17202	3.02429	2.98337	3.81558	4.14116	3.95018	400	UniRef100_I1JZR9 Uncharacterized protein n=1 Tax=Glycine max RepID=I1JZR9_SOYBN	0	100	UniRef100_Q9M9V4 F6A14.6 protein n=1 Tax=Arabidopsis thaliana RepID=Q9M9V4_ARATH	3e-138	98.25	AT1G18850.1|Symbols:|unknown protein; FUNCTIONS IN: molecular_function unknown; INVOLVED IN: biological_process unknown; LOCATED IN: nucleolus; EXPRESSED IN: 22 plant structures; EXPRESSED DURING: 13 growth stages; Has 40 Blast hits to 40 proteins in 13 species: Archae - 0; Bacteria - 0; Metazoa - 0; Fungi - 0; Plants - 40; Viruses - 0; Other Eukaryotes - 0 (source: NCBI BLink).|chr1:6504928-6506…	3e-141	98.25	GO:0001510 GO:0006626 GO:0008150	RNA methylation; biological process; protein targeting to mitochondrion	GO:0003674	molecular function	GO:0005634 GO:0005730	nucleolus; nucleus	NA	NA	NA	NA	NA	NA
Glyma.05G029400	0.499759	0.0484145	5.07555	5.32305	4.82805	5.2006	5.46068	5.30787	4.76926	4.96883	4.74606	625	UniRef100_K7KML0 Uncharacterized protein n=1 Tax=Glycine max RepID=K7KML0_SOYBN	0	100	UniRef100_U5FMA6 Nuclear protein ZAP n=1 Tax=Populus trichocarpa RepID=U5FMA6_POPTR	0	68.1	NA	NA	NA	NA	NA	NA	NA	NA	NA	NA	NA	PTHR13413	YLP MOTIF CONTAINING PROTEIN (NUCLEAR PROTEIN ZAP)	NA	NA
Glyma.05G038800	-0.966485	0.0180268	4.1006	3.62257	4.57863	3.81045	3.63918	3.4181	4.54744	4.81082	4.37763	530	UniRef100_I1K017 Uncharacterized protein n=1 Tax=Glycine max RepID=I1K017_SOYBN	0	100	UniRef100_T2FD46 U3 small nucleolar ribonucleoprotein n=1 Tax=Nicotiana benthamiana RepID=T2FD46_NICBE	5e-124	58.51	AT5G66540.1|Symbols:|FUNCTIONS IN: molecular_function unknown; INVOLVED IN: rRNA processing; LOCATED IN: cytosol, nucleolus, nucleus; EXPRESSED IN: 22 plant structures; EXPRESSED DURING: 12 growth stages; CONTAINS InterPro DOMAIN/s: U3 small nucleolar ribonucleoprotein complex, subunit Mpp10p (InterPro:IPR012173), Mpp10 protein (InterPro:IPR007151); Has 30201 Blast hits to 17322 proteins in 780 s…	4e-159	93.89	GO:0006364 GO:0006606	protein import into nucleus; rRNA processing	GO:0003674	molecular function	GO:0005634 GO:0005730 GO:0005829	cytosol; nucleolus; nucleus	PF04006	Mpp10 protein	PTHR17039	U3 SMALL NUCLEOLAR RIBONUCLEOPROTEIN PROTEIN MPP10	KOG2600	U3_small_nucleolar_ribonucleoprotein_(snoRNP)_subunit_-_Mpp10p
Glyma.05G046000	0.781888	0.0337529	8.04963	8.436	7.66325	8.43415	8.23838	8.63548	7.64838	7.7216	7.61978	577	UniRef100_I1K090 Uncharacterized protein n=1 Tax=Glycine max RepID=I1K090_SOYBN	0	100	UniRef100_G7JMK1 Cyclin dependent kinase n=1 Tax=Medicago truncatula RepID=G7JMK1_MEDTR	0	108.9	AT1G67580.2|Symbols:|Protein kinase superfamily protein|chr1:25327727-25330965 REVERSE LENGTH=752	0	66.89	GO:0000956 GO:0006468 GO:0009887 GO:0009888 GO:0010638 GO:0033044	nuclear-transcribed mRNA catabolic process; organ morphogenesis; positive regulation of organelle organization; protein phosphorylation; regulation of chromosome organization; tissue development	GO:0004672 GO:0004674 GO:0005515 GO:0005524 GO:0016301 GO:0016772	ATP binding; kinase activity; protein binding; protein kinase activity; protein serine/threonine kinase activity; transferase activity, transferring phosphorus-containing groups	GO:0005634 GO:0005829	cytosol; nucleus	PF00069	Protein kinase domain	PTHR24056	CELL DIVISION PROTEIN KINASE	KOG0663	Protein_kinase_PITSLRE_and_related_kinases
Glyma.05G050800	0.867844	0.00233674	4.05307	4.50031	3.60583	4.49348	4.44638	4.56106	3.85134	3.18855	3.7776	93	UniRef100_K7KMZ0 Uncharacterized protein n=1 Tax=Glycine max RepID=K7KMZ0_SOYBN	5e-60	100	UniRef100_T2DP86 Octicosapeptide/Phox/Bem1p domain-containing protein n=1 Tax=Phaseolus vulgaris RepID=T2DP86_PHAVU	3e-38	16.88	AT5G09620.1|Symbols:|Octicosapeptide/Phox/Bem1p family protein|chr5:2983757-2985352 REVERSE LENGTH=531	1e-30	15.25	GO:0008150	biological process	GO:0003674	molecular function	GO:0005634	nucleus	PF00564	PB1 domain	NA	NA	NA	NA
Glyma.05G064100	0.568997	0.0351387	3.88059	4.16705	3.59413	4.19991	4.15275	4.1485	3.38256	3.64397	3.75588	89	UniRef100_K7KN75 Uncharacterized protein n=1 Tax=Glycine max RepID=K7KN75_SOYBN	4e-57	100	UniRef100_G7KAQ8 Calcium dependent protein kinase n=1 Tax=Medicago truncatula RepID=G7KAQ8_MEDTR	2e-18	8.51	AT4G23650.1|Symbols:CDPK6, CPK3|calcium-dependent protein kinase 6|chr4:12324967-12327415 REVERSE LENGTH=529	2e-16	8.32	GO:0006468 GO:0006499 GO:0006970 GO:0009651 GO:0009738 GO:0010119 GO:0010359 GO:0032880 GO:0046686 GO:0046777 GO:0051049	N-terminal protein myristoylation; abscisic acid mediated signaling pathway; protein autophosphorylation; protein phosphorylation; regulation of anion channel activity; regulation of protein localization; regulation of stomatal movement; regulation of transport; response to cadmium ion; response to osmotic stress; response to salt stress	GO:0004672 GO:0004674 GO:0004683 GO:0005509 GO:0005515 GO:0005524 GO:0016301 GO:0016772	ATP binding; calcium ion binding; calmodulin-dependent protein kinase activity; kinase activity; protein binding; protein kinase activity; protein serine/threonine kinase activity; transferase activity, transferring phosphorus-containing groups	GO:0005773 GO:0005829 GO:0005886 GO:0009507 GO:0016020	chloroplast; cytosol; membrane; plasma membrane; vacuole	PF00036	EF hand	PTHR24349	SERINE/THREONINE-PROTEIN KINASE	NA	NA
Glyma.05G076700	2.23495	0.0262979	2.48182	3.464	1.49963	2.84939	4.62853	2.91409	1.27552	1.23204	1.99132	191	UniRef100_C6SYZ1 Uncharacterized protein n=1 Tax=Glycine max RepID=C6SYZ1_SOYBN	1e-133	100	UniRef100_C5I847 Plastocyanin-like domain-containing protein n=1 Tax=Astragalus sinicus RepID=C5I847_ASTSI	5e-70	99.48	AT3G27200.1|Symbols:|Cupredoxin superfamily protein|chr3:10043738-10044340 REVERSE LENGTH=174	5e-53	65.52	GO:0010413 GO:0045492	glucuronoxylan metabolic process; xylan biosynthetic process	GO:0005507 GO:0009055	copper ion binding; electron carrier activity	GO:0005886 GO:0031225	anchored to membrane; plasma membrane	PF02298	Plastocyanin-like domain	NA	NA	NA	NA
Glyma.05G076800	0.774885	0.036692	5.66154	6.05231	5.27076	5.97104	6.13206	6.05384	5.38391	5.03584	5.39254	136	UniRef100_K7KP13 Uncharacterized protein n=2 Tax=Glycine max RepID=K7KP13_SOYBN	3e-91	100	UniRef100_Q8GXH3 Protein OSB2, chloroplastic n=1 Tax=Arabidopsis thaliana RepID=OSB2_ARATH	7e-33	28.84	AT4G20010.1|Symbols:PTAC9, OSB2|plastid transcriptionally active 9|chr4:10842128-10843989 FORWARD LENGTH=371	8e-36	28.84	GO:0008150	biological process	GO:0003697	single-stranded DNA binding	GO:0009295 GO:0009507 GO:0009508	chloroplast; nucleoid; plastid chromosome	NA	NA	NA	NA	NA	NA
Glyma.05G102600	2.36775	0.00811306	-0.194056	0.0790853	-0.467198	-1.14943	3.09117	-1.70448	-0.611952	-0.464604	-0.325037	302	UniRef100_K7LAF5 Uncharacterized protein n=1 Tax=Glycine max RepID=K7LAF5_SOYBN	0	64.02	UniRef100_B9GHI3 Cation exchanger 2 family protein n=1 Tax=Populus trichocarpa RepID=B9GHI3_POPTR	3e-156	75.06	AT3G13320.1|Symbols:CAX2, atcax2|cation exchanger 2|chr3:4315418-4317997 FORWARD LENGTH=441	2e-155	65.76	GO:0000041 GO:0006612 GO:0006812 GO:0006816 GO:0006820 GO:0006828 GO:0006862 GO:0006882 GO:0006888 GO:0006944 GO:0009624 GO:0010363 GO:0015691 GO:0015696 GO:0015802 GO:0030001 GO:0043069 GO:0043090 GO:0043269 GO:0055085	ER to Golgi vesicle-mediated transport; amino acid import; ammonium transport; anion transport; basic amino acid transport; cadmium ion transport; calcium ion transport; cation transport; cellular membrane fusion; cellular zinc ion homeostasis; manganese ion transport; metal ion transport; negative regulation of programmed cell death; nucleotide transport; protein targeting to membrane; regulatio…	GO:0008324 GO:0015368 GO:0015369	calcium:cation antiporter activity; calcium:hydrogen antiporter activity; cation transmembrane transporter activity	GO:0005773 GO:0009705 GO:0012505	endomembrane system; plant-type vacuole membrane; vacuole	PF01699	Sodium/calcium exchanger protein	NA	NA	NA	NA
Glyma.05G103500	1.0748	0.0296415	1.69369	2.18448	1.2029	2.11456	1.90106	2.53782	1.27552	1.31287	1.02032	347	UniRef100_K7KPE5 Uncharacterized protein n=1 Tax=Glycine max RepID=K7KPE5_SOYBN	0	100	NA	NA	NA	AT2G14850.1|Symbols:|unknown protein; BEST Arabidopsis thaliana protein match is: unknown protein (TAIR:AT4G33890.2); Has 140 Blast hits to 132 proteins in 17 species: Archae - 0; Bacteria - 0; Metazoa - 1; Fungi - 2; Plants - 133; Viruses - 0; Other Eukaryotes - 4 (source: NCBI BLink).|chr2:6386400-6387275 FORWARD LENGTH=291	4e-59	116.84	GO:0008150	biological process	GO:0003674	molecular function	GO:0005634	nucleus	NA	NA	NA	NA	NA	NA
Glyma.05G119400	0.815541	0.0402043	3.47515	3.88559	3.06471	3.79662	3.92238	3.93776	3.39876	2.95668	2.8387	482	UniRef100_K7KPR7 Uncharacterized protein n=2 Tax=Glycine max RepID=K7KPR7_SOYBN	0	100	UniRef100_G7INS5 F-box/kelch-repeat protein n=1 Tax=Medicago truncatula RepID=G7INS5_MEDTR	0	101.05	AT1G22040.1|Symbols:|Galactose oxidase/kelch repeat superfamily protein|chr1:7768370-7769797 FORWARD LENGTH=475	0	101.26	GO:0006499	N-terminal protein myristoylation	GO:0003674	molecular function	GO:0005737	cytoplasm	PF01344 PF00646	Kelch motif; F-box domain	PTHR24414	FAMILY NOT NAMED	NA	NA
Glyma.05G127500	-1.03873	0.0354954	2.09325	1.60013	2.58636	1.48132	1.52885	1.79022	2.51562	2.98162	2.26186	417	UniRef100_K7KPW5 Uncharacterized protein n=1 Tax=Glycine max RepID=K7KPW5_SOYBN	0	100	UniRef100_U5GVA1 Calcium-activated outward-rectifying potassium channel 3 family protein n=1 Tax=Populus trichocarpa RepID=U5GVA1_POPTR	0	95.84	AT4G18160.1|Symbols:KCO6, ATTPK3, ATKCO6, TPK3|Ca2+ activated outward rectifying K+ channel 6|chr4:10055696-10057546 FORWARD LENGTH=436	1e-166	93.81	GO:0071805	potassium ion transmembrane transport	GO:0005267 GO:0015271	outward rectifier potassium channel activity; potassium channel activity	GO:0009705 GO:0016020	membrane; plant-type vacuole membrane	PF07885	Ion channel	PTHR11003	POTASSIUM CHANNEL, SUBFAMILY K	KOG1418	Tandem_pore_domain_K+_channel
Glyma.05G134500	-0.945069	0.0293023	3.84478	3.37676	4.31279	3.51364	3.32032	3.29633	4.23196	4.39428	4.31214	114	UniRef100_I1K388 Uncharacterized protein n=1 Tax=Glycine max RepID=I1K388_SOYBN	7e-72	100	UniRef100_Q7XPK9 OSJNBa0070C17.3 protein n=1 Tax=Oryza sativa subsp. japonica RepID=Q7XPK9_ORYSJ	3e-07	67.42	AT1G30880.1|Symbols:|unknown protein; Has 24 Blast hits to 24 proteins in 8 species: Archae - 0; Bacteria - 0; Metazoa - 2; Fungi - 0; Plants - 22; Viruses - 0; Other Eukaryotes - 0 (source: NCBI BLink).|chr1:10993379-10994056 REVERSE LENGTH=120	4e-06	69.17	GO:0008150	biological process	GO:0003674	molecular function	GO:0005739	mitochondrion	NA	NA	NA	NA	NA	NA
Glyma.05G143900	-0.869342	0.0466231	4.53231	4.1002	4.96442	4.02719	4.27861	3.9948	4.85981	5.11122	4.92222	129	UniRef100_I1K3I2 Uncharacterized protein n=1 Tax=Glycine max RepID=I1K3I2_SOYBN	6e-85	100	NA	NA	NA	AT4G22000.1|Symbols:|unknown protein; Has 30201 Blast hits to 17322 proteins in 780 species: Archae - 12; Bacteria - 1396; Metazoa - 17338; Fungi - 3422; Plants - 5037; Viruses - 0; Other Eukaryotes - 2996 (source: NCBI BLink).|chr4:11659810-11660202 REVERSE LENGTH=130	1e-61	89.23	GO:0008150	biological process	GO:0003674	molecular function	GO:0005575	cellular component	NA	NA	NA	NA	NA	NA
Glyma.05G179800	1.50782	0.0468082	3.65998	4.42717	2.89279	4.84195	4.20804	4.23153	3.28134	3.23077	2.16625	363	UniRef100_UPI00018C9AD9 PREDICTED: probable trehalose-phosphate phosphatase J n=1 Tax=Glycine max RepID=UPI00018C9AD9	0	100	UniRef100_B9HFI0 Trehalose-6-phosphate phosphatase family protein n=1 Tax=Populus trichocarpa RepID=B9HFI0_POPTR	0	95.45	AT5G65140.1|Symbols:TPPJ|Haloacid dehalogenase-like hydrolase (HAD) superfamily protein|chr5:26019878-26022077 REVERSE LENGTH=370	0	95.14	GO:0005992 GO:0008152 GO:0046686	metabolic process; response to cadmium ion; trehalose biosynthetic process	GO:0003824 GO:0004805	catalytic activity; trehalose-phosphatase activity	GO:0005634 GO:0005737	cytoplasm; nucleus	PF02358	Trehalose-phosphatase	PTHR10788	TREHALOSE-6-PHOSPHATE SYNTHASE	NA	NA
Glyma.05G186700	2.01412	0.0498426	3.61547	4.53195	2.699	5.08024	3.46855	5.04707	2.9487	2.73996	2.40834	346	UniRef100_I1KTD5 Uncharacterized protein n=1 Tax=Glycine max RepID=I1KTD5_SOYBN	3e-135	111.82	UniRef100_G7LC78 Ethylene-responsive transcription factor n=1 Tax=Medicago truncatula RepID=G7LC78_MEDTR	2e-72	100.32	AT5G61890.1|Symbols:|Integrase-type DNA-binding superfamily protein|chr5:24852639-24853744 REVERSE LENGTH=248	3e-31	26.21	GO:0006355 GO:0006865 GO:0050832	amino acid transport; defense response to fungus; regulation of transcription, DNA-dependent	GO:0003677 GO:0003700	DNA binding; sequence-specific DNA binding transcription factor activity	GO:0005634	nucleus	PF00847	AP2 domain	NA	NA	NA	NA
Glyma.05G190200	3.73952	0.0437363	0.954246	2.3119	-0.40341	1.17435	4.8724	0.888966	0.963311	-1.65022	-0.523317	641	UniRef100_I1K4X8 Uncharacterized protein n=1 Tax=Glycine max RepID=I1K4X8_SOYBN	0	100	UniRef100_Q9LSB1 UDP-glucuronate:xylan alpha-glucuronosyltransferase 1 n=1 Tax=Arabidopsis thaliana RepID=GUX1_ARATH	0	96.21	AT3G18660.2|Symbols:PGSIP1, GUX1|plant glycogenin-like starch initiation protein 1|chr3:6419211-6421959 REVERSE LENGTH=659	0	96.21	GO:0005982 GO:0009058 GO:0009834 GO:0010413 GO:0010417 GO:0045492	biosynthetic process; glucuronoxylan biosynthetic process; glucuronoxylan metabolic process; secondary cell wall biogenesis; starch metabolic process; xylan biosynthetic process	GO:0015020 GO:0016757 GO:0080116	glucuronosyltransferase activity; glucuronoxylan glucuronosyltransferase activity; transferase activity, transferring glycosyl groups	GO:0005634 GO:0005794	Golgi apparatus; nucleus	PF01501	Glycosyl transferase family 8	PTHR11183	GLYCOGENIN	KOG1950	Glycosyl_transferase,_family_8_-_glycogenin
Glyma.05G196900	2.22472	0.000103103	2.55438	3.38258	1.72617	2.32179	5.17026	2.65569	2.35884	1.66045	1.15923	574	UniRef100_I1K541 Uncharacterized protein n=1 Tax=Glycine max RepID=I1K541_SOYBN	0	100	UniRef100_G7LFS5 MAC/Perforin domain containing protein n=1 Tax=Medicago truncatula RepID=G7LFS5_MEDTR	0	98.09	AT4G24290.2|Symbols:|MAC/Perforin domain-containing protein|chr4:12594856-12597815 FORWARD LENGTH=606	0	91.58	GO:0008150	biological process	GO:0003674	molecular function	GO:0005576 GO:0005886	extracellular region; plasma membrane	PF01823	MAC/Perforin domain	PTHR19324	FAMILY NOT NAMED	NA	NA
Glyma.05G198000	-6.72544	0.00956701	-1.14561	-2.44826	0.157046	-2.44826	-2.44826	-2.44826	-0.168365	-0.762901	1.4024	75	UniRef100_I1K554 Uncharacterized protein n=1 Tax=Glycine max RepID=I1K554_SOYBN	1e-44	100	UniRef100_G7LGH0 Defensin n=1 Tax=Medicago truncatula RepID=G7LGH0_MEDTR	2e-21	100	AT2G02120.1|Symbols:PDF2.1, LCR70|Scorpion toxin-like knottin superfamily protein|chr2:538319-538842 FORWARD LENGTH=77	5e-14	85.71	GO:0006952	defense response	GO:0030414	peptidase inhibitor activity	GO:0005576	extracellular region	PF00304	Gamma-thionin family	NA	NA	NA	NA
Glyma.05G211800	-0.718981	0.0484145	5.32744	4.96788	5.687	5.16876	4.86859	4.8663	5.62332	5.85416	5.58352	363	UniRef100_I1K6E1 Uncharacterized protein n=1 Tax=Glycine max RepID=I1K6E1_SOYBN	0	100	UniRef100_B9GWV7 D111/G-patch domain-containing family protein n=1 Tax=Populus trichocarpa RepID=B9GWV7_POPTR	1e-129	86.19	AT1G63980.2|Symbols:|D111/G-patch domain-containing protein|chr1:23740646-23743054 FORWARD LENGTH=389	3e-115	92.8	GO:0008150	biological process	GO:0003676	nucleic acid binding	GO:0005622 GO:0005634	intracellular; nucleus	PF01585	G-patch domain	PTHR23149	G PATCH DOMAIN CONTAINING PROTEIN	KOG2809	Telomerase_elongation_inhibitor/RNA_maturation_protein_PINX1
Glyma.05G217000	1.03693	0.0222417	4.47425	4.99779	3.95071	5.01608	5.17026	4.80702	4.15775	4.16312	3.53127	405	UniRef100_I1K695 Uncharacterized protein n=1 Tax=Glycine max RepID=I1K695_SOYBN	0	100	UniRef100_F4KJ04 Wall-associated receptor kinase and RING-finger domain-containing protein n=1 Tax=Arabidopsis thaliana RepID=F4KJ04_ARATH	4e-75	90.05	AT5G53110.1|Symbols:|RING/U-box superfamily protein|chr5:21529022-21533008 FORWARD LENGTH=382	5e-78	90.05	GO:0006865 GO:0008150	amino acid transport; biological process	GO:0008270	zinc ion binding	NA	NA	PF00097	Zinc finger, C3HC4 type (RING finger)	PTHR22764	RING FINGER DOMAIN-CONTAINING	KOG1493	Anaphase-promoting_complex_(APC),_subunit_11
Glyma.05G228700	0.693538	0.0135006	5.43784	5.78445	5.09124	5.74678	5.77735	5.8292	5.10167	4.99967	5.17237	431	UniRef100_I1K5X5 Uncharacterized protein n=1 Tax=Glycine max RepID=I1K5X5_SOYBN	0	100	UniRef100_G7L860 Casein kinase I isoform delta-like protein n=1 Tax=Medicago truncatula RepID=G7L860_MEDTR	0	100	AT4G28880.1|Symbols:ckl3|casein kinase I-like 3|chr4:14251351-14254048 FORWARD LENGTH=415	0	101.45	GO:0006468	protein phosphorylation	GO:0004672 GO:0004674 GO:0005524 GO:0016301 GO:0016772	ATP binding; kinase activity; protein kinase activity; protein serine/threonine kinase activity; transferase activity, transferring phosphorus-containing groups	GO:0005575	cellular component	PF00069	Protein kinase domain	PTHR11909	CASEIN KINASE-RELATED	KOG1163	Casein_kinase_(serine/threonine/tyrosine_protein_kinase)
Glyma.06G033900	1.76161	0.0315704	0.991791	1.79925	0.184331	1.37371	2.31331	1.71073	0.170426	-0.217542	0.60011	310	UniRef100_I1K7T9 Uncharacterized protein n=1 Tax=Glycine max RepID=I1K7T9_SOYBN	0	100	UniRef100_G7JGQ1 Methyladenine glycosylase protein-like protein n=1 Tax=Medicago truncatula RepID=G7JGQ1_MEDTR	3e-95	64.53	AT1G75090.1|Symbols:|DNA glycosylase superfamily protein|chr1:28187647-28189612 REVERSE LENGTH=329	1e-113	93.01	GO:0006281 GO:0006284 GO:0006306	DNA methylation; DNA repair; base-excision repair	GO:0003824 GO:0008725	DNA-3-methyladenine glycosylase activity; catalytic activity	GO:0005634	nucleus	PF03352	Methyladenine glycosylase	NA	NA	NA	NA
Glyma.06G045000	-0.696128	0.0453849	3.83423	3.49	4.17847	3.53044	3.44829	3.49128	4.1289	4.26821	4.13829	329	UniRef100_I1K849 Uncharacterized protein n=1 Tax=Glycine max RepID=I1K849_SOYBN	0	100	UniRef100_G8A2A3 Arginine N-methyltransferase n=2 Tax=Medicago truncatula RepID=G8A2A3_MEDTR	0	99.39	AT5G65860.2|Symbols:|ankyrin repeat family protein|chr5:26347706-26348686 REVERSE LENGTH=326	0	98.16	GO:0008152 GO:0009165	metabolic process; nucleotide biosynthetic process	GO:0008168	methyltransferase activity	GO:0005737	cytoplasm	PF00023	Ankyrin repeat	PTHR15047	No Available Panther Description	KOG1709	Guanidinoacetate_methyltransferase_and_related_proteins
Glyma.06G059500	2.18446	0.0354095	0.486225	1.33312	-0.36067	0.891846	2.5409	0.566615	-0.168365	-0.762901	-0.150744	166	UniRef100_C6T255 Uncharacterized protein n=1 Tax=Glycine max RepID=C6T255_SOYBN	5e-117	100	UniRef100_Q9FHH5 Protein GLUTAMINE DUMPER 3 n=1 Tax=Arabidopsis thaliana RepID=GDU3_ARATH	2e-30	54.22	AT5G57685.1|Symbols:ATGDU3, GDU3, LSB1|glutamine dumper 3|chr5:23366356-23366802 REVERSE LENGTH=148	2e-33	60.81	GO:0009615 GO:0019048 GO:0032940 GO:0080143	regulation of amino acid export; response to virus; secretion by cell; virus-host interaction	GO:0003674	molecular function	GO:0005634 GO:0016021	integral to membrane; nucleus	NA	NA	NA	NA	NA	NA
Glyma.06G062100	1.09424	0.0495382	4.42915	4.98544	3.87285	5.62496	4.53072	4.80064	4.37802	3.07727	4.16326	454	UniRef100_UPI000233958F PREDICTED: CBL-interacting serine/threonine-protein kinase 25-like n=1 Tax=Glycine max RepID=UPI000233958F	0	100	UniRef100_B0I556 Protein kinase n=1 Tax=Phaseolus vulgaris RepID=B0I556_PHAVU	0	100.45	AT5G25110.1|Symbols:CIPK25, SnRK3.25|CBL-interacting protein kinase 25|chr5:8657740-8659206 REVERSE LENGTH=488	0	87.5	GO:0006468 GO:0007165 GO:0050832	defense response to fungus; protein phosphorylation; signal transduction	GO:0004672 GO:0004674 GO:0005524 GO:0016301 GO:0016772	ATP binding; kinase activity; protein kinase activity; protein serine/threonine kinase activity; transferase activity, transferring phosphorus-containing groups	GO:0005886	plasma membrane	PF00069 PF03822	Protein kinase domain; NAF domain	PTHR24343	SERINE/THREONINE KINASE	KOG0583	Serine/threonine_protein_kinase
Glyma.06G062200	1.67542	0.0486343	0.548282	1.29885	-0.202285	1.48132	0.788619	1.62661	0.0109525	-0.762901	0.145092	59	UniRef100_K7KTE0 Uncharacterized protein n=1 Tax=Glycine max RepID=K7KTE0_SOYBN	2e-32	100	NA	NA	NA	NA	NA	NA	NA	NA	NA	NA	NA	NA	NA	NA	NA	NA	NA	NA
Glyma.06G068700	-1.07253	0.00652304	3.10049	2.57656	3.62442	2.72354	2.37902	2.62712	3.39876	3.64397	3.83054	822	UniRef100_I1K8V3 Phospholipase D n=1 Tax=Glycine max RepID=I1K8V3_SOYBN	0	100	UniRef100_I1K8V3 Phospholipase D n=1 Tax=Glycine max RepID=I1K8V3_SOYBN	0	99.88	AT3G15730.1|Symbols:PLDALPHA1, PLD|phospholipase D alpha 1|chr3:5330835-5333474 FORWARD LENGTH=810	0	101.11	GO:0006094 GO:0006096 GO:0006631 GO:0006833 GO:0006972 GO:0007030 GO:0009266 GO:0009651 GO:0009737 GO:0009789 GO:0009845 GO:0010119 GO:0046686 GO:0048767	Golgi organization; fatty acid metabolic process; gluconeogenesis; glycolysis; hyperosmotic response; positive regulation of abscisic acid mediated signaling pathway; regulation of stomatal movement; response to abscisic acid stimulus; response to cadmium ion; response to salt stress; response to temperature stimulus; root hair elongation; seed germination; water transport	GO:0003824 GO:0004630 GO:0005509 GO:0005515 GO:0005546	calcium ion binding; catalytic activity; phosphatidylinositol-4,5-bisphosphate binding; phospholipase D activity; protein binding	GO:0005634 GO:0005739 GO:0005829 GO:0005886 GO:0009506 GO:0009507 GO:0016020 GO:0030136	chloroplast; clathrin-coated vesicle; cytosol; membrane; mitochondrion; nucleus; plasma membrane; plasmodesma	PF00168 PF00614 PF12357	C2 domain; Phospholipase D Active site motif; Phospholipase D C terminal	PTHR18896	PHOSPHOLIPASE D	KOG1329	Phospholipase_D1
Glyma.06G070400	0.615796	0.0490156	4.72315	5.03323	4.41306	5.03974	4.8571	5.20285	4.37802	4.20608	4.65507	259	UniRef100_K7KTK3 Uncharacterized protein n=1 Tax=Glycine max RepID=K7KTK3_SOYBN	0	100	UniRef100_G7JB58 RNA binding protein n=1 Tax=Medicago truncatula RepID=G7JB58_MEDTR	8e-64	86.87	AT4G32440.3|Symbols:|Plant Tudor-like RNA-binding protein|chr4:15657295-15658573 FORWARD LENGTH=296	5e-41	74.66	GO:0008150 GO:0010200	biological process; response to chitin	GO:0003723	RNA binding	GO:0005634	nucleus	PF05641	Agenet domain	NA	NA	NA	NA
Glyma.06G083000	1.02563	0.0175685	3.72587	4.2088	3.24294	3.95435	4.81815	3.85391	3.28134	2.98162	3.46585	402	UniRef100_UPI0003DEB203 PREDICTED: uncharacterized protein LOC100788676 isoform X2 n=1 Tax=Glycine max RepID=UPI0003DEB203	0	111.08	UniRef100_F4JY80 Alpha/beta-Hydrolases superfamily protein n=1 Tax=Arabidopsis thaliana RepID=F4JY80_ARATH	2e-130	85.07	AT5G25770.1|Symbols:|alpha/beta-Hydrolases superfamily protein|chr5:8969308-8971389 REVERSE LENGTH=360	4e-134	95	GO:0008150 GO:0010260 GO:0046482	biological process; organ senescence; para-aminobenzoic acid metabolic process	NA	NA	GO:0009507	chloroplast	PF00326	Prolyl oligopeptidase family	PTHR17630	DIENELACTONE HYDROLASE	NA	NA
Glyma.06G084300	6.25719	1.71e-06	-0.0914468	1.12158	-1.30447	-1.99929	5.79952	-0.435501	-0.89824	-1.65022	-1.36495	429	UniRef100_I1K9C5 Uncharacterized protein n=1 Tax=Glycine max RepID=I1K9C5_SOYBN	0	100	UniRef100_G7ZWI6 Casein kinase I isoform delta-like protein n=1 Tax=Medicago truncatula RepID=G7ZWI6_MEDTR	0	98.37	AT4G28880.1|Symbols:ckl3|casein kinase I-like 3|chr4:14251351-14254048 FORWARD LENGTH=415	0	101.45	GO:0006468	protein phosphorylation	GO:0004672 GO:0004674 GO:0005524 GO:0016301 GO:0016772	ATP binding; kinase activity; protein kinase activity; protein serine/threonine kinase activity; transferase activity, transferring phosphorus-containing groups	GO:0005575	cellular component	PF00069	Protein kinase domain	PTHR11909	CASEIN KINASE-RELATED	KOG1163	Casein_kinase_(serine/threonine/tyrosine_protein_kinase)
Glyma.06G088400	0.730542	0.00421866	6.20069	6.56534	5.83603	6.50817	6.61823	6.56963	5.78304	5.82689	5.89815	1022	UniRef100_I1K9H2 Uncharacterized protein n=1 Tax=Glycine max RepID=I1K9H2_SOYBN	0	100	UniRef100_G7J3I8 Receptor-like protein kinase n=1 Tax=Medicago truncatula RepID=G7J3I8_MEDTR	0	99.61	AT5G25930.1|Symbols:|Protein kinase family protein with leucine-rich repeat domain|chr5:9050880-9053978 FORWARD LENGTH=1005	0	97.31	GO:0002679 GO:0006468 GO:0006612 GO:0006944 GO:0009723 GO:0009738 GO:0010200 GO:0010363 GO:0035556 GO:0043069 GO:0052542	abscisic acid mediated signaling pathway; cellular membrane fusion; defense response by callose deposition; intracellular signal transduction; negative regulation of programmed cell death; protein phosphorylation; protein targeting to membrane; regulation of plant-type hypersensitive response; respiratory burst involved in defense response; response to chitin; response to ethylene stimulus	GO:0004672 GO:0004674 GO:0005524 GO:0016301 GO:0016772	ATP binding; kinase activity; protein kinase activity; protein serine/threonine kinase activity; transferase activity, transferring phosphorus-containing groups	GO:0005886 GO:0016020	membrane; plasma membrane	PF00069 PF00560 PF08263	Protein kinase domain; Leucine Rich Repeat; Leucine rich repeat N-terminal domain	PTHR24420	LEUCINE-RICH REPEAT RECEPTOR-LIKE PROTEIN KINASE	KOG1187	Serine/threonine_protein_kinase
Glyma.06G088500	0.882464	0.00041193	6.57948	7.01945	6.13952	6.95422	7.09802	7.00611	6.12241	6.19263	6.10352	733	UniRef100_I1K9H3 Uncharacterized protein n=1 Tax=Glycine max RepID=I1K9H3_SOYBN	0	100	UniRef100_D7M9N5 Poly(A) polymerase n=1 Tax=Arabidopsis lyrata subsp. lyrata RepID=D7M9N5_ARALL	0	76.07	AT4G32850.9|Symbols:nPAP|nuclear poly(a) polymerase|chr4:15850134-15854351 FORWARD LENGTH=745	0	77.45	GO:0000911 GO:0000956 GO:0006351 GO:0006623 GO:0006944 GO:0016192 GO:0031123 GO:0043631	RNA 3'-end processing; RNA polyadenylation; cellular membrane fusion; cytokinesis by cell plate formation; nuclear-transcribed mRNA catabolic process; protein targeting to vacuole; transcription, DNA-dependent; vesicle-mediated transport	GO:0003723 GO:0004652 GO:0005515 GO:0016779	RNA binding; nucleotidyltransferase activity; polynucleotide adenylyltransferase activity; protein binding	GO:0005634	nucleus	PF04926 PF01909 PF04928	Poly(A) polymerase predicted RNA binding domain; Nucleotidyltransferase domain; Poly(A) polymerase central domain	PTHR10682	POLY(A) POLYMERASE	KOG2245	Poly(A)_polymerase_and_related_nucleotidyltransferases
Glyma.06G094600	-1.08018	0.020222	2.67449	2.14801	3.20097	1.97424	2.35745	2.11232	3.09506	3.38827	3.11959	353	UniRef100_I1K9N9 Uncharacterized protein n=1 Tax=Glycine max RepID=I1K9N9_SOYBN	0	100	UniRef100_Q6T2Z7 Cyclin d2 n=1 Tax=Glycine max RepID=Q6T2Z7_SOYBN	0	99.72	AT5G65420.1|Symbols:CYCD4;1|CYCLIN D4;1|chr5:26141592-26143750 REVERSE LENGTH=308	2e-80	87.01	GO:0000278 GO:0009744 GO:0010089 GO:0010440 GO:0042023 GO:0044036 GO:0045736 GO:0051726	DNA endoreduplication; cell wall macromolecule metabolic process; mitotic cell cycle; negative regulation of cyclin-dependent protein serine/threonine kinase activity; regulation of cell cycle; response to sucrose stimulus; stomatal lineage progression; xylem development	GO:0005515 GO:0016538	cyclin-dependent protein serine/threonine kinase regulator activity; protein binding	GO:0005634	nucleus	PF02984 PF00134	Cyclin, C-terminal domain; Cyclin, N-terminal domain	PTHR10177	CYCLINE	KOG0656	G1/S-specific_cyclin_D
Glyma.06G095500	0.902205	0.00399421	3.76149	4.21814	3.30484	4.24132	4.22004	4.19305	3.60831	3.4068	2.89942	461	UniRef100_K7KU65 Uncharacterized protein n=1 Tax=Glycine max RepID=K7KU65_SOYBN	0	93.25	UniRef100_Q9LTX3-2 Isoform 2 of Pyridoxine/pyridoxamine 5'-phosphate oxidase 1, chloroplastic n=1 Tax=Arabidopsis thaliana RepID=Q9LTX3-2	0	79.4	AT5G49970.2|Symbols:ATPPOX, PPOX|pyridoxin (pyrodoxamine) 5'-phosphate oxidase|chr5:20329213-20332473 FORWARD LENGTH=466	0	79.4	GO:0008615 GO:0019761 GO:0042817 GO:0055114	glucosinolate biosynthetic process; oxidation-reduction process; pyridoxal metabolic process; pyridoxine biosynthetic process	GO:0004733 GO:0010181 GO:0016491 GO:0016638	FMN binding; oxidoreductase activity; oxidoreductase activity, acting on the CH-NH2 group of donors; pyridoxamine-phosphate oxidase activity	GO:0005576 GO:0005829 GO:0009507	chloroplast; cytosol; extracellular region	PF03853 PF01243	YjeF-related protein N-terminus; Pyridoxamine 5'-phosphate oxidase	PTHR13232	N-TERMINAL YJEF RELATED	KOG2586	Pyridoxamine-phosphate_oxidase
Glyma.06G096700	-0.570017	0.0486343	4.74223	4.46091	5.02356	4.56045	4.47671	4.34556	5.07167	5.19357	4.80544	517	UniRef100_I1K9R1 Uncharacterized protein n=1 Tax=Glycine max RepID=I1K9R1_SOYBN	0	100	UniRef100_G7J530 Argininosuccinate lyase n=1 Tax=Medicago truncatula RepID=G7J530_MEDTR	0	98.09	AT5G10920.1|Symbols:|L-Aspartase-like family protein|chr5:3441805-3443892 FORWARD LENGTH=517	0	88.78	GO:0006164 GO:0006526 GO:0009165 GO:0042450	arginine biosynthetic process; arginine biosynthetic process via ornithine; nucleotide biosynthetic process; purine nucleotide biosynthetic process	GO:0003824 GO:0004056	argininosuccinate lyase activity; catalytic activity	GO:0009507 GO:0009570	chloroplast; chloroplast stroma	PF00206	Lyase	PTHR11444	ASPARTATEAMMONIA/ARGININOSUCCINATE/ADENYLOSUCCINATE LYASE	KOG1316	Argininosuccinate_lyase
Glyma.06G097400	-0.638284	0.0114623	3.5147	3.19581	3.83359	3.35292	3.05141	3.18309	3.85134	3.8611	3.78835	364	UniRef100_I1K9R8 Uncharacterized protein n=1 Tax=Glycine max RepID=I1K9R8_SOYBN	0	100	UniRef100_G7J4K9 DsRNA-binding protein n=1 Tax=Medicago truncatula RepID=G7J4K9_MEDTR	3e-137	87.36	AT1G09700.1|Symbols:HYL1, DRB1|dsRNA-binding domain-like superfamily protein|chr1:3137960-3140118 REVERSE LENGTH=419	1e-83	47.49	GO:0009733 GO:0009735 GO:0009737 GO:0010267 GO:0010305 GO:0010589 GO:0031054 GO:0035196 GO:0035279 GO:0051607	defense response to virus; leaf proximal/distal pattern formation; leaf vascular tissue pattern formation; mRNA cleavage involved in gene silencing by miRNA; pre-miRNA processing; production of miRNAs involved in gene silencing by miRNA; production of ta-siRNAs involved in RNA interference; response to abscisic acid stimulus; response to auxin stimulus; response to cytokinin stimulus	GO:0003723 GO:0003725 GO:0005515 GO:0035198	RNA binding; double-stranded RNA binding; miRNA binding; protein binding	GO:0005622 GO:0005634 GO:0005737 GO:0010445	cytoplasm; intracellular; nuclear dicing body; nucleus	PF00035	Double-stranded RNA binding motif	PTHR11207	RIBONUCLEASE III	NA	NA
Glyma.06G098100	0.766521	0.0495382	2.59588	2.97406	2.2177	3.13953	2.88043	2.90221	2.51562	2.03867	2.0988	385	UniRef100_I1K9S7 Uncharacterized protein n=1 Tax=Glycine max RepID=I1K9S7_SOYBN	0	100	UniRef100_G7JSX5 F-box family protein n=1 Tax=Medicago truncatula RepID=G7JSX5_MEDTR	7e-152	99.48	AT1G78750.1|Symbols:|F-box/RNI-like superfamily protein|chr1:29613122-29614695 REVERSE LENGTH=458	4e-24	73.36	GO:0008150	biological process	GO:0003674	molecular function	GO:0005634	nucleus	PF00646	F-box domain	NA	NA	NA	NA
Glyma.06G124000	1.48294	0.00527221	4.22092	4.92461	3.51723	4.77655	4.46667	5.53059	3.59431	3.29186	3.66553	222	UniRef100_I1KAL1 Uncharacterized protein n=1 Tax=Glycine max RepID=I1KAL1_SOYBN	6e-158	100	UniRef100_G7J670 Pleckstrin homology domain-containing protein n=1 Tax=Medicago truncatula RepID=G7J670_MEDTR	3e-120	99.55	AT1G21360.1|Symbols:GLTP2|glycolipid transfer protein 2|chr1:7481365-7483237 FORWARD LENGTH=223	1e-77	98.65	GO:0046836	glycolipid transport	GO:0017089 GO:0051861	glycolipid binding; glycolipid transporter activity	GO:0005737	cytoplasm	PF08718	Glycolipid transfer protein (GLTP)	PTHR10219	GLYCOLIPID TRANSFER PROTEIN-RELATED	KOG3221	Glycolipid_transfer_protein
Glyma.06G136600	-0.879381	0.00956701	4.09253	3.66329	4.52178	3.67345	3.43804	3.87837	4.20458	4.51877	4.84199	701	UniRef100_K7KUW6 Uncharacterized protein n=2 Tax=Glycine max RepID=K7KUW6_SOYBN	0	100	UniRef100_G7J905 Two-component response regulator-like PRR73 n=2 Tax=Medicago truncatula RepID=G7J905_MEDTR	0	99.85	AT5G24470.1|Symbols:APRR5, PRR5|pseudo-response regulator 5|chr5:8356204-8358873 REVERSE LENGTH=667	2e-93	33.43	GO:0000160 GO:0005982 GO:0006355 GO:0007623 GO:0009639 GO:0009640 GO:0010114 GO:0010218 GO:0042752 GO:0045892 GO:0048574 GO:0051170	circadian rhythm; long-day photoperiodism, flowering; negative regulation of transcription, DNA-dependent; nuclear import; phosphorelay signal transduction system; photomorphogenesis; regulation of circadian rhythm; regulation of transcription, DNA-dependent; response to far red light; response to red light; response to red or far red light; starch metabolic process	GO:0000156 GO:0003677	DNA binding; phosphorelay response regulator activity	GO:0005634	nucleus	PF00072 PF06203	Response regulator receiver domain; CCT motif	PTHR26402	RESPONSE REGULATOR OF TWO-COMPONENT SYSTEM	NA	NA
Glyma.06G138100	-0.769542	0.0254488	6.91009	6.53574	7.28445	6.50923	6.45514	6.64284	7.47491	7.46399	6.91444	599	UniRef100_I1JYG1 Uncharacterized protein n=1 Tax=Glycine max RepID=I1JYG1_SOYBN	0	99.17	UniRef100_U3LYW3 NAC transcription factor n=1 Tax=Glycine max RepID=U3LYW3_SOYBN	0	99.83	AT4G35580.1|Symbols:NTL9|NAC transcription factor-like 9|chr4:16888581-16890744 REVERSE LENGTH=512	1e-93	37.11	GO:0000956 GO:0006355 GO:0006487 GO:0008284 GO:0031347 GO:0045892	negative regulation of transcription, DNA-dependent; nuclear-transcribed mRNA catabolic process; positive regulation of cell proliferation; protein N-linked glycosylation; regulation of defense response; regulation of transcription, DNA-dependent	GO:0003700 GO:0005515 GO:0005516	calmodulin binding; protein binding; sequence-specific DNA binding transcription factor activity	GO:0005634	nucleus	PF02365	No apical meristem (NAM) protein	NA	NA	NA	NA
Glyma.06G166000	0.754078	0.00666299	3.92598	4.30081	3.55115	4.45879	4.25547	4.18817	3.31588	3.80632	3.53127	564	UniRef100_UPI000233A75E PREDICTED: U-box domain-containing protein 38-like n=1 Tax=Glycine max RepID=UPI000233A75E	0	100	UniRef100_B9I3X6 Armadillo/beta-catenin repeat family protein n=1 Tax=Populus trichocarpa RepID=B9I3X6_POPTR	0	101.09	AT5G50900.1|Symbols:|ARM repeat superfamily protein|chr5:20705051-20706718 REVERSE LENGTH=555	0	98.74	GO:0008150	biological process	NA	NA	GO:0005737	cytoplasm	PF00514	Armadillo/beta-catenin-like repeat	PTHR23315	BETA CATENIN-RELATED ARMADILLO REPEAT-CONTAINING	NA	NA
Glyma.06G169000	1.11179	0.000561075	3.18235	3.71788	2.64682	3.48807	4.08216	3.58342	2.73565	2.76889	2.43593	286	UniRef100_I1KC17 Uncharacterized protein (Fragment) n=1 Tax=Glycine max RepID=I1KC17_SOYBN	2e-162	59.16	UniRef100_G7J3V3 Meiotically up-regulated gene 70 protein n=1 Tax=Medicago truncatula RepID=G7J3V3_MEDTR	9e-105	96.85	AT5G50530.1|Symbols:|CBS / octicosapeptide/Phox/Bemp1 (PB1) domains-containing protein|chr5:20571876-20574922 REVERSE LENGTH=548	1e-86	51.28	NA	NA	NA	NA	NA	NA	PF00571	CBS domain	PTHR11911	INOSINE-5-MONOPHOSPHATE DEHYDROGENASE RELATED	NA	NA
Glyma.06G172100	-0.817076	0.048128	2.07954	1.68029	2.47879	1.92427	1.77654	1.34008	2.51562	2.48481	2.43593	172	UniRef100_K7KVK2 Uncharacterized protein n=1 Tax=Glycine max RepID=K7KVK2_SOYBN	4e-120	100	UniRef100_B6TUM9 PRPK n=1 Tax=Zea mays RepID=B6TUM9_MAIZE	5e-73	99.42	AT4G34412.1|Symbols:|CONTAINS InterPro DOMAIN/s: Kinase binding protein CGI-121 (InterPro:IPR013926); Has 275 Blast hits to 275 proteins in 139 species: Archae - 0; Bacteria - 5; Metazoa - 98; Fungi - 109; Plants - 42; Viruses - 0; Other Eukaryotes - 21 (source: NCBI BLink).|chr4:16453099-16454515 REVERSE LENGTH=172	2e-84	99.42	GO:0008150	biological process	GO:0003674	molecular function	GO:0005634 GO:0005829	cytosol; nucleus	PF08617	Kinase binding protein CGI-121	PTHR15840	CGI-121 FAMILY MEMBER	KOG4066	Cell_growth_regulatory_protein_CGR11
Glyma.06G179200	1.90815	0.0466231	2.27246	3.01334	1.53157	2.20105	4.64643	2.19253	2.10607	1.88853	0.60011	811	UniRef100_I1KCD0 Uncharacterized protein n=2 Tax=Glycine max RepID=I1KCD0_SOYBN	0	100	UniRef100_G7J4U7 Galactinol-sucrose galactosyltransferase n=1 Tax=Medicago truncatula RepID=G7J4U7_MEDTR	0	96.05	AT5G40390.1|Symbols:SIP1|Raffinose synthase family protein|chr5:16161720-16165085 FORWARD LENGTH=783	0	96.42	GO:0005986 GO:0006979 GO:0009414 GO:0009737 GO:0010325 GO:0019593	mannitol biosynthetic process; raffinose family oligosaccharide biosynthetic process; response to abscisic acid stimulus; response to oxidative stress; response to water deprivation; sucrose biosynthetic process	GO:0004553 GO:0047274	galactinol-sucrose galactosyltransferase activity; hydrolase activity, hydrolyzing O-glycosyl compounds	GO:0005737 GO:0009507	chloroplast; cytoplasm	PF05691	Raffinose synthase or seed imbibition protein Sip1	NA	NA	NA	NA
Glyma.06G189100	2.03216	0.0189031	1.28548	2.25532	0.315633	2.30235	2.29072	2.1729	0.56433	-0.217542	0.60011	322	UniRef100_I1KCN4 Uncharacterized protein n=1 Tax=Glycine max RepID=I1KCN4_SOYBN	0	100	UniRef100_G7LEJ6 Thaumatin-like protein n=1 Tax=Medicago truncatula RepID=G7LEJ6_MEDTR	4e-64	71.74	AT1G75800.1|Symbols:|Pathogenesis-related thaumatin superfamily protein|chr1:28458889-28460447 FORWARD LENGTH=330	1e-53	71.21	GO:0051707	response to other organism	GO:0003674	molecular function	GO:0005576	extracellular region	PF00314	Thaumatin family	NA	NA	NA	NA
Glyma.06G190800	1.81649	0.00242174	3.68564	4.60748	2.7638	4.52735	4.45656	4.83852	3.24596	2.87918	2.16625	616	UniRef100_I1KCP9 Uncharacterized protein n=1 Tax=Glycine max RepID=I1KCP9_SOYBN	0	100	UniRef100_G7JPY7 WRKY transcription factor n=1 Tax=Medicago truncatula RepID=G7JPY7_MEDTR	0	100.33	AT5G15130.1|Symbols:WRKY72, ATWRKY72|WRKY DNA-binding protein 72|chr5:4904426-4906879 FORWARD LENGTH=548	3e-84	85.4	GO:0006355 GO:0006952	defense response; regulation of transcription, DNA-dependent	GO:0003700 GO:0043565	sequence-specific DNA binding; sequence-specific DNA binding transcription factor activity	GO:0005634	nucleus	PF03106	WRKY DNA -binding domain	NA	NA	NA	NA
Glyma.06G207700	3.02556	0.0304288	-0.465465	0.543579	-1.47451	-0.348747	2.5409	-0.561417	-2.44826	-1.65022	-0.325037	338	UniRef100_K7KWA7 Uncharacterized protein n=1 Tax=Glycine max RepID=K7KWA7_SOYBN	0	100	UniRef100_V7BVK6 Clustered mitochondria protein homolog n=1 Tax=Phaseolus vulgaris RepID=V7BVK6_PHAVU	7e-89	44.38	AT3G52140.1|Symbols:|tetratricopeptide repeat (TPR)-containing protein|chr3:19333232-19341295 FORWARD LENGTH=1403	1e-60	8.05	GO:0006094 GO:0007010 GO:0008150 GO:0010498	biological process; cytoskeleton organization; gluconeogenesis; proteasomal protein catabolic process	NA	NA	GO:0005634 GO:0005829 GO:0005886 GO:0009507	chloroplast; cytosol; nucleus; plasma membrane	PF00564	PB1 domain	PTHR12601	EUKARYOTIC TRANSLATION INITIATION FACTOR 3 SUBUNIT (EIF-3)	NA	NA
Glyma.06G209400	-0.916462	0.0396945	5.00357	4.5397	5.46744	4.79753	4.62853	4.19305	5.30445	5.60011	5.49775	548	UniRef100_I1KD65 Uncharacterized protein n=1 Tax=Glycine max RepID=I1KD65_SOYBN	0	100	UniRef100_G7JT08 ATP-dependent RNA helicase has1 n=1 Tax=Medicago truncatula RepID=G7JT08_MEDTR	0	76.12	AT3G18600.1|Symbols:|P-loop containing nucleoside triphosphate hydrolases superfamily protein|chr3:6399724-6403007 REVERSE LENGTH=568	0	91.55	GO:0001510 GO:0009220 GO:0009909 GO:0034968	RNA methylation; histone lysine methylation; pyrimidine ribonucleotide biosynthetic process; regulation of flower development	GO:0003676 GO:0004386 GO:0005524 GO:0008026	ATP-dependent helicase activity; ATP binding; helicase activity; nucleic acid binding	GO:0005634 GO:0005730	nucleolus; nucleus	PF00271 PF00270	Helicase conserved C-terminal domain; DEAD/DEAH box helicase	PTHR24031	FAMILY NOT NAMED	KOG0342	ATP-dependent_RNA_helicase_pitchoune
Glyma.06G236700	0.825626	0.0359393	4.92699	5.33816	4.51582	5.26977	5.53704	5.20768	4.52548	4.72481	4.29717	765	UniRef100_K7N2K8 Uncharacterized protein n=2 Tax=Glycine max RepID=K7N2K8_SOYBN	0	100	UniRef100_G7J1P0 Pentatricopeptide repeat-containing protein n=1 Tax=Medicago truncatula RepID=G7J1P0_MEDTR	0	93.46	AT4G20740.1|Symbols:|Pentatricopeptide repeat (PPR-like) superfamily protein|chr4:11126151-11128334 FORWARD LENGTH=727	0	97.8	GO:0008150	biological process	NA	NA	GO:0005739	mitochondrion	PF01535	PPR repeat	PTHR24015	FAMILY NOT NAMED	NA	NA
Glyma.06G239500	-1.68651	0.0317982	1.11609	0.512091	1.72008	0.783887	0.247264	0.505123	0.314012	1.88853	2.95769	481	UniRef100_I1KDT9 Uncharacterized protein n=1 Tax=Glycine max RepID=I1KDT9_SOYBN	0	100	UniRef100_G7LA90 Anthocyanidin 3-O-glucosyltransferase n=1 Tax=Medicago truncatula RepID=G7LA90_MEDTR	0	99.58	AT3G50740.1|Symbols:UGT72E1|UDP-glucosyl transferase 72E1|chr3:18855348-18856811 REVERSE LENGTH=487	1e-156	97.54	GO:0006520 GO:0006569 GO:0008152 GO:0009684 GO:0009808 GO:0010167 GO:0015706	cellular amino acid metabolic process; indoleacetic acid biosynthetic process; lignin metabolic process; metabolic process; nitrate transport; response to nitrate; tryptophan catabolic process	GO:0008194 GO:0016757 GO:0016758 GO:0047209	UDP-glycosyltransferase activity; coniferyl-alcohol glucosyltransferase activity; transferase activity, transferring glycosyl groups; transferase activity, transferring hexosyl groups	NA	NA	PF00201	UDP-glucoronosyl and UDP-glucosyl transferase	PTHR11926	GLUCOSYL/GLUCURONOSYL TRANSFERASES	KOG1192	UDP-glucuronosyl_and_UDP-glucosyl_transferase
Glyma.06G241000	5.91097	0.0346514	-1.78177	-1.11528	-2.44826	-2.44826	1.13138	-2.02896	-2.44826	-2.44826	-2.44826	174	UniRef100_I1NGG3 Uncharacterized protein n=1 Tax=Glycine max RepID=I1NGG3_SOYBN	1e-72	74.74	UniRef100_Q9LJ93 Genomic DNA, chromosome 3, BAC clone:F16J14 n=2 Tax=Arabidopsis thaliana RepID=Q9LJ93_ARATH	7e-21	65.52	AT4G14830.1|Symbols:HSP1|unknown protein; BEST Arabidopsis thaliana protein match is: unknown protein (TAIR:AT3G22530.1); Has 77 Blast hits to 77 proteins in 12 species: Archae - 0; Bacteria - 0; Metazoa - 0; Fungi - 0; Plants - 77; Viruses - 0; Other Eukaryotes - 0 (source: NCBI BLink).|chr4:8510983-8511441 FORWARD LENGTH=152	6e-24	75.66	GO:0008150	biological process	GO:0003674 GO:0005515	molecular function; protein binding	GO:0005634	nucleus	NA	NA	NA	NA	NA	NA
Glyma.06G243000	6.15221	0.0254488	-1.08139	0.0194769	-2.18225	-1.38116	3.46855	-2.02896	-2.44826	-1.65022	-2.44826	111	UniRef100_K7KX36 Uncharacterized protein n=1 Tax=Glycine max RepID=K7KX36_SOYBN	1e-74	100	UniRef100_Q10R93-2 Isoform 2 of Receptor homology region, transmembrane domain- and RING domain-containing protein 1 n=2 Tax=Oryza sativa subsp. japonica RepID=Q10R93-2	2e-44	94.59	AT1G71980.1|Symbols:|Protease-associated (PA) RING/U-box zinc finger family protein|chr1:27098250-27099881 FORWARD LENGTH=448	5e-33	23.44	NA	NA	GO:0008233 GO:0008270	peptidase activity; zinc ion binding	GO:0005576	extracellular region	NA	NA	PTHR22765	RING FINGER AND PROTEASE ASSOCIATED DOMAIN-CONTAINING	NA	NA
Glyma.06G259000	5.62478	0.0132323	-1.46831	-0.488351	-2.44826	-0.949827	0.0461909	-0.561417	-2.44826	-2.44826	-2.44826	265	UniRef100_K7KXC6 Uncharacterized protein n=1 Tax=Glycine max RepID=K7KXC6_SOYBN	2e-115	37.88	UniRef100_C6ZS29 TIR-NBS-LRR type disease resistance protein n=2 Tax=Glycine max RepID=C6ZS29_SOYBN	7e-96	14.11	AT5G17680.1|Symbols:|disease resistance protein (TIR-NBS-LRR class), putative|chr5:5822999-5827153 FORWARD LENGTH=1294	3e-09	12.67	GO:0006952 GO:0007165	defense response; signal transduction	GO:0043531	ADP binding	GO:0005622	intracellular	PF00560	Leucine Rich Repeat	NA	NA	NA	NA
Glyma.06G259100	2.15083	0.0286136	0.322934	1.1433	-0.497428	0.605101	2.52163	0.303158	0.170426	-1.13939	-0.523317	1092	UniRef100_I1KE91 Uncharacterized protein n=1 Tax=Glycine max RepID=I1KE91_SOYBN	0	100	UniRef100_C6ZS29 TIR-NBS-LRR type disease resistance protein n=2 Tax=Glycine max RepID=C6ZS29_SOYBN	0	98.63	AT5G17680.1|Symbols:|disease resistance protein (TIR-NBS-LRR class), putative|chr5:5822999-5827153 FORWARD LENGTH=1294	3e-136	66.46	GO:0006952 GO:0007165	defense response; signal transduction	GO:0043531	ADP binding	GO:0005622	intracellular	PF00560 PF01582 PF07725 PF00931	Leucine Rich Repeat; TIR domain; Leucine Rich Repeat; NB-ARC domain	PTHR11017	LEUCINE-RICH REPEAT-CONTAINING PROTEIN	KOG4658	Apoptotic_ATPase
Glyma.06G260200	1.85608	0.0119336	2.61435	3.06097	2.16774	1.92427	5.44287	1.81577	2.0249	1.66045	2.81788	344	UniRef100_I1KEA0 Uncharacterized protein n=1 Tax=Glycine max RepID=I1KEA0_SOYBN	0	100	UniRef100_A2Q5B6 Aldo/keto reductase n=1 Tax=Medicago truncatula RepID=A2Q5B6_MEDTR	0	99.71	AT1G60710.1|Symbols:ATB2|NAD(P)-linked oxidoreductase superfamily protein|chr1:22355073-22356627 REVERSE LENGTH=345	0	98.55	GO:0006094 GO:0006096 GO:0009611 GO:0009651 GO:0009805 GO:0009963 GO:0046686 GO:0055114	coumarin biosynthetic process; gluconeogenesis; glycolysis; oxidation-reduction process; positive regulation of flavonoid biosynthetic process; response to cadmium ion; response to salt stress; response to wounding	GO:0016491	oxidoreductase activity	GO:0005737 GO:0005829	cytoplasm; cytosol	PF00248	Aldo/keto reductase family	PTHR11732	ALDO/KETO REDUCTASE	KOG1575	Voltage-gated_shaker-like_K+_channel,_subunit_beta/KCNAB
Glyma.06G279000	4.34903	0.0104361	-1.16196	-0.311953	-2.01197	-0.949827	2.46223	-2.44826	-2.44826	-1.13939	-2.44826	161	UniRef100_I1J444 Uncharacterized protein n=1 Tax=Glycine max RepID=I1J444_SOYBN	1e-111	100	NA	NA	NA	AT1G06320.1|Symbols:|unknown protein; Has 24 Blast hits to 24 proteins in 10 species: Archae - 0; Bacteria - 2; Metazoa - 0; Fungi - 0; Plants - 20; Viruses - 0; Other Eukaryotes - 2 (source: NCBI BLink).|chr1:1930602-1931449 FORWARD LENGTH=195	5e-22	56.92	GO:0008150	biological process	GO:0003674	molecular function	GO:0005634	nucleus	NA	NA	NA	NA	NA	NA
Glyma.06G290200	1.63934	0.0400286	4.24424	5.05027	3.4382	5.54454	4.33489	5.2714	3.77892	2.76889	3.76678	295	UniRef100_I1KEZ8 Uncharacterized protein n=2 Tax=Glycine max RepID=I1KEZ8_SOYBN	0	100	UniRef100_U5FKR8 Phosphatase 2C family protein n=1 Tax=Populus trichocarpa RepID=U5FKR8_POPTR	8e-120	87.54	AT4G28400.1|Symbols:|Protein phosphatase 2C family protein|chr4:14048499-14050118 FORWARD LENGTH=283	3e-117	97.17	GO:0009627 GO:0031347 GO:0031348	negative regulation of defense response; regulation of defense response; systemic acquired resistance	GO:0003824 GO:0004722	catalytic activity; protein serine/threonine phosphatase activity	GO:0005575	cellular component	PF00481	Protein phosphatase 2C	PTHR13832	PROTEIN PHOSPHATASE 2C	KOG0698	Serine/threonine_protein_phosphatase
Glyma.06G292400	0.571649	0.0217671	5.35221	5.63165	5.07276	5.5279	5.94041	5.42664	5.16934	4.93092	5.11804	437	UniRef100_I1KF18 Uncharacterized protein n=1 Tax=Glycine max RepID=I1KF18_SOYBN	0	100	UniRef100_G7JSU9 Mannan endo-1,4-beta-mannosidase n=1 Tax=Medicago truncatula RepID=G7JSU9_MEDTR	0	97.03	AT2G20680.1|Symbols:MAN2, AtMAN2|Glycosyl hydrolase superfamily protein|chr2:8921024-8923066 FORWARD LENGTH=433	0	97.69	GO:0005975	carbohydrate metabolic process	GO:0003824 GO:0004553 GO:0043169	catalytic activity; cation binding; hydrolase activity, hydrolyzing O-glycosyl compounds	GO:0005576	extracellular region	PF00150	Cellulase (glycosyl hydrolase family 5)	NA	NA	NA	NA
Glyma.06G294400	2.82001	0.0282456	0.50728	1.64434	-0.629778	1.41048	2.63356	0.888966	-0.373176	-0.762901	-0.753258	668	UniRef100_K7KY44 Uncharacterized protein n=1 Tax=Glycine max RepID=K7KY44_SOYBN	0	100	UniRef100_F4I2G1 Ankyrin repeats-containing protein n=1 Tax=Arabidopsis thaliana RepID=F4I2G1_ARATH	4e-62	89.52	AT1G03670.1|Symbols:|ankyrin repeat family protein|chr1:914222-916222 REVERSE LENGTH=616	4e-65	97.08	GO:0008150	biological process	GO:0003674	molecular function	GO:0005575	cellular component	PF00023	Ankyrin repeat	PTHR24177	FAMILY NOT NAMED	KOG4412	26S_proteasome_regulatory_complex,_subunit_PSMD10
Glyma.06G295500	2.00825	0.0091502	0.985267	1.91642	0.0541171	1.92427	1.44951	2.37548	-0.168365	0.854033	-0.523317	102	UniRef100_K7KY50 Uncharacterized protein n=1 Tax=Glycine max RepID=K7KY50_SOYBN	4e-66	100	NA	NA	NA	NA	NA	NA	NA	NA	NA	NA	NA	NA	NA	NA	NA	NA	NA	NA
Glyma.06G298600	1.62217	0.00702556	3.63447	4.28999	2.97894	3.72545	5.77735	3.36717	2.92652	2.2989	3.71141	87	UniRef100_C6SWS5 Uncharacterized protein n=1 Tax=Glycine max RepID=C6SWS5_SOYBN	2e-55	100	UniRef100_J9PDE1 Cold tolerant protein n=1 Tax=Cicer microphyllum RepID=J9PDE1_9FABA	2e-30	98.85	AT4G10265.1|Symbols:|Wound-responsive family protein|chr4:6373226-6373477 REVERSE LENGTH=83	2e-30	102.41	GO:0009611	response to wounding	GO:0003674	molecular function	GO:0005634	nucleus	PF12609	Wound-induced protein	NA	NA	NA	NA
Glyma.06G305400	5.68327	0.0138173	-1.59086	-0.733464	-2.44826	-1.14943	0.65352	-1.70448	-2.44826	-2.44826	-2.44826	159	UniRef100_I1KFC9 Uncharacterized protein n=2 Tax=Glycine max RepID=I1KFC9_SOYBN	1e-112	100	NA	NA	NA	AT3G21680.1|Symbols:|unknown protein; FUNCTIONS IN: molecular_function unknown; INVOLVED IN: N-terminal protein myristoylation; LOCATED IN: cellular_component unknown; EXPRESSED IN: root, flower, stamen; EXPRESSED DURING: 4 anthesis, petal differentiation and expansion stage; Has 34 Blast hits to 34 proteins in 7 species: Archae - 0; Bacteria - 0; Metazoa - 0; Fungi - 0; Plants - 34; Viruses - 0;…	4e-08	57.98	GO:0006499	N-terminal protein myristoylation	GO:0003674	molecular function	GO:0005634	nucleus	NA	NA	NA	NA	NA	NA
Glyma.06G314500	5.81008	0.0146228	-1.38378	-0.319302	-2.44826	-0.618207	-0.320294	-0.019405	-2.44826	-2.44826	-2.44826	832	UniRef100_K7KYH3 Uncharacterized protein n=1 Tax=Glycine max RepID=K7KYH3_SOYBN	0	88.1	UniRef100_U5GUY7 Argonaute 4 family protein n=1 Tax=Populus trichocarpa RepID=U5GUY7_POPTR	0	84.01	AT2G27040.2|Symbols:AGO4|Argonaute family protein|chr2:11536795-11541503 REVERSE LENGTH=924	0	75.65	GO:0000023 GO:0000226 GO:0000278 GO:0000724 GO:0000911 GO:0006260 GO:0006261 GO:0006275 GO:0006306 GO:0006342 GO:0006346 GO:0007267 GO:0008283 GO:0009555 GO:0009616 GO:0009816 GO:0009855 GO:0009909 GO:0009965 GO:0010014 GO:0010073 GO:0010267 GO:0016246 GO:0016444 GO:0016458 GO:0016568 GO:0016569 GO:0016570 GO:0016572 GO:0019252 GO:0030422 GO:0031047 GO:0031048 GO:0034968 GO:0035196 GO:0043085 GO:…	DNA-dependent DNA replication; DNA methylation; DNA replication; RNA interference; cell-cell signaling; cell proliferation; chromatin modification; chromatin silencing; chromatin silencing by small RNA; covalent chromatin modification; cytokinesis by cell plate formation; defense response to bacterium, incompatible interaction; determination of bilateral symmetry; double-strand break repair via h…	GO:0005515 GO:0035197	protein binding; siRNA binding	GO:0005634 GO:0005719 GO:0005730 GO:0015030	Cajal body; nuclear euchromatin; nucleolus; nucleus	PF02171 PF02170 PF08699	Piwi domain; PAZ domain; Domain of unknown function (DUF1785)	PTHR22891	EUKARYOTIC TRANSLATION INITIATION FACTOR 2C	KOG1041	Translation_initiation_factor_2C_(eIF-2C)_and_related_proteins
Glyma.06G315100	1.44634	0.0279251	1.75824	2.44132	1.07516	2.5366	2.4823	2.30506	1.04792	1.23204	0.945506	1228	UniRef100_K7KYH8 Uncharacterized protein n=1 Tax=Glycine max RepID=K7KYH8_SOYBN	0	100	UniRef100_G7J0A6 Phospholipid-translocating P-type ATPase flippase family protein n=1 Tax=Medicago truncatula RepID=G7J0A6_MEDTR	0	101.15	AT5G04930.1|Symbols:ALA1|aminophospholipid ATPase 1|chr5:1445509-1449568 FORWARD LENGTH=1158	0	99.57	GO:0006612 GO:0006812 GO:0008152 GO:0009963 GO:0010363 GO:0015914	cation transport; metabolic process; phospholipid transport; positive regulation of flavonoid biosynthetic process; protein targeting to membrane; regulation of plant-type hypersensitive response	GO:0000166 GO:0000287 GO:0003824 GO:0004012 GO:0005515 GO:0005524 GO:0015662 GO:0016820 GO:0046872	ATP binding; ATPase activity, coupled to transmembrane movement of ions, phosphorylative mechanism; catalytic activity; hydrolase activity, acting on acid anhydrides, catalyzing transmembrane movement of substances; magnesium ion binding; metal ion binding; nucleotide binding; phospholipid-translocating ATPase activity; protein binding	GO:0005886 GO:0016020	membrane; plasma membrane	PF08282 PF00702 PF00122	haloacid dehalogenase-like hydrolase; haloacid dehalogenase-like hydrolase; E1-E2 ATPase	PTHR24092	FAMILY NOT NAMED	KOG0206	P-type_ATPase
Glyma.07G015800	1.50776	0.00318029	7.43445	8.16479	6.70411	8.64193	7.64498	8.20746	6.95098	6.58523	6.57611	1483	UniRef100_I1KGJ0 Uncharacterized protein n=1 Tax=Glycine max RepID=I1KGJ0_SOYBN	0	100	UniRef100_G7LGN0 ABC transporter family pleiotropic drug resistance protein n=2 Tax=Medicago truncatula RepID=G7LGN0_MEDTR	0	100.07	AT1G59870.1|Symbols:PEN3, PDR8, ATPDR8, ABCG36, ATABCG36|ABC-2 and Plant PDR ABC-type transporter family protein|chr1:22034661-22039844 FORWARD LENGTH=1469	0	99.59	GO:0000165 GO:0006612 GO:0006855 GO:0006995 GO:0009595 GO:0009627 GO:0009697 GO:0009737 GO:0009817 GO:0009862 GO:0009867 GO:0009963 GO:0010200 GO:0010310 GO:0010363 GO:0015691 GO:0030003 GO:0031347 GO:0031348 GO:0042344 GO:0042742 GO:0043900 GO:0050832 GO:0052544 GO:0070838 GO:0071366	MAPK cascade; cadmium ion transport; cellular cation homeostasis; cellular response to indolebutyric acid stimulus; cellular response to nitrogen starvation; defense response by callose deposition in cell wall; defense response to bacterium; defense response to fungus; defense response to fungus, incompatible interaction; detection of biotic stimulus; divalent metal ion transport; drug transmembr…	GO:0000166 GO:0005524 GO:0015086 GO:0016887 GO:0017111 GO:0042626	ATP binding; ATPase activity; ATPase activity, coupled to transmembrane movement of substances; cadmium ion transmembrane transporter activity; nucleoside-triphosphatase activity; nucleotide binding	GO:0005739 GO:0005774 GO:0005886 GO:0009507 GO:0009941 GO:0016020	chloroplast; chloroplast envelope; membrane; mitochondrion; plasma membrane; vacuolar membrane	PF01061 PF08370 PF00005	ABC-2 type transporter; Plant PDR ABC transporter associated; ABC transporter	PTHR19241	ATP-BINDING CASSETTE TRANSPORTER	KOG0065	Pleiotropic_drug_resistance_proteins_(PDR1-15),_ABC_superfamily
Glyma.07G026100	1.29925	0.00151557	2.16835	2.81275	1.52395	2.66388	2.99664	2.77772	1.34405	1.31287	1.91495	578	UniRef100_I1KGW4 Uncharacterized protein n=1 Tax=Glycine max RepID=I1KGW4_SOYBN	0	100	UniRef100_G7JLR3 F-box/LRR-repeat protein n=1 Tax=Medicago truncatula RepID=G7JLR3_MEDTR	3e-176	93.82	AT1G80630.1|Symbols:|RNI-like superfamily protein|chr1:30308879-30310615 REVERSE LENGTH=578	5e-114	98.62	GO:0008150	biological process	NA	NA	GO:0005634	nucleus	NA	NA	PTHR23125	F-BOX/LEUCINE RICH REPEAT PROTEIN	KOG1947	Leucine_rich_repeat_proteins,_some_proteins_contain_F-box
Glyma.07G043100	1.15707	0.0135006	4.36842	4.95954	3.77731	5.11964	4.6104	5.14858	4.1482	4.01397	3.16975	225	UniRef100_I1KHG3 Uncharacterized protein n=1 Tax=Glycine max RepID=I1KHG3_SOYBN	1e-162	100	UniRef100_G7L8C9 Chaperone protein dnaJ n=2 Tax=Medicago truncatula RepID=G7L8C9_MEDTR	3e-112	94.47	AT3G14200.1|Symbols:|Chaperone DnaJ-domain superfamily protein|chr3:4712881-4714361 REVERSE LENGTH=230	6e-55	91.3	GO:0006457	protein folding	GO:0031072	heat shock protein binding	GO:0005575	cellular component	PF00226	DnaJ domain	PTHR24077	FAMILY NOT NAMED	NA	NA
Glyma.07G047200	0.87451	0.0471408	4.15673	4.5922	3.72126	4.42774	4.82995	4.5189	4.00739	3.61238	3.544	993	UniRef100_I1MK84 Uncharacterized protein (Fragment) n=1 Tax=Glycine max RepID=I1MK84_SOYBN	0	90.1	UniRef100_C6ZRX1 Leucine-rich repeat receptor-like kinase n=1 Tax=Glycine max RepID=C6ZRX1_SOYBN	0	89.86	AT1G72300.1|Symbols:|Leucine-rich receptor-like protein kinase family protein|chr1:27217679-27220966 REVERSE LENGTH=1095	0	88.58	GO:0006468 GO:0007169 GO:0009611 GO:0031347	protein phosphorylation; regulation of defense response; response to wounding; transmembrane receptor protein tyrosine kinase signaling pathway	GO:0001653 GO:0004672 GO:0004674 GO:0004713 GO:0004888 GO:0005524 GO:0016772	ATP binding; peptide receptor activity; protein kinase activity; protein serine/threonine kinase activity; protein tyrosine kinase activity; transferase activity, transferring phosphorus-containing groups; transmembrane signaling receptor activity	GO:0005886	plasma membrane	PF00069 PF08263 PF07714 PF00560	Protein kinase domain; Leucine rich repeat N-terminal domain; Protein tyrosine kinase; Leucine Rich Repeat	PTHR24420	LEUCINE-RICH REPEAT RECEPTOR-LIKE PROTEIN KINASE	KOG0472	Leucine-rich_repeat_protein
Glyma.07G055300	-0.897109	0.0100464	4.6997	4.2473	5.15209	4.4719	4.00101	4.26901	5.13106	5.22001	5.10521	474	UniRef100_I1KHU8 Uncharacterized protein n=1 Tax=Glycine max RepID=I1KHU8_SOYBN	0	100	UniRef100_T2DNN2 Aspartic proteinase nepenthesin-1 n=1 Tax=Phaseolus vulgaris RepID=T2DNN2_PHAVU	0	99.16	AT1G01300.1|Symbols:|Eukaryotic aspartyl protease family protein|chr1:117065-118522 FORWARD LENGTH=485	0	84.74	GO:0006508 GO:0009664 GO:0042545 GO:0080167	cell wall modification; plant-type cell wall organization; proteolysis; response to karrikin	GO:0004190	aspartic-type endopeptidase activity	GO:0005576 GO:0009505 GO:0016020	extracellular region; membrane; plant-type cell wall	PF00026	Eukaryotic aspartyl protease	PTHR13683	ASPARTYL PROTEASES	KOG1339	Aspartyl_protease
Glyma.07G063600	1.43028	0.0198945	4.93169	5.62347	4.2399	5.18476	6.09832	5.58733	4.38617	4.01397	4.31956	1906	UniRef100_UPI0003DE76DB PREDICTED: uncharacterized protein LOC100783381 isoform X3 n=1 Tax=Glycine max RepID=UPI0003DE76DB	0	68.29	UniRef100_R4HCC8 Rpp4 candidate R10 n=2 Tax=Glycine max RepID=R4HCC8_SOYBN	0	39.24	AT1G51480.1|Symbols:|Disease resistance protein (CC-NBS-LRR class) family|chr1:19090847-19094306 REVERSE LENGTH=941	6e-21	43.68	GO:0006952	defense response	GO:0043531	ADP binding	GO:0005634	nucleus	PF00931	NB-ARC domain	NA	NA	KOG4658	Apoptotic_ATPase
Glyma.07G063700	4.34037	6.39e-05	0.0641193	1.167	-1.03877	-0.618207	4.23195	-0.112726	-0.611952	-1.13939	-1.36495	444	UniRef100_K7L015 Uncharacterized protein (Fragment) n=1 Tax=Glycine max RepID=K7L015_SOYBN	0	100	UniRef100_R4HCF9 Rpp4 candidate R9 n=1 Tax=Glycine max RepID=R4HCF9_SOYBN	1e-34	9.17	AT1G12220.2|Symbols:RPS5|Disease resistance protein (CC-NBS-LRR class) family|chr1:4145011-4147680 FORWARD LENGTH=889	9e-07	14.51	GO:0006499 GO:0006952 GO:0008219 GO:0009626 GO:0009816	N-terminal protein myristoylation; cell death; defense response; defense response to bacterium, incompatible interaction; plant-type hypersensitive response	GO:0000166 GO:0005515 GO:0038023	nucleotide binding; protein binding; signaling receptor activity	GO:0005622 GO:0005886	intracellular; plasma membrane	NA	NA	NA	NA	NA	NA
Glyma.07G063800	1.49614	0.0477452	2.12459	2.84225	1.40693	2.86272	3.05141	2.61261	1.53204	1.59731	1.09145	530	UniRef100_K7L007 Uncharacterized protein n=2 Tax=Glycine max RepID=K7L007_SOYBN	0	100	NA	NA	NA	AT3G09140.2|Symbols:|Protein of unknown function (DUF674)|chr3:2801094-2802773 REVERSE LENGTH=502	2e-63	91.83	GO:0008150	biological process	GO:0003674	molecular function	GO:0005575	cellular component	PF05056	Protein of unknown function (DUF674)	NA	NA	NA	NA
Glyma.07G065500	2.37458	0.000871798	3.2278	4.24923	2.20636	3.57161	5.52015	3.65594	1.93889	2.4495	2.23069	2490	UniRef100_K7L009 Uncharacterized protein n=2 Tax=Glycine max RepID=K7L009_SOYBN	0	100	UniRef100_R4HCC8 Rpp4 candidate R10 n=2 Tax=Glycine max RepID=R4HCC8_SOYBN	0	58.86	AT4G27220.1|Symbols:|NB-ARC domain-containing disease resistance protein|chr4:13633953-13636712 REVERSE LENGTH=919	2e-48	96.08	GO:0006952	defense response	GO:0043531	ADP binding	GO:0005634	nucleus	PF00931	NB-ARC domain	PTHR23155	LEUCINE-RICH REPEAT-CONTAINING PROTEIN	KOG4658	Apoptotic_ATPase
Glyma.07G077700	2.19567	0.0311486	1.54398	2.57375	0.514206	2.66388	2.77046	2.2869	0.777569	0.619956	0.145092	2598	UniRef100_K7L0A3 Uncharacterized protein n=1 Tax=Glycine max RepID=K7L0A3_SOYBN	0	100	UniRef100_C0JJH4 Rpp4 candidate 1 n=2 Tax=Glycine max RepID=C0JJH4_SOYBN	0	79.51	AT4G27190.1|Symbols:|NB-ARC domain-containing disease resistance protein|chr4:13620977-13623934 REVERSE LENGTH=985	5e-53	82.34	GO:0006952	defense response	GO:0000166 GO:0017111 GO:0043531	ADP binding; nucleoside-triphosphatase activity; nucleotide binding	GO:0005739	mitochondrion	PF00931	NB-ARC domain	PTHR23155	LEUCINE-RICH REPEAT-CONTAINING PROTEIN	KOG4658	Apoptotic_ATPase
Glyma.07G078000	2.16214	0.0369659	1.6451	2.72464	0.565566	2.48582	2.91037	2.77772	0.0109525	0.340401	1.34535	1040	UniRef100_UPI0003DE7564 PREDICTED: probable disease resistance protein At4g27220-like n=1 Tax=Glycine max RepID=UPI0003DE7564	0	101.37	UniRef100_R4HCC6 Rpp4 candidate R1 n=1 Tax=Glycine max RepID=R4HCC6_SOYBN	0	33.4	AT4G27220.1|Symbols:|NB-ARC domain-containing disease resistance protein|chr4:13633953-13636712 REVERSE LENGTH=919	2e-38	64.42	GO:0006952	defense response	GO:0043531	ADP binding	GO:0005634	nucleus	PF00931	NB-ARC domain	PTHR23155	LEUCINE-RICH REPEAT-CONTAINING PROTEIN	KOG4658	Apoptotic_ATPase
Glyma.07G088000	-2.12406	0.0402043	1.19665	0.219036	2.17426	0.47228	-0.320294	0.505123	1.58962	2.55295	2.38021	153	UniRef100_I1KIS7 Uncharacterized protein n=1 Tax=Glycine max RepID=I1KIS7_SOYBN	3e-82	100	NA	NA	NA	NA	NA	NA	NA	NA	NA	NA	NA	NA	PF07172	Glycine rich protein family	NA	NA	NA	NA
Glyma.07G089000	0.513122	0.0338121	5.37023	5.62455	5.11591	5.55484	5.76716	5.55166	5.12133	5.09988	5.12653	720	UniRef100_I1KIT9 Uncharacterized protein n=1 Tax=Glycine max RepID=I1KIT9_SOYBN	0	100	UniRef100_U7E110 Fibronectin type III domain-containing family protein n=2 Tax=Populus trichocarpa RepID=U7E110_POPTR	0	98.16	AT3G24440.1|Symbols:VRN5, VIL1|Fibronectin type III domain-containing protein|chr3:8876207-8878171 REVERSE LENGTH=602	2e-179	97.51	GO:0006306 GO:0006342 GO:0009409 GO:0009640 GO:0009793 GO:0009845 GO:0009909 GO:0009933 GO:0010048 GO:0010162 GO:0010182 GO:0010228 GO:0010388 GO:0016567 GO:0016568 GO:0016571 GO:0016572 GO:0016579 GO:0019915 GO:0031047 GO:0045814 GO:0045893 GO:0048572 GO:0048575 GO:0050826 GO:0051567 GO:0051571 GO:0061087	DNA methylation; chromatin modification; chromatin silencing; cullin deneddylation; embryo development ending in seed dormancy; gene silencing by RNA; histone H3-K9 methylation; histone methylation; histone phosphorylation; lipid storage; meristem structural organization; negative regulation of gene expression, epigenetic; photomorphogenesis; positive regulation of histone H3-K27 methylation; pos…	GO:0005515	protein binding	GO:0005634 GO:0005677 GO:0016607	chromatin silencing complex; nuclear speck; nucleus	PF00041 PF07227	Fibronectin type III domain; Protein of unknown function (DUF1423)	PTHR21736	VERNALIZATION-INSENSITIVE PROTEIN 3	NA	NA
Glyma.07G092700	2.64786	0.00652304	0.331955	1.51697	-0.85306	1.48132	2.04296	1.02662	0.0109525	-0.762901	-1.80723	273	UniRef100_K7L0K7 Uncharacterized protein n=1 Tax=Glycine max RepID=K7L0K7_SOYBN	0	100	UniRef100_G7KN12 Transcription factor BEE n=1 Tax=Medicago truncatula RepID=G7KN12_MEDTR	2e-128	103.42	AT1G73830.1|Symbols:BEE3|BR enhanced expression 3|chr1:27760027-27761346 FORWARD LENGTH=261	3e-63	72.8	GO:0006355	regulation of transcription, DNA-dependent	GO:0003677 GO:0003700	DNA binding; sequence-specific DNA binding transcription factor activity	GO:0005634	nucleus	PF00010	Helix-loop-helix DNA-binding domain	PTHR12565	STEROL REGULATORY ELEMENT-BINDING PROTEIN	NA	NA
Glyma.07G094800	1.95638	0.0484145	0.428393	1.23743	-0.380646	1.92427	0.851703	0.936326	-0.611952	-0.00666726	-0.523317	301	UniRef100_K7L0M4 Uncharacterized protein n=1 Tax=Glycine max RepID=K7L0M4_SOYBN	0	95.24	UniRef100_C6ZRM5 Serine/threonine protein kinase family protein n=1 Tax=Glycine max RepID=C6ZRM5_SOYBN	8e-103	36.9	AT1G18390.2|Symbols:|Protein kinase superfamily protein|chr1:6327463-6329935 FORWARD LENGTH=654	6e-24	37.77	GO:0002679 GO:0006468 GO:0006984 GO:0009407 GO:0010200 GO:0010583 GO:0034976	ER-nucleus signaling pathway; protein phosphorylation; respiratory burst involved in defense response; response to chitin; response to cyclopentenone; response to endoplasmic reticulum stress; toxin catabolic process	GO:0004672 GO:0004674 GO:0004713 GO:0005524 GO:0016301 GO:0016772	ATP binding; kinase activity; protein kinase activity; protein serine/threonine kinase activity; protein tyrosine kinase activity; transferase activity, transferring phosphorus-containing groups	GO:0005576 GO:0005886	extracellular region; plasma membrane	NA	NA	NA	NA	NA	NA
Glyma.07G096600	0.694407	0.00246685	5.80709	6.1498	5.46437	6.03277	6.39949	6.01714	5.58843	5.37392	5.43075	562	UniRef100_K7L0P3 Uncharacterized protein n=1 Tax=Glycine max RepID=K7L0P3_SOYBN	0	100	UniRef100_G7JZT7 Phosphoacetylglucosamine mutase n=1 Tax=Medicago truncatula RepID=G7JZT7_MEDTR	0	100.36	AT5G18070.1|Symbols:DRT101|phosphoglucosamine mutase-related|chr5:5981117-5982787 FORWARD LENGTH=556	0	100.18	GO:0000719 GO:0005975 GO:0006048 GO:0009411 GO:0019255	UDP-N-acetylglucosamine biosynthetic process; carbohydrate metabolic process; glucose 1-phosphate metabolic process; photoreactive repair; response to UV	GO:0004610 GO:0004614 GO:0016868	intramolecular transferase activity, phosphotransferases; phosphoacetylglucosamine mutase activity; phosphoglucomutase activity	GO:0005739 GO:0005829 GO:0009506 GO:0009507	chloroplast; cytosol; mitochondrion; plasmodesma	PF02878 PF02879 PF00408 PF02880	Phosphoglucomutase/phosphomannomutase, alpha/beta/alpha domain I; Phosphoglucomutase/phosphomannomutase, alpha/beta/alpha domain II; Phosphoglucomutase/phosphomannomutase, C-terminal domain; Phosphoglucomutase/phosphomannomutase, alpha/beta/alpha domain III	PTHR22573	PHOSPHOHEXOMUTASE FAMILY MEMBER	KOG2537	Phosphoglucomutase/phosphomannomutase
Glyma.07G103000	0.598924	0.0166499	6.59428	6.89331	6.29526	6.97661	6.84153	6.86179	6.20304	6.38248	6.30025	1377	UniRef100_K7L0V1 Uncharacterized protein n=1 Tax=Glycine max RepID=K7L0V1_SOYBN	0	100	UniRef100_Q8VYC5 Ketose-bisphosphate aldolase class-II family protein n=1 Tax=Arabidopsis thaliana RepID=Q8VYC5_ARATH	0	99.78	AT1G18270.1|Symbols:|ketose-bisphosphate aldolase class-II family protein|chr1:6283634-6293772 REVERSE LENGTH=1373	0	99.78	GO:0005975 GO:0006096 GO:0006098 GO:0006573 GO:0055114	carbohydrate metabolic process; glycolysis; oxidation-reduction process; pentose-phosphate shunt; valine metabolic process	GO:0000166 GO:0003824 GO:0004332 GO:0004616 GO:0008270 GO:0008442 GO:0016491 GO:0016616 GO:0016832 GO:0050662	3-hydroxyisobutyrate dehydrogenase activity; aldehyde-lyase activity; catalytic activity; coenzyme binding; fructose-bisphosphate aldolase activity; nucleotide binding; oxidoreductase activity; oxidoreductase activity, acting on the CH-OH group of donors, NAD or NADP as acceptor; phosphogluconate dehydrogenase (decarboxylating) activity; zinc ion binding	GO:0005634 GO:0005739	mitochondrion; nucleus	PF01116 PF03446 PF07005	Fructose-bisphosphate aldolase class-II; NAD binding domain of 6-phosphogluconate dehydrogenase; Protein of unknown function, DUF1537	PTHR22981	3-HYDROXYISOBUTYRATE DEHYDROGENASE-RELATED	KOG0409	Predicted_dehydrogenase
Glyma.07G118200	4.19521	0.00512335	-1.17567	-0.382769	-1.96857	-1.99929	2.29072	-1.43974	-2.44826	-1.65022	-1.80723	521	UniRef100_I1KJG7 Uncharacterized protein n=1 Tax=Glycine max RepID=I1KJG7_SOYBN	0	100	UniRef100_G7JJE0 Cytochrome P450 n=1 Tax=Medicago truncatula RepID=G7JJE0_MEDTR	0	74.25	AT5G24910.1|Symbols:CYP714A1|cytochrome P450, family 714, subfamily A, polypeptide 1|chr5:8567674-8570260 REVERSE LENGTH=532	8e-164	96.24	GO:0016132 GO:0055114	brassinosteroid biosynthetic process; oxidation-reduction process	GO:0005506 GO:0009055 GO:0016705 GO:0019825 GO:0020037	electron carrier activity; heme binding; iron ion binding; oxidoreductase activity, acting on paired donors, with incorporation or reduction of molecular oxygen; oxygen binding	NA	NA	PF00067	Cytochrome P450	PTHR24282	FAMILY NOT NAMED	KOG0157	Cytochrome_P450_CYP4/CYP19/CYP26_subfamilies
Glyma.07G120400	-0.847201	0.0484801	4.88579	4.46458	5.307	4.40969	4.49659	4.48745	5.27842	5.35973	5.28285	135	UniRef100_C6T249 Uncharacterized protein n=1 Tax=Glycine max RepID=C6T249_SOYBN	4e-92	100	UniRef100_G7LDE7 10 kDa chaperonin n=1 Tax=Medicago truncatula RepID=G7LDE7_MEDTR	8e-71	99.26	AT3G60210.1|Symbols:|GroES-like family protein|chr3:22251443-22252709 REVERSE LENGTH=138	4e-60	97.1	GO:0006457	protein folding	NA	NA	GO:0005737 GO:0009507	chloroplast; cytoplasm	PF00166	Chaperonin 10 Kd subunit	PTHR10772	10 KDA HEAT SHOCK PROTEIN	KOG1641	Mitochondrial_chaperonin
Glyma.07G123000	2.00631	0.00151799	1.2049	2.17335	0.236458	1.87249	2.37902	2.26852	0.674886	-0.464604	0.499093	1172	UniRef100_K7L0Z9 Uncharacterized protein n=1 Tax=Glycine max RepID=K7L0Z9_SOYBN	0	100	UniRef100_G7LCP7 Tir-nbs-lrr resistance protein n=1 Tax=Medicago truncatula RepID=G7LCP7_MEDTR	0	97.04	AT5G17680.1|Symbols:|disease resistance protein (TIR-NBS-LRR class), putative|chr5:5822999-5827153 FORWARD LENGTH=1294	2e-173	64.76	GO:0006952 GO:0007165	defense response; signal transduction	GO:0043531	ADP binding	GO:0005622	intracellular	PF01582 PF07725 PF00931	TIR domain; Leucine Rich Repeat; NB-ARC domain	PTHR11017	LEUCINE-RICH REPEAT-CONTAINING PROTEIN	KOG4658	Apoptotic_ATPase
Glyma.07G141000	-0.543212	0.0458458	5.83967	5.56786	6.11147	5.52999	5.69804	5.47555	6.16092	6.11587	6.05763	397	UniRef100_I1KK71 Uncharacterized protein n=1 Tax=Glycine max RepID=I1KK71_SOYBN	0	100	NA	NA	NA	AT3G54000.1|Symbols:|CONTAINS InterPro DOMAIN/s: Uncharacterised conserved protein UCP022260 (InterPro:IPR016802); Has 94 Blast hits to 94 proteins in 14 species: Archae - 0; Bacteria - 0; Metazoa - 0; Fungi - 0; Plants - 94; Viruses - 0; Other Eukaryotes - 0 (source: NCBI BLink).|chr3:19996757-19998197 FORWARD LENGTH=352	8e-35	111.36	GO:0008150	biological process	GO:0003674	molecular function	GO:0005634	nucleus	NA	NA	NA	NA	NA	NA
Glyma.07G143100	1.04941	0.0152026	4.94226	5.45805	4.42648	5.20584	5.77735	5.39096	4.6321	4.32777	4.31956	428	UniRef100_I1KK89 Uncharacterized protein n=1 Tax=Glycine max RepID=I1KK89_SOYBN	0	100	UniRef100_E4MY40 mRNA, clone: RTFL01-30-M01 n=2 Tax=Eutrema RepID=E4MY40_THEHA	0	102.89	AT2G38000.1|Symbols:|chaperone protein dnaJ-related|chr2:15903315-15905276 REVERSE LENGTH=419	0	101.91	NA	NA	NA	NA	GO:0005737	cytoplasm	NA	NA	PTHR15852	FAMILY NOT NAMED	KOG2813	Predicted_molecular_chaperone,_contains_DnaJ_domain
Glyma.07G155500	1.1959	0.00962255	4.98234	5.59213	4.37256	5.51318	5.70018	5.56302	4.71853	4.44895	3.95018	179	UniRef100_I1KKJ7 Uncharacterized protein n=1 Tax=Glycine max RepID=I1KKJ7_SOYBN	3e-126	100	UniRef100_G7KT83 Abscisic acid receptor PYL4 n=1 Tax=Medicago truncatula RepID=G7KT83_MEDTR	3e-91	93.55	AT2G38310.1|Symbols:PYL4, RCAR10|PYR1-like 4|chr2:16050251-16050874 FORWARD LENGTH=207	2e-78	79.71	GO:0009738	abscisic acid mediated signaling pathway	GO:0004872 GO:0005515	protein binding; receptor activity	GO:0005634	nucleus	PF10604	Polyketide cyclase / dehydrase and lipid transport	NA	NA	NA	NA
Glyma.07G165900	1.66922	0.0269947	3.52799	4.32288	2.73309	4.26661	3.82356	4.87848	2.85787	2.90548	2.43593	81	UniRef100_C6TG02 Uncharacterized protein n=1 Tax=Glycine max RepID=C6TG02_SOYBN	3e-49	100	NA	NA	NA	NA	NA	NA	NA	NA	NA	NA	NA	NA	NA	NA	NA	NA	NA	NA
Glyma.07G170200	0.63829	0.0312876	5.51982	5.8379	5.20175	5.78928	5.82333	5.90109	5.19739	5.15573	5.25214	357	UniRef100_I1KKV7 Uncharacterized protein n=1 Tax=Glycine max RepID=I1KKV7_SOYBN	0	100	UniRef100_B9HJG7 Zinc finger family protein n=1 Tax=Populus trichocarpa RepID=B9HJG7_POPTR	8e-179	97.72	AT1G68070.1|Symbols:|Zinc finger, C3HC4 type (RING finger) family protein|chr1:25515412-25516767 REVERSE LENGTH=343	7e-168	101.75	GO:0006661	phosphatidylinositol biosynthetic process	GO:0008270	zinc ion binding	GO:0005774	vacuolar membrane	PF00097	Zinc finger, C3HC4 type (RING finger)	PTHR11203	CLEAVAGE AND POLYADENYLATION SPECIFICITY FACTOR	NA	NA
Glyma.07G186800	-1.57632	0.0254488	2.46606	1.72419	3.20793	1.64455	1.93058	1.59744	2.85787	3.07727	3.68865	174	UniRef100_I1KLA3 Uncharacterized protein n=1 Tax=Glycine max RepID=I1KLA3_SOYBN	4e-120	100	NA	NA	NA	AT4G21310.1|Symbols:|Protein of unknown function (DUF1218)|chr4:11339134-11339787 REVERSE LENGTH=168	6e-74	100	GO:0008150	biological process	GO:0003674	molecular function	NA	NA	PF06749	Protein of unknown function (DUF1218)	NA	NA	NA	NA
Glyma.07G191500	2.16908	0.000626482	1.67727	2.71117	0.643378	2.20105	3.36425	2.5682	0.777569	-0.00666726	1.15923	458	UniRef100_K7L2M5 Uncharacterized protein n=2 Tax=Glycine max RepID=K7L2M5_SOYBN	0	100	UniRef100_G7ILG2 PAP-specific phosphatase HAL2-like protein n=1 Tax=Medicago truncatula RepID=G7ILG2_MEDTR	0	95.49	AT5G54390.1|Symbols:AHL, ATAHL, HL|HAL2-like|chr5:22086133-22087586 FORWARD LENGTH=373	8e-129	98.66	GO:0006790 GO:0046854	phosphatidylinositol phosphorylation; sulfur compound metabolic process	GO:0008441	3'(2'),5'-bisphosphate nucleotidase activity	GO:0005739	mitochondrion	PF00459	Inositol monophosphatase family	PTHR20854	INOSITOL MONOPHOSPHATASE	KOG1528	Salt-sensitive_3'-phosphoadenosine-5'-phosphatase_HAL2/SAL1
Glyma.07G195700	1.14264	0.000561075	4.17401	4.70498	3.64304	4.26661	5.32555	4.52279	3.72854	3.64397	3.55663	915	UniRef100_I1KLI9 Uncharacterized protein n=1 Tax=Glycine max RepID=I1KLI9_SOYBN	0	100	UniRef100_G7ZZ93 MutS2 family protein n=1 Tax=Medicago truncatula RepID=G7ZZ93_MEDTR	0	100.11	AT1G65070.2|Symbols:|DNA mismatch repair protein MutS, type 2|chr1:24173047-24176244 REVERSE LENGTH=876	0	103.77	GO:0006298 GO:0045005	maintenance of fidelity involved in DNA-dependent DNA replication; mismatch repair	GO:0003684 GO:0005524 GO:0030983	ATP binding; damaged DNA binding; mismatched DNA binding	GO:0005634	nucleus	PF01713 PF00488	Smr domain; MutS domain V	PTHR11361	DNA MISMATCH REPAIR MUTS RELATED PROTEINS	NA	NA
Glyma.07G204800	2.32391	0.0448707	2.90089	3.96518	1.83661	3.38098	4.87998	3.63457	2.0249	1.53128	1.95364	403	UniRef100_I1KLS6 Uncharacterized protein n=1 Tax=Glycine max RepID=I1KLS6_SOYBN	0	100	UniRef100_G7JPP2 Lipase n=1 Tax=Medicago truncatula RepID=G7JPP2_MEDTR	0	96.32	AT4G18550.1|Symbols:|alpha/beta-Hydrolases superfamily protein|chr4:10225006-10226862 REVERSE LENGTH=419	2e-160	94.03	GO:0006629 GO:0010187 GO:0019915 GO:0046340 GO:0052651	diacylglycerol catabolic process; lipid metabolic process; lipid storage; monoacylglycerol catabolic process; negative regulation of seed germination	GO:0004806 GO:0008970 GO:0047372	acylglycerol lipase activity; phosphatidylcholine 1-acylhydrolase activity; triglyceride lipase activity	GO:0005737	cytoplasm	PF01764	Lipase (class 3)	PTHR21493	CGI-141-RELATED/LIPASE CONTAINING PROTEIN	KOG4569	Predicted_lipase
Glyma.07G243500	-3.58835	0.0282456	2.74403	1.90512	3.58293	1.54885	2.09604	2.07048	2.85787	0.958217	6.93272	166	UniRef100_I1KMV0 Uncharacterized protein n=1 Tax=Glycine max RepID=I1KMV0_SOYBN	5e-113	100	UniRef100_P26987 Stress-induced protein SAM22 n=2 Tax=Glycine max RepID=SAM22_SOYBN	2e-104	104.43	NA	NA	NA	NA	NA	NA	NA	NA	NA	PF00407	Pathogenesis-related protein Bet v I family	NA	NA	NA	NA
Glyma.07G249900	0.982903	0.00235421	3.77015	4.25765	3.28265	4.04484	4.31823	4.40988	3.24596	3.12282	3.47917	386	UniRef100_I1KN17 Uncharacterized protein n=1 Tax=Glycine max RepID=I1KN17_SOYBN	0	100	NA	NA	NA	AT5G07900.1|Symbols:|Mitochondrial transcription termination factor family protein|chr5:2520188-2521405 FORWARD LENGTH=405	1e-63	86.67	GO:0008150	biological process	GO:0003674	molecular function	GO:0009507 GO:0016020	chloroplast; membrane	PF02536	mTERF	PTHR13068	CGI-12 PROTEIN-RELATED	KOG1267	Mitochondrial_transcription_termination_factor,_mTERF
Glyma.08G005000	1.10706	0.0297861	2.41305	2.94719	1.87891	3.02564	3.09117	2.72476	1.98253	1.77899	1.87519	532	UniRef100_I1KP00 Ferrochelatase n=1 Tax=Glycine max RepID=I1KP00_SOYBN	0	100	UniRef100_I1KP00 Ferrochelatase n=1 Tax=Glycine max RepID=I1KP00_SOYBN	0	100	AT2G30390.1|Symbols:FC2, FC-II, ATFC-II|ferrochelatase 2|chr2:12951242-12953985 REVERSE LENGTH=512	0	82.23	GO:0000023 GO:0006098 GO:0006783 GO:0016117 GO:0019243 GO:0019252 GO:0019288 GO:0019760 GO:0043085	carotenoid biosynthetic process; glucosinolate metabolic process; heme biosynthetic process; isopentenyl diphosphate biosynthetic process, mevalonate-independent pathway; maltose metabolic process; methylglyoxal catabolic process to D-lactate; pentose-phosphate shunt; positive regulation of catalytic activity; starch biosynthetic process	GO:0004325	ferrochelatase activity	GO:0009507	chloroplast	PF00762	Ferrochelatase	PTHR11108	FERROCHELATASE	KOG1321	Protoheme_ferro-lyase_(ferrochelatase)
Glyma.08G018300	1.79193	0.0139314	1.51026	2.38778	0.632733	2.67903	1.48972	2.9946	1.20357	-0.464604	1.15923	293	UniRef100_I1KPF5 Uncharacterized protein n=1 Tax=Glycine max RepID=I1KPF5_SOYBN	0	100	UniRef100_K7PDM8 WRKY22 n=1 Tax=Catharanthus roseus RepID=K7PDM8_CATRO	3e-51	74.01	AT4G23550.1|Symbols:WRKY29, ATWRKY29|WRKY family transcription factor|chr4:12291831-12293088 FORWARD LENGTH=304	4e-50	71.71	GO:0006355 GO:0010200	regulation of transcription, DNA-dependent; response to chitin	GO:0003700 GO:0043565	sequence-specific DNA binding; sequence-specific DNA binding transcription factor activity	GO:0005634	nucleus	PF03106	WRKY DNA -binding domain	NA	NA	NA	NA
Glyma.08G028300	1.07043	0.0128352	2.38987	2.92085	1.8589	3.03744	2.68643	3.03867	2.29102	1.94033	1.34535	200	UniRef100_C6T413 Uncharacterized protein n=1 Tax=Glycine max RepID=C6T413_SOYBN	4e-144	100	NA	NA	NA	AT5G35320.1|Symbols:|unknown protein; Has 1807 Blast hits to 1807 proteins in 277 species: Archae - 0; Bacteria - 0; Metazoa - 736; Fungi - 347; Plants - 385; Viruses - 0; Other Eukaryotes - 339 (source: NCBI BLink).|chr5:13521893-13523144 FORWARD LENGTH=225	3e-22	87.11	GO:0006457 GO:0008150 GO:0009408 GO:0009644 GO:0042542	biological process; protein folding; response to heat; response to high light intensity; response to hydrogen peroxide	GO:0003674	molecular function	GO:0005634	nucleus	NA	NA	NA	NA	NA	NA
Glyma.08G030700	0.854933	0.0432768	3.91227	4.32894	3.49559	4.29146	3.99403	4.70132	3.5222	3.23077	3.73381	478	UniRef100_I1KPT7 Uncharacterized protein n=1 Tax=Glycine max RepID=I1KPT7_SOYBN	0	100	UniRef100_G7LJM1 F-box/LRR-repeat protein n=1 Tax=Medicago truncatula RepID=G7LJM1_MEDTR	5e-173	108.92	AT4G29420.1|Symbols:|F-box/RNI-like superfamily protein|chr4:14470715-14472204 REVERSE LENGTH=446	8e-145	99.78	GO:0006914 GO:0008150	autophagy; biological process	GO:0003674	molecular function	GO:0005634	nucleus	NA	NA	NA	NA	NA	NA
Glyma.08G033200	1.55712	0.0343411	3.08181	3.91127	2.25235	4.15728	3.44829	4.12824	2.85787	2.73996	1.15923	495	UniRef100_K7L4Q4 MATE efflux family protein n=1 Tax=Glycine max RepID=K7L4Q4_SOYBN	0	100	UniRef100_K7L4Q4 MATE efflux family protein n=1 Tax=Glycine max RepID=K7L4Q4_SOYBN	0	100	AT4G29140.1|Symbols:|MATE efflux family protein|chr4:14369148-14370746 FORWARD LENGTH=532	0	83.27	GO:0006855 GO:0031348 GO:0046685 GO:0055085	drug transmembrane transport; negative regulation of defense response; response to arsenic-containing substance; transmembrane transport	GO:0005215 GO:0015238 GO:0015297	antiporter activity; drug transmembrane transporter activity; transporter activity	GO:0005886 GO:0016020	membrane; plasma membrane	PF01554	MatE	PTHR11206	MULTIDRUG RESISTANCE PROTEIN	KOG1347	Uncharacterized_membrane_protein,_predicted_efflux_pump
Glyma.08G037500	-0.968119	0.0293023	4.07186	3.59793	4.54578	3.73273	3.59377	3.4673	4.29391	4.81082	4.53263	94	UniRef100_I1KQ10 Uncharacterized protein n=1 Tax=Glycine max RepID=I1KQ10_SOYBN	4e-56	100	NA	NA	NA	AT1G55205.1|Symbols:|unknown protein; FUNCTIONS IN: molecular_function unknown; INVOLVED IN: biological_process unknown; LOCATED IN: chloroplast; BEST Arabidopsis thaliana protein match is: unknown protein (TAIR:AT3G13674.1); Has 137 Blast hits to 137 proteins in 11 species: Archae - 0; Bacteria - 0; Metazoa - 0; Fungi - 0; Plants - 137; Viruses - 0; Other Eukaryotes - 0 (source: NCBI BLink).|chr…	1e-20	95.88	GO:0008150	biological process	GO:0003674	molecular function	NA	NA	NA	NA	NA	NA	NA	NA
Glyma.08G042900	0.646697	0.042493	5.49076	5.81138	5.17015	5.79103	5.5561	6.08701	5.06661	5.47836	4.96547	465	UniRef100_I1KQ73 Uncharacterized protein n=1 Tax=Glycine max RepID=I1KQ73_SOYBN	0	100	UniRef100_G7LAI2 UBX domain-containing protein n=1 Tax=Medicago truncatula RepID=G7LAI2_MEDTR	0	100.22	AT2G01650.1|Symbols:PUX2|plant UBX domain-containing protein 2|chr2:284851-286394 REVERSE LENGTH=458	0	100.66	GO:0006499 GO:0008150	N-terminal protein myristoylation; biological process	GO:0003676 GO:0008270	nucleic acid binding; zinc ion binding	GO:0005634 GO:0019898	extrinsic to membrane; nucleus	PF00789 PF09409	UBX domain; PUB domain	PTHR23153	UBX-RELATED	KOG2699	Predicted_ubiquitin_regulatory_protein
Glyma.08G043000	0.812027	0.0286136	6.82081	7.22325	6.41836	7.37222	6.9328	7.36475	6.51499	6.20327	6.53683	370	UniRef100_I1KQ77 Uncharacterized protein n=1 Tax=Glycine max RepID=I1KQ77_SOYBN	0	100	UniRef100_G4XSW3 JAZ3 n=1 Tax=Vitis rupestris RepID=G4XSW3_9ROSI	9e-130	86.86	AT3G17860.1|Symbols:JAZ3, JAI3, TIFY6B|jasmonate-zim-domain protein 3|chr3:6119968-6122691 FORWARD LENGTH=352	5e-35	95.74	GO:0009611 GO:0009695 GO:0009867 GO:0031347	jasmonic acid biosynthetic process; jasmonic acid mediated signaling pathway; regulation of defense response; response to wounding	GO:0005515 GO:0042802	identical protein binding; protein binding	GO:0005634	nucleus	PF09425 PF06200	Divergent CCT motif; tify domain	NA	NA	NA	NA
Glyma.08G046500	-0.916425	0.0385366	1.8583	1.42086	2.29574	1.58146	1.52885	1.15228	2.10607	2.51928	2.26186	648	UniRef100_I1KQC3 Uncharacterized protein n=1 Tax=Glycine max RepID=I1KQC3_SOYBN	0	100	UniRef100_B9MST1 Circadian clock-associated FKF1 n=1 Tax=Glycine max RepID=B9MST1_SOYBN	0	100.96	AT1G68050.1|Symbols:ADO3, FKF1|flavin-binding, kelch repeat, f box 1|chr1:25508737-25510697 FORWARD LENGTH=619	0	101.78	GO:0006355 GO:0006511 GO:0007623 GO:0009637 GO:0009911 GO:0010468	circadian rhythm; positive regulation of flower development; regulation of gene expression; regulation of transcription, DNA-dependent; response to blue light; ubiquitin-dependent protein catabolic process	GO:0001047 GO:0004842 GO:0005515	core promoter binding; protein binding; ubiquitin-protein ligase activity	GO:0005634	nucleus	PF00989 PF00646 PF07646	PAS fold; F-box domain; Kelch motif	PTHR23244	KELCH REPEAT DOMAIN	KOG4693	Uncharacterized_conserved_protein,_contains_kelch_repeat
Glyma.08G056200	0.515141	0.0357983	4.99803	5.25469	4.74138	5.36182	5.08094	5.32131	4.83622	4.5772	4.81072	405	UniRef100_I1KQM6 Uncharacterized protein n=1 Tax=Glycine max RepID=I1KQM6_SOYBN	0	100	UniRef100_Q9LVJ0 Genomic DNA, chromosome 3, P1 clone: MEB5 n=1 Tax=Arabidopsis thaliana RepID=Q9LVJ0_ARATH	2e-151	83.37	AT1G48450.1|Symbols:|Protein of unknown function (DUF760)|chr1:17908746-17910345 REVERSE LENGTH=423	2e-164	89.6	GO:0008150	biological process	GO:0003674	molecular function	NA	NA	PF05542	Protein of unknown function (DUF760)	NA	NA	NA	NA
Glyma.08G061900	2.38266	0.000126492	0.836028	1.63255	0.0395022	-0.121783	3.36425	1.6552	-0.373176	0.486939	0.0047438	425	UniRef100_K7L576 Uncharacterized protein n=1 Tax=Glycine max RepID=K7L576_SOYBN	0	100	UniRef100_D3YBD6 Serine/threonine kinase n=1 Tax=Trifolium repens RepID=D3YBD6_TRIRP	0	93.25	AT5G54590.2|Symbols:CRLK1|Protein kinase superfamily protein|chr5:22180480-22182698 FORWARD LENGTH=440	1e-168	86.36	GO:0006468 GO:0009409	protein phosphorylation; response to cold	GO:0004672 GO:0004674 GO:0004713 GO:0005516 GO:0005524 GO:0016772	ATP binding; calmodulin binding; protein kinase activity; protein serine/threonine kinase activity; protein tyrosine kinase activity; transferase activity, transferring phosphorus-containing groups	GO:0005886	plasma membrane	PF07714	Protein tyrosine kinase	PTHR24420	LEUCINE-RICH REPEAT RECEPTOR-LIKE PROTEIN KINASE	KOG1187	Serine/threonine_protein_kinase
Glyma.08G102600	0.534184	0.0490156	5.50019	5.76418	5.23619	5.65016	5.70446	5.93791	5.34264	5.19357	5.17237	746	UniRef100_I1KRZ8 Uncharacterized protein n=1 Tax=Glycine max RepID=I1KRZ8_SOYBN	0	100	UniRef100_B9HTA6 Kinase family protein n=1 Tax=Populus trichocarpa RepID=B9HTA6_POPTR	0	99.87	AT1G67580.2|Symbols:|Protein kinase superfamily protein|chr1:25327727-25330965 REVERSE LENGTH=752	0	99.07	GO:0000956 GO:0006468 GO:0009887 GO:0009888 GO:0010638 GO:0033044	nuclear-transcribed mRNA catabolic process; organ morphogenesis; positive regulation of organelle organization; protein phosphorylation; regulation of chromosome organization; tissue development	GO:0004672 GO:0004674 GO:0005515 GO:0005524 GO:0016301 GO:0016772	ATP binding; kinase activity; protein binding; protein kinase activity; protein serine/threonine kinase activity; transferase activity, transferring phosphorus-containing groups	GO:0005634 GO:0005829	cytosol; nucleus	PF00069	Protein kinase domain	PTHR24056	CELL DIVISION PROTEIN KINASE	KOG0663	Protein_kinase_PITSLRE_and_related_kinases
Glyma.08G105000	0.761529	0.0471408	6.83053	7.20939	6.45167	7.2463	7.01605	7.36583	6.37256	6.62337	6.35908	1031	UniRef100_I1KS30 Uncharacterized protein n=1 Tax=Glycine max RepID=I1KS30_SOYBN	0	100	UniRef100_G7JBF8 Histidine kinase n=1 Tax=Medicago truncatula RepID=G7JBF8_MEDTR	0	98.38	AT1G27320.1|Symbols:AHK3, HK3|histidine kinase 3|chr1:9487780-9492027 FORWARD LENGTH=1036	0	99.32	GO:0000160 GO:0000303 GO:0006355 GO:0006635 GO:0006970 GO:0007165 GO:0007623 GO:0008219 GO:0009409 GO:0009414 GO:0009651 GO:0009736 GO:0009755 GO:0009863 GO:0009873 GO:0009909 GO:0010029 GO:0010087 GO:0010150 GO:0010271 GO:0016036 GO:0016310 GO:0016558 GO:0018106 GO:0031537 GO:0034757 GO:0042742 GO:0048509 GO:0048831 GO:0070417 GO:0071215 GO:0071329 GO:0080117	cell death; cellular response to abscisic acid stimulus; cellular response to cold; cellular response to phosphate starvation; cellular response to sucrose stimulus; circadian rhythm; cytokinin mediated signaling pathway; defense response to bacterium; ethylene mediated signaling pathway; fatty acid beta-oxidation; hormone-mediated signaling pathway; leaf senescence; negative regulation of iron i…	GO:0000155 GO:0000156 GO:0004673 GO:0004871 GO:0005034 GO:0005515 GO:0005524 GO:0009884 GO:0016772 GO:0043424	ATP binding; cytokinin receptor activity; osmosensor activity; phosphorelay response regulator activity; phosphorelay sensor kinase activity; protein binding; protein histidine kinase activity; protein histidine kinase binding; signal transducer activity; transferase activity, transferring phosphorus-containing groups	GO:0005886	plasma membrane	PF00512 PF03924 PF00072 PF02518	His Kinase A (phospho-acceptor) domain; CHASE domain; Response regulator receiver domain; Histidine kinase-, DNA gyrase B-, and HSP90-like ATPase	PTHR24423	TWO-COMPONENT SENSOR HISTIDINE KINASE	KOG0519	Sensory_transduction_histidine_kinase
Glyma.08G105800	0.677459	0.00916805	4.24145	4.56998	3.91292	4.80445	4.31823	4.58726	3.89767	4.09619	3.74489	609	UniRef100_I1KS38 Uncharacterized protein n=2 Tax=Glycine max RepID=I1KS38_SOYBN	0	100	UniRef100_K7TWM4 MAC/Perforin domain containing protein n=1 Tax=Zea mays RepID=K7TWM4_MAIZE	0	97.55	AT4G24290.2|Symbols:|MAC/Perforin domain-containing protein|chr4:12594856-12597815 FORWARD LENGTH=606	8e-176	99.83	GO:0008150	biological process	GO:0003674	molecular function	GO:0005576 GO:0005886	extracellular region; plasma membrane	PF01823	MAC/Perforin domain	PTHR19324	FAMILY NOT NAMED	NA	NA
Glyma.08G116700	1.37737	0.00216623	2.26501	2.93027	1.59975	3.08371	3.05141	2.65569	1.79941	1.3894	1.61044	403	UniRef100_K7L645 Uncharacterized protein n=2 Tax=Glycine max RepID=K7L645_SOYBN	0	100	UniRef100_G7LJE5 Myb family transcription factor APL n=1 Tax=Medicago truncatula RepID=G7LJE5_MEDTR	5e-146	94.37	AT2G38300.1|Symbols:|myb-like HTH transcriptional regulator family protein|chr2:16044175-16045679 REVERSE LENGTH=340	4e-35	23.24	GO:0006355	regulation of transcription, DNA-dependent	GO:0003677 GO:0003700	DNA binding; sequence-specific DNA binding transcription factor activity	GO:0005634	nucleus	PF00249	Myb-like DNA-binding domain	NA	NA	NA	NA
Glyma.08G116900	3.36232	0.0422921	0.273962	1.86572	-1.3178	1.33598	2.78669	1.47449	-2.44826	-1.65022	0.145092	363	UniRef100_C6TKC0 Uncharacterized protein n=1 Tax=Glycine max RepID=C6TKC0_SOYBN	0	100	UniRef100_T2DP66 Cysteine proteinase n=1 Tax=Phaseolus vulgaris RepID=T2DP66_PHAVU	0	93.25	AT5G43060.1|Symbols:|Granulin repeat cysteine protease family protein|chr5:17269784-17272117 REVERSE LENGTH=463	2e-82	74.95	GO:0006508 GO:0009651 GO:0052541 GO:0052546	cell wall pectin metabolic process; plant-type cell wall cellulose metabolic process; proteolysis; response to salt stress	GO:0005515 GO:0008234	cysteine-type peptidase activity; protein binding	GO:0005576 GO:0005773 GO:0005783 GO:0005829	cytosol; endoplasmic reticulum; extracellular region; vacuole	PF00112 PF08246	Papain family cysteine protease; Cathepsin propeptide inhibitor domain (I29)	PTHR12411	CYSTEINE PROTEASE FAMILY C1-RELATED	KOG1542	Cysteine_proteinase_Cathepsin_F
Glyma.08G119200	8.37335	6.48e-06	-1.45067	-0.453067	-2.44826	-2.44826	3.53732	-2.44826	-2.44826	-2.44826	-2.44826	238	UniRef100_I1KSH1 Uncharacterized protein n=3 Tax=Glycine max RepID=I1KSH1_SOYBN	4e-171	100	UniRef100_S1SI74 NB-ARC domain-containing disease resistance protein n=1 Tax=Theobroma cacao RepID=S1SI74_THECC	3e-30	20.61	AT1G12280.1|Symbols:|LRR and NB-ARC domains-containing disease resistance protein|chr1:4174875-4177559 REVERSE LENGTH=894	3e-13	15.77	GO:0006499 GO:0006952	N-terminal protein myristoylation; defense response	GO:0043531	ADP binding	NA	NA	PF00931	NB-ARC domain	NA	NA	NA	NA
Glyma.08G123300	1.60709	0.00634556	2.40964	3.15258	1.66671	2.6331	3.95865	2.86598	2.18292	1.53128	1.28594	992	UniRef100_K7L684 Uncharacterized protein n=1 Tax=Glycine max RepID=K7L684_SOYBN	0	100	UniRef100_U5GUD2 Disease resistance family protein n=1 Tax=Populus trichocarpa RepID=U5GUD2_POPTR	8e-82	99.09	AT4G27190.1|Symbols:|NB-ARC domain-containing disease resistance protein|chr4:13620977-13623934 REVERSE LENGTH=985	9e-72	100	GO:0006952	defense response	GO:0000166 GO:0017111 GO:0043531	ADP binding; nucleoside-triphosphatase activity; nucleotide binding	GO:0005739	mitochondrion	PF00931	NB-ARC domain	PTHR23155	LEUCINE-RICH REPEAT-CONTAINING PROTEIN	KOG4658	Apoptotic_ATPase
Glyma.08G123400	2.50276	0.0135975	-0.602912	0.289476	-1.4953	0.0742813	1.22965	-0.435501	-0.89824	-1.13939	-2.44826	551	UniRef100_K7L685 Uncharacterized protein (Fragment) n=1 Tax=Glycine max RepID=K7L685_SOYBN	0	100	UniRef100_G7L832 ATP synthase subunit-like protein n=1 Tax=Medicago truncatula RepID=G7L832_MEDTR	0	61.86	NA	NA	NA	NA	NA	NA	NA	NA	NA	PF03004	Plant transposase (Ptta/En/Spm family)	NA	NA	NA	NA
Glyma.08G123500	1.51683	0.00454592	3.47539	4.16264	2.78814	3.56347	4.94652	3.97792	2.78578	2.82509	2.75355	1356	UniRef100_I1KSM1 Uncharacterized protein n=1 Tax=Glycine max RepID=I1KSM1_SOYBN	0	100	UniRef100_C6ZRP4 Protein kinase n=1 Tax=Glycine max RepID=C6ZRP4_SOYBN	0	88.71	AT5G56460.1|Symbols:|Protein kinase superfamily protein|chr5:22865509-22867866 FORWARD LENGTH=408	5e-167	86.03	GO:0006468 GO:0006499	N-terminal protein myristoylation; protein phosphorylation	GO:0004672 GO:0004674 GO:0005524 GO:0016301 GO:0016772	ATP binding; kinase activity; protein kinase activity; protein serine/threonine kinase activity; transferase activity, transferring phosphorus-containing groups	GO:0005886 GO:0009506	plasma membrane; plasmodesma	PF07714 PF00560 PF00931	Protein tyrosine kinase; Leucine Rich Repeat; NB-ARC domain	PTHR24420	LEUCINE-RICH REPEAT RECEPTOR-LIKE PROTEIN KINASE	KOG1187	Serine/threonine_protein_kinase
Glyma.08G140500	5.8708	0.00303745	-1.84333	-1.23839	-2.44826	-2.44826	1.18135	-2.44826	-2.44826	-2.44826	-2.44826	501	UniRef100_I1KT85 Uncharacterized protein n=1 Tax=Glycine max RepID=I1KT85_SOYBN	0	100	UniRef100_G7LB94 Cytochrome P450 n=1 Tax=Medicago truncatula RepID=G7LB94_MEDTR	0	102.31	AT5G07990.1|Symbols:TT7, CYP75B1, D501|Cytochrome P450 superfamily protein|chr5:2560437-2562859 FORWARD LENGTH=513	5e-129	94.93	GO:0009411 GO:0009718 GO:0009733 GO:0009744 GO:0009813 GO:0010224 GO:0055114	anthocyanin-containing compound biosynthetic process; flavonoid biosynthetic process; oxidation-reduction process; response to UV; response to UV-B; response to auxin stimulus; response to sucrose stimulus	GO:0005506 GO:0009055 GO:0016705 GO:0016711 GO:0019825 GO:0020037	electron carrier activity; flavonoid 3'-monooxygenase activity; heme binding; iron ion binding; oxidoreductase activity, acting on paired donors, with incorporation or reduction of molecular oxygen; oxygen binding	GO:0005576	extracellular region	PF00067	Cytochrome P450	PTHR24298	FAMILY NOT NAMED	KOG0156	Cytochrome_P450_CYP2_subfamily
Glyma.08G144400	7.43551	0.00584607	-1.6043	-0.760342	-2.44826	-2.44826	2.6155	-2.44826	-2.44826	-2.44826	-2.44826	284	UniRef100_I1KTC8 Uncharacterized protein (Fragment) n=1 Tax=Glycine max RepID=I1KTC8_SOYBN	7e-143	113.7	UniRef100_G7LAD7 Phosphoglycerate mutase n=2 Tax=Medicago truncatula RepID=G7LAD7_MEDTR	8e-110	43.21	AT1G22170.1|Symbols:|Phosphoglycerate mutase family protein|chr1:7826603-7828055 FORWARD LENGTH=334	3e-112	58.08	GO:0006096 GO:0008152	glycolysis; metabolic process	GO:0003824 GO:0016868	catalytic activity; intramolecular transferase activity, phosphotransferases	GO:0009507	chloroplast	PF00300	Histidine phosphatase superfamily (branch 1)	PTHR11931	PHOSPHOGLYCERATE MUTASE	KOG0235	Phosphoglycerate_mutase
Glyma.08G144500	6.50917	0.00395319	-1.68534	-0.922407	-2.44826	-2.44826	1.71	-2.02896	-2.44826	-2.44826	-2.44826	151	UniRef100_K7L6P9 Uncharacterized protein n=1 Tax=Glycine max RepID=K7L6P9_SOYBN	1e-101	100	UniRef100_D3YBG4 Bristled-like protein n=1 Tax=Trifolium repens RepID=D3YBG4_TRIRP	5e-52	21.31	AT5G65090.1|Symbols:MRH3, BST1, DER4|DNAse I-like superfamily protein|chr5:26004282-26006656 FORWARD LENGTH=529	1e-15	16.26	GO:0009827 GO:0009860 GO:0009932 GO:0010053 GO:0032957 GO:0046854 GO:0046855 GO:0048765	cell tip growth; inositol phosphate dephosphorylation; inositol trisphosphate metabolic process; phosphatidylinositol phosphorylation; plant-type cell wall modification; pollen tube growth; root epidermal cell differentiation; root hair cell differentiation	GO:0016787	hydrolase activity	GO:0005737	cytoplasm	NA	NA	NA	NA	NA	NA
Glyma.08G145300	2.76038	0.0317747	0.729919	1.98493	-0.525093	2.30235	1.36554	2.2869	-1.25577	-0.464604	0.145092	297	UniRef100_I1KTD5 Uncharacterized protein n=1 Tax=Glycine max RepID=I1KTD5_SOYBN	0	100	UniRef100_G7LC78 Ethylene-responsive transcription factor n=1 Tax=Medicago truncatula RepID=G7LC78_MEDTR	5e-63	65.18	AT5G61890.1|Symbols:|Integrase-type DNA-binding superfamily protein|chr5:24852639-24853744 REVERSE LENGTH=248	2e-31	34.27	GO:0006355 GO:0006865 GO:0050832	amino acid transport; defense response to fungus; regulation of transcription, DNA-dependent	GO:0003677 GO:0003700	DNA binding; sequence-specific DNA binding transcription factor activity	GO:0005634	nucleus	PF00847	AP2 domain	NA	NA	NA	NA
Glyma.08G152500	1.92326	0.00330674	5.77108	6.69256	4.84961	6.98578	5.94765	7.14425	5.08675	4.88539	4.57668	451	UniRef100_I1KTK8 Uncharacterized protein n=1 Tax=Glycine max RepID=I1KTK8_SOYBN	0	100	UniRef100_T2DPI6 Transcription factor bHLH130-like protein n=1 Tax=Phaseolus vulgaris RepID=T2DPI6_PHAVU	0	102.97	AT2G42280.1|Symbols:|basic helix-loop-helix (bHLH) DNA-binding superfamily protein|chr2:17611428-17613163 REVERSE LENGTH=359	9e-51	114.21	GO:0006355 GO:0046685 GO:0048573	photoperiodism, flowering; regulation of transcription, DNA-dependent; response to arsenic-containing substance	GO:0003677 GO:0003700	DNA binding; sequence-specific DNA binding transcription factor activity	GO:0005634	nucleus	PF00010	Helix-loop-helix DNA-binding domain	PTHR10985	BASIC HELIX-LOOP-HELIX TRANSCRIPTION FACTOR, HES-RELATED	NA	NA
Glyma.08G164200	-1.52702	0.00436644	1.2076	0.503523	1.91168	0.24686	0.42371	0.839998	1.93889	1.59731	2.19883	249	UniRef100_K7ME16 Uncharacterized protein n=1 Tax=Glycine max RepID=K7ME16_SOYBN	1e-103	67.69	UniRef100_G7IB18 Glucan endo-1,3-beta-glucosidase n=1 Tax=Medicago truncatula RepID=G7IB18_MEDTR	9e-61	59.6	AT1G79480.2|Symbols:|Carbohydrate-binding X8 domain superfamily protein|chr1:29897905-29899267 REVERSE LENGTH=396	6e-53	40.66	NA	NA	NA	NA	GO:0005634	nucleus	PF07983	X8 domain	PTHR16631	FAMILY NOT NAMED	NA	NA
Glyma.08G175700	-1.41804	0.0492732	1.26495	0.610157	1.91975	0.605101	0.851703	0.373668	1.74976	2.21726	1.79222	312	UniRef100_K7L7B7 Uncharacterized protein n=1 Tax=Glycine max RepID=K7L7B7_SOYBN	0	100	UniRef100_D7LSR8 O-methyltransferase family 3 protein n=1 Tax=Arabidopsis lyrata subsp. lyrata RepID=D7LSR8_ARALL	8e-134	85.61	AT3G62000.1|Symbols:|S-adenosyl-L-methionine-dependent methyltransferases superfamily protein|chr3:22959441-22961180 REVERSE LENGTH=278	8e-139	85.97	NA	NA	GO:0008171	O-methyltransferase activity	GO:0005829	cytosol	PF01596	O-methyltransferase	PTHR10509	O-METHYLTRANSFERASE-RELATED	KOG1663	O-methyltransferase
Glyma.08G186500	1.62425	0.000920211	2.10144	2.87464	1.32824	2.43319	3.07804	3.11269	1.47206	1.05538	1.45729	424	UniRef100_I1KUL8 Uncharacterized protein n=1 Tax=Glycine max RepID=I1KUL8_SOYBN	0	100	UniRef100_A2Q3T7 2OG-Fe(II) oxygenase n=1 Tax=Medicago truncatula RepID=A2Q3T7_MEDTR	4e-174	84.31	AT4G36090.2|Symbols:|oxidoreductase, 2OG-Fe(II) oxygenase family protein|chr4:17078376-17080185 REVERSE LENGTH=452	3e-127	57.3	GO:0008150	biological process	NA	NA	GO:0005634	nucleus	PF03171	2OG-Fe(II) oxygenase superfamily	PTHR13069	UNCHARACTERIZED	KOG4176	Uncharacterized_conserved_protein
Glyma.08G187400	1.28756	0.0135872	4.11299	4.74936	3.47661	5.06302	4.45656	4.72848	3.80347	3.27179	3.35459	662	UniRef100_I1KUM8 Uncharacterized protein n=1 Tax=Glycine max RepID=I1KUM8_SOYBN	0	100	UniRef100_G7IPG3 Kinase-like protein n=2 Tax=Medicago truncatula RepID=G7IPG3_MEDTR	0	96.8	AT1G11050.1|Symbols:|Protein kinase superfamily protein|chr1:3681892-3683769 FORWARD LENGTH=625	0	101.76	GO:0006468 GO:0009693 GO:0009723 GO:0009738 GO:0035556	abscisic acid mediated signaling pathway; ethylene biosynthetic process; intracellular signal transduction; protein phosphorylation; response to ethylene stimulus	GO:0004672 GO:0004674 GO:0005524 GO:0016301 GO:0016772	ATP binding; kinase activity; protein kinase activity; protein serine/threonine kinase activity; transferase activity, transferring phosphorus-containing groups	GO:0005886	plasma membrane	PF00069	Protein kinase domain	PTHR24420	LEUCINE-RICH REPEAT RECEPTOR-LIKE PROTEIN KINASE	KOG1187	Serine/threonine_protein_kinase
Glyma.08G200500	0.792803	0.0127423	6.99876	7.38679	6.61073	7.52674	7.04164	7.592	6.62753	6.4688	6.73588	705	UniRef100_I1KV14 Uncharacterized protein n=1 Tax=Glycine max RepID=I1KV14_SOYBN	0	100	UniRef100_G7LGP7 Poly(A) polymerase n=1 Tax=Medicago truncatula RepID=G7LGP7_MEDTR	0	95.1	AT4G32850.9|Symbols:nPAP|nuclear poly(a) polymerase|chr4:15850134-15854351 FORWARD LENGTH=745	0	94.5	GO:0000911 GO:0000956 GO:0006351 GO:0006623 GO:0006944 GO:0016192 GO:0031123 GO:0043631	RNA 3'-end processing; RNA polyadenylation; cellular membrane fusion; cytokinesis by cell plate formation; nuclear-transcribed mRNA catabolic process; protein targeting to vacuole; transcription, DNA-dependent; vesicle-mediated transport	GO:0003723 GO:0004652 GO:0005515 GO:0016779	RNA binding; nucleotidyltransferase activity; polynucleotide adenylyltransferase activity; protein binding	GO:0005634	nucleus	PF04926 PF04928 PF01909	Poly(A) polymerase predicted RNA binding domain; Poly(A) polymerase central domain; Nucleotidyltransferase domain	PTHR10682	POLY(A) POLYMERASE	KOG2245	Poly(A)_polymerase_and_related_nucleotidyltransferases
Glyma.08G201300	1.45638	0.00487354	7.44836	8.14781	6.74891	8.65108	7.56958	8.22276	6.94134	6.52713	6.77826	1483	UniRef100_I1KV23 Uncharacterized protein n=1 Tax=Glycine max RepID=I1KV23_SOYBN	0	100	UniRef100_G7LGN0 ABC transporter family pleiotropic drug resistance protein n=2 Tax=Medicago truncatula RepID=G7LGN0_MEDTR	0	100.07	AT1G59870.1|Symbols:PEN3, PDR8, ATPDR8, ABCG36, ATABCG36|ABC-2 and Plant PDR ABC-type transporter family protein|chr1:22034661-22039844 FORWARD LENGTH=1469	0	99.59	GO:0000165 GO:0006612 GO:0006855 GO:0006995 GO:0009595 GO:0009627 GO:0009697 GO:0009737 GO:0009817 GO:0009862 GO:0009867 GO:0009963 GO:0010200 GO:0010310 GO:0010363 GO:0015691 GO:0030003 GO:0031347 GO:0031348 GO:0042344 GO:0042742 GO:0043900 GO:0050832 GO:0052544 GO:0070838 GO:0071366	MAPK cascade; cadmium ion transport; cellular cation homeostasis; cellular response to indolebutyric acid stimulus; cellular response to nitrogen starvation; defense response by callose deposition in cell wall; defense response to bacterium; defense response to fungus; defense response to fungus, incompatible interaction; detection of biotic stimulus; divalent metal ion transport; drug transmembr…	GO:0000166 GO:0005524 GO:0015086 GO:0016887 GO:0017111 GO:0042626	ATP binding; ATPase activity; ATPase activity, coupled to transmembrane movement of substances; cadmium ion transmembrane transporter activity; nucleoside-triphosphatase activity; nucleotide binding	GO:0005739 GO:0005774 GO:0005886 GO:0009507 GO:0009941 GO:0016020	chloroplast; chloroplast envelope; membrane; mitochondrion; plasma membrane; vacuolar membrane	PF01061 PF08370 PF00005	ABC-2 type transporter; Plant PDR ABC transporter associated; ABC transporter	PTHR19241	ATP-BINDING CASSETTE TRANSPORTER	KOG0065	Pleiotropic_drug_resistance_proteins_(PDR1-15),_ABC_superfamily
Glyma.08G202000	0.719668	0.0484801	4.64345	4.92933	4.35758	4.48919	5.82333	4.47548	4.41831	4.29829	4.35613	851	UniRef100_I1KV33 Uncharacterized protein n=2 Tax=Glycine max RepID=I1KV33_SOYBN	0	100.83	UniRef100_G7II12 Class III HD-Zip protein CNA1 n=1 Tax=Medicago truncatula RepID=G7II12_MEDTR	0	101.67	AT1G52150.1|Symbols:ATHB-15, ATHB15, CNA, ICU4|Homeobox-leucine zipper family protein / lipid-binding START domain-containing protein|chr1:19409913-19413961 REVERSE LENGTH=836	0	101.67	GO:0006355 GO:0006995 GO:0007155 GO:0009855 GO:0009887 GO:0009944 GO:0009965 GO:0010014 GO:0010051 GO:0010073 GO:0010075 GO:0010087 GO:0010089 GO:0010090 GO:0045010 GO:0048263 GO:0048439 GO:0048519 GO:0048765 GO:0071555 GO:0080060	actin nucleation; cell adhesion; cell wall organization; cellular response to nitrogen starvation; determination of bilateral symmetry; determination of dorsal identity; flower morphogenesis; integument development; leaf morphogenesis; meristem initiation; meristem maintenance; negative regulation of biological process; organ morphogenesis; phloem or xylem histogenesis; polarity specification of …	GO:0003677 GO:0003700 GO:0043565	DNA binding; sequence-specific DNA binding; sequence-specific DNA binding transcription factor activity	GO:0005634	nucleus	PF00046 PF01852 PF08670	Homeobox domain; START domain; MEKHLA domain	PTHR24326	FAMILY NOT NAMED	NA	NA
Glyma.08G205900	-0.75109	0.0246649	3.66841	3.2735	4.06331	3.70339	2.80274	3.31437	3.9645	4.23748	3.98795	132	UniRef100_C6SZF7 Uncharacterized protein n=1 Tax=Glycine max RepID=C6SZF7_SOYBN	3e-80	100	UniRef100_Q9LV56 Genomic DNA, chromosome 3, P1 clone: MOB24 n=2 Tax=Arabidopsis thaliana RepID=Q9LV56_ARATH	1e-17	54.36	AT3G24506.1|Symbols:|unknown protein; FUNCTIONS IN: molecular_function unknown; INVOLVED IN: biological_process unknown; LOCATED IN: chloroplast; EXPRESSED IN: 22 plant structures; EXPRESSED DURING: 14 growth stages; BEST Arabidopsis thaliana protein match is: unknown protein (TAIR:AT2G17240.1); Has 4864 Blast hits to 709 proteins in 125 species: Archae - 0; Bacteria - 592; Metazoa - 786; Fungi -…	1e-20	54.36	GO:0008150	biological process	GO:0003674	molecular function	GO:0009507 GO:0009536	chloroplast; plastid	NA	NA	NA	NA	NA	NA
Glyma.08G217600	0.629846	0.0304288	4.77592	5.09075	4.46108	5.12794	4.98571	5.1586	4.6114	4.31801	4.45384	282	UniRef100_I1KVK6 Uncharacterized protein n=1 Tax=Glycine max RepID=I1KVK6_SOYBN	0	100	UniRef100_G7JDA9 Ribonuclease CAF1 n=1 Tax=Medicago truncatula RepID=G7JDA9_MEDTR	5e-180	101.44	AT2G32070.1|Symbols:|Polynucleotidyl transferase, ribonuclease H-like superfamily protein|chr2:13640829-13641656 REVERSE LENGTH=275	1e-160	102.18	GO:0006499 GO:0009451	N-terminal protein myristoylation; RNA modification	GO:0003676 GO:0004540	nucleic acid binding; ribonuclease activity	GO:0005634	nucleus	PF04857	CAF1 family ribonuclease	PTHR10797	CCR4-NOT TRANSCRIPTION COMPLEX SUBUNIT	KOG0304	mRNA_deadenylase_subunit
Glyma.08G228800	1.29733	0.046271	3.58965	4.23033	2.94897	4.31104	4.26708	4.11287	2.97054	3.12282	2.75355	1182	UniRef100_K7L889 Uncharacterized protein n=1 Tax=Glycine max RepID=K7L889_SOYBN	0	100	UniRef100_G8A1Q9 Phospholipid-transporting ATPase n=1 Tax=Medicago truncatula RepID=G8A1Q9_MEDTR	0	100.09	AT5G04930.1|Symbols:ALA1|aminophospholipid ATPase 1|chr5:1445509-1449568 FORWARD LENGTH=1158	0	101.99	GO:0006612 GO:0006812 GO:0008152 GO:0009963 GO:0010363 GO:0015914	cation transport; metabolic process; phospholipid transport; positive regulation of flavonoid biosynthetic process; protein targeting to membrane; regulation of plant-type hypersensitive response	GO:0000166 GO:0000287 GO:0003824 GO:0004012 GO:0005515 GO:0005524 GO:0015662 GO:0016820 GO:0046872	ATP binding; ATPase activity, coupled to transmembrane movement of ions, phosphorylative mechanism; catalytic activity; hydrolase activity, acting on acid anhydrides, catalyzing transmembrane movement of substances; magnesium ion binding; metal ion binding; nucleotide binding; phospholipid-translocating ATPase activity; protein binding	GO:0005886 GO:0016020	membrane; plasma membrane	PF00702 PF00122	haloacid dehalogenase-like hydrolase; E1-E2 ATPase	PTHR24092	FAMILY NOT NAMED	KOG0206	P-type_ATPase
Glyma.08G235400	-2.49219	0.0385366	0.539405	-0.37514	1.45395	-0.618207	-0.187516	-0.319698	1.20357	0.340401	2.81788	204	UniRef100_I1KW54 Uncharacterized protein n=1 Tax=Glycine max RepID=I1KW54_SOYBN	9e-147	100	UniRef100_G7LCV1 Serine protease inhibitor n=1 Tax=Medicago truncatula RepID=G7LCV1_MEDTR	1e-72	98.53	AT1G73260.1|Symbols:ATKTI1, KTI1|kunitz trypsin inhibitor 1|chr1:27547410-27548057 REVERSE LENGTH=215	1e-18	93.95	GO:0009651 GO:0009751 GO:0010167 GO:0012501 GO:0015706 GO:0042542 GO:0042742	defense response to bacterium; nitrate transport; programmed cell death; response to hydrogen peroxide; response to nitrate; response to salicylic acid stimulus; response to salt stress	GO:0004866	endopeptidase inhibitor activity	GO:0005576 GO:0005739	extracellular region; mitochondrion	PF00197	Trypsin and protease inhibitor	NA	NA	NA	NA
Glyma.08G235600	0.867216	0.0117616	4.13723	4.57067	3.7038	4.65924	4.43613	4.61663	3.75395	3.49604	3.86139	391	UniRef100_I1KW55 Uncharacterized protein n=1 Tax=Glycine max RepID=I1KW55_SOYBN	0	100	UniRef100_G7IJ71 Protein kinase catalytic domain-containing protein n=1 Tax=Medicago truncatula RepID=G7IJ71_MEDTR	0	100	AT1G16670.1|Symbols:|Protein kinase superfamily protein|chr1:5697846-5699492 FORWARD LENGTH=390	2e-177	83.08	GO:0006468 GO:0009627 GO:0009697 GO:0009863 GO:0030968 GO:0031348 GO:0045087 GO:0046777	endoplasmic reticulum unfolded protein response; innate immune response; negative regulation of defense response; protein autophosphorylation; protein phosphorylation; salicylic acid biosynthetic process; salicylic acid mediated signaling pathway; systemic acquired resistance	GO:0004672 GO:0004674 GO:0005524 GO:0016301 GO:0016772	ATP binding; kinase activity; protein kinase activity; protein serine/threonine kinase activity; transferase activity, transferring phosphorus-containing groups	GO:0005886	plasma membrane	PF00069	Protein kinase domain	PTHR24420	LEUCINE-RICH REPEAT RECEPTOR-LIKE PROTEIN KINASE	KOG1187	Serine/threonine_protein_kinase
Glyma.08G254800	-1.97679	0.00956701	2.91013	1.95974	3.86052	1.64455	1.74365	2.491	3.9645	4.43096	3.18609	127	UniRef100_C6THG3 Uncharacterized protein n=1 Tax=Glycine max RepID=C6THG3_SOYBN	9e-84	100	UniRef100_O81775 Protein GLUTAMINE DUMPER 1 n=1 Tax=Arabidopsis thaliana RepID=GDU1_ARATH	3e-19	71.52	AT4G31730.1|Symbols:GDU1|glutamine dumper 1|chr4:15361207-15361683 FORWARD LENGTH=158	3e-22	71.52	GO:0010585 GO:0080143	glutamine secretion; regulation of amino acid export	GO:0005515	protein binding	GO:0005634 GO:0016020 GO:0016021	integral to membrane; membrane; nucleus	NA	NA	NA	NA	NA	NA
Glyma.08G282400	0.563742	0.0271354	5.59021	5.87144	5.30899	5.81179	5.92399	5.87853	5.30875	5.26133	5.3569	1002	UniRef100_K7L9G1 Uncharacterized protein n=1 Tax=Glycine max RepID=K7L9G1_SOYBN	0	98.58	UniRef100_G7LJC4 UDP-galactose:fucoside alpha-3-galactosyltransferase n=1 Tax=Medicago truncatula RepID=G7LJC4_MEDTR	0	51.05	AT1G70620.1|Symbols:|cyclin-related|chr1:26626634-26630755 FORWARD LENGTH=897	2e-61	100.67	GO:0008150	biological process	GO:0003674	molecular function	GO:0005634	nucleus	NA	NA	NA	NA	KOG2985	Uncharacterized_conserved_protein
Glyma.08G301200	1.02446	0.0486212	3.31064	3.82818	2.7931	3.97904	3.80774	3.69777	2.81021	2.4495	3.11959	1232	UniRef100_K7L9U4 Uncharacterized protein n=1 Tax=Glycine max RepID=K7L9U4_SOYBN	0	100	UniRef100_G7KDY8 Disease resistance-like protein n=1 Tax=Medicago truncatula RepID=G7KDY8_MEDTR	0	94.89	AT5G36930.1|Symbols:|Disease resistance protein (TIR-NBS-LRR class) family|chr5:14567771-14571907 REVERSE LENGTH=1188	6e-154	72.47	GO:0006952 GO:0007165	defense response; signal transduction	GO:0043531	ADP binding	GO:0005622 GO:0005737	cytoplasm; intracellular	PF01582 PF00931	TIR domain; NB-ARC domain	PTHR11017	LEUCINE-RICH REPEAT-CONTAINING PROTEIN	KOG4658	Apoptotic_ATPase
Glyma.08G302800	1.56839	0.0468082	2.20473	3.01708	1.39238	2.66388	3.20426	3.18309	0.444593	1.94033	1.79222	823	UniRef100_K7L9V7 Uncharacterized protein n=1 Tax=Glycine max RepID=K7L9V7_SOYBN	0	100	UniRef100_G7J016 DNA-directed RNA polymerase n=1 Tax=Medicago truncatula RepID=G7J016_MEDTR	8e-166	20.5	AT2G13370.1|Symbols:CHR5|chromatin remodeling 5|chr2:5544601-5555543 REVERSE LENGTH=1724	5e-130	23.38	GO:0006333	chromatin assembly or disassembly	GO:0003676 GO:0003677 GO:0003682 GO:0004386 GO:0005524	ATP binding; DNA binding; chromatin binding; helicase activity; nucleic acid binding	GO:0005634 GO:0009506	nucleus; plasmodesma	NA	NA	NA	NA	NA	NA
Glyma.08G305900	-1.20745	0.0385366	1.55455	0.968258	2.14085	1.29724	0.58091	1.02662	2.21986	2.17464	2.02805	366	UniRef100_I1KXY1 Uncharacterized protein n=1 Tax=Glycine max RepID=I1KXY1_SOYBN	0	102.24	UniRef100_Q9SD94 Mitochondrial transcription termination factor family protein n=1 Tax=Arabidopsis thaliana RepID=Q9SD94_ARATH	1e-72	80.74	AT5G07900.1|Symbols:|Mitochondrial transcription termination factor family protein|chr5:2520188-2521405 FORWARD LENGTH=405	1e-75	80.74	GO:0008150	biological process	GO:0003674	molecular function	GO:0009507 GO:0016020	chloroplast; membrane	PF02536	mTERF	PTHR13068	CGI-12 PROTEIN-RELATED	KOG1267	Mitochondrial_transcription_termination_factor,_mTERF
Glyma.08G319400	-4.63209	0.0453849	-1.82865	-2.44826	-1.20904	-2.44826	-2.44826	-2.44826	-0.611952	-1.65022	-1.36495	93	UniRef100_UPI0003DE7A1D PREDICTED: imidazole glycerol phosphate synthase hisHF, chloroplastic-like n=1 Tax=Glycine max RepID=UPI0003DE7A1D	3e-42	31.9	UniRef100_B9SVA2 Imidazole glycerol phosphate synthase subunit hisF n=1 Tax=Ricinus communis RepID=B9SVA2_RICCO	4e-34	12.44	AT4G26900.1|Symbols:AT-HF, HISN4|HIS HF|chr4:13515514-13519608 FORWARD LENGTH=592	3e-34	12.5	GO:0000105 GO:0008152 GO:0009220	histidine biosynthetic process; metabolic process; pyrimidine ribonucleotide biosynthetic process	GO:0000107 GO:0003824 GO:0016763 GO:0016833	catalytic activity; imidazoleglycerol-phosphate synthase activity; oxo-acid-lyase activity; transferase activity, transferring pentosyl groups	GO:0005737 GO:0009507 GO:0009536 GO:0009570	chloroplast; chloroplast stroma; cytoplasm; plastid	PF00977	Histidine biosynthesis protein	PTHR21235	IMIDAZOLE GLYCEROL PHOSPHATE SYNTHASE SUBUNIT HISF/H (IGP SYNTHASE SUBUNIT HISF/H)	NA	NA
Glyma.08G321200	2.69436	0.036692	0.210308	1.5222	-1.10159	0.94294	1.71	1.91367	0.170426	-2.44826	-1.02693	486	UniRef100_I1KYC5 Uncharacterized protein n=1 Tax=Glycine max RepID=I1KYC5_SOYBN	0	100	UniRef100_V5N8Y2 Aspartic proteinase nepenthesin-1 n=1 Tax=Phaseolus vulgaris RepID=V5N8Y2_PHAVU	0	98.13	AT5G10770.1|Symbols:|Eukaryotic aspartyl protease family protein|chr5:3403331-3405331 REVERSE LENGTH=474	7e-167	89.03	GO:0006508	proteolysis	GO:0003677 GO:0004190	DNA binding; aspartic-type endopeptidase activity	GO:0005576	extracellular region	PF00026	Eukaryotic aspartyl protease	PTHR13683	ASPARTYL PROTEASES	KOG1339	Aspartyl_protease
Glyma.08G323200	0.811588	0.00219453	3.93572	4.33498	3.53646	4.19991	4.44638	4.35865	3.53691	3.58009	3.49238	907	UniRef100_I1KYE4 Uncharacterized protein n=1 Tax=Glycine max RepID=I1KYE4_SOYBN	0	100	UniRef100_G7J1I4 NBS-containing resistance-like protein n=1 Tax=Medicago truncatula RepID=G7J1I4_MEDTR	0	92.47	AT3G07040.1|Symbols:RPM1, RPS3|NB-ARC domain-containing disease resistance protein|chr3:2226244-2229024 REVERSE LENGTH=926	1e-106	88.23	GO:0006952 GO:0009626	defense response; plant-type hypersensitive response	GO:0000166 GO:0005515 GO:0043531	ADP binding; nucleotide binding; protein binding	GO:0005886	plasma membrane	PF00931	NB-ARC domain	PTHR11017	LEUCINE-RICH REPEAT-CONTAINING PROTEIN	KOG4658	Apoptotic_ATPase
Glyma.08G337800	-0.877691	0.0378308	2.8075	2.3639	3.2511	2.78084	1.98786	2.32299	3.22794	3.10023	3.42513	423	UniRef100_I1KYQ9 Uncharacterized protein n=1 Tax=Glycine max RepID=I1KYQ9_SOYBN	6e-157	99.55	UniRef100_G7IY73 RNA-binding protein pno1 n=1 Tax=Medicago truncatula RepID=G7IY73_MEDTR	1e-132	85.02	AT3G13230.1|Symbols:|RNA-binding KH domain-containing protein|chr3:4270423-4271070 FORWARD LENGTH=215	7e-124	98.6	GO:0006364	rRNA processing	GO:0003723	RNA binding	GO:0005634	nucleus	PF00013	KH domain	PTHR12826	FAMILY NOT NAMED	KOG3273	Predicted_RNA-binding_protein_Pno1p_interacting_with_Nob1p_and_involved_in_26S_proteasome_assembly
Glyma.08G356300	0.545931	0.0343411	6.00077	6.27267	5.72887	6.27509	6.20937	6.33356	5.68076	5.74551	5.76035	351	UniRef100_UPI0003DEBAB3 PREDICTED: uncharacterized protein LOC100791202 isoform X6 n=1 Tax=Glycine max RepID=UPI0003DEBAB3	0	100	UniRef100_G7L2C2 Pm27 protein n=1 Tax=Medicago truncatula RepID=G7L2C2_MEDTR	0	98.03	AT3G24740.2|Symbols:|Protein of unknown function (DUF1644)|chr3:9032397-9033461 FORWARD LENGTH=354	2e-114	92.37	GO:0000956 GO:0008150	biological process; nuclear-transcribed mRNA catabolic process	GO:0003674	molecular function	GO:0005634	nucleus	PF07800	Protein of unknown function (DUF1644)	NA	NA	NA	NA
Glyma.08G365000	1.75415	0.0101364	1.23911	1.99904	0.479178	1.29724	2.83432	1.86555	0.314012	0.340401	0.78312	521	UniRef100_I1KZL2 Uncharacterized protein n=1 Tax=Glycine max RepID=I1KZL2_SOYBN	0	100	UniRef100_U5GG73 Cytochrome P450 family protein n=3 Tax=Populus trichocarpa RepID=U5GG73_POPTR	0	100	AT5G38450.1|Symbols:CYP735A1|cytochrome P450, family 735, subfamily A, polypeptide 1|chr5:15394000-15397233 REVERSE LENGTH=518	0	100	GO:0033466 GO:0055114	oxidation-reduction process; trans-zeatin biosynthetic process	GO:0005506 GO:0009055 GO:0016705 GO:0019825 GO:0020037	electron carrier activity; heme binding; iron ion binding; oxidoreductase activity, acting on paired donors, with incorporation or reduction of molecular oxygen; oxygen binding	NA	NA	PF00067	Cytochrome P450	PTHR24282	FAMILY NOT NAMED	KOG0157	Cytochrome_P450_CYP4/CYP19/CYP26_subfamilies
Glyma.08G367700	7.73554	0.0034662	-1.48776	-0.527247	-2.44826	-2.44826	2.89548	-2.02896	-2.44826	-2.44826	-2.44826	100	UniRef100_I1KZN2 Uncharacterized protein n=1 Tax=Glycine max RepID=I1KZN2_SOYBN	6e-66	100	UniRef100_G7JLX9 Queuine tRNA-ribosyltransferase n=1 Tax=Medicago truncatula RepID=G7JLX9_MEDTR	7e-28	20.82	NA	NA	NA	NA	NA	NA	NA	NA	NA	PF01702	Queuine tRNA-ribosyltransferase	PTHR11962	QUEUINE TRNA-RIBOSYLTRANSFERASE	NA	NA
Glyma.09G000700	-0.821655	0.0387237	6.15291	5.74314	6.56268	5.84575	5.8075	5.57616	6.42887	6.71915	6.54002	390	UniRef100_I1KZP9 Uncharacterized protein n=2 Tax=Glycine max RepID=I1KZP9_SOYBN	0	100	UniRef100_T2DLY7 60S ribosomal protein L3-like protein n=1 Tax=Phaseolus vulgaris RepID=T2DLY7_PHAVU	0	100	AT1G43170.8|Symbols:RP1|ribosomal protein 1|chr1:16266992-16268631 FORWARD LENGTH=389	0	99.49	GO:0001510 GO:0006412 GO:0009793	RNA methylation; embryo development ending in seed dormancy; translation	GO:0003735	structural constituent of ribosome	GO:0005618 GO:0005622 GO:0005730 GO:0005737 GO:0005773 GO:0005774 GO:0005829 GO:0005840 GO:0005886 GO:0009506 GO:0016020 GO:0022625 GO:0022626	cell wall; cytoplasm; cytosol; cytosolic large ribosomal subunit; cytosolic ribosome; intracellular; membrane; nucleolus; plasma membrane; plasmodesma; ribosome; vacuolar membrane; vacuole	PF00297	Ribosomal protein L3	PTHR11363	60S RIBOSOMAL PROTEIN L3-RELATED	KOG0746	60S_ribosomal_protein_L3_and_related_proteins
Glyma.09G002600	0.797743	0.00494145	5.35609	5.75762	4.95457	5.72505	5.91663	5.63116	5.22491	4.86543	4.77335	741	UniRef100_K7LB30 Uncharacterized protein n=1 Tax=Glycine max RepID=K7LB30_SOYBN	0	100	UniRef100_A6YAQ1 Ethylene receptor n=1 Tax=Glycine max RepID=A6YAQ1_SOYBN	0	102.49	AT1G66340.1|Symbols:ETR1, EIN1, ETR, AtETR1|Signal transduction histidine kinase, hybrid-type, ethylene sensor|chr1:24734698-24737366 FORWARD LENGTH=738	0	100	GO:0002237 GO:0006952 GO:0007623 GO:0009408 GO:0009625 GO:0009651 GO:0009690 GO:0009723 GO:0009727 GO:0009733 GO:0009736 GO:0009737 GO:0009739 GO:0009871 GO:0010105 GO:0010119 GO:0010182 GO:0042742 GO:0050665 GO:0052544 GO:0071281 GO:1900140	cellular response to iron ion; circadian rhythm; cytokinin mediated signaling pathway; cytokinin metabolic process; defense response; defense response by callose deposition in cell wall; defense response to bacterium; detection of ethylene stimulus; hydrogen peroxide biosynthetic process; jasmonic acid and ethylene-dependent systemic resistance, ethylene mediated signaling pathway; negative regul…	GO:0000155 GO:0000156 GO:0004673 GO:0004871 GO:0005515 GO:0005524 GO:0016772 GO:0042802 GO:0051740	ATP binding; ethylene binding; identical protein binding; phosphorelay response regulator activity; phosphorelay sensor kinase activity; protein binding; protein histidine kinase activity; signal transducer activity; transferase activity, transferring phosphorus-containing groups	GO:0005783 GO:0005789 GO:0016020	endoplasmic reticulum; endoplasmic reticulum membrane; membrane	PF01590 PF02518 PF00512 PF00072	GAF domain; Histidine kinase-, DNA gyrase B-, and HSP90-like ATPase; His Kinase A (phospho-acceptor) domain; Response regulator receiver domain	PTHR24423	TWO-COMPONENT SENSOR HISTIDINE KINASE	KOG0519	Sensory_transduction_histidine_kinase
Glyma.09G005900	-3.46916	0.0282456	-0.789416	-1.90562	0.326786	-1.99929	-1.26931	-2.44826	-0.373176	0.486939	0.866596	286	UniRef100_I1MFJ5 Uncharacterized protein n=1 Tax=Glycine max RepID=I1MFJ5_SOYBN	1e-165	75.07	UniRef100_D7ME84 Pectate lyase family protein n=1 Tax=Arabidopsis lyrata subsp. lyrata RepID=D7ME84_ARALL	3e-111	64.97	AT1G11920.1|Symbols:|Pectin lyase-like superfamily protein|chr1:4023667-4025097 REVERSE LENGTH=384	1e-117	69.53	GO:0008150	biological process	GO:0016829 GO:0030570	lyase activity; pectate lyase activity	GO:0005576	extracellular region	PF00544	Pectate lyase	NA	NA	NA	NA
Glyma.09G026900	1.36396	0.030864	3.41783	4.01931	2.81636	3.46203	4.89129	3.70462	2.76093	2.95668	2.73145	544	UniRef100_I1L0H6 Uncharacterized protein n=1 Tax=Glycine max RepID=I1L0H6_SOYBN	0	100	UniRef100_G7IML7 Reticuline oxidase-like protein n=1 Tax=Medicago truncatula RepID=G7IML7_MEDTR	0	99.27	AT1G30760.1|Symbols:|FAD-binding Berberine family protein|chr1:10918321-10920441 FORWARD LENGTH=534	0	94.19	GO:0055114	oxidation-reduction process	GO:0003824 GO:0008762 GO:0009055 GO:0016491 GO:0016614 GO:0050660	UDP-N-acetylmuramate dehydrogenase activity; catalytic activity; electron carrier activity; flavin adenine dinucleotide binding; oxidoreductase activity; oxidoreductase activity, acting on CH-OH group of donors	GO:0005737	cytoplasm	PF01565 PF08031	FAD binding domain ; Berberine and berberine like	PTHR11748	D-LACTATE DEHYDROGENASE	NA	NA
Glyma.09G029400	-0.970058	0.00916805	3.58958	3.10453	4.07462	3.37169	2.92511	3.0168	4.01792	4.16312	4.04282	497	UniRef100_UPI000189D653 PREDICTED: ent-kaurenoic acid oxidase 2 n=1 Tax=Glycine max RepID=UPI000189D653	0	100	UniRef100_Q84ZW1 Ent-kaurenoic acid oxidase n=1 Tax=Pisum sativum RepID=Q84ZW1_PEA	0	100.2	AT1G05160.1|Symbols:CYP88A3, ATKAO1, KAO1|cytochrome P450, family 88, subfamily A, polypeptide 3|chr1:1487640-1489828 REVERSE LENGTH=490	0	98.78	GO:0009686 GO:0055114	gibberellin biosynthetic process; oxidation-reduction process	GO:0004497 GO:0005506 GO:0009055 GO:0016705 GO:0019825 GO:0020037 GO:0051777	electron carrier activity; ent-kaurenoate oxidase activity; heme binding; iron ion binding; monooxygenase activity; oxidoreductase activity, acting on paired donors, with incorporation or reduction of molecular oxygen; oxygen binding	GO:0005783	endoplasmic reticulum	PF00067	Cytochrome P450	PTHR24286	FAMILY NOT NAMED	KOG0157	Cytochrome_P450_CYP4/CYP19/CYP26_subfamilies
Glyma.09G029800	1.32913	0.0282456	3.46047	4.1804	2.74054	4.12998	4.33489	4.07634	3.43062	2.95668	1.8343	515	UniRef100_K7LBI7 Uncharacterized protein n=2 Tax=Glycine max RepID=K7LBI7_SOYBN	0	99.8	UniRef100_B9I0X2 WRKY transcription factor 35 family protein n=1 Tax=Populus trichocarpa RepID=B9I0X2_POPTR	8e-142	109.33	AT1G30650.1|Symbols:WRKY14, ATWRKY14, AR411|WRKY DNA-binding protein 14|chr1:10868612-10870973 FORWARD LENGTH=430	6e-91	112.56	GO:0006355 GO:0010413 GO:0045492	glucuronoxylan metabolic process; regulation of transcription, DNA-dependent; xylan biosynthetic process	GO:0003700 GO:0043565	sequence-specific DNA binding; sequence-specific DNA binding transcription factor activity	GO:0005634	nucleus	PF03106	WRKY DNA -binding domain	NA	NA	NA	NA
Glyma.09G046400	-1.59704	0.0091502	2.34838	1.57868	3.11808	1.54885	1.32165	1.86555	2.97054	2.93131	3.4524	366	UniRef100_UPI000189D22F PREDICTED: protein SRG1 n=1 Tax=Glycine max RepID=UPI000189D22F	0	100	UniRef100_B9HSC7 Oxidoreductase family protein n=1 Tax=Populus trichocarpa RepID=B9HSC7_POPTR	0	99.45	AT3G21420.1|Symbols:|2-oxoglutarate (2OG) and Fe(II)-dependent oxygenase superfamily protein|chr3:7541579-7543221 FORWARD LENGTH=364	0	98.63	GO:0008152 GO:0055114	metabolic process; oxidation-reduction process	GO:0016491 GO:0016706	oxidoreductase activity; oxidoreductase activity, acting on paired donors, with incorporation or reduction of molecular oxygen, 2-oxoglutarate as one donor, and incorporation of one atom each of oxygen into both donors	GO:0005737	cytoplasm	PF03171	2OG-Fe(II) oxygenase superfamily	PTHR10209	OXIDOREDUCTASE, 2OG-FE(II) OXYGENASE FAMILY PROTEIN	KOG0143	Iron/ascorbate_family_oxidoreductases
Glyma.09G048700	-4.673	0.0144544	-0.355538	-1.16832	0.457244	-1.99929	-0.0659354	-1.43974	-0.89824	-2.44826	4.71824	504	UniRef100_K7LBV1 Uncharacterized protein n=1 Tax=Glycine max RepID=K7LBV1_SOYBN	0	100.4	UniRef100_Q2LAL0 Cytochrome P450 monooxygenase CYP81E11 n=1 Tax=Glycine max RepID=Q2LAL0_SOYBN	0	99.6	AT4G37340.1|Symbols:CYP81D3|cytochrome P450, family 81, subfamily D, polypeptide 3|chr4:17564953-17566706 REVERSE LENGTH=500	0	100	GO:0055114	oxidation-reduction process	GO:0005506 GO:0009055 GO:0016705 GO:0019825 GO:0020037	electron carrier activity; heme binding; iron ion binding; oxidoreductase activity, acting on paired donors, with incorporation or reduction of molecular oxygen; oxygen binding	NA	NA	PF00067	Cytochrome P450	PTHR24298	FAMILY NOT NAMED	KOG0156	Cytochrome_P450_CYP2_subfamily
Glyma.09G052000	1.03904	0.020724	3.7162	4.23381	3.19858	4.16806	4.44126	4.09211	3.41478	2.93131	3.24966	987	UniRef100_I1L166 Uncharacterized protein n=1 Tax=Glycine max RepID=I1L166_SOYBN	0	100	UniRef100_G7INF6 Copper-transporting ATPase RAN1 n=1 Tax=Medicago truncatula RepID=G7INF6_MEDTR	0	96.2	AT5G44790.1|Symbols:RAN1, HMA7|copper-exporting ATPase / responsive-to-antagonist 1 / copper-transporting ATPase (RAN1)|chr5:18075846-18079817 REVERSE LENGTH=1001	0	98.5	GO:0000041 GO:0000303 GO:0006487 GO:0006754 GO:0006812 GO:0006825 GO:0007165 GO:0008152 GO:0008219 GO:0009723 GO:0009755 GO:0009863 GO:0009873 GO:0010119 GO:0030001 GO:0046034	ATP biosynthetic process; ATP metabolic process; cation transport; cell death; copper ion transport; ethylene mediated signaling pathway; hormone-mediated signaling pathway; metabolic process; metal ion transport; protein N-linked glycosylation; regulation of stomatal movement; response to ethylene stimulus; response to superoxide; salicylic acid mediated signaling pathway; signal transduction; t…	GO:0000166 GO:0003824 GO:0005375 GO:0005507 GO:0005524 GO:0015662 GO:0016820 GO:0043682 GO:0046872	ATP binding; ATPase activity, coupled to transmembrane movement of ions, phosphorylative mechanism; catalytic activity; copper-transporting ATPase activity; copper ion binding; copper ion transmembrane transporter activity; hydrolase activity, acting on acid anhydrides, catalyzing transmembrane movement of substances; metal ion binding; nucleotide binding	GO:0005768 GO:0005794 GO:0005802 GO:0016020 GO:0016021	Golgi apparatus; endosome; integral to membrane; membrane; trans-Golgi network	PF00702 PF00403 PF00122	haloacid dehalogenase-like hydrolase; Heavy-metal-associated domain; E1-E2 ATPase	PTHR24093	FAMILY NOT NAMED	KOG0207	Cation_transport_ATPase
Glyma.09G072200	0.892425	0.036692	5.47614	5.92101	5.03128	5.93679	6.03518	5.79106	4.95052	4.97505	5.16826	1126	UniRef100_I1L1T2 Auxin response factor n=1 Tax=Glycine max RepID=I1L1T2_SOYBN	0	100	UniRef100_I1L1T2 Auxin response factor n=1 Tax=Glycine max RepID=I1L1T2_SOYBN	0	100	AT1G19220.1|Symbols:ARF19, IAA22, ARF11|auxin response factor 19|chr1:6628395-6632779 REVERSE LENGTH=1086	0	44.94	GO:0006355 GO:0007155 GO:0009723 GO:0009725 GO:0009733 GO:0009741 GO:0010090 GO:0010311 GO:0010583 GO:0045010 GO:0048366 GO:0048527 GO:0048765 GO:0071555	actin nucleation; cell adhesion; cell wall organization; lateral root development; lateral root formation; leaf development; regulation of transcription, DNA-dependent; response to auxin stimulus; response to brassinosteroid stimulus; response to cyclopentenone; response to ethylene stimulus; response to hormone stimulus; root hair cell differentiation; trichome morphogenesis	GO:0003677 GO:0003700 GO:0043565 GO:0046983	DNA binding; protein dimerization activity; sequence-specific DNA binding; sequence-specific DNA binding transcription factor activity	GO:0005634	nucleus	PF02309 PF06507 PF02362	AUX/IAA family; Auxin response factor; B3 DNA binding domain	NA	NA	NA	NA
Glyma.09G096800	2.06044	0.00448924	2.03261	2.66588	1.39934	1.61335	4.75767	1.62661	0.873427	2.03867	1.28594	598	UniRef100_K7LCU0 Uncharacterized protein n=1 Tax=Glycine max RepID=K7LCU0_SOYBN	0	100	UniRef100_Q8VYL1 Adenylate kinase family protein n=3 Tax=Arabidopsis thaliana RepID=Q8VYL1_ARATH	0	89.97	AT5G35170.1|Symbols:|adenylate kinase family protein|chr5:13419278-13423482 FORWARD LENGTH=588	0	89.97	GO:0006139 GO:0006354 GO:0009061 GO:0009117 GO:0015979 GO:0046939	DNA-dependent transcription, elongation; anaerobic respiration; nucleobase-containing compound metabolic process; nucleotide metabolic process; nucleotide phosphorylation; photosynthesis	GO:0004017 GO:0005524 GO:0016776 GO:0019201 GO:0019205	ATP binding; adenylate kinase activity; nucleobase-containing compound kinase activity; nucleotide kinase activity; phosphotransferase activity, phosphate group as acceptor	GO:0009507 GO:0009534 GO:0009535 GO:0009941	chloroplast; chloroplast envelope; chloroplast thylakoid; chloroplast thylakoid membrane	PF00406 PF09353	Adenylate kinase; Domain of unknown function (DUF1995)	PTHR23359	NUCLEOTIDE KINASE	KOG3078	Adenylate_kinase
Glyma.09G098300	-0.633645	0.021855	4.99036	4.6773	5.30343	4.73004	4.49165	4.8102	5.07672	5.32605	5.50753	491	UniRef100_I1L2E0 Uncharacterized protein n=1 Tax=Glycine max RepID=I1L2E0_SOYBN	0	100	UniRef100_D0PX88 Roothairless1/slippery n=1 Tax=Lotus japonicus RepID=D0PX88_LOTJA	6e-145	113.99	AT2G24260.1|Symbols:LRL1|LJRHL1-like 1|chr2:10319646-10322177 REVERSE LENGTH=350	2e-90	85.71	GO:0006355 GO:0080147	regulation of transcription, DNA-dependent; root hair cell development	GO:0003677 GO:0003700	DNA binding; sequence-specific DNA binding transcription factor activity	GO:0005634	nucleus	PF00010	Helix-loop-helix DNA-binding domain	PTHR16223	FAMILY NOT NAMED	NA	NA
Glyma.09G102400	5.02964	3.16e-06	0.835035	1.77598	-0.10591	-0.477195	6.24064	-0.435501	-0.373176	-0.217542	0.27299	156	UniRef100_I1L2G1 Uncharacterized protein n=1 Tax=Glycine max RepID=I1L2G1_SOYBN	1e-109	100	UniRef100_Q9AXU0 Major latex-like protein n=1 Tax=Prunus persica RepID=Q9AXU0_PRUPE	2e-51	93.59	AT1G70850.2|Symbols:MLP34|MLP-like protein 34|chr1:26715673-26716744 REVERSE LENGTH=236	6e-46	63.14	GO:0006952	defense response	GO:0003674	molecular function	GO:0005737	cytoplasm	PF00407	Pathogenesis-related protein Bet v I family	NA	NA	NA	NA
Glyma.09G104200	0.838272	0.0232414	5.26033	5.68102	4.83964	5.67115	5.71934	5.65259	5.02547	4.83839	4.65507	287	UniRef100_UPI0003DE8E1A PREDICTED: uncharacterized protein LOC100816913 isoform X2 n=1 Tax=Glycine max RepID=UPI0003DE8E1A	1e-141	98.59	UniRef100_B6U7F9 Arginine/serine-rich splicing factor SCL25B transcript I n=1 Tax=Zea mays RepID=B6U7F9_MAIZE	2e-63	87.56	AT1G55310.2|Symbols:SR33, ATSCL33, SCL33, At-SCL33|SC35-like splicing factor 33|chr1:20630676-20632567 FORWARD LENGTH=220	4e-62	90.91	GO:0000278 GO:0000398 GO:0006355 GO:0006396 GO:0008380 GO:0030422 GO:0035196 GO:0043687 GO:0045893	RNA processing; RNA splicing; mRNA splicing, via spliceosome; mitotic cell cycle; positive regulation of transcription, DNA-dependent; post-translational protein modification; production of miRNAs involved in gene silencing by miRNA; production of siRNA involved in RNA interference; regulation of transcription, DNA-dependent	GO:0003723 GO:0005515 GO:0042802	RNA binding; identical protein binding; protein binding	GO:0005634 GO:0005730 GO:0005886 GO:0016607 GO:0035061	interchromatin granule; nuclear speck; nucleolus; nucleus; plasma membrane	PF00076	RNA recognition motif. (a.k.a. RRM, RBD, or RNP domain)	PTHR23147	SERINE/ARGININE RICH SPLICING FACTOR	KOG0131	Splicing_factor_3b,_subunit_4
Glyma.09G129100	2.19759	0.0311486	0.105872	1.00833	-0.79659	0.94294	0.851703	1.23036	-0.89824	-0.464604	-1.02693	373	UniRef100_K7LDJ8 Uncharacterized protein n=1 Tax=Glycine max RepID=K7LDJ8_SOYBN	0	100	UniRef100_G7IDY1 WRKY transcription factor n=1 Tax=Medicago truncatula RepID=G7IDY1_MEDTR	5e-80	92.31	AT5G52830.1|Symbols:WRKY27, ATWRKY27|WRKY DNA-binding protein 27|chr5:21410996-21412218 FORWARD LENGTH=348	2e-50	27.59	GO:0006355 GO:0007263 GO:0009739 GO:0042742 GO:0045892	defense response to bacterium; negative regulation of transcription, DNA-dependent; nitric oxide mediated signal transduction; regulation of transcription, DNA-dependent; response to gibberellin stimulus	GO:0003700 GO:0005515 GO:0043565	protein binding; sequence-specific DNA binding; sequence-specific DNA binding transcription factor activity	GO:0005634	nucleus	PF03106	WRKY DNA -binding domain	NA	NA	NA	NA
Glyma.09G131100	-1.25212	0.0354095	3.60126	2.95801	4.24451	3.47944	2.5409	2.8537	4.30254	4.11885	4.31214	109	UniRef100_C6T0E9 Uncharacterized protein n=2 Tax=Glycine max RepID=C6T0E9_SOYBN	9e-71	100	NA	NA	NA	AT1G01490.2|Symbols:|Heavy metal transport/detoxification superfamily protein|chr1:180401-182066 REVERSE LENGTH=177	7e-21	39.55	GO:0030001	metal ion transport	GO:0046872	metal ion binding	GO:0005634	nucleus	PF00403	Heavy-metal-associated domain	PTHR22814	COPPER TRANSPORT PROTEIN ATOX1-RELATED	KOG1603	Copper_chaperone
Glyma.09G146500	0.969975	0.0467603	4.87903	5.35456	4.4035	5.16607	5.65889	5.23871	4.26768	4.47553	4.46727	341	UniRef100_I1L3E1 Uncharacterized protein n=1 Tax=Glycine max RepID=I1L3E1_SOYBN	0	100	UniRef100_K9JTW2 BCL-2-associated athanogene n=1 Tax=Malus hupehensis RepID=K9JTW2_9ROSA	8e-135	89.05	AT5G52060.1|Symbols:ATBAG1, BAG1|BCL-2-associated athanogene 1|chr5:21152449-21153741 REVERSE LENGTH=342	2e-112	88.3	GO:0006833 GO:0009651 GO:0009750 GO:0030003 GO:0048767 GO:0070838	cellular cation homeostasis; divalent metal ion transport; response to fructose stimulus; response to salt stress; root hair elongation; water transport	GO:0051087	chaperone binding	GO:0005739	mitochondrion	PF00240 PF02179	Ubiquitin family; BAG domain	PTHR12329	BCL2-ASSOCIATED ATHANOGENE	KOG4361	BCL2-associated_athanogene-like_proteins_and_related_BAG_family_chaperone_regulators
Glyma.09G209400	1.97996	0.00093711	4.85868	5.90039	3.81697	5.74138	6.04533	5.91445	4.60443	3.62826	3.21823	416	UniRef100_K7LF52 Uncharacterized protein n=1 Tax=Glycine max RepID=K7LF52_SOYBN	0	100	UniRef100_U5G3G7 Lipase class 3 family protein n=1 Tax=Populus trichocarpa RepID=U5G3G7_POPTR	9e-78	43.49	AT4G16070.1|Symbols:|Mono-/di-acylglycerol lipase, N-terminal;Lipase, class 3|chr4:9096808-9100596 REVERSE LENGTH=654	8e-76	38.99	GO:0006629 GO:0016042	lipid catabolic process; lipid metabolic process	GO:0004091 GO:0004806	carboxylesterase activity; triglyceride lipase activity	GO:0005886	plasma membrane	PF01764	Lipase (class 3)	PTHR21493	CGI-141-RELATED/LIPASE CONTAINING PROTEIN	NA	NA
Glyma.09G213300	-0.953635	0.0495926	2.28195	1.82254	2.74137	2.20105	1.52885	1.73771	2.83424	2.37616	3.0137	564	UniRef100_I1L559 Uncharacterized protein n=1 Tax=Glycine max RepID=I1L559_SOYBN	0	100	UniRef100_G7K6U4 Replication protein A1-like protein n=2 Tax=Medicago truncatula RepID=G7K6U4_MEDTR	3e-80	41.81	AT4G19130.1|Symbols:|Replication factor-A protein 1-related|chr4:10466618-10469092 REVERSE LENGTH=784	2e-26	20.79	GO:0006260 GO:0006302 GO:0010332	DNA replication; double-strand break repair; response to gamma radiation	GO:0003676 GO:0003677 GO:0008270	DNA binding; nucleic acid binding; zinc ion binding	GO:0005634	nucleus	PF04057	Replication factor-A protein 1, N-terminal domain	PTHR23273	REPLICATION FACTOR A 1, RFA1	NA	NA
Glyma.09G245900	2.98268	0.0456004	0.522298	1.84211	-0.79751	1.64455	2.6514	1.23036	0.0109525	-1.65022	-0.753258	454	UniRef100_I1L657 Uncharacterized protein n=1 Tax=Glycine max RepID=I1L657_SOYBN	0	100	UniRef100_A2Q5W6 UDP-glucose glucosyltransferase n=1 Tax=Medicago truncatula RepID=A2Q5W6_MEDTR	0	95.91	AT1G05680.1|Symbols:UGT74E2|Uridine diphosphate glycosyltransferase 74E2|chr1:1703196-1704639 REVERSE LENGTH=453	3e-130	97.13	GO:0008152 GO:0009407 GO:0010016 GO:0010583 GO:0042631 GO:0070301 GO:0071215 GO:0071475 GO:0080024 GO:0080167	cellular hyperosmotic salinity response; cellular response to abscisic acid stimulus; cellular response to hydrogen peroxide; cellular response to water deprivation; indolebutyric acid metabolic process; metabolic process; response to cyclopentenone; response to karrikin; shoot system morphogenesis; toxin catabolic process	GO:0008194 GO:0016757 GO:0016758 GO:0035251 GO:0052638	UDP-glucosyltransferase activity; UDP-glycosyltransferase activity; indole-3-butyrate beta-glucosyltransferase activity; transferase activity, transferring glycosyl groups; transferase activity, transferring hexosyl groups	GO:0005575	cellular component	PF00201	UDP-glucoronosyl and UDP-glucosyl transferase	PTHR11926	GLUCOSYL/GLUCURONOSYL TRANSFERASES	KOG1192	UDP-glucuronosyl_and_UDP-glucosyl_transferase
Glyma.09G256800	1.0589	0.0145356	4.37351	4.9108	3.83622	5.08878	4.7411	4.90252	4.1482	3.97724	3.38322	172	UniRef100_I1L6H3 Uncharacterized protein n=1 Tax=Glycine max RepID=I1L6H3_SOYBN	1e-120	100	UniRef100_G9DD71 Ubiquitin-protein ligase E3 n=1 Tax=Jatropha curcas RepID=G9DD71_JATCU	4e-55	96.49	AT3G61460.1|Symbols:BRH1|brassinosteroid-responsive RING-H2|chr3:22741701-22742213 REVERSE LENGTH=170	8e-58	95.29	GO:0009741 GO:0010200 GO:0030003 GO:0070838	cellular cation homeostasis; divalent metal ion transport; response to brassinosteroid stimulus; response to chitin	GO:0008270	zinc ion binding	GO:0005634	nucleus	PF00097	Zinc finger, C3HC4 type (RING finger)	PTHR22764	RING FINGER DOMAIN-CONTAINING	NA	NA
Glyma.09G258000	1.13037	0.0336397	4.0266	4.6023	3.4509	4.90451	4.4717	4.4307	3.79125	2.93131	3.63013	374	UniRef100_I1L6I6 Uncharacterized protein n=1 Tax=Glycine max RepID=I1L6I6_SOYBN	0	100	UniRef100_A5YT86 OAS-TL3 cysteine synthase n=1 Tax=Glycine max RepID=A5YT86_SOYBN	0	100.27	AT3G61440.1|Symbols:ATCYSC1, ARATH;BSAS3;1, CYSC1|cysteine synthase C1|chr3:22735885-22737792 FORWARD LENGTH=368	0	101.36	GO:0006096 GO:0006535 GO:0006833 GO:0006972 GO:0007030 GO:0008152 GO:0009266 GO:0009651 GO:0009684 GO:0009750 GO:0019288 GO:0019344 GO:0019499 GO:0019500 GO:0019761 GO:0032880 GO:0042744 GO:0046686 GO:0051410 GO:0080147	Golgi organization; cyanide catabolic process; cyanide metabolic process; cysteine biosynthetic process; cysteine biosynthetic process from serine; detoxification of nitrogen compound; glucosinolate biosynthetic process; glycolysis; hydrogen peroxide catabolic process; hyperosmotic response; indoleacetic acid biosynthetic process; isopentenyl diphosphate biosynthetic process, mevalonate-independe…	GO:0003824 GO:0004124 GO:0005507 GO:0030170 GO:0050017	L-3-cyanoalanine synthase activity; catalytic activity; copper ion binding; cysteine synthase activity; pyridoxal phosphate binding	GO:0005739 GO:0009507	chloroplast; mitochondrion	PF00291	Pyridoxal-phosphate dependent enzyme	PTHR10314	SER/THR DEHYDRATASE, TRP SYNTHASE	KOG1252	Cystathionine_beta-synthase_and_related_enzymes
Glyma.09G266000	2.2796	0.00449973	3.01789	3.99978	2.036	3.45325	5.33386	3.21225	2.18292	1.46209	2.463	749	UniRef100_UPI0003DEAF21 PREDICTED: xylem serine proteinase 1-like n=1 Tax=Glycine max RepID=UPI0003DEAF21	0	100	UniRef100_G7L1F8 Xylem serine proteinase n=1 Tax=Medicago truncatula RepID=G7L1F8_MEDTR	0	79.89	AT4G00230.1|Symbols:XSP1|xylem serine peptidase 1|chr4:93935-97289 FORWARD LENGTH=749	0	95.99	GO:0006508 GO:0008152 GO:0043086	metabolic process; negative regulation of catalytic activity; proteolysis	GO:0004252 GO:0042802	identical protein binding; serine-type endopeptidase activity	GO:0005576 GO:0005618 GO:0009505	cell wall; extracellular region; plant-type cell wall	PF05922 PF00082	Peptidase inhibitor I9; Subtilase family	PTHR10795	PROPROTEIN CONVERTASE SUBTILISIN/KEXIN	NA	NA
Glyma.10G024500	0.462918	0.0342344	5.14556	5.37569	4.91543	5.36651	5.43259	5.32798	4.96147	4.96883	4.81598	1390	UniRef100_K7LH02 Uncharacterized protein n=1 Tax=Glycine max RepID=K7LH02_SOYBN	0	100	UniRef100_B9T4A6 Glutathione peroxidase n=1 Tax=Ricinus communis RepID=B9T4A6_RICCO	0	87.36	AT3G63070.1|Symbols:|Tudor/PWWP/MBT domain-containing protein|chr3:23302667-23309575 FORWARD LENGTH=1347	1e-115	47.07	GO:0008150	biological process	GO:0003674	molecular function	GO:0005634	nucleus	PF00855	PWWP domain	PTHR12550	HEPATOMA-DERIVED GROWTH FACTOR-RELATED	NA	NA
Glyma.10G029600	1.6623	0.0173649	4.1697	5.17995	3.15945	5.15528	4.70739	5.67719	3.60831	4.41274	1.45729	342	UniRef100_K7LH36 Uncharacterized protein n=1 Tax=Glycine max RepID=K7LH36_SOYBN	0	100	UniRef100_K4HFU8 Heat shock transcription factor HSFA6b n=1 Tax=Glycine max RepID=K4HFU8_SOYBN	0	100	AT3G22830.1|Symbols:AT-HSFA6B, HSFA6B|heat shock transcription factor A6B|chr3:8078981-8080895 FORWARD LENGTH=406	6e-106	76.85	GO:0006355 GO:0009407	regulation of transcription, DNA-dependent; toxin catabolic process	GO:0003677 GO:0003700 GO:0043565	DNA binding; sequence-specific DNA binding; sequence-specific DNA binding transcription factor activity	GO:0005634	nucleus	PF00447	HSF-type DNA-binding	PTHR10015	HEAT SHOCK TRANSCRIPTION FACTOR	KOG0627	Heat_shock_transcription_factor
Glyma.10G051100	0.934557	0.00216623	5.31677	5.78038	4.85316	5.81007	5.95305	5.57802	4.93949	4.71741	4.90258	307	UniRef100_I1L8T7 Uncharacterized protein n=3 Tax=rosids RepID=I1L8T7_SOYBN	0	100	UniRef100_Q1EC66 Polyubiquitin 3 n=3 Tax=Camelineae RepID=UBQ3_ARATH	0	100	AT5G03240.3|Symbols:UBQ3|polyubiquitin 3|chr5:771976-772896 REVERSE LENGTH=306	0	100	GO:0006464 GO:0006511 GO:0006623 GO:0010224 GO:0016192	cellular protein modification process; protein targeting to vacuole; response to UV-B; ubiquitin-dependent protein catabolic process; vesicle-mediated transport	NA	NA	GO:0005622 GO:0005773	intracellular; vacuole	PF00240	Ubiquitin family	PTHR10666	UBIQUITIN	KOG0005	Ubiquitin-like_protein
Glyma.10G051300	1.58409	0.0332849	2.58595	3.36333	1.80856	3.38098	3.38572	3.3233	1.47206	2.03867	1.91495	96	UniRef100_K7LHJ6 Uncharacterized protein n=1 Tax=Glycine max RepID=K7LHJ6_SOYBN	6e-61	100	NA	NA	NA	NA	NA	NA	NA	NA	NA	NA	NA	NA	NA	NA	NA	NA	NA	NA
Glyma.10G063000	1.71467	0.0219179	4.37428	5.32675	3.42181	5.46156	5.32555	5.19313	4.47289	2.79727	2.99527	383	UniRef100_I1L942 Uncharacterized protein n=1 Tax=Glycine max RepID=I1L942_SOYBN	0	100	UniRef100_G7IA68 Naringenin,2-oxoglutarate 3-dioxygenase n=1 Tax=Medicago truncatula RepID=G7IA68_MEDTR	0	98.67	AT2G36690.1|Symbols:|2-oxoglutarate (2OG) and Fe(II)-dependent oxygenase superfamily protein|chr2:15379930-15381987 FORWARD LENGTH=366	3e-169	103.55	GO:0009058 GO:0055114	biosynthetic process; oxidation-reduction process	GO:0016491 GO:0016706	oxidoreductase activity; oxidoreductase activity, acting on paired donors, with incorporation or reduction of molecular oxygen, 2-oxoglutarate as one donor, and incorporation of one atom each of oxygen into both donors	GO:0005737	cytoplasm	PF03171	2OG-Fe(II) oxygenase superfamily	PTHR10209	OXIDOREDUCTASE, 2OG-FE(II) OXYGENASE FAMILY PROTEIN	KOG0143	Iron/ascorbate_family_oxidoreductases
Glyma.10G081900	1.86251	0.00955454	3.00636	4.01313	1.9996	4.24132	3.77557	4.02249	2.62982	2.58585	0.78312	421	UniRef100_I1L9K7 Uncharacterized protein n=1 Tax=Glycine max RepID=I1L9K7_SOYBN	0	100	UniRef100_B9IIK9 U-box domain-containing family protein n=1 Tax=Populus trichocarpa RepID=B9IIK9_POPTR	2e-173	101.21	AT2G35930.1|Symbols:PUB23|plant U-box 23|chr2:15083101-15084336 REVERSE LENGTH=411	5e-158	101.22	GO:0000165 GO:0002679 GO:0006612 GO:0006944 GO:0006952 GO:0009414 GO:0009862 GO:0009867 GO:0010200 GO:0010310 GO:0010363 GO:0016567 GO:0031348 GO:0035556 GO:0042742 GO:0043069 GO:0050832 GO:0051865	MAPK cascade; cellular membrane fusion; defense response; defense response to bacterium; defense response to fungus; intracellular signal transduction; jasmonic acid mediated signaling pathway; negative regulation of defense response; negative regulation of programmed cell death; protein autoubiquitination; protein targeting to membrane; protein ubiquitination; regulation of hydrogen peroxide met…	GO:0004842	ubiquitin-protein ligase activity	GO:0005737 GO:0005829	cytoplasm; cytosol	PF04564	U-box domain	PTHR13931	UBIQUITINATION FACTOR E4	NA	NA
Glyma.10G139800	2.13028	0.0330229	4.21931	5.18139	3.25723	4.70805	6.35664	4.47948	3.72854	2.61802	3.42513	221	UniRef100_C7S8D1 Germin-like protein 17 n=1 Tax=Glycine max RepID=C7S8D1_SOYBN	3e-155	100	UniRef100_C7S8D1 Germin-like protein 17 n=1 Tax=Glycine max RepID=C7S8D1_SOYBN	3e-155	100	AT3G62020.1|Symbols:GLP10|germin-like protein 10|chr3:22971443-22972192 REVERSE LENGTH=220	3e-102	90.45	GO:0008150 GO:0010413 GO:0045492	biological process; glucuronoxylan metabolic process; xylan biosynthetic process	GO:0030145 GO:0045735	manganese ion binding; nutrient reservoir activity	GO:0005576 GO:0005618 GO:0009505 GO:0048046	apoplast; cell wall; extracellular region; plant-type cell wall	PF00190	Cupin	NA	NA	NA	NA
Glyma.10G143600	-5.90838	0.0156138	-1.73716	-2.44826	-1.02605	-2.44826	-2.44826	-2.44826	-2.44826	-1.65022	1.02032	286	UniRef100_I1LAZ6 Uncharacterized protein (Fragment) n=1 Tax=Glycine max RepID=I1LAZ6_SOYBN	0	93.14	NA	NA	NA	AT2G37860.3|Symbols:LCD1|Protein of unknown function (DUF3411)|chr2:15856952-15858793 FORWARD LENGTH=432	4e-43	26.16	GO:0000302 GO:0009648 GO:0048366	leaf development; photoperiodism; response to reactive oxygen species	GO:0003674	molecular function	GO:0009507 GO:0009536 GO:0009941 GO:0016020	chloroplast; chloroplast envelope; membrane; plastid	PF11891	Domain of unknown function (DUF3411)	NA	NA	NA	NA
Glyma.10G152500	0.589997	0.0055141	4.58396	4.87648	4.29143	4.81478	4.81419	5.00048	4.38617	4.20608	4.28205	377	UniRef100_I1LBA7 Uncharacterized protein n=1 Tax=Glycine max RepID=I1LBA7_SOYBN	0	100	UniRef100_G7I8N8 WD repeat domain phosphoinositide-interacting protein n=1 Tax=Medicago truncatula RepID=G7I8N8_MEDTR	0	97.66	AT3G62770.1|Symbols:AtATG18a|Transducin/WD40 repeat-like superfamily protein|chr3:23218858-23221110 REVERSE LENGTH=425	0	88.24	GO:0006635 GO:0006914 GO:0006970 GO:0006979 GO:0009414 GO:0009651 GO:0010150 GO:0016558 GO:0042594 GO:0044265 GO:0048102 GO:0050832	autophagic cell death; autophagy; cellular macromolecule catabolic process; defense response to fungus; fatty acid beta-oxidation; leaf senescence; protein import into peroxisome matrix; response to osmotic stress; response to oxidative stress; response to salt stress; response to starvation; response to water deprivation	GO:0005515 GO:0080025	phosphatidylinositol-3,5-bisphosphate binding; protein binding	GO:0005634 GO:0005829 GO:0031090	cytosol; nucleus; organelle membrane	PF00400	WD domain, G-beta repeat	PTHR11227	WD-REPEAT PROTEIN INTERACTING WITH PHOSPHOINOSIDES (WIPI)-RELATED	KOG2111	Uncharacterized_conserved_protein,_contains_WD40_repeats
Glyma.10G154500	-0.916308	0.0449049	4.68404	4.21506	5.15302	4.52316	3.83921	4.28281	5.11153	5.22524	5.12229	288	UniRef100_C6T7D0 Uncharacterized protein n=1 Tax=Glycine max RepID=C6T7D0_SOYBN	0	100	UniRef100_B9ICW5 rRNA processing protein EBP2 n=1 Tax=Populus trichocarpa RepID=B9ICW5_POPTR	1e-124	85	AT3G22660.1|Symbols:|rRNA processing protein-related|chr3:8016237-8017118 REVERSE LENGTH=293	3e-115	93.17	GO:0001510 GO:0006606 GO:0006626	RNA methylation; protein import into nucleus; protein targeting to mitochondrion	NA	NA	GO:0005634	nucleus	PF05890	Eukaryotic rRNA processing protein EBP2	PTHR13028	RRNA PROCESSING PROTEIN EBNA1-BINDING PROTEIN-RELATED	KOG3080	Nucleolar_protein-like/EBNA1-binding_protein
Glyma.10G162100	0.584796	0.0343411	4.86072	5.15672	4.56471	5.06591	5.17026	5.23398	4.76302	4.67981	4.25132	418	UniRef100_B2DBE7 BZIP protein n=1 Tax=Glycine max RepID=B2DBE7_SOYBN	0	100	UniRef100_B2DBE7 BZIP protein n=1 Tax=Glycine max RepID=B2DBE7_SOYBN	0	100	AT5G28770.2|Symbols:BZO2H3|bZIP transcription factor family protein|chr5:10796648-10798147 REVERSE LENGTH=314	4e-80	130.57	GO:0006355 GO:0009410 GO:0030968 GO:0071215 GO:0071333	cellular response to abscisic acid stimulus; cellular response to glucose stimulus; endoplasmic reticulum unfolded protein response; regulation of transcription, DNA-dependent; response to xenobiotic stimulus	GO:0003677 GO:0003700 GO:0005515 GO:0042802 GO:0046982	DNA binding; identical protein binding; protein binding; protein heterodimerization activity; sequence-specific DNA binding transcription factor activity	GO:0005634	nucleus	PF00170 PF12498	bZIP transcription factor; Basic leucine-zipper C terminal	PTHR22952	CAMP-RESPONSE ELEMENT BINDING PROTEIN-RELATED	NA	NA
Glyma.10G188500	1.09609	0.000462228	5.16442	5.71323	4.61561	5.91136	5.83313	5.3952	4.6859	4.28833	4.8726	738	UniRef100_I1LCD5 Uncharacterized protein n=1 Tax=Glycine max RepID=I1LCD5_SOYBN	0	100	UniRef100_Q60I94 Ethylene receptor n=1 Tax=Pyrus pyrifolia RepID=Q60I94_PYRPY	0	95.7	AT3G23150.1|Symbols:ETR2|Signal transduction histidine kinase, hybrid-type, ethylene sensor|chr3:8255156-8257560 FORWARD LENGTH=773	0	95.34	GO:0000160 GO:0006355 GO:0007165 GO:0009165 GO:0009873 GO:0010105	ethylene mediated signaling pathway; negative regulation of ethylene mediated signaling pathway; nucleotide biosynthetic process; phosphorelay signal transduction system; regulation of transcription, DNA-dependent; signal transduction	GO:0000155 GO:0000156 GO:0004673 GO:0004674 GO:0004871 GO:0004872 GO:0005515 GO:0051740	ethylene binding; phosphorelay response regulator activity; phosphorelay sensor kinase activity; protein binding; protein histidine kinase activity; protein serine/threonine kinase activity; receptor activity; signal transducer activity	GO:0005783 GO:0005789 GO:0016020	endoplasmic reticulum; endoplasmic reticulum membrane; membrane	PF01590 PF00512 PF00072	GAF domain; His Kinase A (phospho-acceptor) domain; Response regulator receiver domain	PTHR24423	TWO-COMPONENT SENSOR HISTIDINE KINASE	KOG0519	Sensory_transduction_histidine_kinase
Glyma.10G189300	2.0443	0.000462228	2.7935	3.6607	1.9263	2.80865	5.01012	3.16333	2.54503	1.88853	1.34535	741	UniRef100_I1LCE1 Uncharacterized protein n=1 Tax=Glycine max RepID=I1LCE1_SOYBN	0	100	UniRef100_L0AUE4 Cellulose synthase-like protein n=1 Tax=Populus tomentosa RepID=L0AUE4_POPTO	0	96.54	AT4G24000.1|Symbols:ATCSLG2, CSLG2|cellulose synthase like G2|chr4:12462142-12465471 FORWARD LENGTH=722	5e-161	99.45	GO:0000271 GO:0030244	cellulose biosynthetic process; polysaccharide biosynthetic process	GO:0016740 GO:0016757 GO:0016759 GO:0016760	cellulose synthase (UDP-forming) activity; cellulose synthase activity; transferase activity; transferase activity, transferring glycosyl groups	GO:0005794 GO:0016020	Golgi apparatus; membrane	PF03552	Cellulose synthase	PTHR13301	X-BOX TRANSCRIPTION FACTOR-RELATED	NA	NA
Glyma.10G224900	0.848264	0.0318573	5.71233	6.13117	5.2935	6.12277	5.85446	6.41627	5.46693	5.38331	5.03026	431	UniRef100_I1LDG3 Uncharacterized protein n=1 Tax=Glycine max RepID=I1LDG3_SOYBN	0	100	UniRef100_G7ICY3 Tubby-like F-box protein n=1 Tax=Medicago truncatula RepID=G7ICY3_MEDTR	0	99.77	AT1G43640.1|Symbols:AtTLP5, TLP5|tubby like protein 5|chr1:16439619-16441253 REVERSE LENGTH=429	0	100.23	GO:0006355 GO:0009620	regulation of transcription, DNA-dependent; response to fungus	GO:0003700 GO:0008081	phosphoric diester hydrolase activity; sequence-specific DNA binding transcription factor activity	GO:0005634	nucleus	PF00646 PF01167	F-box domain; Tub family	PTHR16517	TUBBY-RELATED	KOG2502	Tub_family_proteins
Glyma.10G225300	0.842311	0.00149218	4.96553	5.38734	4.54373	5.4919	5.33109	5.33904	4.72497	4.60153	4.30467	445	UniRef100_I1LDG7 Uncharacterized protein n=1 Tax=Glycine max RepID=I1LDG7_SOYBN	0	100	UniRef100_Q9LMN5 F16F4.11 protein n=1 Tax=Arabidopsis thaliana RepID=Q9LMN5_ARATH	0	99.55	AT1G21200.1|Symbols:|sequence-specific DNA binding transcription factors|chr1:7421483-7422814 FORWARD LENGTH=443	0	99.55	GO:0006355	regulation of transcription, DNA-dependent	GO:0003677 GO:0003700	DNA binding; sequence-specific DNA binding transcription factor activity	GO:0005634	nucleus	NA	NA	NA	NA	NA	NA
Glyma.10G231600	3.19793	0.00634556	1.63169	3.05849	0.2049	1.21648	4.89877	3.06021	1.27552	1.14641	-1.80723	703	UniRef100_I1LDM6 Uncharacterized protein n=1 Tax=Glycine max RepID=I1LDM6_SOYBN	0	100	UniRef100_G7IEN0 NADPH oxidase n=1 Tax=Medicago truncatula RepID=G7IEN0_MEDTR	0	100.29	AT5G23980.1|Symbols:ATFRO4, FRO4|ferric reduction oxidase 4|chr5:8098167-8101282 REVERSE LENGTH=699	0	100.43	GO:0006499 GO:0055114	N-terminal protein myristoylation; oxidation-reduction process	GO:0000293 GO:0005506 GO:0009055 GO:0016491 GO:0050660	electron carrier activity; ferric-chelate reductase activity; flavin adenine dinucleotide binding; iron ion binding; oxidoreductase activity	GO:0005576 GO:0016020 GO:0016021	extracellular region; integral to membrane; membrane	PF01794 PF08030 PF08022	Ferric reductase like transmembrane component; Ferric reductase NAD binding domain; FAD-binding domain	PTHR11972	NADPH OXIDASE	KOG0039	Ferric_reductase,_NADH/NADPH_oxidase_and_related_proteins
Glyma.10G241100	2.44458	0.0484145	-0.531308	0.332849	-1.39546	-0.0204228	1.87092	-0.851951	-0.373176	-2.44826	-1.36495	366	UniRef100_K7LL58 Uncharacterized protein n=1 Tax=Glycine max RepID=K7LL58_SOYBN	0	100	UniRef100_O04281 Gibberellin 20-oxidase n=1 Tax=Phaseolus vulgaris RepID=O04281_PHAVU	0	94.81	AT5G51810.1|Symbols:GA20OX2, AT2353, ATGA20OX2|gibberellin 20 oxidase 2|chr5:21055389-21056746 REVERSE LENGTH=378	1e-170	96.56	GO:0009639 GO:0009686 GO:0009739 GO:0009826 GO:0009908 GO:0055114 GO:0080167	flower development; gibberellin biosynthetic process; oxidation-reduction process; response to gibberellin stimulus; response to karrikin; response to red or far red light; unidimensional cell growth	GO:0005506 GO:0016491 GO:0016706 GO:0045544	gibberellin 20-oxidase activity; iron ion binding; oxidoreductase activity; oxidoreductase activity, acting on paired donors, with incorporation or reduction of molecular oxygen, 2-oxoglutarate as one donor, and incorporation of one atom each of oxygen into both donors	GO:0005737	cytoplasm	PF03171	2OG-Fe(II) oxygenase superfamily	PTHR10209	OXIDOREDUCTASE, 2OG-FE(II) OXYGENASE FAMILY PROTEIN	KOG0143	Iron/ascorbate_family_oxidoreductases
Glyma.10G241200	2.03667	0.00229683	2.0399	2.99892	1.08089	2.397	3.40688	3.19288	1.40947	0.741737	1.09145	366	UniRef100_K7LL59 Uncharacterized protein n=1 Tax=Glycine max RepID=K7LL59_SOYBN	0	100	UniRef100_G7ID34 Somatic embryogenesis receptor kinase n=1 Tax=Medicago truncatula RepID=G7ID34_MEDTR	0	88.05	AT1G52540.1|Symbols:|Protein kinase superfamily protein|chr1:19570298-19571884 REVERSE LENGTH=350	8e-112	89.71	GO:0006468	protein phosphorylation	GO:0004672 GO:0004713 GO:0005524 GO:0016301 GO:0016772	ATP binding; kinase activity; protein kinase activity; protein tyrosine kinase activity; transferase activity, transferring phosphorus-containing groups	GO:0005886 GO:0009506	plasma membrane; plasmodesma	PF00069	Protein kinase domain	PTHR24420	LEUCINE-RICH REPEAT RECEPTOR-LIKE PROTEIN KINASE	KOG1187	Serine/threonine_protein_kinase
Glyma.10G249800	0.678233	0.00519265	6.25248	6.58849	5.91646	6.44533	6.80115	6.51901	5.79838	5.93618	6.01482	373	UniRef100_I1LE63 Uncharacterized protein n=1 Tax=Glycine max RepID=I1LE63_SOYBN	0	100	UniRef100_Q6EEW1 Cyclin T1 n=1 Tax=Medicago truncatula RepID=Q6EEW1_MEDTR	0	100	AT4G19600.1|Symbols:CYCT1;4|Cyclin family protein|chr4:10673619-10676532 FORWARD LENGTH=541	4e-75	42.88	GO:0000079 GO:0000394 GO:0006355 GO:0006366 GO:0008284 GO:0009615 GO:0010090 GO:0048366 GO:0051726	RNA splicing, via endonucleolytic cleavage and ligation; leaf development; positive regulation of cell proliferation; regulation of cell cycle; regulation of cyclin-dependent protein serine/threonine kinase activity; regulation of transcription, DNA-dependent; response to virus; transcription from RNA polymerase II promoter; trichome morphogenesis	GO:0004693 GO:0019901	cyclin-dependent protein serine/threonine kinase activity; protein kinase binding	GO:0005634	nucleus	PF00134	Cyclin, N-terminal domain	PTHR10026	CYCLIN	KOG0834	CDK9_kinase-activating_protein_cyclin_T
Glyma.10G254500	-2.01897	0.00666299	0.912182	-0.0153076	1.83967	0.325979	-0.812794	0.440892	1.47206	1.53128	2.51568	297	UniRef100_I1LEB2 Uncharacterized protein n=1 Tax=Glycine max RepID=I1LEB2_SOYBN	0	100	UniRef100_B9HN39 Xyloglucan endotransglucosylase/hydrolase protein 10 n=1 Tax=Populus trichocarpa RepID=B9HN39_POPTR	7e-180	98.98	AT2G14620.1|Symbols:XTH10|xyloglucan endotransglucosylase/hydrolase 10|chr2:6244889-6246010 FORWARD LENGTH=299	8e-163	98.66	GO:0005975 GO:0006073	carbohydrate metabolic process; cellular glucan metabolic process	GO:0004553 GO:0016762 GO:0016798	hydrolase activity, acting on glycosyl bonds; hydrolase activity, hydrolyzing O-glycosyl compounds; xyloglucan:xyloglucosyl transferase activity	GO:0005576 GO:0005618 GO:0048046	apoplast; cell wall; extracellular region	PF06955 PF00722	Xyloglucan endo-transglycosylase (XET) C-terminus; Glycosyl hydrolases family 16	NA	NA	NA	NA
Glyma.10G256500	1.00506	0.000446828	6.09677	6.57357	5.61996	6.24487	7.09231	6.38354	5.59196	5.6359	5.63204	110	UniRef100_I1LED7 Uncharacterized protein n=1 Tax=Glycine max RepID=I1LED7_SOYBN	2e-71	100	NA	NA	NA	NA	NA	NA	NA	NA	NA	NA	NA	NA	NA	NA	NA	NA	NA	NA
Glyma.10G265200	3.56584	0.00188673	-0.334485	0.731826	-1.4008	-0.0204228	2.6514	-0.435501	-1.25577	-1.13939	-1.80723	151	UniRef100_K7LLL1 Uncharacterized protein n=1 Tax=Glycine max RepID=K7LLL1_SOYBN	9e-108	100	NA	NA	NA	AT2G01300.1|Symbols:|unknown protein; BEST Arabidopsis thaliana protein match is: unknown protein (TAIR:AT1G15010.1); Has 73 Blast hits to 73 proteins in 12 species: Archae - 0; Bacteria - 0; Metazoa - 0; Fungi - 0; Plants - 73; Viruses - 0; Other Eukaryotes - 0 (source: NCBI BLink).|chr2:151221-151691 REVERSE LENGTH=156	6e-24	71.15	GO:0008150	biological process	GO:0003674	molecular function	GO:0009507	chloroplast	NA	NA	NA	NA	NA	NA
Glyma.10G273300	1.51508	0.0482421	1.68307	2.45202	0.914117	2.55314	2.46223	2.3407	1.27552	1.46209	0.0047438	192	UniRef100_K7LLR8 Uncharacterized protein n=1 Tax=Glycine max RepID=K7LLR8_SOYBN	1e-136	100	UniRef100_G7ID96 Protein MKS1 n=1 Tax=Medicago truncatula RepID=G7ID96_MEDTR	2e-59	100.53	AT1G68450.1|Symbols:|VQ motif-containing protein|chr1:25661721-25662179 REVERSE LENGTH=152	1e-15	95.39	GO:0008150	biological process	GO:0003674	molecular function	GO:0005634	nucleus	PF05678	VQ motif	NA	NA	NA	NA
Glyma.10G286700	0.642485	0.0486343	4.4966	4.81978	4.17343	4.88504	4.69884	4.87544	4.42624	4.16312	3.93092	334	UniRef100_I1LF96 Uncharacterized protein n=1 Tax=Glycine max RepID=I1LF96_SOYBN	0	100	UniRef100_Q9SPL2 E3 ubiquitin-protein ligase CIP8 n=2 Tax=Arabidopsis thaliana RepID=CIP8_ARATH	3e-78	94.91	AT5G64920.1|Symbols:CIP8|COP1-interacting protein 8|chr5:25944338-25945342 REVERSE LENGTH=334	3e-81	94.91	GO:0016567	protein ubiquitination	GO:0005515 GO:0008270	protein binding; zinc ion binding	GO:0005634 GO:0005737	cytoplasm; nucleus	PF00097	Zinc finger, C3HC4 type (RING finger)	PTHR22763	RING ZINC FINGER PROTEIN	NA	NA
Glyma.11G024100	2.40091	0.0347475	-0.0212752	0.883002	-0.925553	0.325979	2.17215	0.150873	-0.373176	-1.65022	-0.753258	168	UniRef100_I1LGG2 Glutathione peroxidase n=1 Tax=Glycine max RepID=I1LGG2_SOYBN	4e-118	100	UniRef100_I1LGG2 Glutathione peroxidase n=1 Tax=Glycine max RepID=I1LGG2_SOYBN	4e-118	100	AT4G11600.1|Symbols:ATGPX6, PHGPX, LSC803, GPX6|glutathione peroxidase 6|chr4:7010021-7011330 REVERSE LENGTH=232	8e-104	71.12	GO:0006333 GO:0006979 GO:0007623 GO:0009407 GO:0009651 GO:0046686 GO:0055114	chromatin assembly or disassembly; circadian rhythm; oxidation-reduction process; response to cadmium ion; response to oxidative stress; response to salt stress; toxin catabolic process	GO:0004602	glutathione peroxidase activity	GO:0005739 GO:0005829 GO:0005886 GO:0009507 GO:0048046	apoplast; chloroplast; cytosol; mitochondrion; plasma membrane	PF00255	Glutathione peroxidase	PTHR11592	GLUTATHIONE PEROXIDASE	KOG1651	Glutathione_peroxidase
Glyma.11G025700	0.841419	0.00804643	4.52052	4.9278	4.11325	5.01906	4.56877	5.19557	4.26768	4.14116	3.93092	356	UniRef100_I1LGH5 Uncharacterized protein n=1 Tax=Glycine max RepID=I1LGH5_SOYBN	0	100	UniRef100_K4HAY3 Heat shock transcription factor HSFB2b n=1 Tax=Glycine max RepID=K4HAY3_SOYBN	0	100	AT4G11660.1|Symbols:AT-HSFB2B, HSFB2B|winged-helix DNA-binding transcription factor family protein|chr4:7043006-7044227 FORWARD LENGTH=377	8e-97	89.66	GO:0006355 GO:0009408 GO:0009644 GO:0010200 GO:0042542 GO:0045892	negative regulation of transcription, DNA-dependent; regulation of transcription, DNA-dependent; response to chitin; response to heat; response to high light intensity; response to hydrogen peroxide	GO:0003700 GO:0043565	sequence-specific DNA binding; sequence-specific DNA binding transcription factor activity	GO:0005634	nucleus	PF00447	HSF-type DNA-binding	PTHR10015	HEAT SHOCK TRANSCRIPTION FACTOR	NA	NA
Glyma.11G060600	-0.967107	0.0282456	4.42897	3.94985	4.90809	3.99728	3.97998	3.8723	4.83026	4.90508	4.98894	177	UniRef100_I1LHJ3 Uncharacterized protein n=1 Tax=Glycine max RepID=I1LHJ3_SOYBN	9e-122	100	NA	NA	NA	AT4G37090.1|Symbols:|unknown protein; FUNCTIONS IN: molecular_function unknown; INVOLVED IN: biological_process unknown; LOCATED IN: cellular_component unknown; EXPRESSED IN: 23 plant structures; EXPRESSED DURING: 13 growth stages; Has 30201 Blast hits to 17322 proteins in 780 species: Archae - 12; Bacteria - 1396; Metazoa - 17338; Fungi - 3422; Plants - 5037; Viruses - 0; Other Eukaryotes - 2996…	5e-29	92.47	GO:0008150 GO:0009560	biological process; embryo sac egg cell differentiation	GO:0003674	molecular function	GO:0005634	nucleus	NA	NA	NA	NA	NA	NA
Glyma.11G063400	-3.58505	0.0399553	0.167678	-0.933774	1.26913	-1.14943	-0.629305	-1.02258	-0.373176	0.741737	3.43883	382	UniRef100_K7LNC9 Uncharacterized protein n=1 Tax=Glycine max RepID=K7LNC9_SOYBN	0	100	UniRef100_U5G8H3 PQ-loop repeat family protein n=1 Tax=Populus trichocarpa RepID=U5G8H3_POPTR	7e-178	98.7	AT4G36850.1|Symbols:|PQ-loop repeat family protein / transmembrane family protein|chr4:17353415-17355822 REVERSE LENGTH=392	3e-165	95.66	GO:0008150	biological process	NA	NA	GO:0016020	membrane	PF04193	PQ loop repeat	PTHR16201	FAMILY NOT NAMED	KOG2913	Predicted_membrane_protein
Glyma.11G065900	-0.969609	0.0271354	3.48454	3.00584	3.96324	3.13953	3.02429	2.8537	4.03874	3.98959	3.86139	424	UniRef100_K7LNE3 Uncharacterized protein n=1 Tax=Glycine max RepID=K7LNE3_SOYBN	0	100	UniRef100_G7ZW33 Mitochondrial catalytic protein n=1 Tax=Medicago truncatula RepID=G7ZW33_MEDTR	6e-174	92.7	AT4G16580.1|Symbols:|Protein phosphatase 2C family protein|chr4:9341152-9342555 REVERSE LENGTH=467	4e-142	80.94	NA	NA	GO:0003824	catalytic activity	GO:0005739	mitochondrion	PF07228	Stage II sporulation protein E (SpoIIE)	PTHR12320	PROTEIN PHOSPHATASE 2C	KOG1379	Serine/threonine_protein_phosphatase
Glyma.11G130600	-0.966259	0.0385366	2.28219	1.84819	2.71618	1.79118	2.01568	1.73771	2.48559	2.4133	3.24966	414	UniRef100_K7LPI7 Uncharacterized protein n=1 Tax=Glycine max RepID=K7LPI7_SOYBN	0	100	UniRef100_G1FE06 JmjC domain-containing histone demethylases n=1 Tax=Brassica rapa subsp. oleifera RepID=G1FE06_BRARO	0	99.03	AT3G20810.1|Symbols:JMJD5|2-oxoglutarate (2OG) and Fe(II)-dependent oxygenase superfamily protein|chr3:7275814-7278144 FORWARD LENGTH=418	0	97.85	GO:0006355 GO:0007623 GO:0042752	circadian rhythm; regulation of circadian rhythm; regulation of transcription, DNA-dependent	GO:0003700	sequence-specific DNA binding transcription factor activity	GO:0005634	nucleus	PF08007	Cupin superfamily protein	PTHR12461	HYPOXIA-INDUCIBLE FACTOR 1 ALPHA INHIBITOR-RELATED	KOG2132	Uncharacterized_conserved_protein,_contains_JmjC_domain
Glyma.11G137500	2.0632	0.00652206	2.52393	3.44033	1.60753	2.61746	4.48171	3.22183	2.06606	1.59731	1.15923	587	UniRef100_I1LK01 Uncharacterized protein n=1 Tax=Glycine max RepID=I1LK01_SOYBN	0	100	UniRef100_G7JUW8 Laccase n=1 Tax=Medicago truncatula RepID=G7JUW8_MEDTR	0	98.12	AT2G29130.1|Symbols:LAC2, ATLAC2|laccase 2|chr2:12525189-12527699 REVERSE LENGTH=573	0	100.52	GO:0009414 GO:0046274 GO:0055114	lignin catabolic process; oxidation-reduction process; response to water deprivation	GO:0005507 GO:0016491 GO:0052716	copper ion binding; hydroquinone:oxygen oxidoreductase activity; oxidoreductase activity	GO:0005576 GO:0048046	apoplast; extracellular region	PF07732 PF00394 PF07731	Multicopper oxidase; Multicopper oxidase; Multicopper oxidase	PTHR11709	MULTI-COPPER OXIDASE	KOG1263	Multicopper_oxidases
Glyma.11G153500	0.777473	0.0250666	3.6984	4.07673	3.32008	3.95435	3.9658	4.31004	3.24596	3.49604	3.21823	701	UniRef100_I1LLB7 Uncharacterized protein n=1 Tax=Glycine max RepID=I1LLB7_SOYBN	0	100	UniRef100_G7IW27 Integrator complex subunit n=1 Tax=Medicago truncatula RepID=G7IW27_MEDTR	0	92.35	AT3G07530.1|Symbols:|CONTAINS InterPro DOMAIN/s: Beta-Casp domain (InterPro:IPR022712); BEST Arabidopsis thaliana protein match is: cleavage and polyadenylation specificity factor 73 kDa subunit-II (TAIR:AT2G01730.1); Has 624 Blast hits to 615 proteins in 160 species: Archae - 54; Bacteria - 6; Metazoa - 333; Fungi - 44; Plants - 93; Viruses - 0; Other Eukaryotes - 94 (source: NCBI BLink).|chr3:2…	0	100.14	GO:0008150	biological process	GO:0003674	molecular function	GO:0005634	nucleus	PF10996	Beta-Casp domain	PTHR11203	CLEAVAGE AND POLYADENYLATION SPECIFICITY FACTOR	KOG1138	Predicted_cleavage_and_polyadenylation_specificity_factor_(CPSF_subunit)
Glyma.11G191000	0.938738	0.00191517	4.57854	4.97156	4.18551	4.47624	5.87738	4.56106	4.21376	4.31801	4.02476	958	UniRef100_K7LQ96 Uncharacterized protein n=2 Tax=Glycine max RepID=K7LQ96_SOYBN	0	100	UniRef100_B9GEU9 Vacuolar assembly family protein n=1 Tax=Populus trichocarpa RepID=B9GEU9_POPTR	0	100.74	AT1G08190.1|Symbols:ATVPS41, ZIP2, VPS41, ATVAM2, VAM2|vacuolar protein sorting 41|chr1:2567652-2573142 FORWARD LENGTH=980	0	97.65	GO:0006623 GO:0006886 GO:0009630 GO:0016192	gravitropism; intracellular protein transport; protein targeting to vacuole; vesicle-mediated transport	GO:0000166 GO:0008270	nucleotide binding; zinc ion binding	GO:0005634	nucleus	PF00400 PF00637	WD domain, G-beta repeat; Region in Clathrin and VPS	PTHR12616	VACUOLAR PROTEIN SORTING VPS41	KOG2066	Vacuolar_assembly/sorting_protein_VPS41
Glyma.11G218000	0.78619	0.0282456	7.61415	8.00426	7.22404	7.77295	8.11363	8.12618	7.16263	7.37385	7.13565	1142	UniRef100_I1LME4 Uncharacterized protein n=1 Tax=Glycine max RepID=I1LME4_SOYBN	0	102.52	UniRef100_U5FHD8 DegP protease family protein n=1 Tax=Populus trichocarpa RepID=U5FHD8_POPTR	0	100.98	AT3G03380.1|Symbols:DegP7|DegP protease 7|chr3:799720-808319 FORWARD LENGTH=1097	0	103.65	GO:0006486 GO:0006508 GO:0010205	photoinhibition; protein glycosylation; proteolysis	GO:0003824 GO:0004252 GO:0008233 GO:0008236	catalytic activity; peptidase activity; serine-type endopeptidase activity; serine-type peptidase activity	GO:0005634 GO:0005829 GO:0009507	chloroplast; cytosol; nucleus	PF00595	PDZ domain (Also known as DHR or GLGF)	PTHR22939	SERINE PROTEASE FAMILY S1C HTRA-RELATED	NA	NA
Glyma.11G230800	3.64782	0.0245513	-0.52327	0.790547	-1.83709	0.400983	1.18135	0.78931	-1.25577	-2.44826	-1.80723	362	UniRef100_C6T9L5 Uncharacterized protein n=1 Tax=Glycine max RepID=C6T9L5_SOYBN	0	100	UniRef100_G7JBS9 Leucoanthocyanidin dioxygenase n=1 Tax=Medicago truncatula RepID=G7JBS9_MEDTR	0	100.56	AT5G05600.1|Symbols:|2-oxoglutarate (2OG) and Fe(II)-dependent oxygenase superfamily protein|chr5:1672266-1674602 FORWARD LENGTH=371	0	95.15	GO:0009611 GO:0009620 GO:0009695 GO:0009753 GO:0009867 GO:0055114 GO:0080167	jasmonic acid biosynthetic process; jasmonic acid mediated signaling pathway; oxidation-reduction process; response to fungus; response to jasmonic acid stimulus; response to karrikin; response to wounding	GO:0005506 GO:0016491 GO:0016706	iron ion binding; oxidoreductase activity; oxidoreductase activity, acting on paired donors, with incorporation or reduction of molecular oxygen, 2-oxoglutarate as one donor, and incorporation of one atom each of oxygen into both donors	GO:0005737	cytoplasm	PF03171	2OG-Fe(II) oxygenase superfamily	PTHR10209	OXIDOREDUCTASE, 2OG-FE(II) OXYGENASE FAMILY PROTEIN	KOG0143	Iron/ascorbate_family_oxidoreductases
Glyma.11G233300	1.59537	0.00235421	2.43484	3.22617	1.64351	3.20379	3.14253	3.33218	1.58962	1.31287	2.02805	258	UniRef100_K7LRS4 Uncharacterized protein n=1 Tax=Glycine max RepID=K7LRS4_SOYBN	0	100	UniRef100_G7J2D4 Abscisic acid receptor PYL6 n=1 Tax=Medicago truncatula RepID=G7J2D4_MEDTR	1e-106	96.12	AT5G05440.1|Symbols:PYL5, RCAR8|Polyketide cyclase/dehydrase and lipid transport superfamily protein|chr5:1609374-1609985 FORWARD LENGTH=203	6e-78	79.31	GO:0009738	abscisic acid mediated signaling pathway	GO:0004872 GO:0005515 GO:0010427	abscisic acid binding; protein binding; receptor activity	GO:0005634 GO:0005737	cytoplasm; nucleus	PF10604	Polyketide cyclase / dehydrase and lipid transport	NA	NA	NA	NA
Glyma.11G238300	-2.05165	0.0378308	0.258078	-0.574319	1.09048	-0.348747	-0.812794	-0.561417	0.56433	0.958217	1.74888	475	UniRef100_I1LN02 Uncharacterized protein n=1 Tax=Glycine max RepID=I1LN02_SOYBN	0	100	UniRef100_G7LAD1 Aspartate aminotransferase n=1 Tax=Medicago truncatula RepID=G7LAD1_MEDTR	0	97.53	AT2G22250.1|Symbols:ATAAT, AAT, MEE17|aspartate aminotransferase|chr2:9458011-9460028 REVERSE LENGTH=428	0	98.83	GO:0009095 GO:0009793	aromatic amino acid family biosynthetic process, prephenate pathway; embryo development ending in seed dormancy	GO:0004069 GO:0033853 GO:0033854	L-aspartate:2-oxoglutarate aminotransferase activity; aspartate-prephenate aminotransferase activity; glutamate-prephenate aminotransferase activity	GO:0009507 GO:0009570	chloroplast; chloroplast stroma	PF00155	Aminotransferase class I and II	PTHR11751	SUBGROUP I AMINOTRANSFERASE RELATED	KOG0257	Kynurenine_aminotransferase,_glutamine_transaminase_K
Glyma.11G240100	0.820818	0.0484145	4.42329	4.83046	4.01612	4.69694	5.00665	4.78778	3.92029	3.96479	4.16326	378	UniRef100_K7LS60 Uncharacterized protein n=1 Tax=Glycine max RepID=K7LS60_SOYBN	0	100	UniRef100_G7J3S0 Oxidation resistance protein n=1 Tax=Medicago truncatula RepID=G7J3S0_MEDTR	3e-166	101.62	AT4G39870.2|Symbols:|TLD-domain containing nucleolar protein|chr4:18502234-18504275 FORWARD LENGTH=394	3e-115	95.69	GO:0008150	biological process	GO:0003674	molecular function	GO:0005739	mitochondrion	PF07534	TLD	PTHR23354	NUCLEOLAR PROTEIN 7/ESTROGEN RECEPTOR COACTIVATOR-RELATED	KOG2372	Oxidation_resistance_protein
Glyma.12G001500	0.815164	0.0369659	6.01254	6.39498	5.63009	6.00299	6.91167	6.27028	5.51602	5.6359	5.73836	1011	UniRef100_I1LNN7 Uncharacterized protein n=1 Tax=Glycine max RepID=I1LNN7_SOYBN	0	100	UniRef100_D7KLT5 C2 domain-containing protein n=1 Tax=Arabidopsis lyrata subsp. lyrata RepID=D7KLT5_ARALL	0	98.44	AT1G22610.1|Symbols:|C2 calcium/lipid-binding plant phosphoribosyltransferase family protein|chr1:7994478-7997567 FORWARD LENGTH=1029	0	98.06	GO:0008150	biological process	GO:0003674	molecular function	GO:0005634 GO:0009506 GO:0009507	chloroplast; nucleus; plasmodesma	PF00168 PF08372	C2 domain; Plant phosphoribosyltransferase C-terminal	PTHR10024	SYNAPTOTAGMIN	KOG1028	Ca2+-dependent_phospholipid-binding_protein_Synaptotagmin,_required_for_synaptic_vesicle_and_secretory_granule_exocytosis
Glyma.12G005900	0.562202	0.0222417	6.13168	6.41284	5.85053	6.43644	6.41001	6.39206	5.8286	5.97084	5.75214	781	UniRef100_I1LNT7 Uncharacterized protein n=1 Tax=Glycine max RepID=I1LNT7_SOYBN	0	100	UniRef100_N1R164 Branchpoint-bridging protein n=1 Tax=Aegilops tauschii RepID=N1R164_AEGTA	0	88.92	AT5G51300.3|Symbols:|splicing factor-related|chr5:20849881-20852295 REVERSE LENGTH=804	0	94.4	GO:0000398 GO:0008380	RNA splicing; mRNA splicing, via spliceosome	GO:0000166 GO:0003676 GO:0003723 GO:0008270	RNA binding; nucleic acid binding; nucleotide binding; zinc ion binding	GO:0005634	nucleus	PF00076 PF00013	RNA recognition motif. (a.k.a. RRM, RBD, or RNP domain); KH domain	PTHR11208	RNA-BINDING PROTEIN RELATED	KOG0119	Splicing_factor_1/branch_point_binding_protein_(RRM_superfamily)
Glyma.12G007300	1.31313	0.0457738	3.14816	3.80331	2.493	3.87764	3.76741	3.7649	2.85787	2.2989	2.32224	945	UniRef100_K7LSB8 Uncharacterized protein n=1 Tax=Glycine max RepID=K7LSB8_SOYBN	0	100	UniRef100_G7ICI3 Receptor-like protein kinase n=1 Tax=Medicago truncatula RepID=G7ICI3_MEDTR	0	72.69	AT4G08850.1|Symbols:|Leucine-rich repeat receptor-like protein kinase family protein|chr4:5636693-5640496 REVERSE LENGTH=1045	0	87.37	GO:0006468 GO:0006857 GO:0006995 GO:0009627 GO:0031347	cellular response to nitrogen starvation; oligopeptide transport; protein phosphorylation; regulation of defense response; systemic acquired resistance	GO:0004672 GO:0004713 GO:0005524 GO:0016301 GO:0016772	ATP binding; kinase activity; protein kinase activity; protein tyrosine kinase activity; transferase activity, transferring phosphorus-containing groups	GO:0005634 GO:0005886 GO:0009506 GO:0016020	membrane; nucleus; plasma membrane; plasmodesma	PF00560 PF08263 PF00069	Leucine Rich Repeat; Leucine rich repeat N-terminal domain; Protein kinase domain	PTHR24420	LEUCINE-RICH REPEAT RECEPTOR-LIKE PROTEIN KINASE	KOG1187	Serine/threonine_protein_kinase
Glyma.12G026000	-0.726758	0.0119098	3.73122	3.37065	4.09179	3.40851	3.14253	3.56093	4.08953	3.92677	4.25906	224	UniRef100_C6T179 Uncharacterized protein n=1 Tax=Glycine max RepID=C6T179_SOYBN	7e-162	100	UniRef100_B6SZF0 Metal-dependent phosphohydrolase, HD subdomain n=1 Tax=Zea mays RepID=B6SZF0_MAIZE	1e-94	96.4	AT1G17330.1|Symbols:|Metal-dependent phosphohydrolase|chr1:5929966-5931595 FORWARD LENGTH=222	7e-119	96.4	NA	NA	GO:0003824 GO:0008081 GO:0046872	catalytic activity; metal ion binding; phosphoric diester hydrolase activity	GO:0005634	nucleus	PF01966	HD domain	NA	NA	NA	NA
Glyma.12G060900	3.24532	0.000109006	2.11218	3.63271	0.591657	2.73808	5.05771	3.10234	1.84742	-0.217542	0.145092	591	UniRef100_I1LQN6 Uncharacterized protein n=1 Tax=Glycine max RepID=I1LQN6_SOYBN	0	100	UniRef100_G7JUW8 Laccase n=1 Tax=Medicago truncatula RepID=G7JUW8_MEDTR	0	98.8	AT2G29130.1|Symbols:LAC2, ATLAC2|laccase 2|chr2:12525189-12527699 REVERSE LENGTH=573	0	101.22	GO:0009414 GO:0046274 GO:0055114	lignin catabolic process; oxidation-reduction process; response to water deprivation	GO:0005507 GO:0016491 GO:0052716	copper ion binding; hydroquinone:oxygen oxidoreductase activity; oxidoreductase activity	GO:0005576 GO:0048046	apoplast; extracellular region	PF07731 PF07732 PF00394	Multicopper oxidase; Multicopper oxidase; Multicopper oxidase	PTHR11709	MULTI-COPPER OXIDASE	KOG1263	Multicopper_oxidases
Glyma.12G073800	2.55684	0.0448707	-0.248974	0.864433	-1.36238	0.891846	0.912143	0.78931	-0.611952	-2.44826	-1.02693	79	NA	NA	NA	NA	NA	NA	NA	NA	NA	NA	NA	NA	NA	NA	NA	NA	NA	NA	NA	NA	NA
Glyma.12G111500	2.05874	0.0293023	1.00521	2.03252	-0.0221092	1.41048	2.24446	2.44262	0.444593	0.854033	-1.36495	647	UniRef100_K7LU71 Uncharacterized protein n=1 Tax=Glycine max RepID=K7LU71_SOYBN	0	100	UniRef100_F4I2G1 Ankyrin repeats-containing protein n=1 Tax=Arabidopsis thaliana RepID=F4I2G1_ARATH	7e-72	91.23	AT1G03670.1|Symbols:|ankyrin repeat family protein|chr1:914222-916222 REVERSE LENGTH=616	9e-75	91.23	GO:0008150	biological process	GO:0003674	molecular function	GO:0005575	cellular component	NA	NA	PTHR24177	FAMILY NOT NAMED	KOG4412	26S_proteasome_regulatory_complex,_subunit_PSMD10
Glyma.12G116500	0.809118	0.0304288	3.46057	3.86198	3.05916	3.73273	3.98703	3.86619	2.81021	3.23077	3.1365	434	UniRef100_I1LS58 Uncharacterized protein n=1 Tax=Glycine max RepID=I1LS58_SOYBN	0	100	UniRef100_B9MYF9 Zinc finger family protein n=1 Tax=Populus trichocarpa RepID=B9MYF9_POPTR	1e-147	78.87	AT5G44280.1|Symbols:ATRING1A, RING1A|RING 1A|chr5:17836115-17839114 REVERSE LENGTH=522	5e-119	74.9	GO:0001709 GO:0010076 GO:0010077 GO:0010492 GO:0045814 GO:0045892	cell fate determination; maintenance of floral meristem identity; maintenance of inflorescence meristem identity; maintenance of shoot apical meristem identity; negative regulation of gene expression, epigenetic; negative regulation of transcription, DNA-dependent	GO:0005515 GO:0008270	protein binding; zinc ion binding	GO:0005634 GO:0035102	PRC1 complex; nucleus	PF00097	Zinc finger, C3HC4 type (RING finger)	PTHR10825	RING FINGER DOMAIN-CONTAINING, POLYCOMB GROUP COMPONENT	KOG0311	Predicted_E3_ubiquitin_ligase
Glyma.12G135500	4.46319	0.0195666	-1.63193	-1.02928	-2.23459	-2.44826	1.80869	-2.44826	-2.44826	-2.44826	-1.80723	279	UniRef100_K7LUK9 Uncharacterized protein n=2 Tax=Glycine max RepID=K7LUK9_SOYBN	0	100	UniRef100_G7JF19 Pentatricopeptide repeat-containing protein n=1 Tax=Medicago truncatula RepID=G7JF19_MEDTR	9e-109	19.88	AT4G04790.1|Symbols:|Tetratricopeptide repeat (TPR)-like superfamily protein|chr4:2435007-2439344 REVERSE LENGTH=821	4e-75	31.18	GO:0008150	biological process	GO:0003674	molecular function	GO:0005739	mitochondrion	PF01535	PPR repeat	PTHR24015	FAMILY NOT NAMED	NA	NA
Glyma.12G167200	3.62322	0.00139059	0.602111	1.52779	-0.323563	-0.0204228	4.53553	0.0682445	-0.89824	-0.217542	0.145092	129	UniRef100_I1MJV8 Uncharacterized protein n=1 Tax=Glycine max RepID=I1MJV8_SOYBN	9e-80	36.26	UniRef100_A4PSE1 YT521-B-like protein n=1 Tax=Medicago truncatula RepID=A4PSE1_MEDTR	2e-57	27.91	AT1G09810.1|Symbols:ECT11|evolutionarily conserved C-terminal region 11|chr1:3181138-3183354 REVERSE LENGTH=470	2e-40	23.62	GO:0008150	biological process	GO:0003674	molecular function	GO:0005634	nucleus	NA	NA	PTHR12357	YTH (YT521-B HOMOLOGY) DOMAIN-CONTAINING	NA	NA
Glyma.12G181300	0.711029	0.000736444	5.75918	6.11288	5.40547	6.10185	6.05709	6.17971	5.39203	5.42482	5.39956	316	UniRef100_I1LTR2 Uncharacterized protein n=1 Tax=Glycine max RepID=I1LTR2_SOYBN	0	100	UniRef100_Q99L29 cDNA sequence BC003883 n=1 Tax=Mus musculus RepID=Q99L29_MOUSE	7e-152	98.06	AT5G42820.1|Symbols:ATU2AF35B, U2AF35B|Zinc finger C-x8-C-x5-C-x3-H type family protein|chr5:17170445-17171296 REVERSE LENGTH=283	4e-126	98.23	GO:0009640 GO:0009793 GO:0009845 GO:0009909 GO:0009933 GO:0010162 GO:0010182 GO:0010228 GO:0016567 GO:0019915 GO:0048573 GO:0050826	embryo development ending in seed dormancy; lipid storage; meristem structural organization; photomorphogenesis; photoperiodism, flowering; protein ubiquitination; regulation of flower development; response to freezing; seed dormancy process; seed germination; sugar mediated signaling pathway; vegetative to reproductive phase transition of meristem	GO:0000166 GO:0003676 GO:0003723 GO:0008270	RNA binding; nucleic acid binding; nucleotide binding; zinc ion binding	GO:0005634	nucleus	PF00076 PF00642	RNA recognition motif. (a.k.a. RRM, RBD, or RNP domain); Zinc finger C-x8-C-x5-C-x3-H type (and similar)	PTHR12620	U2 SNRNP AUXILIARY FACTOR, SMALL SUBUNIT	KOG2202	U2_snRNP_splicing_factor,_small_subunit,_and_related_proteins
Glyma.12G182000	-0.791212	0.0416504	4.91803	4.52608	5.30997	4.5888	4.55462	4.43483	5.19275	5.46958	5.26758	169	UniRef100_I1LTS2 Uncharacterized protein n=1 Tax=Glycine max RepID=I1LTS2_SOYBN	3e-120	100	UniRef100_B9MYJ4 60S ribosomal protein L24 n=1 Tax=Populus trichocarpa RepID=B9MYJ4_POPTR	4e-94	100	AT2G44860.2|Symbols:|Ribosomal protein L24e family protein|chr2:18501034-18502128 REVERSE LENGTH=159	1e-81	105.66	GO:0001510 GO:0006364 GO:0006412 GO:0042254	RNA methylation; rRNA processing; ribosome biogenesis; translation	GO:0003735	structural constituent of ribosome	GO:0005634 GO:0005730 GO:0005840 GO:0022625	cytosolic large ribosomal subunit; nucleolus; nucleus; ribosome	PF01246	Ribosomal protein L24e	PTHR10792	60S RIBOSOMAL PROTEIN L24	KOG1723	60s_ribosomal_protein_L30_isolog
Glyma.12G189700	-0.960067	0.0129655	3.14425	2.66735	3.62114	2.48582	2.57868	2.93755	3.47714	3.67488	3.71141	361	UniRef100_I1LU07 Uncharacterized protein n=1 Tax=Glycine max RepID=I1LU07_SOYBN	0	100	UniRef100_G7IRF9 Outer envelope protein of 80 kDa n=1 Tax=Medicago truncatula RepID=G7IRF9_MEDTR	0	100	AT3G44160.1|Symbols:|Outer membrane OMP85 family protein|chr3:15889225-15891814 REVERSE LENGTH=362	0	99.45	GO:0006499	N-terminal protein myristoylation	GO:0003674	molecular function	GO:0009507 GO:0019867	chloroplast; outer membrane	PF01103	Surface antigen	PTHR12815	SORTING AND ASSEMBLY MACHINERY (SAM50) PROTEIN	NA	NA
Glyma.12G198100	3.0337	0.00258615	1.28631	2.21958	0.35304	0.891846	4.6553	1.1116	0.777569	-0.217542	0.499093	987	UniRef100_K7LVZ4 Uncharacterized protein n=1 Tax=Glycine max RepID=K7LVZ4_SOYBN	0	100	UniRef100_G7IRK8 Cysteine-rich receptor-like protein kinase n=1 Tax=Medicago truncatula RepID=G7IRK8_MEDTR	0	102.84	AT4G03230.1|Symbols:|S-locus lectin protein kinase family protein|chr4:1419278-1422828 REVERSE LENGTH=1010	0	93.47	GO:0006468 GO:0048544	protein phosphorylation; recognition of pollen	GO:0004672 GO:0004674 GO:0004713 GO:0005524 GO:0016301 GO:0016772 GO:0030246	ATP binding; carbohydrate binding; kinase activity; protein kinase activity; protein serine/threonine kinase activity; protein tyrosine kinase activity; transferase activity, transferring phosphorus-containing groups	GO:0005886	plasma membrane	PF07714 PF00954 PF01453	Protein tyrosine kinase; S-locus glycoprotein family; D-mannose binding lectin	PTHR24420	LEUCINE-RICH REPEAT RECEPTOR-LIKE PROTEIN KINASE	KOG1187	Serine/threonine_protein_kinase
Glyma.12G204400	1.08151	0.0157035	4.97393	5.48289	4.46496	4.95205	6.03518	5.46145	4.41034	4.70249	4.28205	740	UniRef100_K7LW29 Uncharacterized protein n=1 Tax=Glycine max RepID=K7LW29_SOYBN	0	100	UniRef100_Q94KI8 Two pore calcium channel protein 1 n=2 Tax=Arabidopsis thaliana RepID=TPC1_ARATH	0	97.68	AT4G03560.1|Symbols:ATTPC1, TPC1, ATCCH1, FOU2|two-pore _x0001_channel 1|chr4:1580253-1585691 FORWARD LENGTH=733	0	97.68	GO:0006811 GO:0006816 GO:0006944 GO:0007030 GO:0007033 GO:0009556 GO:0009651 GO:0009845 GO:0010119 GO:0019722 GO:0052543 GO:0055085 GO:0080141	Golgi organization; calcium-mediated signaling; calcium ion transport; callose deposition in cell wall; cellular membrane fusion; ion transport; microsporogenesis; regulation of jasmonic acid biosynthetic process; regulation of stomatal movement; response to salt stress; seed germination; transmembrane transport; vacuole organization	GO:0005216 GO:0005245 GO:0005262 GO:0005509	calcium channel activity; calcium ion binding; ion channel activity; voltage-gated calcium channel activity	GO:0000325 GO:0005773 GO:0005774 GO:0005794 GO:0005886 GO:0016020	Golgi apparatus; membrane; plant-type vacuole; plasma membrane; vacuolar membrane; vacuole	PF00520	Ion transport protein	PTHR10037	VOLTAGE-GATED CATION CHANNEL (CALCIUM AND SODIUM)	NA	NA
Glyma.12G241700	0.749555	0.0471736	5.73413	6.09562	5.37264	5.93363	6.52091	5.83233	5.43193	5.54262	5.14337	740	UniRef100_I1LVH5 Uncharacterized protein n=1 Tax=Glycine max RepID=I1LVH5_SOYBN	0	100	UniRef100_A6YAQ1 Ethylene receptor n=1 Tax=Glycine max RepID=A6YAQ1_SOYBN	0	102.35	AT1G66340.1|Symbols:ETR1, EIN1, ETR, AtETR1|Signal transduction histidine kinase, hybrid-type, ethylene sensor|chr1:24734698-24737366 FORWARD LENGTH=738	0	100.14	GO:0002237 GO:0006952 GO:0007623 GO:0009408 GO:0009625 GO:0009651 GO:0009690 GO:0009723 GO:0009727 GO:0009733 GO:0009736 GO:0009737 GO:0009739 GO:0009871 GO:0010105 GO:0010119 GO:0010182 GO:0042742 GO:0050665 GO:0052544 GO:0071281 GO:1900140	cellular response to iron ion; circadian rhythm; cytokinin mediated signaling pathway; cytokinin metabolic process; defense response; defense response by callose deposition in cell wall; defense response to bacterium; detection of ethylene stimulus; hydrogen peroxide biosynthetic process; jasmonic acid and ethylene-dependent systemic resistance, ethylene mediated signaling pathway; negative regul…	GO:0000155 GO:0000156 GO:0004673 GO:0004871 GO:0005515 GO:0005524 GO:0016772 GO:0042802 GO:0051740	ATP binding; ethylene binding; identical protein binding; phosphorelay response regulator activity; phosphorelay sensor kinase activity; protein binding; protein histidine kinase activity; signal transducer activity; transferase activity, transferring phosphorus-containing groups	GO:0005783 GO:0005789 GO:0016020	endoplasmic reticulum; endoplasmic reticulum membrane; membrane	PF01590 PF00512 PF00072 PF02518	GAF domain; His Kinase A (phospho-acceptor) domain; Response regulator receiver domain; Histidine kinase-, DNA gyrase B-, and HSP90-like ATPase	PTHR24423	TWO-COMPONENT SENSOR HISTIDINE KINASE	KOG0519	Sensory_transduction_histidine_kinase
Glyma.13G034000	2.74751	0.0139052	0.367225	1.2648	-0.530346	-0.0204228	3.07804	0.736775	-0.373176	-0.464604	-0.753258	100	UniRef100_K7LY45 Uncharacterized protein n=1 Tax=Glycine max RepID=K7LY45_SOYBN	1e-66	100	UniRef100_B9GL13 Short-chain dehydrogenase/reductase family protein n=1 Tax=Populus trichocarpa RepID=B9GL13_POPTR	5e-49	26.22	AT4G24050.1|Symbols:|NAD(P)-binding Rossmann-fold superfamily protein|chr4:12497287-12499661 FORWARD LENGTH=332	3e-49	27.41	GO:0008152	metabolic process	GO:0000166 GO:0016491	nucleotide binding; oxidoreductase activity	NA	NA	NA	NA	PTHR24320	FAMILY NOT NAMED	NA	NA
Glyma.13G038700	5.86254	0.0139314	-1.55994	-0.671616	-2.44826	-0.774509	0.788619	-2.02896	-2.44826	-2.44826	-2.44826	376	UniRef100_K7LY04 Acyl-[acyl-carrier-protein] desaturase n=1 Tax=Glycine max RepID=K7LY04_SOYBN	0	94.04	UniRef100_K7LY04 Acyl-[acyl-carrier-protein] desaturase n=1 Tax=Glycine max RepID=K7LY04_SOYBN	0	94.04	AT1G43800.1|Symbols:|Plant stearoyl-acyl-carrier-protein desaturase family protein|chr1:16577662-16579549 FORWARD LENGTH=391	2e-147	83.89	GO:0001666 GO:0006631 GO:0006633 GO:0009862 GO:0010089 GO:0010310 GO:0044036 GO:0055114	cell wall macromolecule metabolic process; fatty acid biosynthetic process; fatty acid metabolic process; oxidation-reduction process; regulation of hydrogen peroxide metabolic process; response to hypoxia; systemic acquired resistance, salicylic acid mediated signaling pathway; xylem development	GO:0016491 GO:0045300 GO:0046914	acyl-[acyl-carrier-protein] desaturase activity; oxidoreductase activity; transition metal ion binding	GO:0009507 GO:0016020	chloroplast; membrane	PF03405	Fatty acid desaturase	NA	NA	NA	NA
Glyma.13G041300	2.3184	0.0493365	0.434137	1.47448	-0.606202	1.705	1.27638	1.44205	0.0109525	-0.464604	-1.36495	256	UniRef100_I1LX74 Uncharacterized protein n=1 Tax=Glycine max RepID=I1LX74_SOYBN	0	100	UniRef100_G7J6S0 Protein RUPTURED POLLEN GRAIN n=1 Tax=Medicago truncatula RepID=G7J6S0_MEDTR	7e-125	92.4	AT5G53190.1|Symbols:SWEET3, AtSWEET3|Nodulin MtN3 family protein|chr5:21572417-21574284 REVERSE LENGTH=263	3e-98	89.35	GO:0008150	biological process	GO:0051119	sugar transmembrane transporter activity	GO:0005886 GO:0005887 GO:0016020 GO:0016021	integral to membrane; integral to plasma membrane; membrane; plasma membrane	PF03083	Sugar efflux transporter for intercellular exchange	PTHR10791	RAG1-ACTIVATING PROTEIN 1	KOG1623	Multitransmembrane_protein
Glyma.13G042500	-1.25288	0.0129321	5.7582	5.13141	6.38499	5.4876	4.91732	4.98929	6.19378	6.26043	6.70077	139	UniRef100_I1LX63 Uncharacterized protein n=1 Tax=Glycine max RepID=I1LX63_SOYBN	5e-78	100	UniRef100_G7ZYN8 30S ribosomal protein S18 n=1 Tax=Medicago truncatula RepID=G7ZYN8_MEDTR	2e-06	11.35	AT5G64310.1|Symbols:AGP1, ATAGP1|arabinogalactan protein 1|chr5:25722018-25722413 FORWARD LENGTH=131	8e-08	93.13	GO:0010200	response to chitin	NA	NA	GO:0005886 GO:0031225	anchored to membrane; plasma membrane	NA	NA	NA	NA	NA	NA
Glyma.13G043500	4.69524	7.19e-05	0.243682	1.3012	-0.813837	-0.618207	4.95731	-0.435501	-0.611952	-0.464604	-1.36495	636	UniRef100_K7LXX1 Uncharacterized protein n=1 Tax=Glycine max RepID=K7LXX1_SOYBN	0	98.87	UniRef100_G7JCQ7 White-brown-complex ABC transporter family n=1 Tax=Medicago truncatula RepID=G7JCQ7_MEDTR	0	62.29	AT1G17840.1|Symbols:WBC11, ABCG11, DSO, COF1, ATWBC11|white-brown complex homolog protein 11|chr1:6142870-6145894 FORWARD LENGTH=703	2e-144	57.33	GO:0009611 GO:0009651 GO:0009737 GO:0015908 GO:0080051	cutin transport; fatty acid transport; response to abscisic acid stimulus; response to salt stress; response to wounding	GO:0000166 GO:0005524 GO:0015245 GO:0016887 GO:0017111 GO:0042626	ATP binding; ATPase activity; ATPase activity, coupled to transmembrane movement of substances; fatty acid transporter activity; nucleoside-triphosphatase activity; nucleotide binding	GO:0005886 GO:0009897 GO:0016020	external side of plasma membrane; membrane; plasma membrane	PF01061 PF00005 PF00076	ABC-2 type transporter; ABC transporter; RNA recognition motif. (a.k.a. RRM, RBD, or RNP domain)	PTHR19241	ATP-BINDING CASSETTE TRANSPORTER	NA	NA
Glyma.13G056600	5.82072	6.48e-06	-1.33904	-0.443491	-2.23459	-1.99929	3.11708	-2.44826	-2.44826	-2.44826	-1.80723	462	UniRef100_I1LWS2 Uncharacterized protein n=1 Tax=Glycine max RepID=I1LWS2_SOYBN	0	100.22	UniRef100_D2DW78 UDP-glucosyl transferase n=1 Tax=Phaseolus vulgaris RepID=D2DW78_PHAVU	0	97.61	AT3G02100.1|Symbols:|UDP-Glycosyltransferase superfamily protein|chr3:368840-370484 REVERSE LENGTH=464	1e-129	98.06	GO:0008152	metabolic process	GO:0008194 GO:0016757 GO:0016758	UDP-glycosyltransferase activity; transferase activity, transferring glycosyl groups; transferase activity, transferring hexosyl groups	GO:0005634	nucleus	PF00201	UDP-glucoronosyl and UDP-glucosyl transferase	PTHR11926	GLUCOSYL/GLUCURONOSYL TRANSFERASES	KOG1192	UDP-glucuronosyl_and_UDP-glucosyl_transferase
Glyma.13G060600	4.13508	0.0212788	-0.41526	1.14396	-1.97448	0.47228	1.27638	1.68323	-2.44826	-2.44826	-1.02693	413	UniRef100_K7LXI9 Uncharacterized protein n=1 Tax=Glycine max RepID=K7LXI9_SOYBN	0	100	UniRef100_G7KLB1 Ethylene-responsive transcription factor n=1 Tax=Medicago truncatula RepID=G7KLB1_MEDTR	0	95.1	AT5G19790.1|Symbols:RAP2.11|related to AP2 11|chr5:6689271-6690032 REVERSE LENGTH=253	2e-31	31.23	GO:0000302 GO:0009723 GO:0035865 GO:0048528	cellular response to potassium ion; post-embryonic root development; response to ethylene stimulus; response to reactive oxygen species	GO:0003677 GO:0003700 GO:0043565	DNA binding; sequence-specific DNA binding; sequence-specific DNA binding transcription factor activity	GO:0005634	nucleus	PF00847	AP2 domain	NA	NA	NA	NA
Glyma.13G062200	0.949904	0.000432015	4.92817	5.38204	4.47429	5.15257	5.85254	5.14102	4.48052	4.59347	4.34889	549	UniRef100_I1LWL4 Uncharacterized protein n=1 Tax=Glycine max RepID=I1LWL4_SOYBN	0	100	UniRef100_G7KKX1 Poly(RC)-binding protein n=1 Tax=Medicago truncatula RepID=G7KKX1_MEDTR	0	99.1	AT5G15270.1|Symbols:|RNA-binding KH domain-containing protein|chr5:4958738-4960947 FORWARD LENGTH=548	0	99.45	GO:0008150	biological process	GO:0003676 GO:0003723	RNA binding; nucleic acid binding	GO:0005634	nucleus	PF00013	KH domain	PTHR10288	KH DOMAIN CONTAINING RNA BINDING PROTEIN	KOG2190	PolyC-binding_proteins_alphaCP-1_and_related_KH_domain_proteins
Glyma.13G064300	0.856343	0.000379778	5.08854	5.52203	4.65506	5.64052	5.51772	5.40786	4.57622	4.46673	4.92222	282	UniRef100_I1LWJ1 Uncharacterized protein n=1 Tax=Glycine max RepID=I1LWJ1_SOYBN	0	100	UniRef100_G7KZU7 2-aminoethanethiol dioxygenase n=1 Tax=Medicago truncatula RepID=G7KZU7_MEDTR	4e-126	101.1	AT5G39890.1|Symbols:|Protein of unknown function (DUF1637)|chr5:15974543-15976013 FORWARD LENGTH=276	5e-118	101.45	GO:0001666 GO:0009862 GO:0010089 GO:0010310 GO:0044036 GO:0055114	cell wall macromolecule metabolic process; oxidation-reduction process; regulation of hydrogen peroxide metabolic process; response to hypoxia; systemic acquired resistance, salicylic acid mediated signaling pathway; xylem development	GO:0047800	cysteamine dioxygenase activity	GO:0005634	nucleus	PF07847	Protein of unknown function (DUF1637)	PTHR22966	UNCHARACTERIZED	KOG4281	Uncharacterized_conserved_protein
Glyma.13G066200	0.605309	0.034419	4.78826	5.09266	4.48386	4.99202	5.1199	5.16607	4.48052	4.32777	4.64329	789	UniRef100_I1LWH4 Uncharacterized protein n=1 Tax=Glycine max RepID=I1LWH4_SOYBN	0	100	UniRef100_G7IY41 Bromodomain-containing protein n=1 Tax=Medicago truncatula RepID=G7IY41_MEDTR	0	74.2	AT5G55040.2|Symbols:|DNA-binding bromodomain-containing protein|chr5:22327727-22331703 REVERSE LENGTH=916	1e-152	64.74	GO:0000956 GO:0008150	biological process; nuclear-transcribed mRNA catabolic process	GO:0003677	DNA binding	GO:0005634	nucleus	PF00439	Bromodomain	PTHR22881	BROMODOMAIN CONTAINING PROTEIN	NA	NA
Glyma.13G067700	1.12066	0.000604993	4.32917	4.77641	3.88193	4.99807	5.68943	3.64173	4.01792	3.8611	3.76678	385	UniRef100_UPI000233BF53 PREDICTED: mediator of RNA polymerase II transcription subunit 4-like isoform X11 n=1 Tax=Glycine max RepID=UPI000233BF53	0	100	UniRef100_B9IIY8 Hydroxyproline-rich glycoprotein n=1 Tax=Populus trichocarpa RepID=B9IIY8_POPTR	9e-138	91.94	AT5G02850.1|Symbols:|hydroxyproline-rich glycoprotein family protein|chr5:652159-653439 FORWARD LENGTH=426	1e-123	85.68	GO:0006357	regulation of transcription from RNA polymerase II promoter	GO:0001104	RNA polymerase II transcription cofactor activity	GO:0005634 GO:0016592	mediator complex; nucleus	PF10018	Vitamin-D-receptor interacting Mediator subunit 4	NA	NA	NA	NA
Glyma.13G073900	1.18569	0.0402043	2.84538	3.41629	2.27446	3.83093	3.5277	2.89023	2.70991	2.08543	2.02805	383	UniRef100_I1LWB3 Uncharacterized protein n=1 Tax=Glycine max RepID=I1LWB3_SOYBN	0	100	UniRef100_G7K7R3 Protein kinase 2B n=1 Tax=Medicago truncatula RepID=G7K7R3_MEDTR	0	90.17	AT1G14370.1|Symbols:APK2A, PBL2|protein kinase 2A|chr1:4915859-4917959 FORWARD LENGTH=426	4e-158	71.6	GO:0006468	protein phosphorylation	GO:0004672 GO:0004674 GO:0005524 GO:0016301 GO:0016772	ATP binding; kinase activity; protein kinase activity; protein serine/threonine kinase activity; transferase activity, transferring phosphorus-containing groups	GO:0005886 GO:0009507	chloroplast; plasma membrane	PF07714	Protein tyrosine kinase	PTHR24420	LEUCINE-RICH REPEAT RECEPTOR-LIKE PROTEIN KINASE	KOG1187	Serine/threonine_protein_kinase
Glyma.13G088400	1.53217	0.0163273	4.8529	5.63084	4.07496	5.47029	5.65226	5.76998	4.48052	3.67488	4.06949	704	UniRef100_I1LVZ4 Uncharacterized protein n=1 Tax=Glycine max RepID=I1LVZ4_SOYBN	0	100	UniRef100_G7KAB8 Small glutamine-rich tetratricopeptide repeat-containing protein n=1 Tax=Medicago truncatula RepID=G7KAB8_MEDTR	0	103.99	AT5G65160.1|Symbols:TPR14|tetratricopeptide repeat (TPR)-containing protein|chr5:26031457-26033668 REVERSE LENGTH=593	2e-136	60.54	GO:0008150	biological process	NA	NA	NA	NA	PF00085 PF00515	Thioredoxin; Tetratricopeptide repeat	PTHR22904	TPR REPEAT CONTAINING PROTEIN	KOG0907	Thioredoxin
Glyma.13G099300	0.491401	0.0484145	5.79422	6.03992	5.54852	6.00299	5.9833	6.13347	5.65063	5.6201	5.37483	930	UniRef100_K7LWU2 Uncharacterized protein n=1 Tax=Glycine max RepID=K7LWU2_SOYBN	0	100	UniRef100_G7IN26 Pumilio-like protein n=1 Tax=Medicago truncatula RepID=G7IN26_MEDTR	0	86.99	AT4G25880.1|Symbols:APUM6, PUM6|pumilio 6|chr4:13155518-13159078 FORWARD LENGTH=861	0	101.97	GO:0009165	nucleotide biosynthetic process	GO:0003723 GO:0003729	RNA binding; mRNA binding	NA	NA	PF00806	Pumilio-family RNA binding repeat	PTHR12537	RNA BINDING PROTEIN PUMILIO-RELATED	KOG1488	Translational_repressor_Pumilio/PUF3_and_related_RNA-binding_proteins_(Puf_superfamily)
Glyma.13G107500	0.647626	0.0153933	3.74567	4.05551	3.43583	4.07378	3.79174	4.30102	3.47714	3.59632	3.23403	364	UniRef100_I1LY27 Uncharacterized protein n=1 Tax=Glycine max RepID=I1LY27_SOYBN	0	100	UniRef100_B4F879 Integral membrane protein n=1 Tax=Zea mays RepID=B4F879_MAIZE	0	96.78	AT5G35460.1|Symbols:|unknown protein; CONTAINS InterPro DOMAIN/s: Protein of unknown function DUF2838 (InterPro:IPR021261); Has 1807 Blast hits to 1807 proteins in 277 species: Archae - 0; Bacteria - 0; Metazoa - 736; Fungi - 347; Plants - 385; Viruses - 0; Other Eukaryotes - 339 (source: NCBI BLink).|chr5:13672598-13674546 FORWARD LENGTH=381	0	95.28	GO:0008150	biological process	GO:0003674	molecular function	GO:0005634	nucleus	PF10998	Protein of unknown function (DUF2838)	NA	NA	KOG2895	Uncharacterized_conserved_protein
Glyma.13G132000	3.17913	0.0486343	-1.57934	-1.1628	-1.99588	-2.44826	1.40813	-2.44826	-1.73216	-2.44826	-1.80723	225	UniRef100_K7LZH5 Uncharacterized protein n=1 Tax=Glycine max RepID=K7LZH5_SOYBN	9e-166	100	UniRef100_T2DLB0 BRI1-KD interacting protein n=1 Tax=Phaseolus vulgaris RepID=T2DLB0_PHAVU	2e-37	84.06	AT3G53670.2|Symbols:|unknown protein; FUNCTIONS IN: molecular_function unknown; INVOLVED IN: biological_process unknown; LOCATED IN: cellular_component unknown; EXPRESSED IN: sperm cell, male gametophyte, pollen tube; EXPRESSED DURING: L mature pollen stage, M germinated pollen stage; BEST Arabidopsis thaliana protein match is: unknown protein (TAIR:AT2G37480.1).|chr3:19891104-19892214 FORWARD LE…	2e-09	59.61	GO:0006888 GO:0008150 GO:0043090	ER to Golgi vesicle-mediated transport; amino acid import; biological process	GO:0003674	molecular function	GO:0005634	nucleus	NA	NA	NA	NA	NA	NA
Glyma.13G138800	2.04688	0.0295474	0.654211	1.55558	-0.247154	1.33598	1.67554	1.6552	-0.373176	-0.217542	-0.150744	113	UniRef100_K7LZM9 Uncharacterized protein n=1 Tax=Glycine max RepID=K7LZM9_SOYBN	3e-74	100	NA	NA	NA	NA	NA	NA	NA	NA	NA	NA	NA	NA	NA	NA	NA	NA	NA	NA
Glyma.13G147500	0.727817	0.0467603	3.35734	3.71879	2.99589	3.61164	3.84697	3.69777	3.11481	3.20982	2.66305	535	UniRef100_I1LZB8 Uncharacterized protein (Fragment) n=2 Tax=Glycine max RepID=I1LZB8_SOYBN	0	95.36	UniRef100_G7IA76 Cytochrome P450 monooxygenase CYP97C10 n=1 Tax=Medicago truncatula RepID=G7IA76_MEDTR	0	97.04	AT3G53130.1|Symbols:LUT1, CYP97C1|Cytochrome P450 superfamily protein|chr3:19692812-19695278 FORWARD LENGTH=539	0	95.73	GO:0006636 GO:0009965 GO:0010103 GO:0015995 GO:0016117 GO:0016556 GO:0019288 GO:0030154 GO:0055114	carotenoid biosynthetic process; cell differentiation; chlorophyll biosynthetic process; isopentenyl diphosphate biosynthetic process, mevalonate-independent pathway; leaf morphogenesis; mRNA modification; oxidation-reduction process; stomatal complex morphogenesis; unsaturated fatty acid biosynthetic process	GO:0005506 GO:0009055 GO:0009974 GO:0016705 GO:0019825 GO:0020037	electron carrier activity; heme binding; iron ion binding; oxidoreductase activity, acting on paired donors, with incorporation or reduction of molecular oxygen; oxygen binding; zeinoxanthin epsilon hydroxylase activity	GO:0009507 GO:0009941	chloroplast; chloroplast envelope	PF00067	Cytochrome P450	PTHR24290	FAMILY NOT NAMED	KOG0157	Cytochrome_P450_CYP4/CYP19/CYP26_subfamilies
Glyma.13G147600	1.84093	0.020664	4.78408	5.78319	3.78498	5.74858	5.65005	5.95094	4.72497	3.58009	3.04987	382	UniRef100_I1LZB9 Uncharacterized protein n=1 Tax=Glycine max RepID=I1LZB9_SOYBN	0	100	UniRef100_G7IA68 Naringenin,2-oxoglutarate 3-dioxygenase n=1 Tax=Medicago truncatula RepID=G7IA68_MEDTR	0	98.67	AT2G36690.1|Symbols:|2-oxoglutarate (2OG) and Fe(II)-dependent oxygenase superfamily protein|chr2:15379930-15381987 FORWARD LENGTH=366	2e-166	103.28	GO:0009058 GO:0055114	biosynthetic process; oxidation-reduction process	GO:0016491 GO:0016706	oxidoreductase activity; oxidoreductase activity, acting on paired donors, with incorporation or reduction of molecular oxygen, 2-oxoglutarate as one donor, and incorporation of one atom each of oxygen into both donors	GO:0005737	cytoplasm	PF03171	2OG-Fe(II) oxygenase superfamily	PTHR10209	OXIDOREDUCTASE, 2OG-FE(II) OXYGENASE FAMILY PROTEIN	KOG0143	Iron/ascorbate_family_oxidoreductases
Glyma.13G147700	2.97908	0.0296415	-0.165257	0.980457	-1.31097	0.400983	1.60406	0.936326	-1.25577	-1.65022	-1.02693	573	UniRef100_K7LZU0 Uncharacterized protein n=1 Tax=Glycine max RepID=K7LZU0_SOYBN	0	100	UniRef100_G7IA71 Uracil transporter-like protein n=1 Tax=Medicago truncatula RepID=G7IA71_MEDTR	0	96.42	AT5G03555.1|Symbols:|permease, cytosine/purines, uracil, thiamine, allantoin family protein|chr5:898354-900153 REVERSE LENGTH=599	0	79.63	GO:0009411 GO:0009813 GO:0015931 GO:0043100	flavonoid biosynthetic process; nucleobase-containing compound transport; pyrimidine nucleobase salvage; response to UV	GO:0015205	nucleobase transmembrane transporter activity	GO:0009507 GO:0009526 GO:0016020	chloroplast; membrane; plastid envelope	PF02133	Permease for cytosine/purines, uracil, thiamine, allantoin	NA	NA	KOG2466	Uridine_permease/thiamine_transporter/allantoin_transport
Glyma.13G149600	0.792308	0.0286136	3.37245	3.76014	2.98477	4.0153	3.54689	3.71824	2.9487	2.85239	3.15322	299	UniRef100_I1LZD8 Uncharacterized protein n=1 Tax=Glycine max RepID=I1LZD8_SOYBN	0	100	UniRef100_Q9LF92 F-box protein PP2-A15 n=1 Tax=Arabidopsis thaliana RepID=P2A15_ARATH	2e-161	99.33	AT3G53000.1|Symbols:AtPP2-A15, PP2-A15|phloem protein 2-A15|chr3:19654278-19655801 FORWARD LENGTH=300	2e-164	99.33	GO:0006499	N-terminal protein myristoylation	GO:0030246	carbohydrate binding	GO:0005634	nucleus	NA	NA	NA	NA	NA	NA
Glyma.13G150200	0.874539	0.0254488	4.95196	5.38441	4.51951	5.19006	5.44031	5.52286	4.6321	4.49298	4.43345	183	UniRef100_K7LZV5 Uncharacterized protein n=1 Tax=Glycine max RepID=K7LZV5_SOYBN	5e-131	100	UniRef100_A7UQU6 Three-deoxy-D-manno-octulosonic-acid transferase, N-terminal n=1 Tax=Medicago truncatula RepID=A7UQU6_MEDTR	8e-60	29.36	AT5G03770.1|Symbols:KDTA|KDO transferase A|chr5:995191-997622 FORWARD LENGTH=447	2e-51	29.31	GO:0009058 GO:0019243 GO:0048573	biosynthetic process; methylglyoxal catabolic process to D-lactate; photoperiodism, flowering	GO:0016757	transferase activity, transferring glycosyl groups	GO:0005886	plasma membrane	NA	NA	PTHR23417	3-DEOXY-D-MANNO-OCTULOSONIC-ACID TRANSFERASE/TRNA (GUANINE-N(7)-)-METHYLTRANSFERASE	NA	NA
Glyma.13G151100	0.64991	0.0106442	5.61968	5.94764	5.29171	5.96641	5.87738	5.99913	5.42008	5.43388	5.02118	837	UniRef100_I1LZF4 Uncharacterized protein n=1 Tax=Glycine max RepID=I1LZF4_SOYBN	0	100	UniRef100_A2T3V4 Ethylene control element variant n=1 Tax=Malus domestica RepID=A2T3V4_MALDO	0	99.05	AT5G03730.1|Symbols:CTR1, SIS1, AtCTR1|Protein kinase superfamily protein|chr5:974958-979660 REVERSE LENGTH=821	0	100.85	GO:0006468 GO:0009686 GO:0009723 GO:0009744 GO:0009750 GO:0010105 GO:0010182 GO:0046777 GO:0048510 GO:0071281 GO:2000035 GO:2000069	cellular response to iron ion; gibberellin biosynthetic process; negative regulation of ethylene mediated signaling pathway; protein autophosphorylation; protein phosphorylation; regulation of post-embryonic root development; regulation of stem cell division; regulation of timing of transition from vegetative to reproductive phase; response to ethylene stimulus; response to fructose stimulus; res…	GO:0004672 GO:0004674 GO:0004712 GO:0004713 GO:0005515 GO:0005524 GO:0016301 GO:0016772	ATP binding; kinase activity; protein binding; protein kinase activity; protein serine/threonine/tyrosine kinase activity; protein serine/threonine kinase activity; protein tyrosine kinase activity; transferase activity, transferring phosphorus-containing groups	GO:0005634 GO:0005789	endoplasmic reticulum membrane; nucleus	PF07714	Protein tyrosine kinase	PTHR23257	SERINE-THREONINE PROTEIN KINASE	KOG0192	Tyrosine_kinase_specific_for_activated_(GTP-bound)_p21cdc42Hs
Glyma.13G166500	1.36334	0.0209541	2.44705	3.10745	1.78665	2.95273	3.37502	2.9946	1.58962	1.77899	1.99132	149	UniRef100_I1LZX7 Uncharacterized protein n=1 Tax=Glycine max RepID=I1LZX7_SOYBN	1e-103	100	NA	NA	NA	AT1G52565.1|Symbols:|unknown protein; FUNCTIONS IN: molecular_function unknown; INVOLVED IN: biological_process unknown; LOCATED IN: endomembrane system; BEST Arabidopsis thaliana protein match is: unknown protein (TAIR:AT3G15760.1); Has 35333 Blast hits to 34131 proteins in 2444 species: Archae - 798; Bacteria - 22429; Metazoa - 974; Fungi - 991; Plants - 531; Viruses - 0; Other Eukaryotes - 961…	2e-15	106.98	GO:0008150	biological process	GO:0003674	molecular function	GO:0009507	chloroplast	NA	NA	NA	NA	NA	NA
Glyma.13G176100	1.23188	0.00956701	7.8546	8.4647	7.2445	8.37956	8.72103	8.29352	7.29402	7.28399	7.15549	534	UniRef100_M7Z4Q9 Polyubiquitin-A n=6 Tax=commelinids RepID=M7Z4Q9_TRIUA	0	79.76	UniRef100_M7Z4Q9 Polyubiquitin-A n=6 Tax=commelinids RepID=M7Z4Q9_TRIUA	0	79.76	AT4G05320.4|Symbols:UBQ10|polyubiquitin 10|chr4:2718559-2719932 FORWARD LENGTH=457	0	100	GO:0006464 GO:0007568 GO:0009751	aging; cellular protein modification process; response to salicylic acid stimulus	NA	NA	NA	NA	PF00240	Ubiquitin family	PTHR10666	UBIQUITIN	KOG0005	Ubiquitin-like_protein
Glyma.13G176400	1.14415	0.0379047	7.75931	8.32955	7.18908	8.40853	8.17851	8.40161	7.25451	7.20148	7.11125	458	UniRef100_M7Z4Q9 Polyubiquitin-A n=6 Tax=commelinids RepID=M7Z4Q9_TRIUA	0	68.52	UniRef100_M7Z4Q9 Polyubiquitin-A n=6 Tax=commelinids RepID=M7Z4Q9_TRIUA	0	68.52	AT4G05320.4|Symbols:UBQ10|polyubiquitin 10|chr4:2718559-2719932 FORWARD LENGTH=457	0	100	GO:0006464 GO:0007568 GO:0009751	aging; cellular protein modification process; response to salicylic acid stimulus	NA	NA	NA	NA	PF00240	Ubiquitin family	PTHR10666	UBIQUITIN	KOG0005	Ubiquitin-like_protein
Glyma.13G190000	2.44698	0.00262313	1.20982	2.0822	0.337446	1.21648	3.79976	1.23036	0.444593	0.177279	0.390466	1245	UniRef100_K7M0K3 Uncharacterized protein n=1 Tax=Glycine max RepID=K7M0K3_SOYBN	0	100.48	UniRef100_C6ZS42 Disease resistance protein n=2 Tax=Glycine max RepID=C6ZS42_SOYBN	0	97.03	AT3G14470.1|Symbols:|NB-ARC domain-containing disease resistance protein|chr3:4857940-4861104 FORWARD LENGTH=1054	0	91.08	GO:0006952 GO:0009627 GO:0009697	defense response; salicylic acid biosynthetic process; systemic acquired resistance	GO:0005515 GO:0043531	ADP binding; protein binding	GO:0005576	extracellular region	PF00931	NB-ARC domain	PTHR23155	LEUCINE-RICH REPEAT-CONTAINING PROTEIN	KOG4658	Apoptotic_ATPase
Glyma.13G190300	1.62343	0.0335	1.77225	2.3571	1.1874	1.54885	3.83921	1.68323	0.873427	1.59731	1.09145	1202	UniRef100_Q6SQJ2 NBS-LRR type disease resistance protein RPG1-B n=1 Tax=Glycine max RepID=Q6SQJ2_SOYBN	0	98.69	UniRef100_Q6SQJ2 NBS-LRR type disease resistance protein RPG1-B n=1 Tax=Glycine max RepID=Q6SQJ2_SOYBN	0	98.69	AT3G14470.1|Symbols:|NB-ARC domain-containing disease resistance protein|chr3:4857940-4861104 FORWARD LENGTH=1054	0	96.3	GO:0006952 GO:0009627 GO:0009697	defense response; salicylic acid biosynthetic process; systemic acquired resistance	GO:0005515 GO:0043531	ADP binding; protein binding	GO:0005576	extracellular region	PF00931 PF00560	NB-ARC domain; Leucine Rich Repeat	PTHR23155	LEUCINE-RICH REPEAT-CONTAINING PROTEIN	KOG4658	Apoptotic_ATPase
Glyma.13G190400	1.67242	0.00194391	2.42365	3.23512	1.61218	3.3243	3.36425	3.0168	1.89388	1.59731	1.34535	2200	UniRef100_I1M0L1 Uncharacterized protein n=1 Tax=Glycine max RepID=I1M0L1_SOYBN	0	100	UniRef100_Q6SQJ2 NBS-LRR type disease resistance protein RPG1-B n=1 Tax=Glycine max RepID=Q6SQJ2_SOYBN	0	98.03	AT3G14470.1|Symbols:|NB-ARC domain-containing disease resistance protein|chr3:4857940-4861104 FORWARD LENGTH=1054	0	94.12	GO:0006952 GO:0009627 GO:0009697	defense response; salicylic acid biosynthetic process; systemic acquired resistance	GO:0005515 GO:0043531	ADP binding; protein binding	GO:0005576	extracellular region	PF00931	NB-ARC domain	PTHR23155	LEUCINE-RICH REPEAT-CONTAINING PROTEIN	KOG4658	Apoptotic_ATPase
Glyma.13G204000	-0.701939	0.0482421	3.45072	3.08181	3.81963	3.53044	2.63356	3.08143	3.77892	4.03794	3.64203	233	UniRef100_I1M0Z1 Uncharacterized protein n=1 Tax=Glycine max RepID=I1M0Z1_SOYBN	2e-163	100	NA	NA	NA	AT3G12650.1|Symbols:|unknown protein; FUNCTIONS IN: molecular_function unknown; INVOLVED IN: biological_process unknown; LOCATED IN: mitochondrion; EXPRESSED IN: 23 plant structures; EXPRESSED DURING: 15 growth stages; Has 31 Blast hits to 31 proteins in 12 species: Archae - 0; Bacteria - 0; Metazoa - 0; Fungi - 0; Plants - 31; Viruses - 0; Other Eukaryotes - 0 (source: NCBI BLink).|chr3:4017881-…	5e-63	57.14	GO:0008150	biological process	GO:0003674	molecular function	GO:0005739	mitochondrion	NA	NA	NA	NA	NA	NA
Glyma.13G231100	1.87921	0.0486212	1.05396	1.91306	0.19485	1.61335	2.89548	1.23036	0.56433	-0.762901	0.78312	428	UniRef100_K7M1D9 Uncharacterized protein n=2 Tax=Glycine max RepID=K7M1D9_SOYBN	0	100	UniRef100_G7IKB6 Lipase n=1 Tax=Medicago truncatula RepID=G7IKB6_MEDTR	0	98.55	AT4G18550.1|Symbols:|alpha/beta-Hydrolases superfamily protein|chr4:10225006-10226862 REVERSE LENGTH=419	0	94.51	GO:0006629 GO:0010187 GO:0019915 GO:0046340 GO:0052651	diacylglycerol catabolic process; lipid metabolic process; lipid storage; monoacylglycerol catabolic process; negative regulation of seed germination	GO:0004806 GO:0008970 GO:0047372	acylglycerol lipase activity; phosphatidylcholine 1-acylhydrolase activity; triglyceride lipase activity	GO:0005737	cytoplasm	PF01764	Lipase (class 3)	PTHR21493	CGI-141-RELATED/LIPASE CONTAINING PROTEIN	KOG4569	Predicted_lipase
Glyma.13G235000	0.623542	0.0487946	5.11166	5.42132	4.802	5.32618	5.46825	5.46952	4.83026	4.77561	4.80014	1001	UniRef100_I1M1Z1 Uncharacterized protein n=1 Tax=Glycine max RepID=I1M1Z1_SOYBN	0	100	UniRef100_G7IFE9 Receptor-like protein kinase HSL1 n=1 Tax=Medicago truncatula RepID=G7IFE9_MEDTR	0	76.89	AT1G28440.1|Symbols:HSL1|HAESA-like 1|chr1:9996914-10000171 FORWARD LENGTH=996	0	98.29	GO:0000271 GO:0006468 GO:0007020 GO:0007169 GO:0007389 GO:0008361 GO:0009664 GO:0009825 GO:0009832 GO:0009926 GO:0009932 GO:0010015 GO:0010075 GO:0010817 GO:0040007 GO:0043481 GO:0048653 GO:0048767 GO:0071555	anther development; anthocyanin accumulation in tissues in response to UV light; auxin polar transport; cell tip growth; cell wall organization; growth; microtubule nucleation; multidimensional cell growth; pattern specification process; plant-type cell wall biogenesis; plant-type cell wall organization; polysaccharide biosynthetic process; protein phosphorylation; regulation of cell size; regula…	GO:0004672 GO:0004674 GO:0005524 GO:0016301 GO:0016772	ATP binding; kinase activity; protein kinase activity; protein serine/threonine kinase activity; transferase activity, transferring phosphorus-containing groups	GO:0005886	plasma membrane	PF08263 PF00069 PF00560	Leucine rich repeat N-terminal domain; Protein kinase domain; Leucine Rich Repeat	PTHR24420	LEUCINE-RICH REPEAT RECEPTOR-LIKE PROTEIN KINASE	KOG1187	Serine/threonine_protein_kinase
Glyma.13G246600	-1.27652	0.0312876	2.96503	2.34187	3.58819	2.48582	2.14723	2.39256	3.58017	3.4068	3.7776	577	UniRef100_K7M1Q3 Uncharacterized protein n=1 Tax=Glycine max RepID=K7M1Q3_SOYBN	0	100	UniRef100_Q2HTY1 External NADH-ubiquinone oxidoreductase n=1 Tax=Medicago truncatula RepID=Q2HTY1_MEDTR	0	99.65	AT4G05020.1|Symbols:NDB2|NAD(P)H dehydrogenase B2|chr4:2572752-2576222 FORWARD LENGTH=582	0	98.97	GO:0055114	oxidation-reduction process	GO:0005509 GO:0015036 GO:0016491 GO:0050660	calcium ion binding; disulfide oxidoreductase activity; flavin adenine dinucleotide binding; oxidoreductase activity	GO:0005739 GO:0031314	extrinsic to mitochondrial inner membrane; mitochondrion	PF07992 PF00070	Pyridine nucleotide-disulphide oxidoreductase; Pyridine nucleotide-disulphide oxidoreductase	PTHR22915	NADH DEHYDROGENASE-RELATED	KOG2495	NADH-dehydrogenase_(ubiquinone)
Glyma.13G259500	2.47466	0.0189031	2.03576	3.16673	0.904785	3.60372	2.33555	3.56093	0.873427	1.14641	0.694515	327	UniRef100_I1M2Q0 Uncharacterized protein n=2 Tax=Glycine max RepID=I1M2Q0_SOYBN	0	100	UniRef100_Q4W8C3 Gibberellin 2-oxidase n=1 Tax=Phaseolus angularis RepID=Q4W8C3_PHAAN	0	99.69	AT1G78440.1|Symbols:ATGA2OX1, GA2OX1|Arabidopsis thaliana gibberellin 2-oxidase 1|chr1:29511772-29512990 REVERSE LENGTH=329	1e-131	92.71	GO:0045487 GO:0055114	gibberellin catabolic process; oxidation-reduction process	GO:0005506 GO:0016491 GO:0016706 GO:0052634	C-19 gibberellin 2-beta-dioxygenase activity; iron ion binding; oxidoreductase activity; oxidoreductase activity, acting on paired donors, with incorporation or reduction of molecular oxygen, 2-oxoglutarate as one donor, and incorporation of one atom each of oxygen into both donors	GO:0005737	cytoplasm	PF03171	2OG-Fe(II) oxygenase superfamily	PTHR10209	OXIDOREDUCTASE, 2OG-FE(II) OXYGENASE FAMILY PROTEIN	KOG0143	Iron/ascorbate_family_oxidoreductases
Glyma.13G266100	1.13251	0.0189031	6.88705	7.45283	6.32126	7.62192	7.22778	7.50878	6.5094	6.36601	6.08838	1000	UniRef100_I1M2X3 Uncharacterized protein n=2 Tax=Glycine max RepID=I1M2X3_SOYBN	0	100	UniRef100_G7KH23 Cysteine-rich receptor-like protein kinase n=1 Tax=Medicago truncatula RepID=G7KH23_MEDTR	0	97.79	AT3G14840.2|Symbols:|Leucine-rich repeat transmembrane protein kinase|chr3:4988271-4993891 FORWARD LENGTH=1020	0	97.06	GO:0006468	protein phosphorylation	GO:0004672 GO:0004674 GO:0005524 GO:0016772	ATP binding; protein kinase activity; protein serine/threonine kinase activity; transferase activity, transferring phosphorus-containing groups	GO:0005576 GO:0005886 GO:0009506	extracellular region; plasma membrane; plasmodesma	PF11721 PF07714 PF00560	Di-glucose binding within endoplasmic reticulum; Protein tyrosine kinase; Leucine Rich Repeat	PTHR24420	LEUCINE-RICH REPEAT RECEPTOR-LIKE PROTEIN KINASE	KOG1187	Serine/threonine_protein_kinase
Glyma.13G266300	0.950947	0.0141432	5.40542	5.88453	4.92631	6.13929	5.80949	5.7048	5.19739	5.02987	4.55167	1024	UniRef100_K7M247 Uncharacterized protein n=1 Tax=Glycine max RepID=K7M247_SOYBN	0	100	UniRef100_G7IQZ2 Receptor-like serine/threonine kinase n=1 Tax=Medicago truncatula RepID=G7IQZ2_MEDTR	0	100.1	AT1G53440.1|Symbols:|Leucine-rich repeat transmembrane protein kinase|chr1:19945959-19951562 FORWARD LENGTH=1035	0	96.43	GO:0006468	protein phosphorylation	GO:0004672 GO:0004674 GO:0004713 GO:0005524 GO:0016301 GO:0016772	ATP binding; kinase activity; protein kinase activity; protein serine/threonine kinase activity; protein tyrosine kinase activity; transferase activity, transferring phosphorus-containing groups	GO:0005886	plasma membrane	PF11721 PF07714 PF00560	Di-glucose binding within endoplasmic reticulum; Protein tyrosine kinase; Leucine Rich Repeat	PTHR24420	LEUCINE-RICH REPEAT RECEPTOR-LIKE PROTEIN KINASE	KOG1187	Serine/threonine_protein_kinase
Glyma.13G318800	-1.00797	0.00557565	5.06616	4.55791	5.5744	4.81134	4.29004	4.57235	5.49357	5.71238	5.51725	169	UniRef100_I1MS60 Uncharacterized protein n=1 Tax=Glycine max RepID=I1MS60_SOYBN	2e-120	100	UniRef100_B9MYJ4 60S ribosomal protein L24 n=1 Tax=Populus trichocarpa RepID=B9MYJ4_POPTR	3e-94	100	AT2G44860.2|Symbols:|Ribosomal protein L24e family protein|chr2:18501034-18502128 REVERSE LENGTH=159	3e-81	105.66	GO:0001510 GO:0006364 GO:0006412 GO:0042254	RNA methylation; rRNA processing; ribosome biogenesis; translation	GO:0003735	structural constituent of ribosome	GO:0005634 GO:0005730 GO:0005840 GO:0022625	cytosolic large ribosomal subunit; nucleolus; nucleus; ribosome	PF01246	Ribosomal protein L24e	PTHR10792	60S RIBOSOMAL PROTEIN L24	KOG1723	60s_ribosomal_protein_L30_isolog
Glyma.13G345300	0.875726	0.0402043	3.69299	4.12457	3.26142	3.97291	4.3404	4.06039	3.09506	3.29186	3.39733	945	UniRef100_K7M3K0 Uncharacterized protein n=1 Tax=Glycine max RepID=K7M3K0_SOYBN	0	100	UniRef100_G7JEW1 Flowering time control protein FPA n=1 Tax=Medicago truncatula RepID=G7JEW1_MEDTR	0	95.99	AT2G43410.4|Symbols:FPA|RNA binding|chr2:18026397-18030989 REVERSE LENGTH=901	0	102	GO:0006378 GO:0009553 GO:0009790 GO:0009911 GO:0010228 GO:0031048	chromatin silencing by small RNA; embryo development; embryo sac development; mRNA polyadenylation; positive regulation of flower development; vegetative to reproductive phase transition of meristem	GO:0000166 GO:0003676 GO:0003723	RNA binding; nucleic acid binding; nucleotide binding	GO:0000785 GO:0005634 GO:0005737	chromatin; cytoplasm; nucleus	PF00076 PF07744	RNA recognition motif. (a.k.a. RRM, RBD, or RNP domain); SPOC domain	PTHR23189	RNA RECOGNITION MOTIF-CONTAINING	KOG0145	RNA-binding_protein_ELAV/HU_(RRM_superfamily)
Glyma.14G008700	1.55618	0.000528593	1.92406	2.68411	1.16402	2.51988	2.70363	2.82882	1.12784	0.854033	1.51017	1864	UniRef100_K7M492 Uncharacterized protein n=1 Tax=Glycine max RepID=K7M492_SOYBN	0	100	UniRef100_G7KHA8 Cc-nbs-lrr resistance protein n=1 Tax=Medicago truncatula RepID=G7KHA8_MEDTR	0	63.97	AT1G12210.1|Symbols:RFL1|RPS5-like 1|chr1:4140948-4143605 FORWARD LENGTH=885	3e-50	51.3	GO:0006499 GO:0006952 GO:0009617	N-terminal protein myristoylation; defense response; response to bacterium	GO:0043531	ADP binding	GO:0005575	cellular component	PF00931	NB-ARC domain	PTHR23155	LEUCINE-RICH REPEAT-CONTAINING PROTEIN	KOG4658	Apoptotic_ATPase
Glyma.14G023100	1.68856	0.0378308	1.3145	2.15867	0.470342	2.56949	2.40028	1.50623	1.27552	-0.464604	0.60011	191	UniRef100_K7M4I5 Uncharacterized protein n=1 Tax=Glycine max RepID=K7M4I5_SOYBN	1e-132	100	NA	NA	NA	AT4G21970.1|Symbols:|Protein of unknown function, DUF584|chr4:11653633-11654106 FORWARD LENGTH=157	6e-28	65.61	GO:0008150	biological process	GO:0003674	molecular function	GO:0005634	nucleus	PF04520	Senescence regulator	NA	NA	NA	NA
Glyma.14G025100	1.09535	0.0442215	3.639	4.17612	3.10188	4.07378	4.0489	4.40568	2.9487	3.27179	3.08515	526	UniRef100_I1M6T9 Uncharacterized protein n=1 Tax=Glycine max RepID=I1M6T9_SOYBN	0	100	NA	NA	NA	AT4G27020.1|Symbols:|unknown protein; FUNCTIONS IN: molecular_function unknown; LOCATED IN: vacuole; BEST Arabidopsis thaliana protein match is: unknown protein (TAIR:AT5G54870.1); Has 1807 Blast hits to 1807 proteins in 277 species: Archae - 0; Bacteria - 0; Metazoa - 736; Fungi - 347; Plants - 385; Viruses - 0; Other Eukaryotes - 339 (source: NCBI BLink).|chr4:13568604-13571381 REVERSE LENGTH=5…	0	95.22	NA	NA	GO:0003674	molecular function	GO:0005773 GO:0009507	chloroplast; vacuole	NA	NA	NA	NA	NA	NA
Glyma.14G027900	-0.520516	0.0295417	5.45225	5.19122	5.71329	5.19006	5.37201	5.01157	5.75185	5.82	5.56801	314	UniRef100_I1M6X0 Uncharacterized protein n=1 Tax=Glycine max RepID=I1M6X0_SOYBN	0	100	UniRef100_Q9SHJ6 F12K11.14 n=2 Tax=Arabidopsis thaliana RepID=Q9SHJ6_ARATH	2e-42	81.73	AT1G06530.1|Symbols:|Tropomyosin-related|chr1:2001625-2002596 FORWARD LENGTH=323	2e-45	81.73	GO:0007005	mitochondrion organization	NA	NA	GO:0005739 GO:0005774 GO:0009536 GO:0031307	integral to mitochondrial outer membrane; mitochondrion; plastid; vacuolar membrane	NA	NA	NA	NA	NA	NA
Glyma.14G028100	0.762143	0.018365	5.18629	5.55931	4.81328	5.47464	5.84674	5.35655	4.86565	4.73218	4.84199	612	UniRef100_I1M6X2 Uncharacterized protein n=1 Tax=Glycine max RepID=I1M6X2_SOYBN	0	100	UniRef100_E3JPR8 Mitogen-activated protein kinase 20 n=1 Tax=Arachis diogoi RepID=E3JPR8_9FABA	0	100.83	AT2G42880.1|Symbols:ATMPK20, MPK20|MAP kinase 20|chr2:17840572-17843947 REVERSE LENGTH=606	0	100.83	GO:0006468 GO:0007165 GO:0009664 GO:0009832 GO:0010075	plant-type cell wall biogenesis; plant-type cell wall organization; protein phosphorylation; regulation of meristem growth; signal transduction	GO:0004672 GO:0004707 GO:0005515 GO:0005524 GO:0016772	ATP binding; MAP kinase activity; protein binding; protein kinase activity; transferase activity, transferring phosphorus-containing groups	GO:0005634	nucleus	PF00069	Protein kinase domain	PTHR24055	MITOGEN-ACTIVATED PROTEIN KINASE	KOG0660	Mitogen-activated_protein_kinase
Glyma.14G030000	-0.967963	0.0223017	5.60019	5.11518	6.0852	5.27227	5.19784	4.87544	5.92961	6.17382	6.15216	732	UniRef100_G7KD30 60S ribosomal protein L18a n=2 Tax=Medicago truncatula RepID=G7KD30_MEDTR	0	97.6	UniRef100_G7KD30 60S ribosomal protein L18a n=2 Tax=Medicago truncatula RepID=G7KD30_MEDTR	0	97.6	AT3G59080.1|Symbols:|Eukaryotic aspartyl protease family protein|chr3:21836812-21838419 FORWARD LENGTH=535	0	104.3	GO:0006508 GO:0010200 GO:0050832	defense response to fungus; proteolysis; response to chitin	GO:0003677 GO:0004190	DNA binding; aspartic-type endopeptidase activity	GO:0005576	extracellular region	PF00026 PF01775	Eukaryotic aspartyl protease; Ribosomal L18ae/LX protein domain	PTHR10052	60S RIBOSOMAL PROTEIN L18A	KOG0829	60S_ribosomal_protein_L18A
Glyma.14G061200	-1.09625	0.00894117	2.31545	1.78405	2.84685	1.705	1.71	1.93714	2.73565	2.90548	2.89942	467	UniRef100_I1M7W2 Uncharacterized protein n=1 Tax=Glycine max RepID=I1M7W2_SOYBN	0	100	UniRef100_B5AE23 Nematode resistance HS1pro1 protein n=1 Tax=Glycine max RepID=B5AE23_SOYBN	0	99.54	AT2G40000.1|Symbols:HSPRO2, ATHSPRO2|ortholog of sugar beet HS1 PRO-1 2|chr2:16700649-16701956 REVERSE LENGTH=435	2e-159	100	GO:0006979 GO:0009646 GO:0009751 GO:0009816 GO:0010200	defense response to bacterium, incompatible interaction; response to absence of light; response to chitin; response to oxidative stress; response to salicylic acid stimulus	GO:0005515	protein binding	GO:0005739	mitochondrion	PF07014 PF07231	Hs1pro-1 protein C-terminus; Hs1pro-1 N-terminus	NA	NA	NA	NA
Glyma.14G071700	0.731579	0.0342344	4.3313	4.69006	3.97255	4.68198	4.49165	4.89655	4.07951	4.04978	3.78835	357	UniRef100_K7M5E0 Uncharacterized protein n=1 Tax=Glycine max RepID=K7M5E0_SOYBN	0	100	UniRef100_B9GRK6 Wound-responsive family protein n=1 Tax=Populus trichocarpa RepID=B9GRK6_POPTR	5e-163	108.59	AT1G75380.3|Symbols:ATBBD1, BBD1|bifunctional nuclease in basal defense response 1|chr1:28281789-28283631 REVERSE LENGTH=325	2e-153	108.92	GO:0031063 GO:0045892 GO:0050832	defense response to fungus; negative regulation of transcription, DNA-dependent; regulation of histone deacetylation	GO:0004518 GO:0043565	nuclease activity; sequence-specific DNA binding	NA	NA	PF02577	Bifunctional nuclease	NA	NA	NA	NA
Glyma.14G075400	1.92613	0.0107851	2.43395	3.31765	1.55024	2.95273	4.17142	2.82882	1.89388	1.14641	1.61044	68	UniRef100_K7M5G1 Uncharacterized protein n=1 Tax=Glycine max RepID=K7M5G1_SOYBN	6e-37	100	NA	NA	NA	NA	NA	NA	NA	NA	NA	NA	NA	NA	NA	NA	NA	NA	NA	NA
Glyma.14G077500	0.846968	0.00956701	4.67666	5.09914	4.25418	5.07166	5.03751	5.18825	4.42624	4.25804	4.07827	384	UniRef100_C6T7V7 Uncharacterized protein n=1 Tax=Glycine max RepID=C6T7V7_SOYBN	0	100	UniRef100_B9GP25 Phospholipid/glycerol acyltransferase family protein n=1 Tax=Populus trichocarpa RepID=B9GP25_POPTR	0	98.66	AT1G75020.2|Symbols:LPAT4|lysophosphatidyl acyltransferase 4|chr1:28171779-28173357 FORWARD LENGTH=378	0	96.83	GO:0006655 GO:0008152 GO:0009862	metabolic process; phosphatidylglycerol biosynthetic process; systemic acquired resistance, salicylic acid mediated signaling pathway	GO:0016746	transferase activity, transferring acyl groups	NA	NA	PF01553	Acyltransferase	PTHR10983	1-ACYLGLYCEROL-3-PHOSPHATE ACYLTRANSFERASE-RELATED	KOG1505	Lysophosphatidic_acid_acyltransferase_LPAAT_and_related_acyltransferases
Glyma.14G078300	1.08177	0.0216516	8.33643	8.87604	7.79682	8.61584	8.92064	9.09163	7.89672	7.95514	7.5386	78	UniRef100_K7M5I2 Uncharacterized protein n=1 Tax=Glycine max RepID=K7M5I2_SOYBN	2e-46	100	NA	NA	NA	NA	NA	NA	NA	NA	NA	NA	NA	NA	NA	NA	NA	NA	NA	NA
Glyma.14G079600	0.779255	0.0408814	3.79974	4.19025	3.40924	4.05067	4.15275	4.36732	3.43062	3.16697	3.63013	817	UniRef100_I1M8I5 Uncharacterized protein n=1 Tax=Glycine max RepID=I1M8I5_SOYBN	0	100	UniRef100_G7I4I5 Nbs-lrr resistance protein n=1 Tax=Medicago truncatula RepID=G7I4I5_MEDTR	0	96.68	AT4G33300.2|Symbols:ADR1-L1|ADR1-like 1|chr4:16051162-16054005 REVERSE LENGTH=816	0	100	GO:0006612 GO:0006952 GO:0009963 GO:0010363 GO:0031348 GO:0042742	defense response; defense response to bacterium; negative regulation of defense response; positive regulation of flavonoid biosynthetic process; protein targeting to membrane; regulation of plant-type hypersensitive response	GO:0043531	ADP binding	GO:0048046	apoplast	PF05659 PF00560 PF00931	Arabidopsis broad-spectrum mildew resistance protein RPW8; Leucine Rich Repeat; NB-ARC domain	PTHR23155	LEUCINE-RICH REPEAT-CONTAINING PROTEIN	KOG4658	Apoptotic_ATPase
Glyma.14G080800	0.871711	0.00736933	4.61204	5.04159	4.1825	5.17144	4.84553	5.1078	4.08953	4.2783	4.17968	1022	UniRef100_I1M8J6 Uncharacterized protein n=1 Tax=Glycine max RepID=I1M8J6_SOYBN	0	100	UniRef100_F4JPS4 Calcineurin-like phosphoesterase domain-containing protein n=1 Tax=Arabidopsis thaliana RepID=F4JPS4_ARATH	0	99.7	AT4G11800.1|Symbols:|Calcineurin-like metallo-phosphoesterase superfamily protein|chr4:7093666-7098519 REVERSE LENGTH=1013	0	99.7	NA	NA	GO:0004722 GO:0016787	hydrolase activity; protein serine/threonine phosphatase activity	GO:0005739 GO:0005783	endoplasmic reticulum; mitochondrion	PF00149	Calcineurin-like phosphoesterase	NA	NA	NA	NA
Glyma.14G087100	-0.751347	0.0468082	3.51739	3.1463	3.88849	3.04915	3.29784	3.09192	3.93147	3.91388	3.82011	365	UniRef100_I1M8R8 Uncharacterized protein n=1 Tax=Glycine max RepID=I1M8R8_SOYBN	0	100	UniRef100_Q9M4K9 Cyclin A3.1 n=1 Tax=Pisum sativum RepID=Q9M4K9_PEA	0	100.85	AT5G43080.1|Symbols:CYCA3;1|Cyclin A3;1|chr5:17293227-17294789 FORWARD LENGTH=355	3e-152	100	GO:0000079 GO:0000724 GO:0010389 GO:0051726	double-strand break repair via homologous recombination; regulation of G2/M transition of mitotic cell cycle; regulation of cell cycle; regulation of cyclin-dependent protein serine/threonine kinase activity	GO:0005515 GO:0016538 GO:0019901	cyclin-dependent protein serine/threonine kinase regulator activity; protein binding; protein kinase binding	GO:0005634	nucleus	PF00134 PF02984	Cyclin, N-terminal domain; Cyclin, C-terminal domain	PTHR10177	CYCLINE	KOG0654	G2/Mitotic-specific_cyclin_A
Glyma.14G088200	-4.05782	0.0452815	-1.43053	-2.27917	-0.581893	-2.44826	-1.94097	-2.44826	-1.25577	-0.762901	0.27299	172	UniRef100_K7M5P6 Uncharacterized protein n=1 Tax=Glycine max RepID=K7M5P6_SOYBN	5e-124	100	UniRef100_G7JDY0 LOB domain-containing protein n=2 Tax=Medicago truncatula RepID=G7JDY0_MEDTR	2e-62	69.53	AT4G37540.1|Symbols:LBD39|LOB domain-containing protein 39|chr4:17639649-17640509 REVERSE LENGTH=240	7e-64	49.17	GO:0008150 GO:0016126	biological process; sterol biosynthetic process	NA	NA	GO:0005575	cellular component	PF03195	Protein of unknown function DUF260	NA	NA	NA	NA
Glyma.14G119200	-0.726483	0.0486343	4.32881	3.9717	4.68593	3.92923	4.00795	3.97792	4.51808	4.87877	4.66093	573	UniRef100_K7M768 Uncharacterized protein n=1 Tax=Glycine max RepID=K7M768_SOYBN	0	93.12	UniRef100_B9H7M8 Exonuclease family protein n=1 Tax=Populus trichocarpa RepID=B9H7M8_POPTR	0	95.96	AT5G25800.1|Symbols:|Polynucleotidyl transferase, ribonuclease H-like superfamily protein|chr5:8979761-8982724 REVERSE LENGTH=567	0	91.01	NA	NA	GO:0003676 GO:0004527	exonuclease activity; nucleic acid binding	GO:0005622 GO:0005634	intracellular; nucleus	PF00929	Exonuclease	PTHR12801	EXONUCLEASE	KOG2248	3'-5'_exonuclease
Glyma.14G126500	6.84688	1.34e-09	-0.829442	0.309689	-1.96857	-1.99929	4.95731	-2.02896	-2.44826	-1.65022	-1.80723	876	UniRef100_I1M9L1 Uncharacterized protein n=1 Tax=Glycine max RepID=I1M9L1_SOYBN	0	100	UniRef100_D2KPG5 Shaker-like potassium channel 1 n=1 Tax=Populus euphratica RepID=D2KPG5_POPEU	0	99.43	AT2G26650.1|Symbols:AKT1, ATAKT1, KT1|K+ transporter 1|chr2:11331965-11336444 REVERSE LENGTH=857	0	98.6	GO:0000041 GO:0006813 GO:0006826 GO:0007155 GO:0009414 GO:0009651 GO:0010014 GO:0010090 GO:0010106 GO:0010107 GO:0010167 GO:0015706 GO:0016049 GO:0045010 GO:0045595 GO:0048589 GO:0048765 GO:0048767 GO:0071555 GO:0090333	actin nucleation; cell adhesion; cell growth; cell wall organization; cellular response to iron ion starvation; developmental growth; iron ion transport; meristem initiation; nitrate transport; potassium ion import; potassium ion transport; regulation of cell differentiation; regulation of stomatal closure; response to nitrate; response to salt stress; response to water deprivation; root hair cel…	GO:0005242 GO:0005515 GO:0030551 GO:0042802	cyclic nucleotide binding; identical protein binding; inward rectifier potassium channel activity; protein binding	GO:0005886 GO:0016020	membrane; plasma membrane	PF00023 PF11834 PF00520 PF00027	Ankyrin repeat; Domain of unknown function (DUF3354); Ion transport protein; Cyclic nucleotide-binding domain	PTHR10217	VOLTAGE AND LIGAND GATED POTASSIUM CHANNEL	KOG0498	K+-channel_ERG_and_related_proteins,_contain_PAS/PAC_sensor_domain
Glyma.14G126600	5.29756	1.46e-05	-1.49445	-0.754321	-2.23459	-2.44826	2.63356	-2.44826	-2.44826	-2.44826	-1.80723	95	UniRef100_K7M6D9 Uncharacterized protein n=1 Tax=Glycine max RepID=K7M6D9_SOYBN	4e-59	100	NA	NA	NA	NA	NA	NA	NA	NA	NA	NA	NA	NA	NA	NA	NA	NA	NA	NA
Glyma.14G129500	1.46332	0.0385366	2.02744	2.73814	1.31675	2.88901	2.81862	2.50678	1.58962	0.958217	1.4024	1294	UniRef100_UPI0003DE8649 PREDICTED: uncharacterized protein LOC100779257 n=1 Tax=Glycine max RepID=UPI0003DE8649	0	59.08	UniRef100_D7LBF6 EMB2410 n=1 Tax=Arabidopsis lyrata subsp. lyrata RepID=D7LBF6_ARALL	0	57.97	AT2G25660.1|Symbols:emb2410|embryo defective 2410|chr2:10916456-10927390 REVERSE LENGTH=2166	0	59.56	GO:0009630 GO:0009793	embryo development ending in seed dormancy; gravitropism	GO:0003674	molecular function	GO:0009507 GO:0048046	apoplast; chloroplast	NA	NA	NA	NA	NA	NA
Glyma.14G133600	0.966486	0.0315704	5.29119	5.79137	4.79102	5.91296	5.63667	5.82449	5.10661	4.99967	4.26676	669	UniRef100_I1M9R6 Uncharacterized protein n=2 Tax=Glycine max RepID=I1M9R6_SOYBN	0	100	UniRef100_D7MB70 ABC1 family protein n=1 Tax=Arabidopsis lyrata subsp. lyrata RepID=D7MB70_ARALL	0	95.45	AT4G31390.1|Symbols:|Protein kinase superfamily protein|chr4:15233126-15236764 FORWARD LENGTH=682	0	95.75	GO:0015996 GO:0080183	chlorophyll catabolic process; response to photooxidative stress	GO:0004672 GO:0005524 GO:0016772	ATP binding; protein kinase activity; transferase activity, transferring phosphorus-containing groups	GO:0005886 GO:0009507 GO:0010287	chloroplast; plasma membrane; plastoglobule	PF03109	ABC1 family	PTHR10566	CHAPERONE-ACTIVITY OF BC1 COMPLEX (CABC1)-RELATED	KOG1235	Predicted_unusual_protein_kinase
Glyma.14G142500	1.48494	0.0276031	3.233	3.99736	2.46864	3.74717	4.04216	4.20276	3.11481	2.37616	1.91495	454	UniRef100_I1M9Y5 Uncharacterized protein n=1 Tax=Glycine max RepID=I1M9Y5_SOYBN	0	91.89	UniRef100_Q6EQH5 Membrane protein-like n=1 Tax=Oryza sativa subsp. japonica RepID=Q6EQH5_ORYSJ	5e-130	85.45	AT2G25737.1|Symbols:|Sulfite exporter TauE/SafE family protein|chr2:10977174-10979677 FORWARD LENGTH=476	6e-141	94.54	NA	NA	NA	NA	GO:0009507 GO:0016021	chloroplast; integral to membrane	PF01925	Sulfite exporter TauE/SafE	PTHR14255	ATP-DEPENDENT PROTEASE (CEREBLON)	NA	NA
Glyma.14G145200	5.42601	4.47e-06	-1.192	-0.440442	-1.94355	-2.44826	3.5752	-2.44826	-1.73216	-1.65022	-2.44826	414	UniRef100_I1MA01 Uncharacterized protein n=1 Tax=Glycine max RepID=I1MA01_SOYBN	0	100	UniRef100_G7I282 RNA polymerase sigma-B factor n=1 Tax=Medicago truncatula RepID=G7I282_MEDTR	4e-143	74.68	AT3G53920.1|Symbols:SIGC, SIG3|RNApolymerase sigma-subunit C|chr3:19961041-19963820 REVERSE LENGTH=571	1e-87	52.89	GO:0006352 GO:0006355 GO:0019685 GO:0071482 GO:2001141	DNA-dependent transcription, initiation; cellular response to light stimulus; photosynthesis, dark reaction; regulation of RNA biosynthetic process; regulation of transcription, DNA-dependent	GO:0001053 GO:0003677 GO:0003700 GO:0003899 GO:0016987	DNA-directed RNA polymerase activity; DNA binding; plastid sigma factor activity; sequence-specific DNA binding transcription factor activity; sigma factor activity	GO:0009507	chloroplast	PF04542	Sigma-70 region 2	NA	NA	NA	NA
Glyma.14G167900	1.16861	0.0379047	2.37143	2.95265	1.79022	2.82236	2.95415	3.08143	2.10607	1.3894	1.87519	478	UniRef100_I1MAQ0 Uncharacterized protein n=1 Tax=Glycine max RepID=I1MAQ0_SOYBN	0	100	UniRef100_K9P1I5 F-box family protein n=1 Tax=Morella rubra RepID=K9P1I5_9ROSI	0	100.85	AT1G22040.1|Symbols:|Galactose oxidase/kelch repeat superfamily protein|chr1:7768370-7769797 FORWARD LENGTH=475	0	100.42	GO:0006499	N-terminal protein myristoylation	GO:0003674	molecular function	GO:0005737	cytoplasm	PF01344 PF00646	Kelch motif; F-box domain	PTHR24414	FAMILY NOT NAMED	NA	NA
Glyma.14G184800	1.65849	4.78e-05	3.35514	4.25781	2.45248	4.11335	4.6104	4.04967	2.51562	1.53128	3.31055	76	UniRef100_K7M7V7 Uncharacterized protein (Fragment) n=1 Tax=Glycine max RepID=K7M7V7_SOYBN	2e-19	83.05	NA	NA	NA	NA	NA	NA	NA	NA	NA	NA	NA	NA	NA	NA	NA	NA	NA	NA
Glyma.14G185600	2.57321	0.000462228	1.94888	3.00361	0.894151	2.28265	4.44126	2.2869	0.444593	1.14641	1.09145	675	UniRef100_K7M7W3 Uncharacterized protein n=1 Tax=Glycine max RepID=K7M7W3_SOYBN	0	100	UniRef100_G7J445 Inter-alpha-trypsin inhibitor heavy chain H4 n=1 Tax=Medicago truncatula RepID=G7J445_MEDTR	0	81.97	AT5G49665.1|Symbols:|Zinc finger (C3HC4-type RING finger) family protein|chr5:20167119-20169420 REVERSE LENGTH=740	0	91.08	NA	NA	GO:0004842 GO:0008270	ubiquitin-protein ligase activity; zinc ion binding	GO:0005576 GO:0005886	extracellular region; plasma membrane	PF00092	von Willebrand factor type A domain	PTHR11210	RING BOX	NA	NA
Glyma.15G001500	2.01411	0.0236234	0.36964	1.24781	-0.508532	1.44634	1.40813	0.888966	-0.611952	-0.762901	-0.150744	1087	UniRef100_I1MC87 Uncharacterized protein n=1 Tax=Glycine max RepID=I1MC87_SOYBN	0	100	UniRef100_B9HK67 Leucine-rich repeat transmembrane protein kinase n=1 Tax=Populus trichocarpa RepID=B9HK67_POPTR	0	96.95	AT1G73080.1|Symbols:PEPR1, ATPEPR1|PEP1 receptor 1|chr1:27484513-27488021 FORWARD LENGTH=1123	0	94.84	GO:0006468 GO:0006955 GO:0007169 GO:0009611 GO:0009723 GO:0009738 GO:0009753 GO:0035556 GO:0045087 GO:0052542	abscisic acid mediated signaling pathway; defense response by callose deposition; immune response; innate immune response; intracellular signal transduction; protein phosphorylation; response to ethylene stimulus; response to jasmonic acid stimulus; response to wounding; transmembrane receptor protein tyrosine kinase signaling pathway	GO:0001653 GO:0004383 GO:0004672 GO:0004674 GO:0005515 GO:0005524 GO:0016301 GO:0016772	ATP binding; guanylate cyclase activity; kinase activity; peptide receptor activity; protein binding; protein kinase activity; protein serine/threonine kinase activity; transferase activity, transferring phosphorus-containing groups	GO:0005886 GO:0009506	plasma membrane; plasmodesma	PF00069 PF00560 PF08263	Protein kinase domain; Leucine Rich Repeat; Leucine rich repeat N-terminal domain	PTHR24420	LEUCINE-RICH REPEAT RECEPTOR-LIKE PROTEIN KINASE	KOG1187	Serine/threonine_protein_kinase
Glyma.15G011900	1.40788	0.0314582	5.96921	6.6466	5.29181	7.29382	6.67928	5.96671	5.50858	4.7468	5.62006	1427	UniRef100_I1MCJ7 Uncharacterized protein n=1 Tax=Glycine max RepID=I1MCJ7_SOYBN	0	100	UniRef100_G7IMF2 Pleiotropic drug resistance protein n=1 Tax=Medicago truncatula RepID=G7IMF2_MEDTR	0	95.58	AT1G15520.1|Symbols:PDR12, ATPDR12, ABCG40, ATABCG40|pleiotropic drug resistance 12|chr1:5331993-5338175 REVERSE LENGTH=1423	0	100.21	GO:0000165 GO:0006612 GO:0006855 GO:0007165 GO:0009414 GO:0009595 GO:0009697 GO:0009723 GO:0009733 GO:0009737 GO:0009738 GO:0009751 GO:0009753 GO:0009862 GO:0009867 GO:0010193 GO:0010200 GO:0010310 GO:0010363 GO:0015692 GO:0031348 GO:0042538 GO:0042742 GO:0043069 GO:0043900 GO:0046865 GO:0050832 GO:0080168	MAPK cascade; abscisic acid mediated signaling pathway; abscisic acid transport; defense response to bacterium; defense response to fungus; detection of biotic stimulus; drug transmembrane transport; hyperosmotic salinity response; jasmonic acid mediated signaling pathway; lead ion transport; negative regulation of defense response; negative regulation of programmed cell death; protein targeting …	GO:0000166 GO:0005524 GO:0016887 GO:0017111 GO:0042626	ATP binding; ATPase activity; ATPase activity, coupled to transmembrane movement of substances; nucleoside-triphosphatase activity; nucleotide binding	GO:0005886	plasma membrane	PF01061 PF08370 PF00005	ABC-2 type transporter; Plant PDR ABC transporter associated; ABC transporter	PTHR19241	ATP-BINDING CASSETTE TRANSPORTER	KOG0065	Pleiotropic_drug_resistance_proteins_(PDR1-15),_ABC_superfamily
Glyma.15G032900	2.68789	0.0315704	-1.09508	-0.303678	-1.88648	-0.774509	1.07961	-1.21614	-2.44826	-0.762901	-2.44826	121	NA	NA	NA	NA	NA	NA	NA	NA	NA	NA	NA	NA	NA	NA	NA	NA	NA	NA	NA	NA	NA
Glyma.15G045600	1.38362	0.000971966	4.14747	4.83493	3.46001	4.79405	4.81419	4.89655	3.5659	3.58009	3.23403	650	UniRef100_I1MDN1 Uncharacterized protein n=1 Tax=Glycine max RepID=I1MDN1_SOYBN	0	100	UniRef100_G7IPG3 Kinase-like protein n=2 Tax=Medicago truncatula RepID=G7IPG3_MEDTR	0	94.82	AT1G11050.1|Symbols:|Protein kinase superfamily protein|chr1:3681892-3683769 FORWARD LENGTH=625	0	100.96	GO:0006468 GO:0009693 GO:0009723 GO:0009738 GO:0035556	abscisic acid mediated signaling pathway; ethylene biosynthetic process; intracellular signal transduction; protein phosphorylation; response to ethylene stimulus	GO:0004672 GO:0004674 GO:0005524 GO:0016301 GO:0016772	ATP binding; kinase activity; protein kinase activity; protein serine/threonine kinase activity; transferase activity, transferring phosphorus-containing groups	GO:0005886	plasma membrane	PF00069	Protein kinase domain	PTHR24420	LEUCINE-RICH REPEAT RECEPTOR-LIKE PROTEIN KINASE	KOG1187	Serine/threonine_protein_kinase
Glyma.15G051700	0.509947	0.0245513	5.36944	5.62365	5.11522	5.60527	5.60955	5.65613	5.16934	5.07112	5.10521	348	UniRef100_I1MDV2 Uncharacterized protein n=1 Tax=Glycine max RepID=I1MDV2_SOYBN	0	100	UniRef100_G7INS2 RNA export n=1 Tax=Medicago truncatula RepID=G7INS2_MEDTR	0	98.86	AT1G80670.1|Symbols:|Transducin/WD40 repeat-like superfamily protein|chr1:30320809-30323543 REVERSE LENGTH=349	0	97.99	NA	NA	GO:0000166 GO:0005515	nucleotide binding; protein binding	GO:0005635 GO:0005737 GO:0005829 GO:0080008	CUL4-RING ubiquitin ligase complex; cytoplasm; cytosol; nuclear envelope	PF00400	WD domain, G-beta repeat	PTHR10971	MRNA EXPORT FACTOR AND BUB3	KOG0647	mRNA_export_protein_(contains_WD40_repeats)
Glyma.15G118000	2.71241	0.0311368	1.67617	2.63384	0.718503	1.54885	4.61496	1.73771	0.444593	0.486939	1.22398	572	UniRef100_I1MFR1 Uncharacterized protein n=2 Tax=Glycine max RepID=I1MFR1_SOYBN	0	100	UniRef100_D7MC14 Atmap70-5 n=1 Tax=Arabidopsis lyrata subsp. lyrata RepID=D7MC14_ARALL	0	104.51	AT4G17220.1|Symbols:ATMAP70-5, MAP70-5|microtubule-associated proteins 70-5|chr4:9657008-9659405 REVERSE LENGTH=513	9e-180	106.24	GO:0007010 GO:0009832 GO:0010051 GO:0010413 GO:0045492	cytoskeleton organization; glucuronoxylan metabolic process; plant-type cell wall biogenesis; xylan biosynthetic process; xylem and phloem pattern formation	GO:0008017	microtubule binding	GO:0005737 GO:0005874	cytoplasm; microtubule	PF07058	Myosin II heavy chain-like	NA	NA	NA	NA
Glyma.15G124800	5.7397	0.0163008	-1.60733	-0.766406	-2.44826	-1.99929	0.72265	-1.02258	-2.44826	-2.44826	-2.44826	74	NA	NA	NA	NA	NA	NA	NA	NA	NA	NA	NA	NA	NA	NA	NA	NA	NA	NA	NA	NA	NA
Glyma.15G124900	1.46109	0.0254488	5.48575	6.19877	4.77273	5.52371	6.69657	6.37605	5.1881	4.87877	4.25132	958	UniRef100_K7MB08 Uncharacterized protein n=1 Tax=Glycine max RepID=K7MB08_SOYBN	0	100	UniRef100_G7IFT4 Somatic embryogenesis receptor-like kinase n=1 Tax=Medicago truncatula RepID=G7IFT4_MEDTR	0	94.32	AT5G49760.1|Symbols:|Leucine-rich repeat protein kinase family protein|chr5:20216679-20221052 FORWARD LENGTH=953	0	98.64	GO:0006468 GO:0006569 GO:0009684 GO:0030003 GO:0044242 GO:0070838	cellular cation homeostasis; cellular lipid catabolic process; divalent metal ion transport; indoleacetic acid biosynthetic process; protein phosphorylation; tryptophan catabolic process	GO:0004672 GO:0004674 GO:0005524 GO:0016301 GO:0016772	ATP binding; kinase activity; protein kinase activity; protein serine/threonine kinase activity; transferase activity, transferring phosphorus-containing groups	GO:0005576 GO:0005773 GO:0005886	extracellular region; plasma membrane; vacuole	PF07714 PF00560	Protein tyrosine kinase; Leucine Rich Repeat	PTHR24420	LEUCINE-RICH REPEAT RECEPTOR-LIKE PROTEIN KINASE	KOG1187	Serine/threonine_protein_kinase
Glyma.15G127600	1.29746	0.00214067	3.46044	4.05581	2.86507	3.40851	4.96803	3.79089	3.13429	2.25866	3.20225	465	UniRef100_K7MB24 Uncharacterized protein (Fragment) n=1 Tax=Glycine max RepID=K7MB24_SOYBN	0	100	UniRef100_B9IQ98 TUBULIN-FOLDING COFACTOR E family protein n=1 Tax=Populus trichocarpa RepID=B9IQ98_POPTR	0	86.22	AT1G71440.1|Symbols:PFI, TFC E|tubulin folding cofactor E / Pfifferling (PFI)|chr1:26921271-26924373 REVERSE LENGTH=531	0	87.19	GO:0000910 GO:0007021 GO:0009793	cytokinesis; embryo development ending in seed dormancy; tubulin complex assembly	NA	NA	GO:0009507	chloroplast	PF01302	CAP-Gly domain	PTHR15140	TUBULIN-SPECIFIC CHAPERONE E	KOG2982	Uncharacterized_conserved_protein
Glyma.15G131300	2.82053	0.0091502	3.09502	4.39503	1.79502	3.69596	5.55136	3.93776	2.10607	2.25866	1.02032	312	UniRef100_C6TJ74 Putative uncharacterized protein n=1 Tax=Glycine max RepID=C6TJ74_SOYBN	0	68.47	UniRef100_D2KTV9 MtN19 protein n=1 Tax=Lotus japonicus RepID=D2KTV9_LOTJA	2e-138	68.4	AT5G61820.1|Symbols:|FUNCTIONS IN: molecular_function unknown; INVOLVED IN: biological_process unknown; LOCATED IN: vacuole; EXPRESSED IN: 24 plant structures; EXPRESSED DURING: 15 growth stages; CONTAINS InterPro DOMAIN/s: Stress up-regulated Nod 19 (InterPro:IPR011692); Has 30201 Blast hits to 17322 proteins in 780 species: Archae - 12; Bacteria - 1396; Metazoa - 17338; Fungi - 3422; Plants - 5…	2e-95	54.95	GO:0008150 GO:0009610 GO:0009738 GO:0046482	abscisic acid mediated signaling pathway; biological process; para-aminobenzoic acid metabolic process; response to symbiotic fungus	GO:0003674	molecular function	GO:0005773 GO:0009507	chloroplast; vacuole	PF07712	Stress up-regulated Nod 19	NA	NA	NA	NA
Glyma.15G131400	1.66136	0.0378308	4.36009	5.19864	3.52154	4.97984	5.30597	5.31012	3.8276	3.70514	3.0319	411	UniRef100_I1MG52 Uncharacterized protein n=2 Tax=Glycine max RepID=I1MG52_SOYBN	0	100	UniRef100_D2KTV9 MtN19 protein n=1 Tax=Lotus japonicus RepID=D2KTV9_LOTJA	0	100.74	AT5G61820.1|Symbols:|FUNCTIONS IN: molecular_function unknown; INVOLVED IN: biological_process unknown; LOCATED IN: vacuole; EXPRESSED IN: 24 plant structures; EXPRESSED DURING: 15 growth stages; CONTAINS InterPro DOMAIN/s: Stress up-regulated Nod 19 (InterPro:IPR011692); Has 30201 Blast hits to 17322 proteins in 780 species: Archae - 12; Bacteria - 1396; Metazoa - 17338; Fungi - 3422; Plants - 5…	4e-147	81.89	GO:0008150 GO:0009610 GO:0009738 GO:0046482	abscisic acid mediated signaling pathway; biological process; para-aminobenzoic acid metabolic process; response to symbiotic fungus	GO:0003674	molecular function	GO:0005773 GO:0009507	chloroplast; vacuole	PF07712	Stress up-regulated Nod 19	NA	NA	NA	NA
Glyma.15G139400	6.98543	0.0458458	-1.21669	0.0148865	-2.44826	-0.121783	1.87092	-1.70448	-2.44826	-2.44826	-2.44826	121	UniRef100_K7MB99 Uncharacterized protein n=1 Tax=Glycine max RepID=K7MB99_SOYBN	4e-82	100	NA	NA	NA	NA	NA	NA	NA	NA	NA	NA	NA	NA	NA	NA	NA	NA	NA	NA
Glyma.15G158500	0.729318	0.036692	3.57952	3.93834	3.22069	3.65824	4.19593	3.96084	3.31588	3.00614	3.34006	1227	UniRef100_K7MBL3 Uncharacterized protein n=3 Tax=Glycine max RepID=K7MBL3_SOYBN	0	100	UniRef100_G7IG27 Histone-lysine N-methyltransferase SETD1B n=1 Tax=Medicago truncatula RepID=G7IG27_MEDTR	0	95.86	AT5G42400.1|Symbols:ATXR7, SDG25|SET domain protein 25|chr5:16954469-16960671 REVERSE LENGTH=1423	9e-111	20.8	GO:0009909 GO:0010228 GO:0010452 GO:0051568	histone H3-K36 methylation; histone H3-K4 methylation; regulation of flower development; vegetative to reproductive phase transition of meristem	NA	NA	GO:0005634 GO:0005737	cytoplasm; nucleus	PF02213 PF00856	GYF domain; SET domain	PTHR22884	SET DOMAIN PROTEINS	NA	NA
Glyma.15G166900	4.46393	0.00949836	-0.270953	0.635804	-1.17771	-1.14943	4.49659	-1.43974	-1.73216	-1.65022	-0.150744	404	UniRef100_K7MBV1 Uncharacterized protein n=1 Tax=Glycine max RepID=K7MBV1_SOYBN	0	100	UniRef100_D7MMS0 ATPAP28/PAP28 n=1 Tax=Arabidopsis lyrata subsp. lyrata RepID=D7MMS0_ARALL	0	99.5	AT5G57140.1|Symbols:ATPAP28, PAP28|purple acid phosphatase 28|chr5:23149926-23151370 FORWARD LENGTH=397	0	100.25	NA	NA	GO:0003993 GO:0004722 GO:0016787	acid phosphatase activity; hydrolase activity; protein serine/threonine phosphatase activity	GO:0005576	extracellular region	PF00149	Calcineurin-like phosphoesterase	NA	NA	KOG1432	Predicted_DNA_repair_exonuclease_SIA1
Glyma.15G167800	1.82765	0.0482214	1.03026	1.91732	0.143201	1.48132	2.55992	1.71073	-0.373176	-0.217542	1.02032	364	UniRef100_I1MH53 Uncharacterized protein n=1 Tax=Glycine max RepID=I1MH53_SOYBN	0	100	UniRef100_D2KTV4 Leucine rich repeat protein n=1 Tax=Lotus japonicus RepID=D2KTV4_LOTJA	3e-171	103.14	AT2G19330.1|Symbols:PIRL6|plant intracellular ras group-related LRR 6|chr2:8372947-8374453 FORWARD LENGTH=380	2e-147	93.95	GO:0008150 GO:0042023	DNA endoreduplication; biological process	NA	NA	NA	NA	PF00560	Leucine Rich Repeat	PTHR23155	LEUCINE-RICH REPEAT-CONTAINING PROTEIN	KOG0617	Ras_suppressor_protein_(contains_leucine-rich_repeats)
Glyma.15G180800	5.81272	0.0495382	-1.86028	-1.2723	-2.44826	-2.44826	1.07961	-2.44826	-2.44826	-2.44826	-2.44826	54	NA	NA	NA	NA	NA	NA	NA	NA	NA	NA	NA	NA	NA	NA	NA	NA	NA	NA	NA	NA	NA
Glyma.15G199700	-4.13045	0.0091502	3.12938	3.18833	3.07044	2.94021	3.27501	3.34978	1.47206	-1.13939	8.87865	179	UniRef100_I1MHY1 Uncharacterized protein n=1 Tax=Glycine max RepID=I1MHY1_SOYBN	3e-97	100	UniRef100_P13993 Repetitive proline-rich cell wall protein 2 n=2 Tax=Glycine max RepID=PRP2_SOYBN	3e-57	63.48	AT3G22142.1|Symbols:|Bifunctional inhibitor/lipid-transfer protein/seed storage 2S albumin superfamily protein|chr3:7803604-7808046 REVERSE LENGTH=1480	9e-31	9.39	GO:0006869	lipid transport	NA	NA	GO:0005575	cellular component	PF02095	Extensin-like protein repeat	NA	NA	NA	NA
Glyma.15G219700	8.40275	6.92e-06	-1.44592	-0.443568	-2.44826	-2.44826	3.56582	-2.44826	-2.44826	-2.44826	-2.44826	127	UniRef100_K7MCZ9 Uncharacterized protein n=1 Tax=Glycine max RepID=K7MCZ9_SOYBN	2e-69	86.89	NA	NA	NA	NA	NA	NA	NA	NA	NA	NA	NA	NA	NA	NA	NA	NA	NA	NA
Glyma.15G226200	2.88976	0.0434237	-1.03938	-0.241668	-1.83709	-1.14943	1.27638	-0.851951	-1.25577	-2.44826	-1.80723	255	UniRef100_K7MD76 Uncharacterized protein n=1 Tax=Glycine max RepID=K7MD76_SOYBN	0	100	UniRef100_Q6X0N7 Beta-galactosidase n=1 Tax=Glycine max RepID=Q6X0N7_SOYBN	3e-113	19.36	AT2G32810.2|Symbols:BGAL9|beta galactosidase 9|chr2:13919741-13925325 REVERSE LENGTH=859	2e-91	20.49	GO:0005975 GO:0005990 GO:0019513 GO:0019515	carbohydrate metabolic process; lactose catabolic process; lactose catabolic process, using glucoside 3-dehydrogenase; lactose catabolic process via UDP-galactose	GO:0003824 GO:0004553 GO:0004565 GO:0030246 GO:0043169	beta-galactosidase activity; carbohydrate binding; catalytic activity; cation binding; hydrolase activity, hydrolyzing O-glycosyl compounds	GO:0005576 GO:0005773 GO:0005774 GO:0009505	extracellular region; plant-type cell wall; vacuolar membrane; vacuole	PF01301	Glycosyl hydrolases family 35	PTHR23421	BETA-GALACTOSIDASE RELATED	NA	NA
Glyma.15G228500	7.7589	0.000155027	-0.627989	0.718507	-1.97448	-2.44826	6.30826	-1.70448	-2.44826	-2.44826	-1.02693	97	UniRef100_K7MD96 Uncharacterized protein n=1 Tax=Glycine max RepID=K7MD96_SOYBN	5e-59	100	NA	NA	NA	NA	NA	NA	NA	NA	NA	NA	NA	NA	NA	NA	NA	NA	NA	NA
Glyma.15G231500	4.06932	0.00191517	-0.688998	-0.0215281	-1.35647	-1.99929	3.63918	-1.70448	-0.611952	-1.65022	-1.80723	1111	UniRef100_UPI0003DEAEAB PREDICTED: putative disease resistance RPP13-like protein 1-like, partial n=1 Tax=Glycine max RepID=UPI0003DEAEAB	0	96.95	UniRef100_Q8GZF0 Resistance protein KR4 n=1 Tax=Glycine max RepID=Q8GZF0_SOYBN	0	91.74	AT3G14470.1|Symbols:|NB-ARC domain-containing disease resistance protein|chr3:4857940-4861104 FORWARD LENGTH=1054	4e-169	101.14	GO:0006952 GO:0009627 GO:0009697	defense response; salicylic acid biosynthetic process; systemic acquired resistance	GO:0005515 GO:0043531	ADP binding; protein binding	GO:0005576	extracellular region	PF00560 PF00931	Leucine Rich Repeat; NB-ARC domain	PTHR23155	LEUCINE-RICH REPEAT-CONTAINING PROTEIN	KOG4658	Apoptotic_ATPase
Glyma.15G232000	0.958447	0.0196609	4.9267	5.40402	4.44938	5.41028	5.40656	5.3952	4.52548	4.37559	4.44708	498	UniRef100_K7MDC4 Uncharacterized protein n=1 Tax=Glycine max RepID=K7MDC4_SOYBN	0	100	UniRef100_Q0GPG6 BZIP transcription factor bZIP99 n=1 Tax=Glycine max RepID=Q0GPG6_SOYBN	0	96.57	AT3G12250.2|Symbols:TGA6, BZIP45|TGACG motif-binding factor 6|chr3:3906351-3908583 FORWARD LENGTH=330	0	100.3	GO:0006355 GO:0009410 GO:0009617 GO:0009627 GO:0009862 GO:0030968	endoplasmic reticulum unfolded protein response; regulation of transcription, DNA-dependent; response to bacterium; response to xenobiotic stimulus; systemic acquired resistance; systemic acquired resistance, salicylic acid mediated signaling pathway	GO:0003677 GO:0003700 GO:0005515	DNA binding; protein binding; sequence-specific DNA binding transcription factor activity	GO:0005634	nucleus	PF00170	bZIP transcription factor	PTHR22952	CAMP-RESPONSE ELEMENT BINDING PROTEIN-RELATED	NA	NA
Glyma.15G237800	-1.1491	0.0254488	5.07013	4.50776	5.6325	4.44999	4.41017	4.66312	5.28715	5.6974	5.91296	315	UniRef100_I1MIT6 Annexin n=1 Tax=Glycine max RepID=I1MIT6_SOYBN	0	100	UniRef100_I1MIT6 Annexin n=1 Tax=Glycine max RepID=I1MIT6_SOYBN	0	100	AT5G12380.1|Symbols:ANNAT8|annexin 8|chr5:4009223-4010687 FORWARD LENGTH=316	8e-129	98.42	GO:0009408 GO:0009409 GO:0009414 GO:0009651	response to cold; response to heat; response to salt stress; response to water deprivation	GO:0005509 GO:0005544	calcium-dependent phospholipid binding; calcium ion binding	GO:0005634	nucleus	PF00191	Annexin	PTHR10502	ANNEXIN	KOG0819	Annexin
Glyma.15G244900	-1.61579	0.0378308	-0.0536937	-0.765777	0.65839	-0.618207	-1.5664	-0.112726	0.777569	0.177279	1.02032	94	NA	NA	NA	NA	NA	NA	NA	NA	NA	NA	NA	NA	NA	NA	NA	NA	NA	NA	NA	NA	NA
Glyma.15G245300	7.70133	4.19e-05	-0.236102	1.73736	-2.20956	1.37371	4.86094	-1.02258	-1.73216	-2.44826	-2.44826	524	UniRef100_I1MIZ1 Uncharacterized protein n=1 Tax=Glycine max RepID=I1MIZ1_SOYBN	0	100	UniRef100_H1A987 Cytochrome P450 monooxygenase n=1 Tax=Glycyrrhiza uralensis RepID=H1A987_GLYUR	0	98.66	AT3G14690.1|Symbols:CYP72A15|cytochrome P450, family 72, subfamily A, polypeptide 15|chr3:4937410-4939310 FORWARD LENGTH=512	0	101.17	GO:0055114	oxidation-reduction process	GO:0005506 GO:0009055 GO:0016705 GO:0019825 GO:0020037	electron carrier activity; heme binding; iron ion binding; oxidoreductase activity, acting on paired donors, with incorporation or reduction of molecular oxygen; oxygen binding	NA	NA	PF00067	Cytochrome P450	PTHR24282	FAMILY NOT NAMED	KOG0157	Cytochrome_P450_CYP4/CYP19/CYP26_subfamilies
Glyma.15G246100	1.97506	0.0254488	2.45081	3.39382	1.5078	2.34096	4.08216	3.75832	1.93889	2.08543	0.499093	1488	UniRef100_K7MDP1 Uncharacterized protein n=1 Tax=Glycine max RepID=K7MDP1_SOYBN	0	100	UniRef100_UPI000193DA8F cc-nbs-lrr resistance protein n=1 Tax=Populus trichocarpa RepID=UPI000193DA8F	9e-144	58.56	AT1G61300.1|Symbols:|LRR and NB-ARC domains-containing disease resistance protein|chr1:22607714-22610175 REVERSE LENGTH=762	1e-49	79.92	GO:0006499 GO:0006952	N-terminal protein myristoylation; defense response	GO:0043531	ADP binding	GO:0005829	cytosol	PF00931	NB-ARC domain	PTHR23155	LEUCINE-RICH REPEAT-CONTAINING PROTEIN	KOG4658	Apoptotic_ATPase
Glyma.15G247100	5.7083	0.0190587	-1.46806	-0.487865	-2.44826	-0.949827	0.338183	-0.851951	-2.44826	-2.44826	-2.44826	494	UniRef100_UPI0003DEBD89 PREDICTED: disease resistance protein At4g27190-like n=1 Tax=Glycine max RepID=UPI0003DEBD89	0	63.16	UniRef100_UPI000193DA8C cc-nbs-lrr resistance protein n=1 Tax=Populus trichocarpa RepID=UPI000193DA8C	2e-86	35	AT5G43740.2|Symbols:|Disease resistance protein (CC-NBS-LRR class) family|chr5:17566010-17568598 FORWARD LENGTH=862	2e-37	48.38	GO:0006952	defense response	GO:0043531	ADP binding	NA	NA	PF00931	NB-ARC domain	PTHR23155	LEUCINE-RICH REPEAT-CONTAINING PROTEIN	NA	NA
Glyma.15G247600	1.97649	0.00287171	2.27104	3.27169	1.2704	2.98965	3.5752	3.25022	1.53204	0.486939	1.79222	1535	UniRef100_K7MDR5 Uncharacterized protein n=1 Tax=Glycine max RepID=K7MDR5_SOYBN	0	100	UniRef100_G7IYN4 Cc-nbs resistance protein n=1 Tax=Medicago truncatula RepID=G7IYN4_MEDTR	0	96.17	AT4G27190.1|Symbols:|NB-ARC domain-containing disease resistance protein|chr4:13620977-13623934 REVERSE LENGTH=985	7e-55	82.03	GO:0006952	defense response	GO:0000166 GO:0017111 GO:0043531	ADP binding; nucleoside-triphosphatase activity; nucleotide binding	GO:0005739	mitochondrion	PF00931	NB-ARC domain	PTHR23155	LEUCINE-RICH REPEAT-CONTAINING PROTEIN	KOG4658	Apoptotic_ATPase
Glyma.15G271900	1.67971	0.00805059	3.80515	4.64719	2.96311	4.95516	4.26129	4.72511	3.47714	2.55295	2.85923	457	UniRef100_K7ME64 Uncharacterized protein n=2 Tax=Glycine max RepID=K7ME64_SOYBN	0	100	UniRef100_T2DPI6 Transcription factor bHLH130-like protein n=1 Tax=Phaseolus vulgaris RepID=T2DPI6_PHAVU	0	101.83	AT2G42280.1|Symbols:|basic helix-loop-helix (bHLH) DNA-binding superfamily protein|chr2:17611428-17613163 REVERSE LENGTH=359	8e-43	69.36	GO:0006355 GO:0046685 GO:0048573	photoperiodism, flowering; regulation of transcription, DNA-dependent; response to arsenic-containing substance	GO:0003677 GO:0003700	DNA binding; sequence-specific DNA binding transcription factor activity	GO:0005634	nucleus	PF00010	Helix-loop-helix DNA-binding domain	PTHR10985	BASIC HELIX-LOOP-HELIX TRANSCRIPTION FACTOR, HES-RELATED	NA	NA
Glyma.15G272500	4.17913	0.00956701	-0.734895	0.101283	-1.57107	-1.99929	3.15509	-0.851951	-1.25577	-1.65022	-1.80723	67	UniRef100_K7ME67 Uncharacterized protein n=1 Tax=Glycine max RepID=K7ME67_SOYBN	5e-35	100	NA	NA	NA	NA	NA	NA	NA	NA	NA	NA	NA	NA	NA	NA	NA	NA	NA	NA
Glyma.16G004500	1.8016	0.0177674	0.479436	1.25163	-0.292757	0.94294	0.851703	1.96024	-0.611952	0.486939	-0.753258	68	UniRef100_K7MED7 Uncharacterized protein n=1 Tax=Glycine max RepID=K7MED7_SOYBN	2e-40	100	UniRef100_G7LJ03 Aminopeptidase N n=1 Tax=Medicago truncatula RepID=G7LJ03_MEDTR	2e-26	97.06	AT4G33090.1|Symbols:APM1, ATAPM1|aminopeptidase M1|chr4:15965915-15970418 REVERSE LENGTH=879	6e-12	7.51	GO:0006094 GO:0006508 GO:0007010 GO:0009926 GO:0010359 GO:0010498	auxin polar transport; cytoskeleton organization; gluconeogenesis; proteasomal protein catabolic process; proteolysis; regulation of anion channel activity	GO:0004177 GO:0008237 GO:0008270	aminopeptidase activity; metallopeptidase activity; zinc ion binding	GO:0005634 GO:0005829 GO:0005886	cytosol; nucleus; plasma membrane	NA	NA	PTHR11533	PROTEASE M1 ZINC METALLOPROTEASE	NA	NA
Glyma.16G007000	1.01872	0.0490156	1.94371	2.434	1.45342	2.34096	2.5021	2.45893	1.645	1.31287	1.4024	350	UniRef100_I1MJZ8 Uncharacterized protein (Fragment) n=1 Tax=Glycine max RepID=I1MJZ8_SOYBN	2.33e-156	55.67	UniRef100_G7L6T5 Transcription initiation factor TFIID subunit n=1 Tax=Medicago truncatula RepID=G7L6T5_MEDTR	5e-104	59.71	AT1G17440.2|Symbols:EER4, TAF12B|Transcription initiation factor TFIID subunit A|chr1:5984407-5987663 REVERSE LENGTH=683	1e-71	29.43	GO:0000394 GO:0006352 GO:0006366 GO:0009736 GO:0009867 GO:0010104	DNA-dependent transcription, initiation; RNA splicing, via endonucleolytic cleavage and ligation; cytokinin mediated signaling pathway; jasmonic acid mediated signaling pathway; regulation of ethylene mediated signaling pathway; transcription from RNA polymerase II promoter	GO:0003674 GO:0003677	DNA binding; molecular function	GO:0005634 GO:0005669	nucleus; transcription factor TFIID complex	PF03847	Transcription initiation factor TFIID subunit A	PTHR12264	FAMILY NOT NAMED	KOG1142	Transcription_initiation_factor_TFIID,_subunit_TAF12_(also_component_of_histone_acetyltransferase_SAGA)
Glyma.16G021700	1.64459	0.02198	1.35089	2.11134	0.590442	2.51988	1.74365	2.07048	0.56433	0.340401	0.866596	284	UniRef100_UPI0003DEAABC PREDICTED: uncharacterized protein LOC100792584, partial n=1 Tax=Glycine max RepID=UPI0003DEAABC	0	98.93	UniRef100_G7L522 Mitochondrial chaperone BCS1 n=1 Tax=Medicago truncatula RepID=G7L522_MEDTR	2e-103	92.25	AT2G46620.1|Symbols:|P-loop containing nucleoside triphosphate hydrolases superfamily protein|chr2:19139071-19140546 REVERSE LENGTH=491	5e-105	56.42	GO:0009693	ethylene biosynthetic process	GO:0000166 GO:0005524 GO:0016887 GO:0017111	ATP binding; ATPase activity; nucleoside-triphosphatase activity; nucleotide binding	GO:0005886	plasma membrane	NA	NA	PTHR23070	BCS1 AAA-TYPE ATPASE	NA	NA
Glyma.16G031900	1.64965	0.0198927	2.38522	3.21595	1.55449	3.37169	3.49843	2.77772	2.25588	1.46209	0.945506	336	UniRef100_I1MKR8 Uncharacterized protein n=1 Tax=Glycine max RepID=I1MKR8_SOYBN	0	100	UniRef100_G7L6P2 WRKY transcription factor n=1 Tax=Medicago truncatula RepID=G7L6P2_MEDTR	3e-104	95.83	AT4G01250.1|Symbols:WRKY22, AtWRKY22|WRKY family transcription factor|chr4:522839-524129 REVERSE LENGTH=298	2e-82	112.08	GO:0002679 GO:0006355 GO:0010150 GO:0010200 GO:0035556	intracellular signal transduction; leaf senescence; regulation of transcription, DNA-dependent; respiratory burst involved in defense response; response to chitin	GO:0003700 GO:0043565	sequence-specific DNA binding; sequence-specific DNA binding transcription factor activity	GO:0005634	nucleus	PF03106	WRKY DNA -binding domain	NA	NA	NA	NA
Glyma.16G046400	1.05266	0.0436258	4.16249	4.6596	3.66538	4.40514	4.26129	5.31236	3.49232	3.44316	4.06065	233	UniRef100_C6THS8 Uncharacterized protein n=2 Tax=Phaseoleae RepID=C6THS8_SOYBN	5e-173	100	UniRef100_B9GYV1 MutT/nudix family protein n=1 Tax=Populus trichocarpa RepID=B9GYV1_POPTR	2e-75	89.7	AT1G12880.1|Symbols:atnudt12, NUDT12|nudix hydrolase homolog 12|chr1:4390036-4391046 FORWARD LENGTH=203	9e-76	88.18	NA	NA	GO:0016787	hydrolase activity	GO:0005739	mitochondrion	PF00293	NUDIX domain	PTHR12629	DIPHOSPHOINOSITOL POLYPHOSPHATE PHOSPHOHYDROLASE	KOG2839	Diadenosine_and_diphosphoinositol_polyphosphate_phosphohydrolase
Glyma.16G062200	0.594077	0.0245513	4.41598	4.70732	4.12464	4.82503	4.54511	4.75183	4.18603	4.16312	4.02476	745	UniRef100_I1MLM9 Uncharacterized protein n=1 Tax=Glycine max RepID=I1MLM9_SOYBN	0	100	UniRef100_Q9LK27 Transcription factor GTE8 n=3 Tax=Arabidopsis thaliana RepID=GTE8_ARATH	0	98.39	AT3G27260.1|Symbols:GTE8|global transcription factor group E8|chr3:10068411-10072403 FORWARD LENGTH=813	0	90.16	GO:0008150	biological process	GO:0003677	DNA binding	GO:0005634 GO:0009507	chloroplast; nucleus	PF00439	Bromodomain	PTHR22880	FALZ-RELATED BROMODOMAIN-CONTAINING PROTEINS	NA	NA
Glyma.16G070400	0.676095	0.0132892	6.22707	6.56645	5.8877	6.43086	6.69978	6.5687	5.949	6.05842	5.6557	355	UniRef100_K7MFM0 Uncharacterized protein n=1 Tax=Glycine max RepID=K7MFM0_SOYBN	0	100	UniRef100_Q41419 Clostridium pasteurianum ferredoxin homolog n=1 Tax=Solanum tuberosum RepID=Q41419_SOLTU	1e-115	93.52	AT5G40510.1|Symbols:|Sucrase/ferredoxin-like family protein|chr5:16229277-16230798 FORWARD LENGTH=333	9e-116	104.8	GO:0006826 GO:0008150 GO:0010106 GO:0010167 GO:0015698 GO:0015706	biological process; cellular response to iron ion starvation; inorganic anion transport; iron ion transport; nitrate transport; response to nitrate	GO:0003674	molecular function	GO:0005634	nucleus	PF06999	Sucrase/ferredoxin-like	NA	NA	NA	NA
Glyma.16G093300	0.906532	0.0255461	4.11908	4.5624	3.67575	4.41874	4.83776	4.4307	3.67634	3.62826	3.72265	505	UniRef100_K7MG68 Uncharacterized protein n=1 Tax=Glycine max RepID=K7MG68_SOYBN	0	100	UniRef100_G7JZT7 Phosphoacetylglucosamine mutase n=1 Tax=Medicago truncatula RepID=G7JZT7_MEDTR	0	97.43	AT5G18070.1|Symbols:DRT101|phosphoglucosamine mutase-related|chr5:5981117-5982787 FORWARD LENGTH=556	0	90.11	GO:0000719 GO:0005975 GO:0006048 GO:0009411 GO:0019255	UDP-N-acetylglucosamine biosynthetic process; carbohydrate metabolic process; glucose 1-phosphate metabolic process; photoreactive repair; response to UV	GO:0004610 GO:0004614 GO:0016868	intramolecular transferase activity, phosphotransferases; phosphoacetylglucosamine mutase activity; phosphoglucomutase activity	GO:0005739 GO:0005829 GO:0009506 GO:0009507	chloroplast; cytosol; mitochondrion; plasmodesma	PF02878 PF02880	Phosphoglucomutase/phosphomannomutase, alpha/beta/alpha domain I; Phosphoglucomutase/phosphomannomutase, alpha/beta/alpha domain III	PTHR22573	PHOSPHOHEXOMUTASE FAMILY MEMBER	KOG2537	Phosphoglucomutase/phosphomannomutase
Glyma.16G104300	-1.30809	0.00437901	2.59729	1.9669	3.22767	2.17991	1.93058	1.79022	3.05474	3.12282	3.50546	154	UniRef100_C6TJZ7 Uncharacterized protein n=1 Tax=Glycine max RepID=C6TJZ7_SOYBN	6e-100	102.68	UniRef100_A9PH05 Cadmium induced protein AS8 n=1 Tax=Populus trichocarpa RepID=A9PH05_POPTR	7e-51	99.35	AT4G19070.1|Symbols:|Putative membrane lipoprotein|chr4:10446770-10448079 REVERSE LENGTH=171	2e-46	89.47	GO:0008150	biological process	GO:0003674	molecular function	GO:0005739	mitochondrion	NA	NA	NA	NA	NA	NA
Glyma.16G108400	-3.72018	0.0375083	0.464345	-0.914399	1.84309	-0.774509	-1.26931	-0.699383	0.777569	1.31287	3.43883	83	UniRef100_K7MG99 Uncharacterized protein n=1 Tax=Glycine max RepID=K7MG99_SOYBN	2e-52	100	NA	NA	NA	AT2G35612.1|Symbols:|FUNCTIONS IN: molecular_function unknown; INVOLVED IN: biological_process unknown; LOCATED IN: endomembrane system; EXPRESSED IN: flower; BEST Arabidopsis thaliana protein match is: Copper amine oxidase family protein (TAIR:AT1G31670.1); Has 35333 Blast hits to 34131 proteins in 2444 species: Archae - 798; Bacteria - 22429; Metazoa - 974; Fungi - 991; Plants - 531; Viruses - …	3e-06	88.37	GO:0008150	biological process	GO:0003674	molecular function	NA	NA	NA	NA	NA	NA	NA	NA
Glyma.16G126500	1.99574	0.0315704	0.294896	1.04335	-0.453556	0.16315	2.40028	0.566615	0.0109525	-0.00666726	-1.36495	158	UniRef100_K7MGZ8 Uncharacterized protein n=1 Tax=Glycine max RepID=K7MGZ8_SOYBN	6e-110	100	UniRef100_G7LC15 Thiosulfate sulfurtransferase n=1 Tax=Medicago truncatula RepID=G7LC15_MEDTR	3e-75	79.75	AT5G66170.3|Symbols:STR18|sulfurtransferase 18|chr5:26447828-26448586 FORWARD LENGTH=136	3e-48	90.44	GO:0007568	aging	GO:0004792	thiosulfate sulfurtransferase activity	GO:0005737 GO:0009507	chloroplast; cytoplasm	PF00581	Rhodanese-like domain	PTHR13253	FAMILY NOT NAMED	KOG1530	Rhodanese-related_sulfurtransferase
Glyma.16G131200	1.4874	0.0343411	3.05371	3.62092	2.4865	2.95273	4.96089	2.94914	2.54503	2.2989	2.61558	519	UniRef100_K7MH28 Uncharacterized protein n=1 Tax=Glycine max RepID=K7MH28_SOYBN	0	100	UniRef100_G7KGC6 Cytochrome P450 n=1 Tax=Medicago truncatula RepID=G7KGC6_MEDTR	0	97.69	AT4G36220.1|Symbols:FAH1, CYP84A1|ferulic acid 5-hydroxylase 1|chr4:17137584-17139619 REVERSE LENGTH=520	0	90.19	GO:0009699 GO:0009809 GO:0010224 GO:0055114	lignin biosynthetic process; oxidation-reduction process; phenylpropanoid biosynthetic process; response to UV-B	GO:0004497 GO:0005506 GO:0009055 GO:0016705 GO:0020037 GO:0046424	electron carrier activity; ferulate 5-hydroxylase activity; heme binding; iron ion binding; monooxygenase activity; oxidoreductase activity, acting on paired donors, with incorporation or reduction of molecular oxygen	GO:0005783	endoplasmic reticulum	PF00067	Cytochrome P450	PTHR24298	FAMILY NOT NAMED	KOG0156	Cytochrome_P450_CYP2_subfamily
Glyma.16G148600	1.99717	0.0143053	2.44415	3.43549	1.45281	3.82414	3.20426	3.27806	2.10607	1.23204	1.02032	213	UniRef100_I1MNQ0 Uncharacterized protein n=1 Tax=Glycine max RepID=I1MNQ0_SOYBN	4e-156	100	UniRef100_B9GYV1 MutT/nudix family protein n=1 Tax=Populus trichocarpa RepID=B9GYV1_POPTR	2e-61	91.08	AT1G12880.1|Symbols:atnudt12, NUDT12|nudix hydrolase homolog 12|chr1:4390036-4391046 FORWARD LENGTH=203	9e-64	78.33	NA	NA	GO:0016787	hydrolase activity	GO:0005739	mitochondrion	PF00293	NUDIX domain	PTHR12629	DIPHOSPHOINOSITOL POLYPHOSPHATE PHOSPHOHYDROLASE	KOG2839	Diadenosine_and_diphosphoinositol_polyphosphate_phosphohydrolase
Glyma.16G149600	2.75785	0.0104361	0.717415	1.6839	-0.249068	0.400983	3.49843	1.15228	0.0109525	-0.762901	0.0047438	203	UniRef100_I1MNQ7 Uncharacterized protein n=1 Tax=Glycine max RepID=I1MNQ7_SOYBN	4e-149	100	UniRef100_Q2HRV3 Disease resistance n=1 Tax=Medicago truncatula RepID=Q2HRV3_MEDTR	6e-68	96.55	AT1G52140.1|Symbols:|unknown protein; BEST Arabidopsis thaliana protein match is: unknown protein (TAIR:AT3G16330.1); Has 114 Blast hits to 114 proteins in 15 species: Archae - 0; Bacteria - 0; Metazoa - 0; Fungi - 0; Plants - 114; Viruses - 0; Other Eukaryotes - 0 (source: NCBI BLink).|chr1:19407559-19408185 REVERSE LENGTH=208	1e-19	93.27	GO:0008150	biological process	GO:0003674	molecular function	GO:0005575	cellular component	NA	NA	NA	NA	NA	NA
Glyma.16G159400	6.08496	0.0189031	-1.36616	-0.284057	-2.44826	-0.618207	0.788619	-1.02258	-2.44826	-2.44826	-2.44826	177	UniRef100_K7MHM5 Uncharacterized protein n=1 Tax=Glycine max RepID=K7MHM5_SOYBN	8e-128	100	UniRef100_G7KK90 Disease resistance-like protein n=1 Tax=Medicago truncatula RepID=G7KK90_MEDTR	3e-71	88.7	AT1G72930.2|Symbols:TIR|toll/interleukin-1 receptor-like|chr1:27439476-27439934 FORWARD LENGTH=152	1e-40	93.42	GO:0006952 GO:0007165	defense response; signal transduction	NA	NA	GO:0005622 GO:0005737 GO:0009506	cytoplasm; intracellular; plasmodesma	PF01582	TIR domain	PTHR23155	LEUCINE-RICH REPEAT-CONTAINING PROTEIN	NA	NA
Glyma.16G170100	-2.71792	0.0296415	3.37372	3.1652	3.58225	2.79481	3.48854	3.21225	3.01325	0.340401	7.3931	233	UniRef100_K7MHT7 Uncharacterized protein n=1 Tax=Glycine max RepID=K7MHT7_SOYBN	1e-112	100	UniRef100_Q8H9E0 Hydroxyproline-rich glycoprotein (Fragment) n=1 Tax=Solanum tuberosum RepID=Q8H9E0_SOLTU	3e-15	82.83	AT1G21310.1|Symbols:ATEXT3, RSH, EXT3|extensin 3|chr1:7453693-7454988 REVERSE LENGTH=431	4e-14	53.13	GO:0009664 GO:0009735 GO:0043161 GO:0043248 GO:0048767 GO:0051788	plant-type cell wall organization; proteasomal ubiquitin-dependent protein catabolic process; proteasome assembly; response to cytokinin stimulus; response to misfolded protein; root hair elongation	GO:0005199	structural constituent of cell wall	NA	NA	PF04554	Extensin-like region	NA	NA	NA	NA
Glyma.16G176700	2.06629	0.0369659	0.630963	1.65705	-0.39512	2.06929	1.71	1.19185	0.444593	0.177279	-1.80723	275	UniRef100_K7MHZ6 Uncharacterized protein (Fragment) n=2 Tax=Glycine max RepID=K7MHZ6_SOYBN	0	97.73	UniRef100_G7IDY1 WRKY transcription factor n=1 Tax=Medicago truncatula RepID=G7IDY1_MEDTR	7e-57	40.36	AT5G52830.1|Symbols:WRKY27, ATWRKY27|WRKY DNA-binding protein 27|chr5:21410996-21412218 FORWARD LENGTH=348	1e-52	46.55	GO:0006355 GO:0007263 GO:0009739 GO:0042742 GO:0045892	defense response to bacterium; negative regulation of transcription, DNA-dependent; nitric oxide mediated signal transduction; regulation of transcription, DNA-dependent; response to gibberellin stimulus	GO:0003700 GO:0005515 GO:0043565	protein binding; sequence-specific DNA binding; sequence-specific DNA binding transcription factor activity	GO:0005634	nucleus	PF03106	WRKY DNA -binding domain	NA	NA	NA	NA
Glyma.16G178800	1.45207	0.00222581	4.14751	4.85995	3.43506	4.76595	4.67287	5.14102	3.55148	3.44316	3.31055	700	UniRef100_I1MPI1 Uncharacterized protein n=1 Tax=Glycine max RepID=I1MPI1_SOYBN	0	100	UniRef100_Q71EE1 Heat shock protein n=1 Tax=Hevea brasiliensis RepID=Q71EE1_HEVBR	0	99.86	AT5G52640.1|Symbols:HSP81-1, ATHS83, HSP81.1, HSP83, ATHSP90.1, AtHsp90-1, HSP90.1|heat shock protein 90.1|chr5:21352542-21355147 FORWARD LENGTH=705	0	99.15	GO:0006457 GO:0009408 GO:0009644 GO:0009816 GO:0042542 GO:0042742 GO:0046685	defense response to bacterium; defense response to bacterium, incompatible interaction; protein folding; response to arsenic-containing substance; response to heat; response to high light intensity; response to hydrogen peroxide	GO:0005515 GO:0005524 GO:0051082	ATP binding; protein binding; unfolded protein binding	GO:0005618 GO:0005737 GO:0005829 GO:0005886	cell wall; cytoplasm; cytosol; plasma membrane	PF00183 PF02518	Hsp90 protein; Histidine kinase-, DNA gyrase B-, and HSP90-like ATPase	PTHR11528	HEAT SHOCK PROTEIN 90	KOG0019	Molecular_chaperone_(HSP90_family)
Glyma.16G182400	1.2819	0.0492548	1.77717	2.38952	1.16481	2.50295	2.84986	1.81577	1.47206	0.619956	1.4024	988	UniRef100_I1MPM2 Uncharacterized protein n=1 Tax=Glycine max RepID=I1MPM2_SOYBN	0	100	UniRef100_B9GL23 RWP-RK domain-containing family protein n=1 Tax=Populus trichocarpa RepID=B9GL23_POPTR	0	96.76	AT4G24020.1|Symbols:NLP7|NIN like protein 7|chr4:12479904-12483822 FORWARD LENGTH=959	0	98.64	GO:0009414 GO:0010118 GO:0010167 GO:0042128	nitrate assimilation; response to nitrate; response to water deprivation; stomatal movement	GO:0003700	sequence-specific DNA binding transcription factor activity	GO:0005634	nucleus	PF02042 PF00564	RWP-RK domain; PB1 domain	NA	NA	NA	NA
Glyma.16G217300	0.481281	0.0343411	7.73251	7.95738	7.50763	7.74982	8.40768	7.71465	7.52926	7.6534	7.34023	1054	UniRef100_I1MQL3 Uncharacterized protein n=1 Tax=Glycine max RepID=I1MQL3_SOYBN	0	100	UniRef100_A1E5M3 Argonaute 1 n=1 Tax=Pisum sativum RepID=A1E5M3_PEA	0	99.91	AT1G48410.1|Symbols:AGO1|Stabilizer of iron transporter SufD / Polynucleotidyl transferase|chr1:17886285-17891892 REVERSE LENGTH=1048	0	93.61	GO:0006306 GO:0006342 GO:0006346 GO:0007062 GO:0007155 GO:0007267 GO:0009616 GO:0009733 GO:0009793 GO:0009850 GO:0009855 GO:0009880 GO:0009887 GO:0009926 GO:0009955 GO:0009965 GO:0010014 GO:0010050 GO:0010051 GO:0010072 GO:0010073 GO:0010090 GO:0010218 GO:0010228 GO:0010267 GO:0010305 GO:0010431 GO:0010589 GO:0016246 GO:0016441 GO:0016569 GO:0031047 GO:0035195 GO:0035196 GO:0045010 GO:0045087 GO:…	DNA methylation; RNA interference; actin nucleation; adaxial/abaxial pattern specification; adventitious root development; auxin metabolic process; auxin polar transport; cell-cell signaling; cell adhesion; cell division; cell wall organization; chromatin silencing; covalent chromatin modification; determination of bilateral symmetry; embryo development ending in seed dormancy; embryonic pattern …	GO:0004521 GO:0005515 GO:0035197 GO:0035198	endoribonuclease activity; miRNA binding; protein binding; siRNA binding	GO:0005634 GO:0005737 GO:0005829 GO:0019898	cytoplasm; cytosol; extrinsic to membrane; nucleus	PF02170 PF02171 PF08699	PAZ domain; Piwi domain; Domain of unknown function (DUF1785)	PTHR22891	EUKARYOTIC TRANSLATION INITIATION FACTOR 2C	KOG1041	Translation_initiation_factor_2C_(eIF-2C)_and_related_proteins
Glyma.16G220300	1.255	0.0348078	3.67447	4.23001	3.11892	3.65058	5.16717	3.8723	3.01325	2.82509	3.51842	497	UniRef100_I1MQP2 Uncharacterized protein n=1 Tax=Glycine max RepID=I1MQP2_SOYBN	0	100	UniRef100_G7LAQ6 Mannan endo-1,4-beta-mannosidase n=1 Tax=Medicago truncatula RepID=G7LAQ6_MEDTR	0	86.72	AT5G01930.1|Symbols:MAN6, AtMAN6|Glycosyl hydrolase superfamily protein|chr5:361189-362867 REVERSE LENGTH=448	0	90.4	GO:0008152 GO:0009845	metabolic process; seed germination	GO:0003824 GO:0004553 GO:0043169	catalytic activity; cation binding; hydrolase activity, hydrolyzing O-glycosyl compounds	GO:0005576	extracellular region	PF00150	Cellulase (glycosyl hydrolase family 5)	NA	NA	NA	NA
Glyma.17G011800	2.98933	0.0337529	-0.806193	0.172365	-1.78475	0.24686	-0.466542	0.736775	-1.25577	-1.65022	-2.44826	420	UniRef100_I1MR40 Uncharacterized protein n=1 Tax=Glycine max RepID=I1MR40_SOYBN	0	100	NA	NA	NA	AT4G22030.1|Symbols:|F-box family protein with a domain of unknown function (DUF295)|chr4:11672396-11675575 FORWARD LENGTH=626	2e-135	66.93	GO:0008150	biological process	GO:0003674	molecular function	NA	NA	NA	NA	NA	NA	NA	NA
Glyma.17G030400	-4.33055	0.00502895	1.11559	-0.184884	2.41607	-0.477195	-1.26931	1.19185	1.93889	-0.464604	5.77393	159	UniRef100_C6T3A2 Uncharacterized protein n=1 Tax=Glycine max RepID=C6T3A2_SOYBN	5e-108	100	UniRef100_P26987 Stress-induced protein SAM22 n=2 Tax=Glycine max RepID=SAM22_SOYBN	2e-100	100	AT1G24020.2|Symbols:MLP423|MLP-like protein 423|chr1:8500653-8501458 REVERSE LENGTH=155	9e-10	97.42	GO:0006952 GO:0016556	defense response; mRNA modification	NA	NA	GO:0009507 GO:0016020	chloroplast; membrane	PF00407	Pathogenesis-related protein Bet v I family	NA	NA	NA	NA
Glyma.17G031500	-1.20168	0.0389048	2.33734	1.71101	2.96366	2.17991	0.970153	1.98297	2.9487	3.16697	2.77531	959	UniRef100_K7MJQ0 Uncharacterized protein n=1 Tax=Glycine max RepID=K7MJQ0_SOYBN	0	100	NA	NA	NA	AT5G26910.1|Symbols:|unknown protein; BEST Arabidopsis thaliana protein match is: unknown protein (TAIR:AT3G58650.1); Has 1322 Blast hits to 684 proteins in 162 species: Archae - 4; Bacteria - 497; Metazoa - 157; Fungi - 101; Plants - 155; Viruses - 0; Other Eukaryotes - 408 (source: NCBI BLink).|chr5:9466169-9469523 REVERSE LENGTH=853	3e-91	110.43	GO:0008150	biological process	GO:0003674	molecular function	GO:0005634 GO:0005739	mitochondrion; nucleus	NA	NA	PTHR21726	PHOSPHATIDYLINOSITOL N-ACETYLGLUCOSAMINYLTRANSFERASE SUBUNIT P (DOWN SYNDROME CRITICAL REGION PROTEIN 5)-RELATED	NA	NA
Glyma.17G034700	2.29518	0.0300376	4.46905	5.88906	3.04905	6.16104	6.23473	5.2714	4.00739	4.35665	0.78312	196	UniRef100_K7MJR5 Uncharacterized protein n=1 Tax=Glycine max RepID=K7MJR5_SOYBN	6e-140	100	UniRef100_Q5W274 Pleiotropic drug resistance protein 3 n=1 Tax=Nicotiana tabacum RepID=PDR3_TOBAC	6e-46	8.57	AT3G53480.1|Symbols:PIS1, PDR9, ATPDR9, ABCG37|pleiotropic drug resistance 9|chr3:19825366-19831644 FORWARD LENGTH=1450	1e-46	8.55	GO:0000041 GO:0006855 GO:0009926 GO:0010359 GO:0048364 GO:0071366	auxin polar transport; cellular response to indolebutyric acid stimulus; drug transmembrane transport; regulation of anion channel activity; root development; transition metal ion transport	GO:0000166 GO:0005215 GO:0005524 GO:0016887 GO:0017111 GO:0042626	ATP binding; ATPase activity; ATPase activity, coupled to transmembrane movement of substances; nucleoside-triphosphatase activity; nucleotide binding; transporter activity	GO:0005886 GO:0009506 GO:0016020	membrane; plasma membrane; plasmodesma	NA	NA	PTHR19241	ATP-BINDING CASSETTE TRANSPORTER	NA	NA
Glyma.17G040500	2.05531	0.0196609	0.456711	1.31934	-0.405922	0.783887	2.66902	0.505123	0.674886	-1.13939	-0.753258	368	UniRef100_I1MRY2 Uncharacterized protein n=1 Tax=Glycine max RepID=I1MRY2_SOYBN	0	100	UniRef100_A0MP01 Mitochondrial pyruvate dehydrogenase E1alpha-kinase 3 n=1 Tax=Glycine max RepID=A0MP01_SOYBN	0	100	AT3G06483.1|Symbols:PDK, ATPDHK|pyruvate dehydrogenase kinase|chr3:1990727-1992581 REVERSE LENGTH=366	0	96.99	GO:0030003 GO:0046777 GO:0070838	cellular cation homeostasis; divalent metal ion transport; protein autophosphorylation	GO:0004740 GO:0005524 GO:0009927 GO:0042803	ATP binding; histidine phosphotransfer kinase activity; protein homodimerization activity; pyruvate dehydrogenase (acetyl-transferring) kinase activity	GO:0005739	mitochondrion	PF02518 PF10436	Histidine kinase-, DNA gyrase B-, and HSP90-like ATPase; Mitochondrial branched-chain alpha-ketoacid dehydrogenase kinase	PTHR11947	PYRUVATE DEHYDROGENASE KINASE	KOG0787	Dehydrogenase_kinase
Glyma.17G040600	8.22428	6.48e-06	-1.27781	-0.107361	-2.44826	-1.65737	3.36425	-2.02896	-2.44826	-2.44826	-2.44826	56	UniRef100_K7MJV6 Uncharacterized protein n=1 Tax=Glycine max RepID=K7MJV6_SOYBN	6e-29	100	NA	NA	NA	NA	NA	NA	NA	NA	NA	NA	NA	NA	NA	NA	NA	NA	NA	NA
Glyma.17G041500	0.790386	0.0465413	3.52931	3.92241	3.13621	3.97291	3.83921	3.95511	3.29871	2.95668	3.15322	568	UniRef100_K7MJW4 Uncharacterized protein n=1 Tax=Glycine max RepID=K7MJW4_SOYBN	0	100	UniRef100_G7JR19 Protein CHUP1 n=1 Tax=Medicago truncatula RepID=G7JR19_MEDTR	0	95.12	AT1G48280.1|Symbols:|hydroxyproline-rich glycoprotein family protein|chr1:17835196-17837553 FORWARD LENGTH=558	1e-152	96.77	GO:0008150	biological process	NA	NA	GO:0009507	chloroplast	NA	NA	NA	NA	NA	NA
Glyma.17G075500	-1.51189	0.0254488	0.920873	0.23338	1.60837	0.47228	0.247264	-0.019405	1.58962	1.53128	1.70419	249	UniRef100_I1JGM9 Uncharacterized protein n=2 Tax=Glycine max RepID=I1JGM9_SOYBN	2e-115	35.4	UniRef100_G7JGT4 tRNA pseudouridine synthase n=1 Tax=Medicago truncatula RepID=G7JGT4_MEDTR	8e-79	42.11	AT1G20370.1|Symbols:|Pseudouridine synthase family protein|chr1:7051846-7053588 REVERSE LENGTH=549	4e-58	32.97	GO:0001522 GO:0006333 GO:0009451	RNA modification; chromatin assembly or disassembly; pseudouridine synthesis	GO:0003723 GO:0009982	RNA binding; pseudouridine synthase activity	GO:0005634 GO:0005829	cytosol; nucleus	NA	NA	PTHR11142	PSEUDOURIDYLATE SYNTHASE	NA	NA
Glyma.17G076900	1.10035	0.0332849	1.91198	2.44449	1.37948	2.46849	2.55992	2.30506	1.58962	1.14641	1.4024	581	UniRef100_K7MKG4 Uncharacterized protein n=1 Tax=Glycine max RepID=K7MKG4_SOYBN	0	100	UniRef100_P93718 PEThy; ZPT4-2 n=1 Tax=Petunia hybrida RepID=P93718_PETHY	3e-75	97.65	AT1G26610.1|Symbols:|C2H2-like zinc finger protein|chr1:9193735-9195102 FORWARD LENGTH=455	3e-67	119.34	GO:0006355	regulation of transcription, DNA-dependent	GO:0003676 GO:0003700 GO:0008270	nucleic acid binding; sequence-specific DNA binding transcription factor activity; zinc ion binding	GO:0005622 GO:0005634	intracellular; nucleus	NA	NA	PTHR11389	ZINC FINGER PROTEIN	NA	NA
Glyma.17G083500	-0.891924	0.0354903	6.48358	6.03807	6.92908	6.11861	6.13998	5.85562	6.80211	7.08548	6.89966	158	UniRef100_C6SVF2 Uncharacterized protein n=2 Tax=Glycine max RepID=C6SVF2_SOYBN	4e-107	100	UniRef100_B4FDH3 H/ACA ribonucleoprotein complex subunit 2 n=1 Tax=Zea mays RepID=B4FDH3_MAIZE	2e-78	104.67	AT5G08180.2|Symbols:|Ribosomal protein L7Ae/L30e/S12e/Gadd45 family protein|chr5:2631843-2633374 REVERSE LENGTH=156	3e-78	100.64	GO:0001510 GO:0009165 GO:0009909 GO:0034968	RNA methylation; histone lysine methylation; nucleotide biosynthetic process; regulation of flower development	GO:0003723	RNA binding	GO:0005634 GO:0005730	nucleolus; nucleus	PF01248	Ribosomal protein L7Ae/L30e/S12e/Gadd45 family	PTHR23105	RIBOSOMAL PROTEIN L7AE FAMILY MEMBER	KOG3167	Box_H/ACA_snoRNP_component,_involved_in_ribosomal_RNA_pseudouridinylation
Glyma.17G103400	1.54165	0.0296415	2.59407	3.33522	1.85291	3.72545	3.16754	3.11269	2.10607	1.66045	1.79222	1092	UniRef100_I1MTX3 Uncharacterized protein n=1 Tax=Glycine max RepID=I1MTX3_SOYBN	0	100	UniRef100_U5FMG7 Leucine-rich repeat transmembrane protein kinase n=1 Tax=Populus trichocarpa RepID=U5FMG7_POPTR	0	93.41	AT1G74360.1|Symbols:|Leucine-rich repeat protein kinase family protein|chr1:27954299-27957911 FORWARD LENGTH=1106	0	98.37	GO:0000165 GO:0002679 GO:0006468 GO:0006612 GO:0006944 GO:0007169 GO:0009581 GO:0009595 GO:0009862 GO:0009867 GO:0010200 GO:0010310 GO:0010363 GO:0030968 GO:0031348 GO:0042742 GO:0043069 GO:0050832 GO:0052542	MAPK cascade; cellular membrane fusion; defense response by callose deposition; defense response to bacterium; defense response to fungus; detection of biotic stimulus; detection of external stimulus; endoplasmic reticulum unfolded protein response; jasmonic acid mediated signaling pathway; negative regulation of defense response; negative regulation of programmed cell death; protein phosphorylat…	GO:0004672 GO:0004674 GO:0005524 GO:0016772	ATP binding; protein kinase activity; protein serine/threonine kinase activity; transferase activity, transferring phosphorus-containing groups	GO:0005739 GO:0005886	mitochondrion; plasma membrane	PF00069 PF00560 PF08263	Protein kinase domain; Leucine Rich Repeat; Leucine rich repeat N-terminal domain	PTHR24420	LEUCINE-RICH REPEAT RECEPTOR-LIKE PROTEIN KINASE	KOG1187	Serine/threonine_protein_kinase
Glyma.17G129700	0.633161	0.0468082	4.69911	5.00876	4.38946	5.10007	4.79024	5.13596	4.37802	4.41274	4.37763	667	UniRef100_I1MUP7 Uncharacterized protein n=1 Tax=Glycine max RepID=I1MUP7_SOYBN	0	100	UniRef100_G7JLE3 Exocyst complex component n=1 Tax=Medicago truncatula RepID=G7JLE3_MEDTR	0	94.23	AT5G50380.1|Symbols:ATEXO70F1, EXO70F1|exocyst subunit exo70 family protein F1|chr5:20516382-20518433 REVERSE LENGTH=683	0	95.31	GO:0006887 GO:0006904 GO:0009644 GO:0042542	exocytosis; response to high light intensity; response to hydrogen peroxide; vesicle docking involved in exocytosis	NA	NA	GO:0000145 GO:0005737 GO:0005829 GO:0005886	cytoplasm; cytosol; exocyst; plasma membrane	PF03081	Exo70 exocyst complex subunit	PTHR12542	EXOCYST COMPLEX PROTEIN EXO70	KOG2344	Exocyst_component_protein_and_related_proteins
Glyma.17G149300	2.14227	0.0332977	0.396836	1.10822	-0.314552	0.16315	2.72063	0.440892	-0.611952	-0.00666726	-0.325037	263	UniRef100_UPI0003DE9205 PREDICTED: casein kinase II subunit beta-like isoform X2 n=1 Tax=Glycine max RepID=UPI0003DE9205	0	100	UniRef100_Q8LPD2 Protein kinase Ck2 regulatory subunit 2 n=1 Tax=Nicotiana tabacum RepID=Q8LPD2_TOBAC	2e-140	90.36	AT5G47080.1|Symbols:CKB1|casein kinase II beta chain 1|chr5:19124969-19126397 REVERSE LENGTH=287	3e-138	78.05	GO:0006468 GO:0071900	protein phosphorylation; regulation of protein serine/threonine kinase activity	GO:0004674 GO:0005515 GO:0019887	protein binding; protein kinase regulator activity; protein serine/threonine kinase activity	GO:0005634 GO:0005956	nucleus; protein kinase CK2 complex	PF01214	Casein kinase II regulatory subunit	PTHR11740	CASEIN KINASE II BETA CHAIN	KOG3092	Casein_kinase_II,_beta_subunit
Glyma.17G171400	3.45585	0.000528593	0.0793446	0.742159	-0.58347	-1.38116	4.30702	-0.699383	-0.373176	-1.65022	0.27299	672	UniRef100_K7MM38 Uncharacterized protein n=1 Tax=Glycine max RepID=K7MM38_SOYBN	0	80.65	UniRef100_G7IDL0 Centromere protein n=1 Tax=Medicago truncatula RepID=G7IDL0_MEDTR	0	34.35	AT1G03080.1|Symbols:|kinase interacting (KIP1-like) family protein|chr1:731794-737332 REVERSE LENGTH=1733	3e-83	35.55	GO:0006612 GO:0008150 GO:0009963 GO:0010363	biological process; positive regulation of flavonoid biosynthetic process; protein targeting to membrane; regulation of plant-type hypersensitive response	GO:0003674	molecular function	GO:0005886	plasma membrane	PF07765	KIP1-like protein	NA	NA	NA	NA
Glyma.17G174700	2.61482	0.022061	-0.0529737	0.560027	-0.665974	-0.348747	3.05141	-1.02258	-0.168365	-0.464604	-1.36495	108	UniRef100_K7MM59 Uncharacterized protein n=1 Tax=Glycine max RepID=K7MM59_SOYBN	1e-74	100	UniRef100_D7M287 ATP binding protein n=1 Tax=Arabidopsis lyrata subsp. lyrata RepID=D7M287_ARALL	4e-15	20.42	AT5G09910.1|Symbols:|Ras-related small GTP-binding family protein|chr5:3093272-3094932 FORWARD LENGTH=333	1e-18	20.72	GO:0006355 GO:0007264 GO:0015031	protein transport; regulation of transcription, DNA-dependent; small GTPase mediated signal transduction	GO:0005524 GO:0005525 GO:0008134	ATP binding; GTP binding; transcription factor binding	GO:0005622 GO:0005634	intracellular; nucleus	NA	NA	NA	NA	NA	NA
Glyma.17G188300	0.74415	0.0296415	5.60237	5.96733	5.23741	6.00148	5.68077	6.21974	5.1881	5.12807	5.39605	967	UniRef100_K7MMH8 Uncharacterized protein n=1 Tax=Glycine max RepID=K7MMH8_SOYBN	0	100	UniRef100_D7M390 ABC1 family protein n=1 Tax=Arabidopsis lyrata subsp. lyrata RepID=D7M390_ARALL	0	95.55	AT5G24810.1|Symbols:|ABC1 family protein|chr5:8516902-8522616 REVERSE LENGTH=1009	0	95.74	GO:0009244 GO:0030968	endoplasmic reticulum unfolded protein response; lipopolysaccharide core region biosynthetic process	GO:0016772	transferase activity, transferring phosphorus-containing groups	GO:0005783 GO:0005794 GO:0005886	Golgi apparatus; endoplasmic reticulum; plasma membrane	PF00144 PF06176 PF03109	Beta-lactamase; Lipopolysaccharide core biosynthesis protein (WaaY); ABC1 family	PTHR10566	CHAPERONE-ACTIVITY OF BC1 COMPLEX (CABC1)-RELATED	KOG1235	Predicted_unusual_protein_kinase
Glyma.17G213600	1.0258	0.000131208	5.56264	6.07838	5.04691	6.00749	6.47906	5.74858	4.96691	4.70249	5.47132	488	UniRef100_K7MN50 Uncharacterized protein n=1 Tax=Glycine max RepID=K7MN50_SOYBN	0	100	UniRef100_Q9SZ45 EF-hand, calcium binding motif-containing protein n=1 Tax=Arabidopsis thaliana RepID=Q9SZ45_ARATH	0	89.56	AT4G32060.1|Symbols:|calcium-binding EF hand family protein|chr4:15501134-15503321 FORWARD LENGTH=498	0	89.56	NA	NA	GO:0005509	calcium ion binding	GO:0005739	mitochondrion	PF00036	EF hand	PTHR12294	EF HAND DOMAIN FAMILY A1,A2-RELATED	KOG2643	Ca2+_binding_protein,_contains_EF-hand_motifs
Glyma.17G220100	1.36139	0.00634556	4.08847	4.49272	3.68422	3.77564	6.20333	3.49919	3.68957	3.59632	3.76678	872	UniRef100_K7MNA7 Uncharacterized protein n=1 Tax=Glycine max RepID=K7MNA7_SOYBN	0	100	UniRef100_G7ICG3 Pentatricopeptide repeat-containing protein n=1 Tax=Medicago truncatula RepID=G7ICG3_MEDTR	0	90.62	AT2G13600.1|Symbols:|Pentatricopeptide repeat (PPR) superfamily protein|chr2:5671493-5673586 FORWARD LENGTH=697	7e-176	92.4	GO:0010182 GO:0080156	mitochondrial mRNA modification; sugar mediated signaling pathway	GO:0003674	molecular function	GO:0005739	mitochondrion	PF01535	PPR repeat	PTHR24015	FAMILY NOT NAMED	NA	NA
Glyma.17G229300	1.12363	0.0473225	2.47191	3.0406	1.90323	3.39939	3.41734	2.30506	2.42361	1.05538	2.23069	236	UniRef100_C6THD5 Uncharacterized protein n=1 Tax=Glycine max RepID=C6THD5_SOYBN	1e-171	100	UniRef100_B7FIL3 Transmembrane protein n=1 Tax=Medicago truncatula RepID=B7FIL3_MEDTR	6e-137	99.58	AT2G26070.1|Symbols:RTE1|Protein of unknown function (DUF778)|chr2:11105741-11106607 REVERSE LENGTH=250	1e-115	93.2	GO:0009723 GO:0010105	negative regulation of ethylene mediated signaling pathway; response to ethylene stimulus	GO:0003674	molecular function	GO:0005739 GO:0005783 GO:0005794	Golgi apparatus; endoplasmic reticulum; mitochondrion	PF05608	Protein of unknown function (DUF778)	PTHR20921	UNCHARACTERIZED	KOG3150	Uncharacterized_conserved_protein
Glyma.17G232200	1.99881	0.000446828	3.00833	3.71549	2.30118	2.84939	5.46825	2.82882	2.42361	1.99034	2.48958	932	UniRef100_K7MNJ0 Uncharacterized protein n=2 Tax=Glycine max RepID=K7MNJ0_SOYBN	0	100	UniRef100_Q9SM08 F19C14.2 protein n=1 Tax=Arabidopsis thaliana RepID=Q9SM08_ARATH	0	99.35	AT1G58370.1|Symbols:RXF12, ATXYN1|glycosyl hydrolase family 10 protein / carbohydrate-binding domain-containing protein|chr1:21684751-21688209 FORWARD LENGTH=917	0	99.35	GO:0005975 GO:0010413 GO:0045492	carbohydrate metabolic process; glucuronoxylan metabolic process; xylan biosynthetic process	GO:0003824 GO:0004553 GO:0016798 GO:0031176 GO:0043169	catalytic activity; cation binding; endo-1,4-beta-xylanase activity; hydrolase activity, acting on glycosyl bonds; hydrolase activity, hydrolyzing O-glycosyl compounds	GO:0005576 GO:0005618	cell wall; extracellular region	PF02018 PF00331	Carbohydrate binding domain; Glycosyl hydrolase family 10	NA	NA	NA	NA
Glyma.17G251700	3.14184	0.0287356	-0.924382	-0.0116765	-1.83709	-1.38116	1.36554	-0.019405	-1.25577	-2.44826	-1.80723	215	UniRef100_I1MXX2 Uncharacterized protein n=1 Tax=Glycine max RepID=I1MXX2_SOYBN	1e-156	100	UniRef100_V5N8X6 Amino-acid permease n=1 Tax=Phaseolus vulgaris RepID=V5N8X6_PHAVU	2e-78	80.75	AT2G02360.1|Symbols:AtPP2-B10, PP2-B10|phloem protein 2-B10|chr2:619699-620736 REVERSE LENGTH=272	6e-39	76.84	NA	NA	GO:0030246	carbohydrate binding	GO:0005634	nucleus	NA	NA	NA	NA	NA	NA
Glyma.18G022400	1.38533	0.00487354	5.98968	6.61869	5.36066	6.1758	7.44151	6.23875	5.45536	5.32117	5.30547	437	UniRef100_I1MYX7 Amino acid transporter protein n=3 Tax=Glycine max RepID=I1MYX7_SOYBN	0	100	UniRef100_I1MYX7 Amino acid transporter protein n=3 Tax=Glycine max RepID=I1MYX7_SOYBN	0	99.77	AT3G56200.1|Symbols:|Transmembrane amino acid transporter family protein|chr3:20850087-20851779 FORWARD LENGTH=435	1e-180	94.02	GO:0006865	amino acid transport	GO:0015171	amino acid transmembrane transporter activity	GO:0005886 GO:0016020	membrane; plasma membrane	PF01490	Transmembrane amino acid transporter protein	PTHR22950	AMINO ACID TRANSPORTER	KOG1305	Amino_acid_transporter_protein
Glyma.18G034100	-0.76236	0.0468082	3.53117	3.15515	3.90719	2.94021	3.27501	3.25022	3.71567	4.08473	3.92119	510	UniRef100_I1MZ88 Uncharacterized protein n=1 Tax=Glycine max RepID=I1MZ88_SOYBN	0	100	UniRef100_G7JA19 LIM and UIM domain-containing n=1 Tax=Medicago truncatula RepID=G7JA19_MEDTR	0	93.92	AT2G39830.1|Symbols:DAR2|DA1-related protein 2|chr2:16619950-16623658 REVERSE LENGTH=528	0	95.27	GO:0010088 GO:0048364	phloem development; root development	GO:0008270	zinc ion binding	NA	NA	PF12315 PF00412	Protein of unknown function (DUF3633); LIM domain	PTHR24209	FAMILY NOT NAMED	KOG1703	Adaptor_protein_Enigma_and_related_PDZ-LIM_proteins
Glyma.18G071300	-0.649756	0.0336397	4.15371	3.82284	4.48458	4.10215	3.53732	3.82904	4.41034	4.46673	4.57668	314	UniRef100_I1N056 Uncharacterized protein n=1 Tax=Glycine max RepID=I1N056_SOYBN	0	100	UniRef100_G7IY98 THO complex subunit n=1 Tax=Medicago truncatula RepID=G7IY98_MEDTR	0	99.68	AT5G56130.1|Symbols:TEX1, AtTEX1, THO3|Transducin/WD40 repeat-like superfamily protein|chr5:22722755-22725065 REVERSE LENGTH=315	0	99.37	GO:0010267 GO:0031047	gene silencing by RNA; production of ta-siRNAs involved in RNA interference	GO:0000166	nucleotide binding	GO:0005737 GO:0080008	CUL4-RING ubiquitin ligase complex; cytoplasm	PF00400	WD domain, G-beta repeat	PTHR22839	THO COMPLEX SUBUNIT 3 (THO3)	KOG1407	WD40_repeat_protein
Glyma.18G072000	8.77613	0.0378308	-1.31661	-0.184949	-2.44826	-2.44826	3.92238	-2.02896	-2.44826	-2.44826	-2.44826	106	UniRef100_K7MQE7 Uncharacterized protein n=1 Tax=Glycine max RepID=K7MQE7_SOYBN	4e-71	100	UniRef100_I1MHU4 ER oxidoreductin 1a n=1 Tax=Glycine max RepID=I1MHU4_SOYBN	2e-41	95.28	AT2G38960.1|Symbols:AERO2, ERO2|endoplasmic reticulum oxidoreductins 2|chr2:16265455-16267883 FORWARD LENGTH=472	1e-21	22.25	GO:0055114	oxidation-reduction process	GO:0003756 GO:0016671 GO:0050660	flavin adenine dinucleotide binding; oxidoreductase activity, acting on a sulfur group of donors, disulfide as acceptor; protein disulfide isomerase activity	GO:0005634 GO:0005783 GO:0005789	endoplasmic reticulum; endoplasmic reticulum membrane; nucleus	PF04137	Endoplasmic Reticulum Oxidoreductin 1 (ERO1)	NA	NA	NA	NA
Glyma.18G078000	1.62639	0.0330229	2.89038	3.77822	2.00253	3.82414	3.70044	3.81009	2.18292	2.87918	0.945506	715	UniRef100_K7MQJ2 Uncharacterized protein n=2 Tax=Glycine max RepID=K7MQJ2_SOYBN	0	100	UniRef100_J7GQK3 NBS-LRR type disease resistance protein n=1 Tax=Malus domestica RepID=J7GQK3_MALDO	7e-126	93.57	AT3G07040.1|Symbols:RPM1, RPS3|NB-ARC domain-containing disease resistance protein|chr3:2226244-2229024 REVERSE LENGTH=926	5e-85	69.65	GO:0006952 GO:0009626	defense response; plant-type hypersensitive response	GO:0000166 GO:0005515 GO:0043531	ADP binding; nucleotide binding; protein binding	GO:0005886	plasma membrane	PF00931	NB-ARC domain	PTHR23155	LEUCINE-RICH REPEAT-CONTAINING PROTEIN	KOG4658	Apoptotic_ATPase
Glyma.18G082400	8.46118	1.21e-05	-0.697875	1.05251	-2.44826	-0.348747	3.43804	0.0682445	-2.44826	-2.44826	-2.44826	925	UniRef100_K7MQM9 Uncharacterized protein n=1 Tax=Glycine max RepID=K7MQM9_SOYBN	0	100	UniRef100_C6ZS21 Disease resistance protein n=1 Tax=Glycine max RepID=C6ZS21_SOYBN	0	98.81	AT3G07040.1|Symbols:RPM1, RPS3|NB-ARC domain-containing disease resistance protein|chr3:2226244-2229024 REVERSE LENGTH=926	4e-119	96.22	GO:0006952 GO:0009626	defense response; plant-type hypersensitive response	GO:0000166 GO:0005515 GO:0043531	ADP binding; nucleotide binding; protein binding	GO:0005886	plasma membrane	PF00931	NB-ARC domain	PTHR23155	LEUCINE-RICH REPEAT-CONTAINING PROTEIN	KOG4658	Apoptotic_ATPase
Glyma.18G084800	-0.82195	0.0375083	6.64567	6.23504	7.05631	6.3468	6.07538	6.28293	6.94272	7.20545	7.02076	220	UniRef100_I1N0F1 40S ribosomal protein S8 n=1 Tax=Glycine max RepID=I1N0F1_SOYBN	4e-157	100	UniRef100_I1N0F1 40S ribosomal protein S8 n=1 Tax=Glycine max RepID=I1N0F1_SOYBN	4e-157	99.55	AT5G59240.1|Symbols:|Ribosomal protein S8e family protein|chr5:23902626-23903670 REVERSE LENGTH=210	2e-123	98.57	GO:0000462 GO:0006412 GO:0006414 GO:0009165 GO:0042254 GO:0042991	maturation of SSU-rRNA from tricistronic rRNA transcript (SSU-rRNA, 5.8S rRNA, LSU-rRNA); nucleotide biosynthetic process; ribosome biogenesis; transcription factor import into nucleus; translation; translational elongation	GO:0003735	structural constituent of ribosome	GO:0005737 GO:0005840 GO:0016020 GO:0022626 GO:0022627	cytoplasm; cytosolic ribosome; cytosolic small ribosomal subunit; membrane; ribosome	PF01201	Ribosomal protein S8e	PTHR10394	40S RIBOSOMAL PROTEIN S8	KOG3283	40S_ribosomal_protein_S8
Glyma.18G090500	3.6026	0.0270535	-1.69251	-1.15043	-2.23459	-2.44826	1.02592	-2.02896	-2.44826	-2.44826	-1.80723	101	UniRef100_I1N0J4 Uncharacterized protein n=1 Tax=Glycine max RepID=I1N0J4_SOYBN	1e-65	100	UniRef100_Q1PCH7 SWIb domain-containing protein n=1 Tax=Solanum chacoense RepID=Q1PCH7_SOLCH	3e-55	99.01	AT4G26810.2|Symbols:|SWIB/MDM2 domain superfamily protein|chr4:13492247-13492649 REVERSE LENGTH=106	2e-54	94.34	GO:0008150	biological process	GO:0003674	molecular function	GO:0005634	nucleus	PF02201	SWIB/MDM2 domain	PTHR13844	BRG-1 ASSOCIATED FACTOR 60 (BAF60)	NA	NA
Glyma.18G091800	1.08865	0.0279251	4.56972	5.11169	4.02775	4.95205	5.18258	5.20043	4.17666	4.10757	3.79901	178	UniRef100_K7MQR4 Uncharacterized protein n=1 Tax=Glycine max RepID=K7MQR4_SOYBN	2e-126	98.33	UniRef100_G7K3I7 NBS-containing resistance-like protein n=1 Tax=Medicago truncatula RepID=G7K3I7_MEDTR	3e-36	82.58	NA	NA	NA	NA	NA	NA	NA	NA	NA	NA	NA	PTHR11017	LEUCINE-RICH REPEAT-CONTAINING PROTEIN	NA	NA
Glyma.18G093500	3.17649	0.040206	-1.26539	-0.443611	-2.08716	-1.65737	1.02592	-0.699383	-2.44826	-2.44826	-1.36495	909	UniRef100_I1N0L9 Uncharacterized protein n=1 Tax=Glycine max RepID=I1N0L9_SOYBN	0	101.23	UniRef100_G7J1I4 NBS-containing resistance-like protein n=1 Tax=Medicago truncatula RepID=G7J1I4_MEDTR	0	98.79	AT3G07040.1|Symbols:RPM1, RPS3|NB-ARC domain-containing disease resistance protein|chr3:2226244-2229024 REVERSE LENGTH=926	2e-110	96.65	GO:0006952 GO:0009626	defense response; plant-type hypersensitive response	GO:0000166 GO:0005515 GO:0043531	ADP binding; nucleotide binding; protein binding	GO:0005886	plasma membrane	PF00931	NB-ARC domain	PTHR11017	LEUCINE-RICH REPEAT-CONTAINING PROTEIN	KOG4658	Apoptotic_ATPase
Glyma.18G093600	3.53153	0.000242433	-0.593576	0.12382	-1.31097	-1.65737	3.05141	-1.02258	-1.25577	-1.65022	-1.02693	913	UniRef100_I1N0L8 Uncharacterized protein n=1 Tax=Glycine max RepID=I1N0L8_SOYBN	0	100	UniRef100_G7J1I4 NBS-containing resistance-like protein n=1 Tax=Medicago truncatula RepID=G7J1I4_MEDTR	0	98.47	AT3G07040.1|Symbols:RPM1, RPS3|NB-ARC domain-containing disease resistance protein|chr3:2226244-2229024 REVERSE LENGTH=926	1e-110	88.44	GO:0006952 GO:0009626	defense response; plant-type hypersensitive response	GO:0000166 GO:0005515 GO:0043531	ADP binding; nucleotide binding; protein binding	GO:0005886	plasma membrane	PF00931	NB-ARC domain	PTHR11017	LEUCINE-RICH REPEAT-CONTAINING PROTEIN	KOG4658	Apoptotic_ATPase
Glyma.18G112500	5.11279	0.0471408	-1.51389	-0.818217	-2.20956	-2.44826	2.44187	-2.44826	-1.73216	-2.44826	-2.44826	89	UniRef100_K7MRB9 Uncharacterized protein n=1 Tax=Glycine max RepID=K7MRB9_SOYBN	1e-54	80	UniRef100_D7M9N9 Binding protein n=1 Tax=Arabidopsis lyrata subsp. lyrata RepID=D7M9N9_ARALL	1e-31	89.89	AT4G32820.2|Symbols:|Tetratricopeptide repeat (TPR)-like superfamily protein|chr4:15831679-15841454 REVERSE LENGTH=1872	7e-34	4.27	GO:0008150	biological process	NA	NA	GO:0005634	nucleus	NA	NA	PTHR15502	CALCINEURIN-BINDING PROTEIN CABIN 1-RELATED	NA	NA
Glyma.18G121700	2.29445	0.0389048	-0.319967	0.406715	-1.04665	-1.14943	2.4823	-0.112726	-0.168365	-2.44826	-0.523317	108	UniRef100_K7MRJ8 Uncharacterized protein (Fragment) n=1 Tax=Glycine max RepID=K7MRJ8_SOYBN	1e-16	29.51	UniRef100_W0FE53 Shikimate kinase (Fragment) n=1 Tax=Musa acuminata AAA Group RepID=W0FE53_MUSAC	3e-11	42.59	AT4G39540.2|Symbols:SK2, ATSK2|shikimate kinase 2|chr4:18378561-18380253 FORWARD LENGTH=300	1e-12	15.33	GO:0009073 GO:0019632	aromatic amino acid family biosynthetic process; shikimate metabolic process	GO:0004765	shikimate kinase activity	GO:0009507	chloroplast	PF01202	Shikimate kinase	NA	NA	NA	NA
Glyma.18G124900	6.36369	0.00041193	-1.64725	-0.846229	-2.44826	-1.65737	1.56695	-2.44826	-2.44826	-2.44826	-2.44826	129	UniRef100_UPI0003DED3E5 PREDICTED: sugar transporter ERD6-like 6-like isoform X6 n=1 Tax=Glycine max RepID=UPI0003DED3E5	2e-55	63.95	UniRef100_B9GRX8 Integral membrane family protein n=1 Tax=Populus trichocarpa RepID=B9GRX8_POPTR	1e-46	99.22	AT1G75220.1|Symbols:|Major facilitator superfamily protein|chr1:28229412-28232606 REVERSE LENGTH=487	6e-49	26.08	GO:0009694 GO:0009753 GO:0010030 GO:0042593	glucose homeostasis; jasmonic acid metabolic process; positive regulation of seed germination; response to jasmonic acid stimulus	GO:0005215 GO:0005351 GO:0015144 GO:0022857 GO:0022891	carbohydrate transmembrane transporter activity; substrate-specific transmembrane transporter activity; sugar:hydrogen symporter activity; transmembrane transporter activity; transporter activity	GO:0005774 GO:0005794 GO:0005886 GO:0009705 GO:0016020	Golgi apparatus; membrane; plant-type vacuole membrane; plasma membrane; vacuolar membrane	PF00083	Sugar (and other) transporter	PTHR24063	FAMILY NOT NAMED	NA	NA
Glyma.18G134500	3.199	0.0452815	-1.35838	-0.720882	-1.99588	-1.99929	1.27638	-1.43974	-1.73216	-2.44826	-1.80723	85	UniRef100_I1N1E3 Uncharacterized protein n=1 Tax=Glycine max RepID=I1N1E3_SOYBN	2e-54	100	NA	NA	NA	AT5G22210.2|Symbols:|unknown protein; Has 35333 Blast hits to 34131 proteins in 2444 species: Archae - 798; Bacteria - 22429; Metazoa - 974; Fungi - 991; Plants - 531; Viruses - 0; Other Eukaryotes - 9610 (source: NCBI BLink).|chr5:7359549-7359791 FORWARD LENGTH=80	2e-18	96.25	GO:0006499	N-terminal protein myristoylation	GO:0003674	molecular function	GO:0005739	mitochondrion	NA	NA	NA	NA	NA	NA
Glyma.18G135200	5.91412	0.0207124	-1.4034	-0.572215	-2.23459	-2.44826	3.17988	-2.44826	-2.44826	-2.44826	-1.80723	117	UniRef100_K7MRX4 Uncharacterized protein n=1 Tax=Glycine max RepID=K7MRX4_SOYBN	3e-73	100	NA	NA	NA	NA	NA	NA	NA	NA	NA	NA	NA	NA	NA	NA	NA	NA	NA	NA
Glyma.18G137100	-0.864939	0.00160188	4.84836	4.4171	5.27962	4.42325	4.30138	4.52666	5.22945	5.39264	5.21679	336	UniRef100_I1N1F7 Uncharacterized protein n=2 Tax=Glycine max RepID=I1N1F7_SOYBN	0	100	UniRef100_A0EVX4 Spermidine synthase n=1 Tax=Ammopiptanthus mongolicus RepID=A0EVX4_9FABA	0	98.21	AT1G23820.1|Symbols:SPDS1|spermidine synthase 1|chr1:8420278-8422724 FORWARD LENGTH=378	0	85.98	GO:0008295	spermidine biosynthetic process	GO:0003824 GO:0004766 GO:0005515	catalytic activity; protein binding; spermidine synthase activity	GO:0005829 GO:0009507	chloroplast; cytosol	PF01564	Spermine/spermidine synthase	PTHR11558	SPERMIDINE/SPERMINE SYNTHASE	KOG1562	Spermidine_synthase
Glyma.18G137800	5.59566	0.00130862	-1.20041	-0.191267	-2.20956	-1.99929	2.86523	-1.43974	-1.73216	-2.44826	-2.44826	285	UniRef100_K7MRZ5 Uncharacterized protein n=1 Tax=Glycine max RepID=K7MRZ5_SOYBN	0	104.41	UniRef100_D7KXB2 Radical SAM domain-containing protein n=1 Tax=Arabidopsis lyrata subsp. lyrata RepID=D7KXB2_ARALL	2e-117	99.3	AT1G60230.1|Symbols:|Radical SAM superfamily protein|chr1:22212223-22214346 REVERSE LENGTH=458	5e-120	61.79	GO:0006364	rRNA processing	GO:0003824 GO:0008173 GO:0051536	RNA methyltransferase activity; catalytic activity; iron-sulfur cluster binding	GO:0005737 GO:0009507	chloroplast; cytoplasm	NA	NA	NA	NA	NA	NA
Glyma.18G156000	4.27278	1.11e-05	-0.234581	0.503663	-0.972826	-1.99929	4.36223	-0.851951	-1.25577	-1.13939	-0.523317	1124	UniRef100_K7MM38 Uncharacterized protein n=1 Tax=Glycine max RepID=K7MM38_SOYBN	0	79.08	UniRef100_G7IDL0 Centromere protein n=1 Tax=Medicago truncatula RepID=G7IDL0_MEDTR	0	53.56	AT1G03080.1|Symbols:|kinase interacting (KIP1-like) family protein|chr1:731794-737332 REVERSE LENGTH=1733	2e-74	34.8	GO:0006612 GO:0008150 GO:0009963 GO:0010363	biological process; positive regulation of flavonoid biosynthetic process; protein targeting to membrane; regulation of plant-type hypersensitive response	GO:0003674	molecular function	GO:0005886	plasma membrane	PF00295 PF00249 PF07765	Glycosyl hydrolases family 28; Myb-like DNA-binding domain; KIP1-like protein	PTHR12374	TRANSCRIPTIONAL ADAPTOR 2 (ADA2)-RELATED	NA	NA
Glyma.18G166600	7.33153	2.57e-05	-0.678113	0.587324	-1.94355	-1.99929	5.46573	-1.70448	-1.73216	-1.65022	-2.44826	588	UniRef100_I1N268 Uncharacterized protein n=1 Tax=Glycine max RepID=I1N268_SOYBN	0	100	UniRef100_Q9SFU8 T1B9.16 protein n=1 Tax=Arabidopsis thaliana RepID=Q9SFU8_ARATH	0	89.8	AT3G07180.1|Symbols:|GPI transamidase component PIG-S-related|chr3:2282455-2285475 REVERSE LENGTH=599	0	94.49	GO:0008150	biological process	GO:0003674	molecular function	GO:0005634 GO:0005774 GO:0005783	endoplasmic reticulum; nucleus; vacuolar membrane	PF10510	Phosphatidylinositol-glycan biosynthesis class S protein	PTHR21072	FAMILY NOT NAMED	KOG2459	GPI_transamidase_complex,_GPI17/PIG-S_component,_involved_in_glycosylphosphatidylinositol_anchor_biosynthesis
Glyma.18G187100	1.3763	0.0472809	1.25768	1.77096	0.744404	1.04	2.96845	1.30443	0.674886	0.958217	0.60011	350	UniRef100_K7MT83 Uncharacterized protein n=1 Tax=Glycine max RepID=K7MT83_SOYBN	0	100	UniRef100_B9IFX5 Regulator of chromosome condensation family protein n=1 Tax=Populus trichocarpa RepID=B9IFX5_POPTR	1e-156	99.14	AT3G53830.1|Symbols:|Regulator of chromosome condensation (RCC1) family protein|chr3:19940814-19943592 FORWARD LENGTH=472	1e-153	73.31	GO:0008150	biological process	GO:0003682 GO:0008536	Ran GTPase binding; chromatin binding	GO:0005575	cellular component	PF00415	Regulator of chromosome condensation (RCC1) repeat	PTHR22870	REGULATOR OF CHROMOSOME CONDENSATION	NA	NA
[truncated: 77 more rows]

## Sheet: Roots_G2
Gmax 2.0 Primary Protein ID (1)	logFC (2)	FDR (3)	G.2 (4)	Def.2 (5)	Suf.2 (6)	D2.rep 1 (7)	D2.rep 2	D2.rep 3	S2.rep 1 (8)	S2.rep 2	S2.rep 3	Protein Length (AA)	Top Uniref100 BLASTP Hit (9)	E-value (E<10-6)	% Coverage	Top Descriptive Uniref100 BLASTP Hit (10)	E-value (E<10-6)	% Coverage	Top Arabidopsis (TAIR10) BLASTP Hit (11)	E-value (E<10-6)	Coverage	Gene Ontology Biological Process IDs (12)	Gene Ontology Biological Process Descriptions	Gene Ontology Molecular Function IDs (13)	Gene Ontology Molecular Function Descriptions	Gene Ontology Cellular Component IDs (14)	Gene Ontology Cellular Component Descriptions	PFAM IDs (15)	PFAM_Descriptions	Panther IDs (16)	Panther_Descriptions	KOG IDs (17)	KOG_Desctiptions
[truncated: 566 more rows]

[truncated: 16 more sheets: Roots_G3, Roots_G4, Roots_G5, Roots_G6, Roots_G7, Roots_G8, Roots_G9, Roots_G10, Roots_G11, Roots_G12, Roots_G13, Roots_G14, Roots_G15, Roots_G16, Roots_G17, Roots_G18]
