# Supplementary material for: Comparing Early Transcriptomic Responses of 18 Soybean (Glycine max) Genotypes to Iron Stress
Source: Int J Mol Sci. 2021 Oct 28;22(21):11643. doi: 10.3390/ijms222111643 (PMC8583884; doi:10.3390/ijms222111643)
Supplement: Supplementary file 1 [file ijms-22-11643-s001.zip › Kohlhase_IJMS_Supplemental_Data_files/Supplemental_file_5.xlsx]

## Sheet: DEG overlap in leaves
Suplemental file S5. Overlap of differentially expressed genes (DEGs) across 18 soybean genotypes responding to iron stress. Significant DEGs (FDR < 0.05) were identified in leaf and root tissue within each genotype 60 minutes after iron stress. DEGs across genotypes for each tissue type were compiled into a single list then cross referenced against the individual DEG list for each genotype to id…
(1) GlymaID from Gmax version 2.0. Only primary predicted proteins were included in analyses. For more information on Gmax2.0 cDNAs see http://phytozome.jgi.doe.gov/pz/portal.html#!info?alias=Org_Gmax.
(2) Top Uniref100 BLASTP Hit. Match determined via BLASTP of Gmax2.0 primary proteins against Uniref100 (version 03/27/2014). E-value for the top high scoring pair(HSP) is indicated. Top Uniref100 percent coverage determined by dividing the length of the top HSP by the length of the hit sequence.
(3) Top Descriptive Uniref100 BLASTP Hit. The BLAST report generated above (2) was parsed to eliminate uninformative hits. Hits including the words uncharacterized, putative, related, predicted, orf, expressed or containing Arabidopsis or Rice gene identifiers (AtXgXXXXX, OsXXgXXXXX) were ignored. E-value for the top high scoring pair(HSP) is indicated. Top Uniref100 percent coverage determined b…
(4) Top Arabidopsis (TAIR10) BLASTP Hit (4). Match determined via BLASTP of Gmax2.0 primary proteins against Arabidopsis thaliana proteins (TAIR10). For additional details see www.arabidopsis.org. E-value for the top high scoring pair(HSP) is indicated. Percent coverage determined by dividing the length of the top HSP by the length of the hit sequence.
(5) Gene Ontology Biological Process IDs. GO Biological Process IDs were assigned to each Gmax2.0 ID using the GO terms associated with the Top TAIR10 BLASTP Hit (4). The annotation information was obtained from TAIR v 10 (03/27/14). Descriptions for the GO terms are also provided.
(6) Gene Ontology Molecular Function IDs. GO Molecular Function IDs were assigned to each Gmax2.0 ID using the GO terms associated with the Top TAIR10 BLASTP Hit (4). The annotation information was obtained from TAIR v. 10 (03/27/14). Descriptions for the GO terms are also provided.
(7) Gene Ontology Cellular Component IDs. GO Cellular Component IDs were assigned to each Gmax2.0 ID using the GO terms associated with the Top TAIR10 BLASTP Hit (4). The annotation information was obtained from TAIR v 10 (03/27/14). Descriptions for the GO terms are also provided.
(8) PFAM IDs and descriptions were assigned by Phytozome. For more information see http://phytozome.jgi.doe.gov/pz/portal.html#!info?alias=Org_Gmax.
(9) PANTHER IDs and descriptions were assigned by Phytozome. For more information see http://phytozome.jgi.doe.gov/pz/portal.html#!info?alias=Org_Gmax.
(10) KOG IDs and descriptions were assigned by Phytozome. For more information see http://phytozome.jgi.doe.gov/pz/portal.html#!info?alias=Org_Gmax.
Gmax 2.0 Primary Protein ID (1)	Significant genotypes	Total genotypes	Total EF	Total IN	TF Family	Fe GWAS	Fe QTL	Fe Response	Experimental Condition	Total Experimental Conditions	Protein Length (AA)	Top Uniref100 BLASTP Hit (2)	E-value (E<10-6)	% Coverage	Top Descriptive Uniref100 BLASTP Hit (3)	E-value (E<10-6)	% Coverage	Top Arabidopsis (TAIR10) BLASTP Hit (4)	E-value (E<10-6)	Coverage	Gene Ontology Biological Process IDs (5)	Gene Ontology Biological Process Descriptions	Gene Ontology Molecular Function IDs (6)	Gene Ontology Molecular Function Descriptions	Gene Ontology Cellular Component IDs (7)	Gene Ontology Cellular Component Descriptions	PFAM IDs (8)	PFAM_Descriptions	Panther IDs (9)	Panther_Descriptions	KOG IDs (10)	KOG_Desctiptions
Glyma.11G190200	g1,g2,g4,g6,g8	5	3	2							388	UniRef100_I1LKW7 Uncharacterized protein n=1 Tax=Glycine max RepID=I1LKW7_SOYBN	0	100	UniRef100_D2D333 UDP-D-apiose/UPD-D-xylose synthetase n=1 Tax=Gossypium hirsutum RepID=D2D333_GOSHI	0	100	AT1G08200.1|Symbols:AXS2|UDP-D-apiose/UDP-D-xylose synthase 2|chr1:2574259-2576609 REVERSE LENGTH=389	0	98.97	GO:0009226 GO:0044237	cellular metabolic process; nucleotide-sugar biosynthetic process	GO:0000166 GO:0003824 GO:0048040 GO:0050662	UDP-glucuronate decarboxylase activity; catalytic activity; coenzyme binding; nucleotide binding	GO:0005634 GO:0005737 GO:0005829 GO:0048046	apoplast; cytoplasm; cytosol; nucleus	PF01370	NAD dependent epimerase/dehydratase family	PTHR10366	NAD DEPENDENT EPIMERASE/DEHYDRATASE	KOG1429	dTDP-glucose_4-6-dehydratase/UDP-glucuronic_acid_decarboxylase
Glyma.18G104400	g1,g2,g4,g6,g8	5	3	2							515	UniRef100_K7MR36 Citrate synthase n=1 Tax=Glycine max RepID=K7MR36_SOYBN	0	100	UniRef100_K7MR36 Citrate synthase n=1 Tax=Glycine max RepID=K7MR36_SOYBN	0	99.81	AT3G58750.1|Symbols:CSY2|citrate synthase 2|chr3:21724564-21727458 REVERSE LENGTH=514	0	98.05	GO:0006099 GO:0006635 GO:0009407 GO:0019243 GO:0043161 GO:0044262 GO:0051788 GO:0080129	cellular carbohydrate metabolic process; fatty acid beta-oxidation; methylglyoxal catabolic process to D-lactate; proteasomal ubiquitin-dependent protein catabolic process; proteasome core complex assembly; response to misfolded protein; toxin catabolic process; tricarboxylic acid cycle	GO:0004108 GO:0046912	citrate (SI)-synthase activity; transferase activity, transferring acyl groups, acyl groups converted into alkyl on transfer	GO:0005737 GO:0005777 GO:0009506	cytoplasm; peroxisome; plasmodesma	PF00285	Citrate synthase	PTHR11739	CITRATE SYNTHASE	KOG2617	Citrate_synthase
Glyma.06G102100	g1,g2,g4,g8	4	3	1					Leaf_ML_6H, Leaf_ML_120M, Root_JO_TA	3	325	UniRef100_I1K9W9 Uncharacterized protein n=1 Tax=Glycine max RepID=I1K9W9_SOYBN	0	100	UniRef100_B9GUX9 Phosphate-responsive family protein n=1 Tax=Populus trichocarpa RepID=B9GUX9_POPTR	2e-176	101.57	AT4G08950.1|Symbols:EXO|Phosphate-responsive 1 family protein|chr4:5740378-5741322 FORWARD LENGTH=314	9e-154	96.82	GO:0009741 GO:0016126	response to brassinosteroid stimulus; sterol biosynthetic process	GO:0003674	molecular function	GO:0005576 GO:0005618 GO:0005794 GO:0009505	Golgi apparatus; cell wall; extracellular region; plant-type cell wall	PF04674	Phosphate-induced protein 1 conserved region	NA	NA	NA	NA
Glyma.13G258700	g1,g2,g4,g8	4	3	1	BTB/POZ				Leaf_ML_120M, Leaf_JO_TA, Root_ML_30M	3	678	UniRef100_I1M2P3 Uncharacterized protein n=1 Tax=Glycine max RepID=I1M2P3_SOYBN	0	100	UniRef100_G7IPM3 Root phototropism protein n=1 Tax=Medicago truncatula RepID=G7IPM3_MEDTR	0	98.83	AT5G64330.1|Symbols:NPH3, RPT3, JK218|Phototropic-responsive NPH3 family protein|chr5:25727568-25730225 FORWARD LENGTH=746	0	86.6	GO:0000271 GO:0009416 GO:0009637 GO:0009638 GO:0009664 GO:0009785 GO:0009825 GO:0009832 GO:0009932 GO:0010155 GO:0010817 GO:0016567 GO:0043481 GO:0046777 GO:0048767 GO:0071555	anthocyanin accumulation in tissues in response to UV light; blue light signaling pathway; cell tip growth; cell wall organization; multidimensional cell growth; phototropism; plant-type cell wall biogenesis; plant-type cell wall organization; polysaccharide biosynthetic process; protein autophosphorylation; protein ubiquitination; regulation of hormone levels; regulation of proton transport; res…	GO:0004871 GO:0005515	protein binding; signal transducer activity	GO:0005634 GO:0005886	nucleus; plasma membrane	PF03000	NPH3 family	PTHR13690	FAMILY NOT NAMED	NA	NA
Glyma.01G241200	g1,g2,g4,g5	4	2	2					Leaf_ML_6H, Leaf_ML_120M	2	417	UniRef100_I1JAW8 Uncharacterized protein n=1 Tax=Glycine max RepID=I1JAW8_SOYBN	0	100	NA	NA	NA	AT1G10020.1|Symbols:|Protein of unknown function (DUF1005)|chr1:3269939-3271732 REVERSE LENGTH=461	1e-122	89.8	GO:0008150	biological process	GO:0003674	molecular function	GO:0005634	nucleus	PF06219	Protein of unknown function (DUF1005)	NA	NA	NA	NA
Glyma.08G287500	g1,g2,g4,g8	4	3	1					Leaf_JO_TA, Root_JO_TD	2	628	UniRef100_I1KXG3 Uncharacterized protein n=1 Tax=Glycine max RepID=I1KXG3_SOYBN	0	100	UniRef100_G7K1D9 Polygalacturonase-1 non-catalytic subunit beta n=1 Tax=Medicago truncatula RepID=G7K1D9_MEDTR	0	99.52	AT1G70370.2|Symbols:PG2|polygalacturonase 2|chr1:26513003-26514998 REVERSE LENGTH=626	0	99.52	GO:0000271 GO:0000272 GO:0005982 GO:0007389 GO:0008150 GO:0008361 GO:0009664 GO:0009825 GO:0009832 GO:0009926 GO:0009932 GO:0010015 GO:0010075 GO:0010817 GO:0040007 GO:0043481 GO:0048653 GO:0048767 GO:0071555	anther development; anthocyanin accumulation in tissues in response to UV light; auxin polar transport; biological process; cell tip growth; cell wall organization; growth; multidimensional cell growth; pattern specification process; plant-type cell wall biogenesis; plant-type cell wall organization; polysaccharide biosynthetic process; polysaccharide catabolic process; regulation of cell size; r…	GO:0004650	polygalacturonase activity	GO:0005576	extracellular region	PF03181	BURP domain	NA	NA	NA	NA
Glyma.09G079900	g1,g2,g6,g8	4	3	1					Root_JO_TD, Root_ML_30M	2	506	UniRef100_I1L1Y7 Uncharacterized protein n=2 Tax=Glycine max RepID=I1L1Y7_SOYBN	0	100	UniRef100_G7IQG4 Aspartic proteinase n=1 Tax=Medicago truncatula RepID=G7IQG4_MEDTR	0	99.61	AT1G11910.1|Symbols:APA1, ATAPA1|aspartic proteinase A1|chr1:4017119-4019874 REVERSE LENGTH=506	0	96.05	GO:0006096 GO:0006508 GO:0006623 GO:0006629 GO:0006833 GO:0006972 GO:0007030 GO:0009266 GO:0009651 GO:0046686 GO:0048513	Golgi organization; glycolysis; hyperosmotic response; lipid metabolic process; organ development; protein targeting to vacuole; proteolysis; response to cadmium ion; response to salt stress; response to temperature stimulus; water transport	GO:0004175 GO:0004190	aspartic-type endopeptidase activity; endopeptidase activity	GO:0005576 GO:0005773 GO:0005829 GO:0009506	cytosol; extracellular region; plasmodesma; vacuole	PF03489 PF05184 PF00026	Saposin-like type B, region 2; Saposin-like type B, region 1; Eukaryotic aspartyl protease	PTHR13683	ASPARTYL PROTEASES	NA	NA
Glyma.11G061800	g1,g2,g4,g8	4	3	1					Leaf_ML_6H, Root_ML_30M	2	164	UniRef100_I1LHK4 Uncharacterized protein n=1 Tax=Glycine max RepID=I1LHK4_SOYBN	2e-116	100	NA	NA	NA	AT2G23690.1|Symbols:|unknown protein; FUNCTIONS IN: molecular_function unknown; INVOLVED IN: N-terminal protein myristoylation; LOCATED IN: cellular_component unknown; EXPRESSED IN: 7 plant structures; EXPRESSED DURING: petal differentiation and expansion stage; BEST Arabidopsis thaliana protein match is: unknown protein (TAIR:AT4G37240.1); Has 243 Blast hits to 243 proteins in 15 species: Archae…	4e-45	91.41	GO:0006499	N-terminal protein myristoylation	GO:0003674	molecular function	GO:0005575	cellular component	NA	NA	NA	NA	NA	NA
Glyma.17G066200	g1,g2,g4,g8	4	3	1					Leaf_JO_TA, Root_JO_TD	2	481	UniRef100_I1MSU1 Xylose isomerase n=2 Tax=Glycine max RepID=I1MSU1_SOYBN	0	100	UniRef100_I1MSU1 Xylose isomerase n=2 Tax=Glycine max RepID=I1MSU1_SOYBN	0	100	AT5G57655.2|Symbols:|xylose isomerase family protein|chr5:23347030-23349805 FORWARD LENGTH=477	0	100	GO:0005975	carbohydrate metabolic process	GO:0009045	xylose isomerase activity	GO:0005737 GO:0005773 GO:0005774 GO:0005783 GO:0005794	Golgi apparatus; cytoplasm; endoplasmic reticulum; vacuolar membrane; vacuole	PF01261	Xylose isomerase-like TIM barrel	NA	NA	NA	NA
Glyma.17G160700	g1,g2,g4,g8	4	3	1					Leaf_ML_120M, Leaf_JO_TA	2	508	UniRef100_C6TCE6 Uncharacterized protein n=1 Tax=Glycine max RepID=C6TCE6_SOYBN	0	97.63	UniRef100_Q9FJW9 Arabinanase/levansucrase/invertase n=2 Tax=Arabidopsis thaliana RepID=Q9FJW9_ARATH	0	94.48	AT5G67540.1|Symbols:|Arabinanase/levansucrase/invertase|chr5:26944253-26946058 REVERSE LENGTH=466	0	95.71	GO:0005975	carbohydrate metabolic process	GO:0004553	hydrolase activity, hydrolyzing O-glycosyl compounds	GO:0005634 GO:0005794	Golgi apparatus; nucleus	PF04616	Glycosyl hydrolases family 43	PTHR22925	GLYCOSYL HYDROLASE 43 FAMILY MEMBER	NA	NA
Glyma.19G102100	g1,g2,g4,g8	4	3	1					Leaf_JO_TA, Leaf_LA_10DC	2	563	UniRef100_I1N803 Aspartokinase n=1 Tax=Glycine max RepID=I1N803_SOYBN	0	100	UniRef100_I1N803 Aspartokinase n=1 Tax=Glycine max RepID=I1N803_SOYBN	0	100	AT5G13280.1|Symbols:AK-LYS1, AK1, AK|aspartate kinase 1|chr5:4249516-4252654 FORWARD LENGTH=569	0	83.83	GO:0008152 GO:0008652	cellular amino acid biosynthetic process; metabolic process	GO:0004072 GO:0016597	amino acid binding; aspartate kinase activity	GO:0009507 GO:0009570	chloroplast; chloroplast stroma	PF00696	Amino acid kinase family	PTHR21499	ASPARTATE KINASE	KOG0456	Aspartate_kinase
Glyma.19G215400	g1,g2,g4,g8	4	3	1	TPR				Leaf_ML_6H, Leaf_JO_TA	2	571	UniRef100_I1NBB4 Uncharacterized protein n=1 Tax=Glycine max RepID=I1NBB4_SOYBN	0	100	UniRef100_B9GSH4 DNAJ heat shock N-terminal domain-containing family protein n=1 Tax=Populus trichocarpa RepID=B9GSH4_POPTR	0	100.71	AT4G02100.1|Symbols:|Heat shock protein DnaJ with tetratricopeptide repeat|chr4:930228-932049 FORWARD LENGTH=546	0	102.38	GO:0006457	protein folding	GO:0031072	heat shock protein binding	GO:0005634	nucleus	PF00226	DnaJ domain	PTHR22904	TPR REPEAT CONTAINING PROTEIN	NA	NA
Glyma.02G018000	g1,g2,g4,g8	4	3	1					Leaf_JO_TA	1	380	UniRef100_I1JBL3 Uncharacterized protein n=1 Tax=Glycine max RepID=I1JBL3_SOYBN	0	100	UniRef100_G7IF53 UDP-glucuronic acid decarboxylase n=1 Tax=Medicago truncatula RepID=G7IF53_MEDTR	0	88.14	AT3G62830.2|Symbols:UXS2, ATUXS2|NAD(P)-binding Rossmann-fold superfamily protein|chr3:23232539-23235353 FORWARD LENGTH=445	0	84.04	GO:0009225 GO:0019305 GO:0042732	D-xylose metabolic process; dTDP-rhamnose biosynthetic process; nucleotide-sugar metabolic process	GO:0003824 GO:0008460 GO:0048040	UDP-glucuronate decarboxylase activity; catalytic activity; dTDP-glucose 4,6-dehydratase activity	GO:0000139 GO:0005768 GO:0005794 GO:0005802 GO:0005886 GO:0016020	Golgi apparatus; Golgi membrane; endosome; membrane; plasma membrane; trans-Golgi network	PF01370	NAD dependent epimerase/dehydratase family	PTHR10366	NAD DEPENDENT EPIMERASE/DEHYDRATASE	KOG1429	dTDP-glucose_4-6-dehydratase/UDP-glucuronic_acid_decarboxylase
Glyma.10G119100	g1,g2,g4,g8	4	3	1	AP2-EREBP				Root_JO_TD	1	221	UniRef100_I1LAE7 Uncharacterized protein n=1 Tax=Glycine max RepID=I1LAE7_SOYBN	4e-163	100	UniRef100_G8EVZ9 Ethylene response factor 8 n=1 Tax=Medicago sativa RepID=G8EVZ9_MEDSA	1e-69	104.48	AT5G07580.1|Symbols:|Integrase-type DNA-binding superfamily protein|chr5:2399525-2400349 FORWARD LENGTH=274	2e-40	78.1	GO:0006355 GO:0009873	ethylene mediated signaling pathway; regulation of transcription, DNA-dependent	GO:0003677 GO:0003700	DNA binding; sequence-specific DNA binding transcription factor activity	GO:0005634	nucleus	PF00847	AP2 domain	NA	NA	NA	NA
Glyma.13G155200	g1,g2,g8,g14	4	4	0					Root_ML_30M	1	185	UniRef100_C6SY43 Uncharacterized protein n=1 Tax=Glycine max RepID=C6SY43_SOYBN	8e-134	100	UniRef100_Q38JC8 Outer membrane lipoprotein blc n=1 Tax=Medicago truncatula RepID=Q38JC8_MEDTR	1e-110	100	AT5G58070.1|Symbols:ATTIL, TIL|temperature-induced lipocalin|chr5:23500512-23501156 REVERSE LENGTH=186	3e-103	97.31	GO:0006810 GO:0009408 GO:0009409 GO:0009416 GO:0042538	hyperosmotic salinity response; response to cold; response to heat; response to light stimulus; transport	GO:0005215	transporter activity	GO:0005576 GO:0005739 GO:0005773 GO:0005774 GO:0005783 GO:0005794 GO:0005886 GO:0009506	Golgi apparatus; endoplasmic reticulum; extracellular region; mitochondrion; plasma membrane; plasmodesma; vacuolar membrane; vacuole	PF08212	Lipocalin-like domain	PTHR10612	APOLIPOPROTEIN D	KOG4824	Apolipoprotein_D/Lipocalin
Glyma.14G038300	g1,g2,g4,g18	4	2	2					Leaf_ML_1H	1	201	UniRef100_I1M778 Uncharacterized protein n=4 Tax=Glycine max RepID=I1M778_SOYBN	2e-139	100	UniRef100_Q71SU8 Protease inhibitor n=2 Tax=Vigna unguiculata RepID=Q71SU8_VIGUN	5e-87	98.97	AT3G12490.1|Symbols:ATCYSB, ATCYS6, CYSB|cystatin B|chr3:3960523-3961777 REVERSE LENGTH=201	2e-31	82.09	GO:0006972 GO:0006979 GO:0009409 GO:0009414	hyperosmotic response; response to cold; response to oxidative stress; response to water deprivation	GO:0004869 GO:0050897	cobalt ion binding; cysteine-type endopeptidase inhibitor activity	GO:0005576 GO:0005783 GO:0005829	cytosol; endoplasmic reticulum; extracellular region	PF00031	Cystatin domain	PTHR11413	CYSTATIN FAMILY MEMBER	NA	NA
Glyma.15G194900	g1,g2,g4,g8	4	3	1					Root_JO_TD	1	466	UniRef100_I1MHU4 ER oxidoreductin 1a n=1 Tax=Glycine max RepID=I1MHU4_SOYBN	0	100	UniRef100_I1MHU4 ER oxidoreductin 1a n=1 Tax=Glycine max RepID=I1MHU4_SOYBN	0	100	AT2G38960.1|Symbols:AERO2, ERO2|endoplasmic reticulum oxidoreductins 2|chr2:16265455-16267883 FORWARD LENGTH=472	0	88.77	GO:0055114	oxidation-reduction process	GO:0003756 GO:0016671 GO:0050660	flavin adenine dinucleotide binding; oxidoreductase activity, acting on a sulfur group of donors, disulfide as acceptor; protein disulfide isomerase activity	GO:0005634 GO:0005783 GO:0005789	endoplasmic reticulum; endoplasmic reticulum membrane; nucleus	PF04137	Endoplasmic Reticulum Oxidoreductin 1 (ERO1)	PTHR12613	ERO1-RELATED	KOG2608	Endoplasmic_reticulum_membrane-associated_oxidoreductin_involved_in_disulfide_bond_formation
Glyma.18G030200	g1,g2,g4,g8	4	3	1					Leaf_ML_120M	1	591	UniRef100_I1MZ51 Uncharacterized protein n=1 Tax=Glycine max RepID=I1MZ51_SOYBN	0	100	UniRef100_Q45FY8 Coronatine-insensitive 1 n=1 Tax=Glycine max RepID=Q45FY8_SOYBN	0	99.83	AT2G39940.1|Symbols:COI1|RNI-like superfamily protein|chr2:16672848-16675486 REVERSE LENGTH=592	0	95.95	GO:0002237 GO:0006511 GO:0006952 GO:0007165 GO:0009611 GO:0009625 GO:0009641 GO:0009753 GO:0009861 GO:0009867 GO:0009909 GO:0010103 GO:0010118 GO:0010218 GO:0031146 GO:0031348 GO:0042742 GO:0042752 GO:0048443 GO:0050832	SCF-dependent proteasomal ubiquitin-dependent protein catabolic process; defense response; defense response to bacterium; defense response to fungus; jasmonic acid and ethylene-dependent systemic resistance; jasmonic acid mediated signaling pathway; negative regulation of defense response; regulation of circadian rhythm; regulation of flower development; response to far red light; response to ins…	GO:0004842 GO:0005515	protein binding; ubiquitin-protein ligase activity	GO:0005634 GO:0019005	SCF ubiquitin ligase complex; nucleus	NA	NA	PTHR23125	F-BOX/LEUCINE RICH REPEAT PROTEIN	KOG1947	Leucine_rich_repeat_proteins,_some_proteins_contain_F-box
Glyma.18G179800	g1,g2,g4,g8	4	3	1					Root_JO_TD	1	428	UniRef100_K7MT28 Uncharacterized protein n=2 Tax=Glycine max RepID=K7MT28_SOYBN	0	100	UniRef100_G7L4F5 Notum-like protein n=1 Tax=Medicago truncatula RepID=G7L4F5_MEDTR	0	96.5	AT3G09410.1|Symbols:|Pectinacetylesterase family protein|chr3:2898243-2900984 REVERSE LENGTH=427	0	96.02	GO:0008150	biological process	GO:0004091	carboxylesterase activity	GO:0005576	extracellular region	PF03283	Pectinacetylesterase	PTHR21562	NOTUM-RELATED	KOG4287	Pectin_acetylesterase_and_similar_proteins
Glyma.20G081000	g1,g2,g4,g8	4	3	1					Root_JO_TD	1	229	UniRef100_I1NEK7 Uncharacterized protein n=1 Tax=Glycine max RepID=I1NEK7_SOYBN	3e-152	100	UniRef100_Q9LIR5 Genomic DNA, chromosome 3, BAC clone:F14O13 n=1 Tax=Arabidopsis thaliana RepID=Q9LIR5_ARATH	6e-21	72.77	AT4G13540.1|Symbols:|unknown protein; INVOLVED IN: N-terminal protein myristoylation; BEST Arabidopsis thaliana protein match is: unknown protein (TAIR:AT3G23930.1); Has 4658 Blast hits to 3455 proteins in 431 species: Archae - 39; Bacteria - 387; Metazoa - 1842; Fungi - 436; Plants - 133; Viruses - 38; Other Eukaryotes - 1783 (source: NCBI BLink).|chr4:7869896-7870604 FORWARD LENGTH=210	3e-33	77.62	GO:0006499	N-terminal protein myristoylation	NA	NA	GO:0005737	cytoplasm	NA	NA	NA	NA	NA	NA
Glyma.01G153200	g1,g2,g4,g8	4	3	1							967	UniRef100_I1J870 Uncharacterized protein n=2 Tax=Glycine max RepID=I1J870_SOYBN	0	100	UniRef100_G7L7U1 AP-4 complex subunit epsilon-1 n=1 Tax=Medicago truncatula RepID=G7L7U1_MEDTR	0	94.89	AT1G31730.1|Symbols:|Adaptin family protein|chr1:11359907-11363916 FORWARD LENGTH=938	0	102.99	GO:0006007 GO:0006487 GO:0006886 GO:0016192	glucose catabolic process; intracellular protein transport; protein N-linked glycosylation; vesicle-mediated transport	GO:0030276	clathrin binding	GO:0005829 GO:0005886 GO:0009506 GO:0030117	cytosol; membrane coat; plasma membrane; plasmodesma	PF01602	Adaptin N terminal region	PTHR22780	ADAPTIN, ALPHA/GAMMA/EPSILON	KOG1062	Vesicle_coat_complex_AP-1,_gamma_subunit
Glyma.01G207500	g1,g2,g4,g8	4	3	1							730	UniRef100_I1J9T7 Acyl-coenzyme A oxidase n=1 Tax=Glycine max RepID=I1J9T7_SOYBN	0	100	UniRef100_I1J9T7 Acyl-coenzyme A oxidase n=1 Tax=Glycine max RepID=I1J9T7_SOYBN	0	100	AT4G16760.1|Symbols:ACX1, ATACX1|acyl-CoA oxidase 1|chr4:9424930-9428689 REVERSE LENGTH=664	0	99.85	GO:0001676 GO:0002213 GO:0006612 GO:0006631 GO:0006633 GO:0006635 GO:0008152 GO:0009555 GO:0009611 GO:0009620 GO:0009695 GO:0009753 GO:0009863 GO:0010363 GO:0043069 GO:0046686 GO:0050832 GO:0055114	defense response to fungus; defense response to insect; fatty acid beta-oxidation; fatty acid biosynthetic process; fatty acid metabolic process; jasmonic acid biosynthetic process; long-chain fatty acid metabolic process; metabolic process; negative regulation of programmed cell death; oxidation-reduction process; pollen development; protein targeting to membrane; regulation of plant-type hypers…	GO:0003995 GO:0003997 GO:0016627 GO:0050660	acyl-CoA dehydrogenase activity; acyl-CoA oxidase activity; flavin adenine dinucleotide binding; oxidoreductase activity, acting on the CH-CH group of donors	GO:0005737 GO:0005777 GO:0009506	cytoplasm; peroxisome; plasmodesma	PF01756 PF02770	Acyl-CoA oxidase; Acyl-CoA dehydrogenase, middle domain	PTHR10909	ELECTRON TRANSPORT OXIDOREDUCTASE	KOG0136	Acyl-CoA_oxidase
Glyma.10G120400	g1,g2,g4,g8	4	3	1							621	UniRef100_I1LAF8 Uncharacterized protein n=1 Tax=Glycine max RepID=I1LAF8_SOYBN	0	100	UniRef100_F4HVW5 Protein Vascular Associated Death1 n=1 Tax=Arabidopsis thaliana RepID=F4HVW5_ARATH	1e-177	100.33	AT1G02120.1|Symbols:VAD1|GRAM domain family protein|chr1:395761-399720 FORWARD LENGTH=598	2e-180	100.33	GO:0042742 GO:0043069	defense response to bacterium; negative regulation of programmed cell death	NA	NA	GO:0005634 GO:0005783	endoplasmic reticulum; nucleus	PF02893	GRAM domain	PTHR23319	UNCHARACTERIZED	KOG1032	Uncharacterized_conserved_protein,_contains_GRAM_domain
Glyma.13G098200	g1,g2,g4,g8	4	3	1							266	UniRef100_I1LVP2 Uncharacterized protein n=1 Tax=Glycine max RepID=I1LVP2_SOYBN	0	100	NA	NA	NA	AT5G57340.1|Symbols:|unknown protein; Has 30201 Blast hits to 17322 proteins in 780 species: Archae - 12; Bacteria - 1396; Metazoa - 17338; Fungi - 3422; Plants - 5037; Viruses - 0; Other Eukaryotes - 2996 (source: NCBI BLink).|chr5:23228076-23229094 FORWARD LENGTH=238	5e-14	91.18	GO:0008150 GO:0009741	biological process; response to brassinosteroid stimulus	GO:0003674	molecular function	GO:0005634	nucleus	NA	NA	NA	NA	NA	NA
Glyma.14G033300	g1,g2,g4,g8	4	3	1							270	UniRef100_I1M730 Uncharacterized protein n=2 Tax=Glycine max RepID=I1M730_SOYBN	0	100	UniRef100_G7KCY6 N-acetyl-D-glucosamine kinase n=3 Tax=Medicago truncatula RepID=G7KCY6_MEDTR	5e-159	73.02	AT1G30540.1|Symbols:|Actin-like ATPase superfamily protein|chr1:10816951-10819172 REVERSE LENGTH=351	1e-130	74.64	GO:0008150	biological process	GO:0016887	ATPase activity	GO:0005737	cytoplasm	PF01869	BadF/BadG/BcrA/BcrD ATPase family	PTHR12862	BADF TYPE ATPASE DOMAIN-CONTAINING PROTEIN	KOG1794	N-Acetylglucosamine_kinase
Glyma.14G038500	g1,g2,g4,g8	4	3	1							185	UniRef100_K7M4T1 Uncharacterized protein n=1 Tax=Glycine max RepID=K7M4T1_SOYBN	3e-127	100	UniRef100_Q71SU8 Protease inhibitor n=2 Tax=Vigna unguiculata RepID=Q71SU8_VIGUN	2e-73	90.77	AT3G12490.1|Symbols:ATCYSB, ATCYS6, CYSB|cystatin B|chr3:3960523-3961777 REVERSE LENGTH=201	1e-24	45.27	GO:0006972 GO:0006979 GO:0009409 GO:0009414	hyperosmotic response; response to cold; response to oxidative stress; response to water deprivation	GO:0004869 GO:0050897	cobalt ion binding; cysteine-type endopeptidase inhibitor activity	GO:0005576 GO:0005783 GO:0005829	cytosol; endoplasmic reticulum; extracellular region	PF00031	Cystatin domain	PTHR11413	CYSTATIN FAMILY MEMBER	NA	NA
Glyma.10G161000	g1,g2,g8	3	3	0					Leaf_ML_6H, Leaf_ML_120M, Leaf_JO_TA, Root_JO_TD, Root_JO_TA, Root_ML_30M	6	355	UniRef100_I1LBK2 Uncharacterized protein n=1 Tax=Glycine max RepID=I1LBK2_SOYBN	0	100	UniRef100_G7I6W5 Pollen-specific protein SF21 n=1 Tax=Medicago truncatula RepID=G7I6W5_MEDTR	0	99.72	AT5G11790.1|Symbols:NDL2|N-MYC downregulated-like 2|chr5:3799682-3802496 FORWARD LENGTH=344	3e-166	101.74	GO:0030154	cell differentiation	GO:0003674	molecular function	GO:0005737	cytoplasm	PF03096	Ndr family	PTHR11034	N-MYC DOWNSTREAM REGULATED	KOG2931	Differentiation-related_gene_1_protein_(NDR1_protein),_related_proteins
Glyma.11G253900	g1,g2,g8	3	3	0					Leaf_ML_120M, Leaf_JO_TA, Leaf_JO_TD, Root_ML_30M, Leaf_LA_10DC, Root_LA_10DC	6	277	UniRef100_C6SY01 Putative uncharacterized protein (Fragment) n=1 Tax=Glycine max RepID=C6SY01_SOYBN	0	94.48	UniRef100_G7JAU8 Xyloglucan endotransglycosylase/hydrolase XTH-21 n=1 Tax=Medicago truncatula RepID=G7JAU8_MEDTR	2e-175	97.87	AT3G23730.1|Symbols:XTH16|xyloglucan endotransglucosylase/hydrolase 16|chr3:8550222-8551248 FORWARD LENGTH=291	1e-156	91.75	GO:0005975 GO:0006073	carbohydrate metabolic process; cellular glucan metabolic process	GO:0004553 GO:0016762 GO:0016798	hydrolase activity, acting on glycosyl bonds; hydrolase activity, hydrolyzing O-glycosyl compounds; xyloglucan:xyloglucosyl transferase activity	GO:0005576 GO:0005618 GO:0048046	apoplast; cell wall; extracellular region	PF00722 PF06955	Glycosyl hydrolases family 16; Xyloglucan endo-transglycosylase (XET) C-terminus	PTHR10963	GLYCOSYL HYDROLASE-RELATED	NA	NA
Glyma.16G217100	g1,g2,g8	3	3	0					Leaf_ML_120M, Leaf_JO_TA, Leaf_JO_TD, Root_JO_TD, Root_ML_30M, Root_LA_10DC	6	380	UniRef100_I1MQL1 Uncharacterized protein n=1 Tax=Glycine max RepID=I1MQL1_SOYBN	0	100	UniRef100_B9HVN9 Calcium-dependent protein kinase n=1 Tax=Populus trichocarpa RepID=B9HVN9_POPTR	6e-123	77.11	AT1G14590.1|Symbols:|Nucleotide-diphospho-sugar transferase family protein|chr1:4998957-5000617 REVERSE LENGTH=386	1e-122	87.82	GO:0008150	biological process	GO:0003674	molecular function	GO:0009507 GO:0009543	chloroplast; chloroplast thylakoid lumen	PF03407	Nucleotide-diphospho-sugar transferase	PTHR24015	FAMILY NOT NAMED	NA	NA
Glyma.02G233300	g1,g2,g8	3	3	0	bHLH				Leaf_ML_6H, Leaf_ML_120M, Leaf_JO_TA, Root_JO_TD, Root_JO_TA	5	159	UniRef100_K7KAA7 Uncharacterized protein n=2 Tax=Glycine max RepID=K7KAA7_SOYBN	1e-110	100	UniRef100_G7K7C1 Transcription factor bHLH93 n=1 Tax=Medicago truncatula RepID=G7K7C1_MEDTR	2e-41	98.71	AT2G40435.1|Symbols:|BEST Arabidopsis thaliana protein match is: transcription regulators (TAIR:AT3G56220.1); Has 289 Blast hits to 289 proteins in 30 species: Archae - 0; Bacteria - 0; Metazoa - 0; Fungi - 0; Plants - 289; Viruses - 0; Other Eukaryotes - 0 (source: NCBI BLink).|chr2:16887048-16888407 FORWARD LENGTH=158	8e-43	98.1	NA	NA	NA	NA	GO:0005634	nucleus	NA	NA	NA	NA	NA	NA
Glyma.10G013700	g1,g2,g8	3	3	0					Leaf_ML_120M, Leaf_JO_TD, Root_JO_TD, Root_JO_TA, Leaf_LA_10DC	5	164	UniRef100_C6SZS5 Uncharacterized protein n=1 Tax=Glycine max RepID=C6SZS5_SOYBN	3e-117	100	UniRef100_G7IDR7 Universal stress protein A-like protein n=1 Tax=Medicago truncatula RepID=G7IDR7_MEDTR	2e-79	98.1	AT3G62550.1|Symbols:|Adenine nucleotide alpha hydrolases-like superfamily protein|chr3:23136194-23137074 FORWARD LENGTH=162	7e-59	94.44	GO:0002238	response to molecule of fungal origin	GO:0003674	molecular function	GO:0005634 GO:0005773	nucleus; vacuole	PF00582	Universal stress protein family	NA	NA	NA	NA
Glyma.17G003000	g1,g2,g8	3	3	0					Leaf_ML_120M, Leaf_JO_TA, Root_JO_TD, Root_JO_TA, Leaf_LA_10DC	5	249	UniRef100_I1MQU6 Uncharacterized protein n=1 Tax=Glycine max RepID=I1MQU6_SOYBN	0	100	NA	NA	NA	AT5G49800.1|Symbols:|Polyketide cyclase/dehydrase and lipid transport superfamily protein|chr5:20234771-20236135 REVERSE LENGTH=242	1e-123	94.21	GO:0008150	biological process	GO:0003674	molecular function	GO:0005739	mitochondrion	PF01852	START domain	NA	NA	KOG2761	START_domain-containing_proteins_involved_in_steroidogenesis/phosphatidylcholine_transfer
Glyma.19G065800	g1,g2,g4	3	2	1					Leaf_JO_TA, Root_JO_TD, Root_JO_TA, Root_LA_2DC, Root_LA_10DC	5	406	UniRef100_K7MWZ7 Uncharacterized protein n=1 Tax=Glycine max RepID=K7MWZ7_SOYBN	0	100	UniRef100_D7MSC9 Hydrolase, alpha/beta fold family protein n=1 Tax=Arabidopsis lyrata subsp. lyrata RepID=D7MSC9_ARALL	0	100	AT5G53050.3|Symbols:|alpha/beta-Hydrolases superfamily protein|chr5:21510534-21513432 REVERSE LENGTH=396	8e-180	100.51	NA	NA	GO:0003824 GO:0016787	catalytic activity; hydrolase activity	GO:0005737	cytoplasm	PF00561	alpha/beta hydrolase fold	PTHR10992	ALPHA/BETA HYDROLASE FOLD-CONTAINING PROTEIN	KOG4178	Soluble_epoxide_hydrolase
Glyma.02G015600	g1,g2,g8	3	3	0					Leaf_ML_6H, Leaf_ML_120M, Leaf_JO_TA, Root_JO_TD	4	456	UniRef100_I1JBJ1 Uncharacterized protein n=3 Tax=Glycine max RepID=I1JBJ1_SOYBN	0	85.37	UniRef100_U5G3P3 Glycoside hydrolase family 28 family protein n=1 Tax=Populus trichocarpa RepID=U5G3P3_POPTR	0	96.22	AT3G16850.1|Symbols:|Pectin lyase-like superfamily protein|chr3:5748692-5750981 FORWARD LENGTH=455	0	96.92	GO:0005975 GO:0006816 GO:0007030 GO:0009637 GO:0009651 GO:0010155 GO:0046777 GO:0048767	Golgi organization; calcium ion transport; carbohydrate metabolic process; protein autophosphorylation; regulation of proton transport; response to blue light; response to salt stress; root hair elongation	GO:0004650	polygalacturonase activity	GO:0005576 GO:0005773 GO:0009505	extracellular region; plant-type cell wall; vacuole	PF00295	Glycosyl hydrolases family 28	NA	NA	NA	NA
Glyma.08G281600	g1,g2,g8	3	3	0					Leaf_ML_120M, Root_JO_TD, Root_JO_TA, Root_ML_30M	4	141	UniRef100_I1KXA1 Uncharacterized protein n=1 Tax=Glycine max RepID=I1KXA1_SOYBN	2e-77	100	NA	NA	NA	NA	NA	NA	NA	NA	NA	NA	NA	NA	NA	NA	NA	NA	NA	NA
Glyma.09G273300	g1,g2,g8	3	3	0					Leaf_ML_120M, Leaf_JO_TA, Root_ML_30M, Leaf_LA_10DC	4	897	UniRef100_I1L6Y8 Uncharacterized protein n=2 Tax=Glycine max RepID=I1L6Y8_SOYBN	0	100	UniRef100_C6ZRN8 Receptor-like kinase n=1 Tax=Glycine max RepID=C6ZRN8_SOYBN	0	99.43	AT3G51550.1|Symbols:FER|Malectin/receptor-like protein kinase family protein|chr3:19117877-19120564 REVERSE LENGTH=895	0	98.1	GO:0000902 GO:0006007 GO:0006096 GO:0006468 GO:0006833 GO:0006972 GO:0007030 GO:0009266 GO:0009651 GO:0009791 GO:0010193 GO:0010483 GO:0016049 GO:0030244 GO:0046686 GO:0046777 GO:0048193 GO:0048767 GO:0050832	Golgi organization; Golgi vesicle transport; cell growth; cell morphogenesis; cellulose biosynthetic process; defense response to fungus; glucose catabolic process; glycolysis; hyperosmotic response; pollen tube reception; post-embryonic development; protein autophosphorylation; protein phosphorylation; response to cadmium ion; response to ozone; response to salt stress; response to temperature s…	GO:0004672 GO:0004674 GO:0005524 GO:0016301 GO:0016772	ATP binding; kinase activity; protein kinase activity; protein serine/threonine kinase activity; transferase activity, transferring phosphorus-containing groups	GO:0005576 GO:0005886 GO:0009506 GO:0016020 GO:0043680	extracellular region; filiform apparatus; membrane; plasma membrane; plasmodesma	PF07714 PF11721	Protein tyrosine kinase; Di-glucose binding within endoplasmic reticulum	PTHR24420	LEUCINE-RICH REPEAT RECEPTOR-LIKE PROTEIN KINASE	KOG1187	Serine/threonine_protein_kinase
Glyma.10G251400	g1,g2,g8	3	3	0					Leaf_ML_6H, Leaf_ML_120M, Leaf_JO_TA, Root_JO_TD	4	187	UniRef100_I1LE83 Uncharacterized protein n=2 Tax=Glycine max RepID=I1LE83_SOYBN	1e-130	100	UniRef100_B9H1G0 ROP-INTERACTIVE CRIB MOTIF-CONTAINING protein 10 n=1 Tax=Populus trichocarpa RepID=B9H1G0_POPTR	5e-40	67.52	AT2G33460.1|Symbols:RIC1|ROP-interactive CRIB motif-containing protein 1|chr2:14174590-14175561 REVERSE LENGTH=224	2e-25	25.89	GO:0000226 GO:0000902 GO:0009827 GO:0009860 GO:0010215 GO:0031122	cell morphogenesis; cellulose microfibril organization; cytoplasmic microtubule organization; microtubule cytoskeleton organization; plant-type cell wall modification; pollen tube growth	GO:0005515	protein binding	GO:0010005 GO:0016324	apical plasma membrane; cortical microtubule, transverse to long axis	PF00786	P21-Rho-binding domain	NA	NA	NA	NA
Glyma.13G207100	g1,g2,g8	3	3	0					Leaf_ML_6H, Leaf_ML_120M, Leaf_JO_TA, Leaf_JO_TD	4	120	UniRef100_K7M0W4 Uncharacterized protein n=1 Tax=Glycine max RepID=K7M0W4_SOYBN	2e-82	100	NA	NA	NA	AT5G19190.1|Symbols:|unknown protein; BEST Arabidopsis thaliana protein match is: unknown protein (TAIR:AT3G06070.1); Has 1807 Blast hits to 1807 proteins in 277 species: Archae - 0; Bacteria - 0; Metazoa - 736; Fungi - 347; Plants - 385; Viruses - 0; Other Eukaryotes - 339 (source: NCBI BLink).|chr5:6457349-6457918 FORWARD LENGTH=154	1e-18	73.38	GO:0008150	biological process	GO:0003674	molecular function	GO:0005634	nucleus	NA	NA	NA	NA	NA	NA
Glyma.13G242800	g1,g2,g8	3	3	0					Leaf_ML_6H, Leaf_ML_120M, Leaf_JO_TA, Root_ML_30M	4	920	UniRef100_I1M287 Uncharacterized protein n=1 Tax=Glycine max RepID=I1M287_SOYBN	0	100	UniRef100_B9N1K5 COP1-interacting protein 7 n=1 Tax=Populus trichocarpa RepID=B9N1K5_POPTR	5e-173	81.04	AT1G61100.2|Symbols:|disease resistance protein (TIR class), putative|chr1:22508831-22512122 REVERSE LENGTH=807	1e-150	108.67	GO:0006952	defense response	NA	NA	GO:0005886	plasma membrane	NA	NA	NA	NA	NA	NA
Glyma.13G331300	g1,g2,g8	3	3	0					Leaf_ML_120M, Leaf_JO_TA, Root_ML_30M, Leaf_LA_10DC	4	699	UniRef100_I1M4R1 Uncharacterized protein n=2 Tax=Glycine max RepID=I1M4R1_SOYBN	0	100	UniRef100_C6ZRT9 Protein kinase n=1 Tax=Glycine max RepID=C6ZRT9_SOYBN	0	65.79	AT3G46290.1|Symbols:HERK1|hercules receptor kinase 1|chr3:17013009-17015501 FORWARD LENGTH=830	0	64.82	GO:0006468 GO:0009741 GO:0009742 GO:0009791 GO:0009826 GO:0051510	brassinosteroid mediated signaling pathway; post-embryonic development; protein phosphorylation; regulation of unidimensional cell growth; response to brassinosteroid stimulus; unidimensional cell growth	GO:0004672 GO:0004674 GO:0005524 GO:0016301 GO:0016772	ATP binding; kinase activity; protein kinase activity; protein serine/threonine kinase activity; transferase activity, transferring phosphorus-containing groups	GO:0005886 GO:0009506	plasma membrane; plasmodesma	PF11721	Di-glucose binding within endoplasmic reticulum	PTHR24420	LEUCINE-RICH REPEAT RECEPTOR-LIKE PROTEIN KINASE	NA	NA
Glyma.14G053900	g1,g2,g8	3	3	0	bHLH				Leaf_ML_6H, Root_JO_TD, Root_JO_TA, Leaf_LA_10DC	4	157	UniRef100_I1M7N4 Uncharacterized protein n=1 Tax=Glycine max RepID=I1M7N4_SOYBN	1e-108	100	UniRef100_G7K7C1 Transcription factor bHLH93 n=1 Tax=Medicago truncatula RepID=G7K7C1_MEDTR	4e-82	98.71	AT2G40435.1|Symbols:|BEST Arabidopsis thaliana protein match is: transcription regulators (TAIR:AT3G56220.1); Has 289 Blast hits to 289 proteins in 30 species: Archae - 0; Bacteria - 0; Metazoa - 0; Fungi - 0; Plants - 289; Viruses - 0; Other Eukaryotes - 0 (source: NCBI BLink).|chr2:16887048-16888407 FORWARD LENGTH=158	3e-60	98.1	NA	NA	NA	NA	GO:0005634	nucleus	NA	NA	NA	NA	NA	NA
Glyma.15G056500	g1,g2,g8	3	3	0	BTB/POZ				Leaf_ML_120M, Leaf_JO_TA, Root_JO_TD, Root_ML_30M	4	673	UniRef100_I1MDZ4 Uncharacterized protein n=1 Tax=Glycine max RepID=I1MDZ4_SOYBN	0	100	UniRef100_G7IPM3 Root phototropism protein n=1 Tax=Medicago truncatula RepID=G7IPM3_MEDTR	0	98.1	AT5G64330.1|Symbols:NPH3, RPT3, JK218|Phototropic-responsive NPH3 family protein|chr5:25727568-25730225 FORWARD LENGTH=746	0	85.92	GO:0000271 GO:0009416 GO:0009637 GO:0009638 GO:0009664 GO:0009785 GO:0009825 GO:0009832 GO:0009932 GO:0010155 GO:0010817 GO:0016567 GO:0043481 GO:0046777 GO:0048767 GO:0071555	anthocyanin accumulation in tissues in response to UV light; blue light signaling pathway; cell tip growth; cell wall organization; multidimensional cell growth; phototropism; plant-type cell wall biogenesis; plant-type cell wall organization; polysaccharide biosynthetic process; protein autophosphorylation; protein ubiquitination; regulation of hormone levels; regulation of proton transport; res…	GO:0004871 GO:0005515	protein binding; signal transducer activity	GO:0005634 GO:0005886	nucleus; plasma membrane	PF03000	NPH3 family	PTHR13690	FAMILY NOT NAMED	NA	NA
Glyma.16G032700	g1,g2,g8	3	3	0					Leaf_ML_6H, Leaf_ML_120M, Leaf_JO_TA, Root_JO_TD	4	498	UniRef100_I1MKS4 Uncharacterized protein n=1 Tax=Glycine max RepID=I1MKS4_SOYBN	0	100	UniRef100_C6ZRW5 Protein kinase family protein n=1 Tax=Glycine max RepID=C6ZRW5_SOYBN	0	77.31	AT1G01540.2|Symbols:|Protein kinase superfamily protein|chr1:195980-198383 FORWARD LENGTH=472	0	104.66	GO:0006468 GO:0046777	protein autophosphorylation; protein phosphorylation	GO:0004672 GO:0004674 GO:0004713 GO:0005524 GO:0016301 GO:0016772	ATP binding; kinase activity; protein kinase activity; protein serine/threonine kinase activity; protein tyrosine kinase activity; transferase activity, transferring phosphorus-containing groups	GO:0005886	plasma membrane	PF00069	Protein kinase domain	PTHR24420	LEUCINE-RICH REPEAT RECEPTOR-LIKE PROTEIN KINASE	KOG1187	Serine/threonine_protein_kinase
Glyma.18G003000	g1,g2,g4	3	2	1					Leaf_ML_6H, Leaf_ML_120M, Leaf_JO_TA, Root_ML_30M	4	929	UniRef100_I1MYB2 Uncharacterized protein n=1 Tax=Glycine max RepID=I1MYB2_SOYBN	0	100	UniRef100_G7JAT8 Receptor-like kinase n=1 Tax=Medicago truncatula RepID=G7JAT8_MEDTR	0	99.89	AT3G23750.1|Symbols:|Leucine-rich repeat protein kinase family protein|chr3:8558332-8561263 FORWARD LENGTH=928	0	97.09	GO:0006468	protein phosphorylation	GO:0004672 GO:0004674 GO:0005524 GO:0016772	ATP binding; protein kinase activity; protein serine/threonine kinase activity; transferase activity, transferring phosphorus-containing groups	GO:0005576 GO:0005794 GO:0005886 GO:0009506	Golgi apparatus; extracellular region; plasma membrane; plasmodesma	PF00560 PF08263 PF00069	Leucine Rich Repeat; Leucine rich repeat N-terminal domain; Protein kinase domain	PTHR24420	LEUCINE-RICH REPEAT RECEPTOR-LIKE PROTEIN KINASE	KOG1187	Serine/threonine_protein_kinase
Glyma.18G277500	g1,g2,g8	3	3	0					Leaf_ML_6H, Leaf_ML_120M, Leaf_JO_TA, Root_JO_TA	4	191	UniRef100_K7MV45 Uncharacterized protein n=1 Tax=Glycine max RepID=K7MV45_SOYBN	9e-138	100	NA	NA	NA	NA	NA	NA	NA	NA	NA	NA	NA	NA	NA	NA	NA	NA	NA	NA
Glyma.U025800	g1,g2,g8	3	3	0	SBP				Leaf_ML_60M, Leaf_ML_120M, Leaf_JO_TA, Leaf_LA_10DC	4	191	UniRef100_I1LT75 Uncharacterized protein n=1 Tax=Glycine max RepID=I1LT75_SOYBN	7e-134	100	UniRef100_Q52UU1 Squamosa promoter binding-like protein n=1 Tax=Betula platyphylla RepID=Q52UU1_BETPL	1e-50	102.86	AT1G53160.1|Symbols:SPL4|squamosa promoter binding protein-like 4|chr1:19806478-19807080 FORWARD LENGTH=174	3e-39	78.74	GO:0006355 GO:0010321	regulation of transcription, DNA-dependent; regulation of vegetative phase change	GO:0003677 GO:0003700	DNA binding; sequence-specific DNA binding transcription factor activity	GO:0005634	nucleus	PF03110	SBP domain	NA	NA	NA	NA
Glyma.01G040600	g1,g2,g8	3	3	0					Leaf_JO_TA, Root_JO_TA, Leaf_LA_10DC	3	278	UniRef100_I1J5I9 Uncharacterized protein n=1 Tax=Glycine max RepID=I1J5I9_SOYBN	0	100	UniRef100_G7K8E9 DnaJ homolog subfamily B member n=1 Tax=Medicago truncatula RepID=G7K8E9_MEDTR	4e-118	97.86	AT1G59725.1|Symbols:|DNAJ heat shock family protein|chr1:21950738-21952210 FORWARD LENGTH=331	4e-108	80.97	GO:0006457	protein folding	GO:0031072 GO:0051082	heat shock protein binding; unfolded protein binding	GO:0005737	cytoplasm	PF00226 PF01556	DnaJ domain; DnaJ C terminal domain	PTHR24077	FAMILY NOT NAMED	KOG0712	Molecular_chaperone_(DnaJ_superfamily)
Glyma.01G129700	g1,g2,g8	3	3	0	bHLH				Leaf_ML_6H, Root_JO_TD, Root_JO_TA	3	151	UniRef100_C6T227 Uncharacterized protein n=1 Tax=Glycine max RepID=C6T227_SOYBN	1e-102	100	UniRef100_G7K7C1 Transcription factor bHLH93 n=1 Tax=Medicago truncatula RepID=G7K7C1_MEDTR	3e-49	93.55	AT2G40435.1|Symbols:|BEST Arabidopsis thaliana protein match is: transcription regulators (TAIR:AT3G56220.1); Has 289 Blast hits to 289 proteins in 30 species: Archae - 0; Bacteria - 0; Metazoa - 0; Fungi - 0; Plants - 289; Viruses - 0; Other Eukaryotes - 0 (source: NCBI BLink).|chr2:16887048-16888407 FORWARD LENGTH=158	1e-48	91.77	NA	NA	NA	NA	GO:0005634	nucleus	NA	NA	NA	NA	NA	NA
Glyma.03G141600	g1,g2,g4	3	2	1		16			Leaf_ML_120M, Root_JO_TD, Root_JO_TA	3	648	UniRef100_I1JNH0 Uncharacterized protein n=1 Tax=Glycine max RepID=I1JNH0_SOYBN	0	100	UniRef100_B9II33 Leucine-rich repeat transmembrane protein kinase n=1 Tax=Populus trichocarpa RepID=B9II33_POPTR	0	99.23	AT3G57830.1|Symbols:|Leucine-rich repeat protein kinase family protein|chr3:21419778-21422320 FORWARD LENGTH=662	0	94.11	GO:0006468 GO:0007169	protein phosphorylation; transmembrane receptor protein tyrosine kinase signaling pathway	GO:0004672 GO:0004674 GO:0005524 GO:0016301 GO:0016772	ATP binding; kinase activity; protein kinase activity; protein serine/threonine kinase activity; transferase activity, transferring phosphorus-containing groups	GO:0005886	plasma membrane	PF00069 PF00560 PF08263	Protein kinase domain; Leucine Rich Repeat; Leucine rich repeat N-terminal domain	PTHR24420	LEUCINE-RICH REPEAT RECEPTOR-LIKE PROTEIN KINASE	KOG1187	Serine/threonine_protein_kinase
Glyma.05G102100	g1,g2,g4	3	2	1					Leaf_ML_120M, Root_JO_TD, Root_JO_TA	3	212	UniRef100_I1K2A3 Uncharacterized protein n=1 Tax=Glycine max RepID=I1K2A3_SOYBN	1e-127	100	UniRef100_Q9FPR2 Lysine-rich arabinogalactan protein 18 n=1 Tax=Arabidopsis thaliana RepID=AGP18_ARATH	3e-11	31.58	AT4G37450.1|Symbols:AGP18, ATAGP18|arabinogalactan protein _x0001_18|chr4:17605926-17606734 REVERSE LENGTH=209	3e-14	31.58	NA	NA	NA	NA	GO:0005886 GO:0031225	anchored to membrane; plasma membrane	NA	NA	NA	NA	NA	NA
Glyma.06G050500	g1,g2,g8	3	3	0					Leaf_ML_120M, Leaf_JO_TA, Root_ML_30M	3	63	UniRef100_K7KI61 Uncharacterized protein n=1 Tax=Glycine max RepID=K7KI61_SOYBN	4e-09	100	NA	NA	NA	AT5G11740.1|Symbols:AGP15, ATAGP15|arabinogalactan protein 15|chr5:3784318-3784503 FORWARD LENGTH=61	1e-06	101.64	NA	NA	NA	NA	GO:0005886 GO:0031225	anchored to membrane; plasma membrane	NA	NA	NA	NA	NA	NA
Glyma.06G091100	g1,g2,g8	3	3	0					Leaf_ML_120M, Leaf_JO_TA, Leaf_JO_TD	3	549	UniRef100_K7KU35 MATE efflux family protein n=2 Tax=Glycine max RepID=K7KU35_SOYBN	0	100	UniRef100_K7KU35 MATE efflux family protein n=2 Tax=Glycine max RepID=K7KU35_SOYBN	0	100	AT1G58340.1|Symbols:ZF14|MATE efflux family protein|chr1:21653162-21655117 FORWARD LENGTH=532	0	95.11	GO:0003156 GO:0006810 GO:0006855 GO:0009624 GO:0055072 GO:0055085	drug transmembrane transport; iron ion homeostasis; regulation of organ formation; response to nematode; transmembrane transport; transport	GO:0005215 GO:0015238 GO:0015297 GO:0022857	antiporter activity; drug transmembrane transporter activity; transmembrane transporter activity; transporter activity	GO:0005886 GO:0016020 GO:0017119 GO:0043226	Golgi transport complex; membrane; organelle; plasma membrane	PF01554	MatE	PTHR11206	MULTIDRUG RESISTANCE PROTEIN	KOG1347	Uncharacterized_membrane_protein,_predicted_efflux_pump
Glyma.06G165700	g1,g2,g8	3	3	0	bHLH				Leaf_ML_120M, Root_JO_TD, Leaf_LA_10DC	3	350	UniRef100_I1KBY8 Uncharacterized protein n=1 Tax=Glycine max RepID=I1KBY8_SOYBN	0	100	UniRef100_G7LI45 BHLH transcription factor n=1 Tax=Medicago truncatula RepID=G7LI45_MEDTR	5e-117	106.42	AT5G50915.2|Symbols:|basic helix-loop-helix (bHLH) DNA-binding superfamily protein|chr5:20710764-20712252 REVERSE LENGTH=286	3e-58	78.32	GO:0009739	response to gibberellin stimulus	GO:0003677 GO:0003700	DNA binding; sequence-specific DNA binding transcription factor activity	GO:0005634	nucleus	PF00010	Helix-loop-helix DNA-binding domain	PTHR12565	STEROL REGULATORY ELEMENT-BINDING PROTEIN	NA	NA
Glyma.09G153900	g1,g6,g8	3	2	1					Root_JO_TD, Root_JO_TA, Root_ML_30M	3	446	UniRef100_I1L3K7 Uncharacterized protein n=1 Tax=Glycine max RepID=I1L3K7_SOYBN	0	100	UniRef100_C0L7E2 Enolase n=1 Tax=Annona cherimola RepID=C0L7E2_ANNCH	0	100	AT2G36530.1|Symbols:LOS2, ENO2|Enolase|chr2:15321081-15323786 REVERSE LENGTH=444	0	100.23	GO:0006094 GO:0006096 GO:0006098 GO:0009409 GO:0009416 GO:0009651 GO:0009737 GO:0009853 GO:0046686	gluconeogenesis; glycolysis; pentose-phosphate shunt; photorespiration; response to abscisic acid stimulus; response to cadmium ion; response to cold; response to light stimulus; response to salt stress	GO:0000287 GO:0003677 GO:0004634 GO:0005507	DNA binding; copper ion binding; magnesium ion binding; phosphopyruvate hydratase activity	GO:0000015 GO:0005634 GO:0005737 GO:0005739 GO:0005740 GO:0005829 GO:0005886 GO:0009506 GO:0009507 GO:0016020 GO:0048046	apoplast; chloroplast; cytoplasm; cytosol; membrane; mitochondrial envelope; mitochondrion; nucleus; phosphopyruvate hydratase complex; plasma membrane; plasmodesma	PF00113 PF03952	Enolase, C-terminal TIM barrel domain; Enolase, N-terminal domain	PTHR11902	ENOLASE	KOG2670	Enolase
Glyma.09G179400	g1,g2,g8	3	3	0					Leaf_ML_6H, Leaf_ML_120M, Leaf_JO_TA	3	298	UniRef100_I1L485 Uncharacterized protein n=1 Tax=Glycine max RepID=I1L485_SOYBN	0	100	UniRef100_Q7XST6 OSJNBa0039K24.20 protein n=2 Tax=Oryza sativa subsp. japonica RepID=Q7XST6_ORYSJ	9e-119	93.97	AT1G45688.1|Symbols:|unknown protein; FUNCTIONS IN: molecular_function unknown; INVOLVED IN: biological_process unknown; LOCATED IN: plasma membrane; EXPRESSED IN: 22 plant structures; EXPRESSED DURING: 13 growth stages; BEST Arabidopsis thaliana protein match is: unknown protein (TAIR:AT5G42860.1); Has 258 Blast hits to 242 proteins in 39 species: Archae - 0; Bacteria - 11; Metazoa - 10; Fungi -…	5e-126	86.26	GO:0008150 GO:0048767	biological process; root hair elongation	GO:0003674	molecular function	GO:0005886 GO:0009507	chloroplast; plasma membrane	PF03168	Late embryogenesis abundant protein	NA	NA	NA	NA
Glyma.10G016100	g1,g2,g8	3	3	0					Leaf_ML_120M, Leaf_JO_TA, Root_JO_TD	3	457	UniRef100_I1L7S8 Uncharacterized protein n=2 Tax=Glycine max RepID=I1L7S8_SOYBN	0	100	UniRef100_U5G3P3 Glycoside hydrolase family 28 family protein n=1 Tax=Populus trichocarpa RepID=U5G3P3_POPTR	0	96.44	AT3G16850.1|Symbols:|Pectin lyase-like superfamily protein|chr3:5748692-5750981 FORWARD LENGTH=455	0	97.58	GO:0005975 GO:0006816 GO:0007030 GO:0009637 GO:0009651 GO:0010155 GO:0046777 GO:0048767	Golgi organization; calcium ion transport; carbohydrate metabolic process; protein autophosphorylation; regulation of proton transport; response to blue light; response to salt stress; root hair elongation	GO:0004650	polygalacturonase activity	GO:0005576 GO:0005773 GO:0009505	extracellular region; plant-type cell wall; vacuole	PF00295	Glycosyl hydrolases family 28	NA	NA	NA	NA
Glyma.11G217000	g1,g2,g8	3	3	0					Leaf_ML_120M, Leaf_JO_TA, Root_JO_TD	3	162	UniRef100_K7LRI2 Uncharacterized protein n=1 Tax=Glycine max RepID=K7LRI2_SOYBN	7e-111	100	UniRef100_Q9FM02 Dbj|BAA95748.1 n=1 Tax=Arabidopsis thaliana RepID=Q9FM02_ARATH	5e-39	80.12	AT5G62950.3|Symbols:|RNA polymerase II, Rpb4, core protein|chr5:25262355-25263033 REVERSE LENGTH=139	8e-45	87.05	GO:0006351 GO:0044237	cellular metabolic process; transcription, DNA-dependent	GO:0000166 GO:0003824 GO:0003899	DNA-directed RNA polymerase activity; catalytic activity; nucleotide binding	GO:0005886	plasma membrane	PF03874	RNA polymerase Rpb4	PTHR15561	CALCITONIN GENE-RELATED PEPTIDE-RECEPTOR COMPONENT PROTEIN	KOG4168	Predicted_RNA_polymerase_III_subunit_C17
Glyma.11G254000	g1,g2,g4	3	2	1					Leaf_ML_6H, Leaf_ML_120M, Leaf_JO_TA	3	928	UniRef100_I1LN37 Uncharacterized protein n=1 Tax=Glycine max RepID=I1LN37_SOYBN	0	100	UniRef100_G7JAT8 Receptor-like kinase n=1 Tax=Medicago truncatula RepID=G7JAT8_MEDTR	0	99.36	AT3G23750.1|Symbols:|Leucine-rich repeat protein kinase family protein|chr3:8558332-8561263 FORWARD LENGTH=928	0	96.98	GO:0006468	protein phosphorylation	GO:0004672 GO:0004674 GO:0005524 GO:0016772	ATP binding; protein kinase activity; protein serine/threonine kinase activity; transferase activity, transferring phosphorus-containing groups	GO:0005576 GO:0005794 GO:0005886 GO:0009506	Golgi apparatus; extracellular region; plasma membrane; plasmodesma	PF00069 PF08263 PF00560	Protein kinase domain; Leucine rich repeat N-terminal domain; Leucine Rich Repeat	PTHR24420	LEUCINE-RICH REPEAT RECEPTOR-LIKE PROTEIN KINASE	KOG1187	Serine/threonine_protein_kinase
Glyma.12G015100	g2,g4,g8	3	2	1					Leaf_JO_TA, Root_ML_30M, Root_LA_2DC	3	376	UniRef100_UPI00019AA92F PREDICTED: uncharacterized LOC100500200 n=1 Tax=Glycine max RepID=UPI00019AA92F	0	100	UniRef100_UPI0002438AEB alcohol dehydrogenase-like n=1 Tax=Glycine max RepID=UPI0002438AEB	0	100	AT1G22440.1|Symbols:|Zinc-binding alcohol dehydrogenase family protein|chr1:7922560-7924759 FORWARD LENGTH=386	9e-111	95.08	GO:0000041 GO:0006826 GO:0010106 GO:0010167 GO:0010359 GO:0015706 GO:0016132 GO:0055114	brassinosteroid biosynthetic process; cellular response to iron ion starvation; iron ion transport; nitrate transport; oxidation-reduction process; regulation of anion channel activity; response to nitrate; transition metal ion transport	GO:0000166 GO:0008270 GO:0016491	nucleotide binding; oxidoreductase activity; zinc ion binding	GO:0005737 GO:0005829	cytoplasm; cytosol	PF00107 PF08240	Zinc-binding dehydrogenase; Alcohol dehydrogenase GroES-like domain	PTHR11695	ALCOHOL DEHYDROGENASE RELATED	KOG0022	Alcohol_dehydrogenase,_class_III
Glyma.12G015400	g2,g4,g8	3	2	1					Leaf_JO_TA, Root_ML_30M, Root_LA_2DC	3	376	UniRef100_UPI00019AA92F PREDICTED: uncharacterized LOC100500200 n=1 Tax=Glycine max RepID=UPI00019AA92F	0	100	UniRef100_UPI0002438AEB alcohol dehydrogenase-like n=1 Tax=Glycine max RepID=UPI0002438AEB	0	100	AT1G22440.1|Symbols:|Zinc-binding alcohol dehydrogenase family protein|chr1:7922560-7924759 FORWARD LENGTH=386	9e-111	95.08	GO:0000041 GO:0006826 GO:0010106 GO:0010167 GO:0010359 GO:0015706 GO:0016132 GO:0055114	brassinosteroid biosynthetic process; cellular response to iron ion starvation; iron ion transport; nitrate transport; oxidation-reduction process; regulation of anion channel activity; response to nitrate; transition metal ion transport	GO:0000166 GO:0008270 GO:0016491	nucleotide binding; oxidoreductase activity; zinc ion binding	GO:0005737 GO:0005829	cytoplasm; cytosol	PF00107 PF08240	Zinc-binding dehydrogenase; Alcohol dehydrogenase GroES-like domain	PTHR11695	ALCOHOL DEHYDROGENASE RELATED	KOG0022	Alcohol_dehydrogenase,_class_III
Glyma.13G024100	g1,g8,g16	3	3	0					Root_JO_TD, Root_JO_TA, Root_ML_30M	3	270	UniRef100_I1LXR9 Uncharacterized protein n=2 Tax=Phaseoleae RepID=I1LXR9_SOYBN	5e-109	99.36	UniRef100_B2KZF9 Senescence-associated protein n=1 Tax=Picea abies RepID=B2KZF9_PICAB	6e-93	99.36	NA	NA	NA	NA	NA	NA	NA	NA	NA	NA	NA	NA	NA	NA	NA
Glyma.17G261500	g1,g2,g8	3	3	0					Leaf_ML_120M, Root_JO_TD, Root_JO_TA	3	542	UniRef100_I1MY65 Uncharacterized protein n=1 Tax=Glycine max RepID=I1MY65_SOYBN	0	100	UniRef100_B9GQ47 Multi-copper oxidase type 1 family protein n=1 Tax=Populus trichocarpa RepID=B9GQ47_POPTR	0	98.9	AT1G76160.1|Symbols:sks5|SKU5 similar 5|chr1:28578211-28581020 REVERSE LENGTH=541	0	99.82	GO:0016126 GO:0052541 GO:0052546 GO:0055114	cell wall pectin metabolic process; oxidation-reduction process; plant-type cell wall cellulose metabolic process; sterol biosynthetic process	GO:0005507 GO:0016491	copper ion binding; oxidoreductase activity	GO:0005576 GO:0005618 GO:0009505 GO:0009506 GO:0048046	apoplast; cell wall; extracellular region; plant-type cell wall; plasmodesma	PF00394 PF07731 PF07732	Multicopper oxidase; Multicopper oxidase; Multicopper oxidase	PTHR11709	MULTI-COPPER OXIDASE	KOG1263	Multicopper_oxidases
Glyma.18G151900	g1,g2,g8	3	3	0					Leaf_ML_120M, Leaf_JO_TA, Root_JO_TD	3	185	UniRef100_I1N1R8 Uncharacterized protein n=1 Tax=Glycine max RepID=I1N1R8_SOYBN	6e-133	100	UniRef100_G7KZ44 Eukaryotic translation initiation factor 3 subunit A n=1 Tax=Medicago truncatula RepID=G7KZ44_MEDTR	1e-62	73.51	AT3G07460.1|Symbols:|Protein of unknown function, DUF538|chr3:2384837-2385617 REVERSE LENGTH=177	1e-44	85.31	GO:0008150	biological process	GO:0003674	molecular function	GO:0005576 GO:0005773	extracellular region; vacuole	PF04398	Protein of unknown function, DUF538	NA	NA	NA	NA
Glyma.20G145800	g1,g2,g8	3	3	0					Leaf_ML_6H, Leaf_ML_120M, Leaf_JO_TA	3	731	UniRef100_K7N3H6 Uncharacterized protein n=1 Tax=Glycine max RepID=K7N3H6_SOYBN	0	100	UniRef100_C0M0P3 With no lysine kinase n=1 Tax=Glycine max RepID=C0M0P3_SOYBN	0	111.96	AT3G04910.1|Symbols:WNK1, ZIK4, ATWNK1|with no lysine (K) kinase 1|chr3:1355084-1358057 FORWARD LENGTH=700	0	104.14	GO:0006468 GO:0007623	circadian rhythm; protein phosphorylation	GO:0004672 GO:0004674 GO:0004713 GO:0005524 GO:0016301 GO:0016772	ATP binding; kinase activity; protein kinase activity; protein serine/threonine kinase activity; protein tyrosine kinase activity; transferase activity, transferring phosphorus-containing groups	GO:0005634 GO:0016020	membrane; nucleus	PF00069	Protein kinase domain	PTHR13902	SERINE/THREONINE-PROTEIN KINASE WNK (WITH NO LYSINE)-RELATED	KOG0584	Serine/threonine_protein_kinase
Glyma.20G195900	g1,g2,g8	3	3	0	AP2-EREBP				Leaf_ML_120M, Root_JO_TA, Leaf_LA_10DC	3	200	UniRef100_C6SY34 Uncharacterized protein n=1 Tax=Glycine max RepID=C6SY34_SOYBN	6e-147	100	UniRef100_G7I303 Ethylene-responsive transcription factor n=1 Tax=Medicago truncatula RepID=G7I303_MEDTR	1e-68	97.97	AT5G07580.1|Symbols:|Integrase-type DNA-binding superfamily protein|chr5:2399525-2400349 FORWARD LENGTH=274	2e-38	29.2	GO:0006355 GO:0009873	ethylene mediated signaling pathway; regulation of transcription, DNA-dependent	GO:0003677 GO:0003700	DNA binding; sequence-specific DNA binding transcription factor activity	GO:0005634	nucleus	PF00847	AP2 domain	NA	NA	NA	NA
Glyma.U030300	g1,g2,g4	3	2	1					Root_JO_TD, Root_JO_TA, Root_ML_30M	3	186	UniRef100_K7M5Q7 Uncharacterized protein n=1 Tax=Glycine max RepID=K7M5Q7_SOYBN	9e-133	100	NA	NA	NA	AT4G33800.1|Symbols:|unknown protein; Has 30201 Blast hits to 17322 proteins in 780 species: Archae - 12; Bacteria - 1396; Metazoa - 17338; Fungi - 3422; Plants - 5037; Viruses - 0; Other Eukaryotes - 2996 (source: NCBI BLink).|chr4:16210404-16211307 REVERSE LENGTH=170	3e-15	90.59	GO:0008150	biological process	GO:0003674	molecular function	GO:0005634	nucleus	NA	NA	NA	NA	NA	NA
Glyma.01G004600	g1,g2,g4	3	2	1					Root_JO_TD, Root_JO_TA	2	66	UniRef100_C6SXX1 Putative uncharacterized protein n=2 Tax=Glycine max RepID=C6SXX1_SOYBN	2e-35	100	UniRef100_Q9M373 Arabinogalactan peptide 20 n=1 Tax=Arabidopsis thaliana RepID=AGP20_ARATH	5e-13	82.43	AT3G61640.1|Symbols:AGP20, AtAGP20|arabinogalactan protein 20|chr3:22810283-22810629 REVERSE LENGTH=74	5e-16	82.43	GO:0008150 GO:0009612	biological process; response to mechanical stimulus	NA	NA	GO:0005886 GO:0031225	anchored to membrane; plasma membrane	PF06376	Protein of unknown function (DUF1070)	NA	NA	NA	NA
Glyma.01G035100	g1,g2,g8	3	3	0					Leaf_ML_120M, Leaf_JO_TA	2	272	UniRef100_C6TIA6 Uncharacterized protein n=2 Tax=Glycine max RepID=C6TIA6_SOYBN	0	100	UniRef100_G7K2U6 Sterol 4-alpha-methyl-oxidase n=1 Tax=Medicago truncatula RepID=G7K2U6_MEDTR	0	100	AT1G07420.1|Symbols:ATSMO2, SMO2-1|sterol 4-alpha-methyl-oxidase 2-1|chr1:2277910-2280033 FORWARD LENGTH=266	2e-168	98.12	GO:0006333 GO:0006633 GO:0016126 GO:0046520 GO:0055114	chromatin assembly or disassembly; fatty acid biosynthetic process; oxidation-reduction process; sphingoid biosynthetic process; sterol biosynthetic process	GO:0000254 GO:0005506 GO:0016491 GO:0080065	4-alpha-methyl-delta7-sterol-4alpha-methyl oxidase activity; C-4 methylsterol oxidase activity; iron ion binding; oxidoreductase activity	GO:0009941	chloroplast envelope	PF04116	Fatty acid hydroxylase superfamily	PTHR11863	STEROL DESATURASE	KOG0873	C-4_sterol_methyl_oxidase
Glyma.01G097900	g1,g2,g8	3	3	0					Leaf_ML_120M, Leaf_JO_TA	2	649	UniRef100_I1J6W3 Uncharacterized protein n=1 Tax=Glycine max RepID=I1J6W3_SOYBN	0	100	UniRef100_G7LHS8 Zinc finger protein n=1 Tax=Medicago truncatula RepID=G7LHS8_MEDTR	0	106.06	AT2G22680.1|Symbols:|Zinc finger (C3HC4-type RING finger) family protein|chr2:9645433-9647484 FORWARD LENGTH=683	1e-147	94.88	GO:0009062 GO:0009690 GO:0016132	brassinosteroid biosynthetic process; cytokinin metabolic process; fatty acid catabolic process	GO:0004842 GO:0008270	ubiquitin-protein ligase activity; zinc ion binding	GO:0005576	extracellular region	PF00097 PF00092	Zinc finger, C3HC4 type (RING finger); von Willebrand factor type A domain	PTHR11210	RING BOX	KOG0320	Predicted_E3_ubiquitin_ligase
Glyma.03G099800	g1,g2,g8	3	3	0					Root_ML_60M, Root_ML_30M	2	1568	UniRef100_K7KE45 Uncharacterized protein n=3 Tax=Glycine max RepID=K7KE45_SOYBN	0	72.68	UniRef100_Q7XP97 OSJNBa0060B20.14 protein n=1 Tax=Oryza sativa subsp. japonica RepID=Q7XP97_ORYSJ	2e-139	21.91	NA	NA	NA	NA	NA	NA	NA	NA	NA	NA	NA	NA	NA	NA	NA
Glyma.03G218600	g1,g2,g8	3	3	0	TPR				Leaf_ML_6H, Leaf_JO_TA	2	571	UniRef100_I1JQQ9 Uncharacterized protein n=1 Tax=Glycine max RepID=I1JQQ9_SOYBN	0	100	UniRef100_B9GSH4 DNAJ heat shock N-terminal domain-containing family protein n=1 Tax=Populus trichocarpa RepID=B9GSH4_POPTR	0	100.71	AT4G02100.1|Symbols:|Heat shock protein DnaJ with tetratricopeptide repeat|chr4:930228-932049 FORWARD LENGTH=546	0	102.38	GO:0006457	protein folding	GO:0031072	heat shock protein binding	GO:0005634	nucleus	PF00226	DnaJ domain	PTHR22904	TPR REPEAT CONTAINING PROTEIN	NA	NA
Glyma.04G107900	g1,g2,g8	3	3	0					Leaf_ML_120M, Leaf_JO_TA	2	168	UniRef100_I1JLY5 Uncharacterized protein n=1 Tax=Glycine max RepID=I1JLY5_SOYBN	2e-116	100	UniRef100_T1ULT1 Universal stress protein n=1 Tax=Solanum torvum RepID=T1ULT1_9SOLN	7e-85	96.34	AT3G53990.1|Symbols:|Adenine nucleotide alpha hydrolases-like superfamily protein|chr3:19989658-19991019 REVERSE LENGTH=160	2e-87	99.38	GO:0009409	response to cold	GO:0003674	molecular function	GO:0005737 GO:0005886 GO:0009506	cytoplasm; plasma membrane; plasmodesma	PF00582	Universal stress protein family	NA	NA	NA	NA
Glyma.04G161000	g1,g2,g8	3	3	0					Leaf_JO_TA, Root_JO_TA	2	1102	UniRef100_K7KKG4 Uncharacterized protein n=1 Tax=Glycine max RepID=K7KKG4_SOYBN	0	100	NA	NA	NA	AT1G74160.1|Symbols:|unknown protein; BEST Arabidopsis thaliana protein match is: unknown protein (TAIR:AT1G18620.1); Has 3407 Blast hits to 2217 proteins in 314 species: Archae - 0; Bacteria - 264; Metazoa - 1296; Fungi - 318; Plants - 346; Viruses - 34; Other Eukaryotes - 1149 (source: NCBI BLink).|chr1:27887164-27891151 FORWARD LENGTH=1025	0	107.32	GO:0008150 GO:0010075	biological process; regulation of meristem growth	GO:0003674	molecular function	GO:0005634 GO:0009506	nucleus; plasmodesma	NA	NA	NA	NA	NA	NA
Glyma.04G219000	g1,g2,g8	3	3	0					Leaf_ML_120M, Leaf_JO_TA	2	101	UniRef100_I1JY80 Uncharacterized protein n=1 Tax=Glycine max RepID=I1JY80_SOYBN	2e-68	100	UniRef100_Q9FIB1 Emb|CAB61744.1 n=1 Tax=Arabidopsis thaliana RepID=Q9FIB1_ARATH	2e-26	82.88	AT5G09960.1|Symbols:|FUNCTIONS IN: molecular_function unknown; INVOLVED IN: biological_process unknown; LOCATED IN: plasma membrane; EXPRESSED IN: 22 plant structures; EXPRESSED DURING: 13 growth stages; CONTAINS InterPro DOMAIN/s: RPM1-interacting protein 4, defence response (InterPro:IPR008700); BEST Arabidopsis thaliana protein match is: unknown protein (TAIR:AT5G64850.1); Has 30201 Blast hits…	2e-30	83.04	GO:0006661 GO:0008150	biological process; phosphatidylinositol biosynthetic process	GO:0003674	molecular function	GO:0005634 GO:0005886	nucleus; plasma membrane	PF05627	Cleavage site for pathogenic type III effector avirulence factor Avr	NA	NA	NA	NA
Glyma.05G045100	g2,g4,g6	3	1	2					Leaf_JO_TA, Root_JO_TD	2	174	UniRef100_K7KMV3 Uncharacterized protein n=1 Tax=Glycine max RepID=K7KMV3_SOYBN	8e-121	100	NA	NA	NA	AT3G48490.1|Symbols:|unknown protein; Has 16 Blast hits to 16 proteins in 7 species: Archae - 0; Bacteria - 0; Metazoa - 0; Fungi - 1; Plants - 15; Viruses - 0; Other Eukaryotes - 0 (source: NCBI BLink).|chr3:17961338-17961800 FORWARD LENGTH=120	8e-10	105.83	GO:0008150	biological process	GO:0003674	molecular function	GO:0005634	nucleus	NA	NA	NA	NA	NA	NA
Glyma.05G138700	g1,g2,g8	3	3	0					Leaf_ML_120M, Leaf_JO_TA	2	339	UniRef100_I1K3C9 Uncharacterized protein n=1 Tax=Glycine max RepID=I1K3C9_SOYBN	0	100	UniRef100_T2DNL8 Xyloglucan endotransglucosylase/hydrolase protein 28-like protein n=1 Tax=Phaseolus vulgaris RepID=T2DNL8_PHAVU	0	100	AT1G14720.1|Symbols:XTR2, EXGT-A2, ATXTH28, XTH28|xyloglucan endotransglucosylase/hydrolase 28|chr1:5066806-5068466 REVERSE LENGTH=332	7e-164	97.89	GO:0005975 GO:0006073 GO:0010154 GO:0080086	carbohydrate metabolic process; cellular glucan metabolic process; fruit development; stamen filament development	GO:0004553 GO:0016762 GO:0016798	hydrolase activity, acting on glycosyl bonds; hydrolase activity, hydrolyzing O-glycosyl compounds; xyloglucan:xyloglucosyl transferase activity	GO:0005576 GO:0005618 GO:0048046	apoplast; cell wall; extracellular region	PF00722 PF06955	Glycosyl hydrolases family 16; Xyloglucan endo-transglycosylase (XET) C-terminus	NA	NA	NA	NA
Glyma.05G224500	g1,g2,g4	3	2	1					Leaf_JO_TA, Root_JO_TA	2	313	UniRef100_I1K615 Uncharacterized protein n=1 Tax=Glycine max RepID=I1K615_SOYBN	0	100	UniRef100_G7LJN9 Inositol oxygenase n=2 Tax=Medicago truncatula RepID=G7LJN9_MEDTR	0	98.73	AT4G26260.2|Symbols:MIOX4|myo-inositol oxygenase 4|chr4:13297939-13300146 FORWARD LENGTH=318	0	98.11	GO:0006949 GO:0019310 GO:0019853 GO:0055114	L-ascorbic acid biosynthetic process; inositol catabolic process; oxidation-reduction process; syncytium formation	GO:0005506 GO:0050113	inositol oxygenase activity; iron ion binding	GO:0005737	cytoplasm	PF05153	Family of unknown function (DUF706)	PTHR12588	MYOINOSITOL OXYGENASE	KOG1573	Aldehyde_reductase
Glyma.06G025400	g1,g2,g8	3	3	0					Leaf_ML_120M, Leaf_JO_TA	2	1081	UniRef100_K7KSN8 Uncharacterized protein n=2 Tax=Glycine max RepID=K7KSN8_SOYBN	0	100	UniRef100_Q0WSY2 Filament-like plant protein 4 n=1 Tax=Arabidopsis thaliana RepID=FPP4_ARATH	0	109.67	AT1G19835.2|Symbols:|Plant protein of unknown function (DUF869)|chr1:6856212-6859513 REVERSE LENGTH=982	0	109.67	GO:0008150	biological process	GO:0003674	molecular function	GO:0005737 GO:0005886	cytoplasm; plasma membrane	PF05911	Plant protein of unknown function (DUF869)	NA	NA	NA	NA
Glyma.07G121000	g1,g2,g8	3	3	0					Leaf_ML_120M, Root_ML_30M	2	237	UniRef100_I1KJD9 Uncharacterized protein n=1 Tax=Glycine max RepID=I1KJD9_SOYBN	8e-173	100	UniRef100_U5FNX0 Uridylate kinase family protein n=2 Tax=Populus trichocarpa RepID=U5FNX0_POPTR	8e-122	95.48	AT5G26667.3|Symbols:PYR6|P-loop containing nucleoside triphosphate hydrolases superfamily protein|chr5:9276659-9278091 FORWARD LENGTH=202	6e-122	101.98	GO:0006139 GO:0009173 GO:0046939	nucleobase-containing compound metabolic process; nucleotide phosphorylation; pyrimidine ribonucleoside monophosphate metabolic process	GO:0004127 GO:0005524 GO:0009041 GO:0016776 GO:0019201 GO:0019205	ATP binding; cytidylate kinase activity; nucleobase-containing compound kinase activity; nucleotide kinase activity; phosphotransferase activity, phosphate group as acceptor; uridylate kinase activity	GO:0005737 GO:0005829 GO:0048046	apoplast; cytoplasm; cytosol	PF00406	Adenylate kinase	PTHR23359	NUCLEOTIDE KINASE	KOG3079	Uridylate_kinase/adenylate_kinase
Glyma.07G127200	g1,g2,g8	3	3	0					Root_JO_TD, Root_JO_TA	2	64	UniRef100_K7L1E2 Uncharacterized protein n=1 Tax=Glycine max RepID=K7L1E2_SOYBN	5e-34	53.39	UniRef100_Q9M373 Arabinogalactan peptide 20 n=1 Tax=Arabidopsis thaliana RepID=AGP20_ARATH	9e-13	79.73	AT3G61640.1|Symbols:AGP20, AtAGP20|arabinogalactan protein 20|chr3:22810283-22810629 REVERSE LENGTH=74	1e-15	79.73	GO:0008150 GO:0009612	biological process; response to mechanical stimulus	NA	NA	GO:0005886 GO:0031225	anchored to membrane; plasma membrane	PF06376	Protein of unknown function (DUF1070)	NA	NA	NA	NA
Glyma.07G188900	g1,g2,g8	3	3	0					Root_JO_TD, Root_JO_TA	2	256	UniRef100_I1KLC0 Uncharacterized protein n=1 Tax=Glycine max RepID=I1KLC0_SOYBN	0	100	NA	NA	NA	AT1G11380.1|Symbols:|PLAC8 family protein|chr1:3832695-3833921 FORWARD LENGTH=254	4e-93	86.61	GO:0008150	biological process	GO:0003674	molecular function	GO:0005886	plasma membrane	PF04749	PLAC8 family	NA	NA	NA	NA
Glyma.07G209200	g1,g2,g8	3	3	0					Root_JO_TD, Root_ML_30M	2	56	UniRef100_K7L2Y5 Uncharacterized protein n=1 Tax=Glycine max RepID=K7L2Y5_SOYBN	1e-30	100	NA	NA	NA	NA	NA	NA	NA	NA	NA	NA	NA	NA	NA	NA	NA	NA	NA	NA
Glyma.07G258100	g1,g4,g8	3	2	1					Root_JO_TD, Root_JO_TA	2	109	UniRef100_I1KNA4 Uncharacterized protein n=1 Tax=Glycine max RepID=I1KNA4_SOYBN	2e-72	100	NA	NA	NA	AT3G06070.1|Symbols:|unknown protein; BEST Arabidopsis thaliana protein match is: unknown protein (TAIR:AT5G19190.1); Has 33 Blast hits to 33 proteins in 12 species: Archae - 0; Bacteria - 0; Metazoa - 1; Fungi - 0; Plants - 32; Viruses - 0; Other Eukaryotes - 0 (source: NCBI BLink).|chr3:1831305-1831846 REVERSE LENGTH=151	3e-17	47.02	GO:0008150	biological process	GO:0003674	molecular function	GO:0005575	cellular component	NA	NA	NA	NA	NA	NA
Glyma.08G071100	g1,g2,g4	3	2	1					Leaf_ML_120M, Leaf_LA_10DC	2	700	UniRef100_I1KR15 Uncharacterized protein n=1 Tax=Glycine max RepID=I1KR15_SOYBN	0	100	UniRef100_G7JCQ7 White-brown-complex ABC transporter family n=1 Tax=Medicago truncatula RepID=G7JCQ7_MEDTR	0	95.11	AT1G17840.1|Symbols:WBC11, ABCG11, DSO, COF1, ATWBC11|white-brown complex homolog protein 11|chr1:6142870-6145894 FORWARD LENGTH=703	0	87.06	GO:0009611 GO:0009651 GO:0009737 GO:0015908 GO:0080051	cutin transport; fatty acid transport; response to abscisic acid stimulus; response to salt stress; response to wounding	GO:0000166 GO:0005524 GO:0015245 GO:0016887 GO:0017111 GO:0042626	ATP binding; ATPase activity; ATPase activity, coupled to transmembrane movement of substances; fatty acid transporter activity; nucleoside-triphosphatase activity; nucleotide binding	GO:0005886 GO:0009897 GO:0016020	external side of plasma membrane; membrane; plasma membrane	PF01061 PF00005	ABC-2 type transporter; ABC transporter	PTHR19241	ATP-BINDING CASSETTE TRANSPORTER	KOG0061	Transporter,_ABC_superfamily_(Breast_cancer_resistance_protein)
Glyma.08G199800	g1,g2,g4	3	2	1					Leaf_JO_TD, Root_ML_30M	2	459	UniRef100_I1KV07 Uncharacterized protein n=1 Tax=Glycine max RepID=I1KV07_SOYBN	0	100	UniRef100_G7KHY6 6-phosphofructokinase n=1 Tax=Medicago truncatula RepID=G7KHY6_MEDTR	0	89.7	AT4G26270.1|Symbols:PFK3|phosphofructokinase 3|chr4:13301094-13304030 REVERSE LENGTH=489	0	92.84	GO:0006096 GO:0010053	glycolysis; root epidermal cell differentiation	GO:0003872 GO:0005524	6-phosphofructokinase activity; ATP binding	GO:0005737 GO:0005829 GO:0005945	6-phosphofructokinase complex; cytoplasm; cytosol	PF00365	Phosphofructokinase	PTHR13697	PHOSPHOFRUCTOKINASE	KOG2440	Pyrophosphate-dependent_phosphofructo-1-kinase
Glyma.08G351900	g1,g2,g4	3	2	1					Root_JO_TD, Root_JO_TA	2	671	UniRef100_I1KZ74 Uncharacterized protein n=1 Tax=Glycine max RepID=I1KZ74_SOYBN	0	100	UniRef100_G7JKB4 1-aminocyclopropane-1-carboxylate oxidase-like protein n=1 Tax=Medicago truncatula RepID=G7JKB4_MEDTR	0	101.61	AT5G59540.1|Symbols:|2-oxoglutarate (2OG) and Fe(II)-dependent oxygenase superfamily protein|chr5:23996293-23997576 REVERSE LENGTH=366	3e-135	99.18	GO:0010167 GO:0015706 GO:0055114	nitrate transport; oxidation-reduction process; response to nitrate	GO:0016491 GO:0016706	oxidoreductase activity; oxidoreductase activity, acting on paired donors, with incorporation or reduction of molecular oxygen, 2-oxoglutarate as one donor, and incorporation of one atom each of oxygen into both donors	GO:0005737	cytoplasm	PF03171	2OG-Fe(II) oxygenase superfamily	PTHR10209	OXIDOREDUCTASE, 2OG-FE(II) OXYGENASE FAMILY PROTEIN	KOG0143	Iron/ascorbate_family_oxidoreductases
Glyma.09G007200	g1,g2,g8	3	3	0					Leaf_ML_120M, Root_JO_TD	2	712	UniRef100_I1KZV9 Uncharacterized protein n=1 Tax=Glycine max RepID=I1KZV9_SOYBN	0	100	UniRef100_D7ME76 Kinase n=1 Tax=Arabidopsis lyrata subsp. lyrata RepID=D7ME76_ARALL	0	100.85	AT4G22130.1|Symbols:SRF8|STRUBBELIG-receptor family 8|chr4:11723733-11727331 FORWARD LENGTH=703	0	100.85	GO:0006468 GO:0009624 GO:0010075 GO:0048653	anther development; protein phosphorylation; regulation of meristem growth; response to nematode	GO:0004672 GO:0004713 GO:0005524 GO:0016301 GO:0016772	ATP binding; kinase activity; protein kinase activity; protein tyrosine kinase activity; transferase activity, transferring phosphorus-containing groups	GO:0005576 GO:0005886	extracellular region; plasma membrane	PF00560 PF00069 PF08263	Leucine Rich Repeat; Protein kinase domain; Leucine rich repeat N-terminal domain	PTHR24420	LEUCINE-RICH REPEAT RECEPTOR-LIKE PROTEIN KINASE	KOG1187	Serine/threonine_protein_kinase
Glyma.12G100700	g1,g4,g8	3	2	1					Root_JO_TD, Root_LA_2DC	2	114	UniRef100_C6TAW9 Uncharacterized protein n=1 Tax=Glycine max RepID=C6TAW9_SOYBN	1e-77	100	UniRef100_H6VUT5 Eukaryotic translation initiation factor n=1 Tax=Ammopiptanthus mongolicus RepID=H6VUT5_9FABA	4e-75	100	AT4G27130.1|Symbols:|Translation initiation factor SUI1 family protein|chr4:13604814-13605525 REVERSE LENGTH=113	2e-73	100	GO:0006413 GO:0006944 GO:0048193	Golgi vesicle transport; cellular membrane fusion; translational initiation	GO:0003743	translation initiation factor activity	GO:0005737	cytoplasm	PF01253	Translation initiation factor SUI1	PTHR10388	EUKARYOTIC TRANSLATION INITIATION FACTOR SUI1	KOG1770	Translation_initiation_factor_1_(eIF-1/SUI1)
Glyma.13G018000	g1,g8,g16	3	3	0					Root_JO_TD, Root_ML_30M	2	1161	UniRef100_G7K0E3 Putative uncharacterized protein n=1 Tax=Medicago truncatula RepID=G7K0E3_MEDTR	0	86.76	UniRef100_G7K0E0 Tar1p n=1 Tax=Medicago truncatula RepID=G7K0E0_MEDTR	0	77.58	NA	NA	NA	NA	NA	NA	NA	NA	NA	NA	NA	NA	NA	NA	NA
Glyma.14G125300	g1,g2,g4	3	2	1					Root_ML_60M, Root_ML_30M	2	464	UniRef100_I1M9K4 Uncharacterized protein n=1 Tax=Glycine max RepID=I1M9K4_SOYBN	0	98.31	UniRef100_I1LGS5 Acyl-coenzyme A oxidase n=1 Tax=Glycine max RepID=I1LGS5_SOYBN	0	69.77	AT2G35690.1|Symbols:ACX5|acyl-CoA oxidase 5|chr2:14999962-15002892 FORWARD LENGTH=664	0	69.73	GO:0001676 GO:0002213 GO:0006631 GO:0006633 GO:0006635 GO:0008152 GO:0009555 GO:0009695 GO:0055114	defense response to insect; fatty acid beta-oxidation; fatty acid biosynthetic process; fatty acid metabolic process; jasmonic acid biosynthetic process; long-chain fatty acid metabolic process; metabolic process; oxidation-reduction process; pollen development	GO:0003995 GO:0003997 GO:0016627 GO:0050660	acyl-CoA dehydrogenase activity; acyl-CoA oxidase activity; flavin adenine dinucleotide binding; oxidoreductase activity, acting on the CH-CH group of donors	GO:0005777	peroxisome	PF02770	Acyl-CoA dehydrogenase, middle domain	PTHR10909	ELECTRON TRANSPORT OXIDOREDUCTASE	NA	NA
Glyma.14G212100	g1,g2,g4	3	2	1					Leaf_ML_120M, Leaf_JO_TA	2	942	UniRef100_C6ZRR4 NAK-type protein kinase n=1 Tax=Glycine max RepID=C6ZRR4_SOYBN	0	100	UniRef100_C6ZRR4 NAK-type protein kinase n=1 Tax=Glycine max RepID=C6ZRR4_SOYBN	0	100	AT1G66150.1|Symbols:TMK1|transmembrane kinase 1|chr1:24631503-24634415 FORWARD LENGTH=942	0	97.24	GO:0006468 GO:0007165	protein phosphorylation; signal transduction	GO:0004672 GO:0004674 GO:0004675 GO:0005524 GO:0016772	ATP binding; protein kinase activity; protein serine/threonine kinase activity; transferase activity, transferring phosphorus-containing groups; transmembrane receptor protein serine/threonine kinase activity	GO:0005576 GO:0005886	extracellular region; plasma membrane	PF00069 PF08263	Protein kinase domain; Leucine rich repeat N-terminal domain	PTHR24420	LEUCINE-RICH REPEAT RECEPTOR-LIKE PROTEIN KINASE	KOG1187	Serine/threonine_protein_kinase
Glyma.16G113000	g1,g4,g8	3	2	1					Root_JO_TD, Root_JO_TA	2	588	UniRef100_K7MGN5 Uncharacterized protein n=1 Tax=Glycine max RepID=K7MGN5_SOYBN	0	100	UniRef100_E0X6S2 3-hydroxy-3-methylglutaryl-coenzyme A reductase n=1 Tax=Glycyrrhiza uralensis RepID=E0X6S2_GLYUR	0	99.66	AT1G76490.1|Symbols:HMG1, HMGR1, AtHMGR1|hydroxy methylglutaryl CoA reductase 1|chr1:28695801-28698206 FORWARD LENGTH=642	0	90.81	GO:0006816 GO:0007030 GO:0007033 GO:0008299 GO:0009611 GO:0009651 GO:0009805 GO:0015936 GO:0016126 GO:0019287 GO:0055114 GO:0060964	Golgi organization; calcium ion transport; coenzyme A metabolic process; coumarin biosynthetic process; isopentenyl diphosphate biosynthetic process, mevalonate pathway; isoprenoid biosynthetic process; oxidation-reduction process; regulation of gene silencing by miRNA; response to salt stress; response to wounding; sterol biosynthetic process; vacuole organization	GO:0004420 GO:0005515 GO:0016616 GO:0042282 GO:0050661 GO:0050662	NADP binding; coenzyme binding; hydroxymethylglutaryl-CoA reductase (NADPH) activity; hydroxymethylglutaryl-CoA reductase activity; oxidoreductase activity, acting on the CH-OH group of donors, NAD or NADP as acceptor; protein binding	GO:0005783 GO:0005789 GO:0016020 GO:0016021	endoplasmic reticulum; endoplasmic reticulum membrane; integral to membrane; membrane	PF00368	Hydroxymethylglutaryl-coenzyme A reductase	PTHR10572	3-HYDROXY-3-METHYLGLUTARYL-COENZYME A REDUCTASE	KOG2480	3-hydroxy-3-methylglutaryl-CoA_(HMG-CoA)_reductase
Glyma.20G142100	g1,g2,g8	3	3	0					Leaf_ML_120M, Root_JO_TD	2	157	UniRef100_I1NGA7 Uncharacterized protein n=1 Tax=Glycine max RepID=I1NGA7_SOYBN	2e-108	100	UniRef100_B9H1G0 ROP-INTERACTIVE CRIB MOTIF-CONTAINING protein 10 n=1 Tax=Populus trichocarpa RepID=B9H1G0_POPTR	7e-39	70.06	AT2G33460.1|Symbols:RIC1|ROP-interactive CRIB motif-containing protein 1|chr2:14174590-14175561 REVERSE LENGTH=224	1e-26	62.5	GO:0000226 GO:0000902 GO:0009827 GO:0009860 GO:0010215 GO:0031122	cell morphogenesis; cellulose microfibril organization; cytoplasmic microtubule organization; microtubule cytoskeleton organization; plant-type cell wall modification; pollen tube growth	GO:0005515	protein binding	GO:0010005 GO:0016324	apical plasma membrane; cortical microtubule, transverse to long axis	PF00786	P21-Rho-binding domain	NA	NA	NA	NA
Glyma.01G015400	g1,g2,g4	3	2	1					Root_JO_TD	1	129	UniRef100_I1J4S8 Uncharacterized protein n=1 Tax=Glycine max RepID=I1J4S8_SOYBN	4e-84	100	UniRef100_A3AX00 OSJNBa0009P12.33 protein n=4 Tax=Oryza RepID=A3AX00_ORYSJ	7e-08	102.7	AT2G35470.1|Symbols:|unknown protein; Has 25 Blast hits to 25 proteins in 8 species: Archae - 0; Bacteria - 0; Metazoa - 0; Fungi - 0; Plants - 25; Viruses - 0; Other Eukaryotes - 0 (source: NCBI BLink).|chr2:14909014-14909720 REVERSE LENGTH=167	9e-19	61.68	GO:0008150	biological process	GO:0003674	molecular function	GO:0005739	mitochondrion	NA	NA	NA	NA	NA	NA
Glyma.02G242800	g1,g2,g4	3	2	1					Leaf_ML_120M	1	278	UniRef100_K7KAI3 Uncharacterized protein n=1 Tax=Glycine max RepID=K7KAI3_SOYBN	0	100	UniRef100_C6ZRR4 NAK-type protein kinase n=1 Tax=Glycine max RepID=C6ZRR4_SOYBN	0	29.44	AT1G66150.1|Symbols:TMK1|transmembrane kinase 1|chr1:24631503-24634415 FORWARD LENGTH=942	1e-164	29.41	GO:0006468 GO:0007165	protein phosphorylation; signal transduction	GO:0004672 GO:0004674 GO:0004675 GO:0005524 GO:0016772	ATP binding; protein kinase activity; protein serine/threonine kinase activity; transferase activity, transferring phosphorus-containing groups; transmembrane receptor protein serine/threonine kinase activity	GO:0005576 GO:0005886	extracellular region; plasma membrane	PF00069	Protein kinase domain	PTHR24420	LEUCINE-RICH REPEAT RECEPTOR-LIKE PROTEIN KINASE	NA	NA
Glyma.03G077100	g1,g2,g8	3	3	0					Leaf_JO_TA	1	113	UniRef100_I1JLR8 Uncharacterized protein n=1 Tax=Glycine max RepID=I1JLR8_SOYBN	2e-75	100	UniRef100_L7ZV30 DUF962 family protein n=1 Tax=Geobacillus sp. GHH01 RepID=L7ZV30_9BACI	7e-32	95.41	AT3G09085.1|Symbols:|Protein of unknown function (DUF962)|chr3:2782238-2782576 FORWARD LENGTH=112	8e-48	99.11	GO:0008150	biological process	GO:0003674	molecular function	GO:0005739	mitochondrion	PF06127	Protein of unknown function (DUF962)	NA	NA	NA	NA
Glyma.03G133800	g1,g2,g4	3	2	1					Root_JO_TD	1	399	UniRef100_K7KET0 Uncharacterized protein n=1 Tax=Glycine max RepID=K7KET0_SOYBN	0	94.76	UniRef100_G7KSM3 Glycerol-3-phosphate dehydrogenase n=1 Tax=Medicago truncatula RepID=G7KSM3_MEDTR	0	84.29	AT2G41540.3|Symbols:GPDHC1|6-phosphogluconate dehydrogenase family protein|chr2:17326801-17328654 FORWARD LENGTH=462	0	86.15	GO:0005975 GO:0006072 GO:0009413 GO:0046168 GO:0055114	carbohydrate metabolic process; glycerol-3-phosphate catabolic process; glycerol-3-phosphate metabolic process; oxidation-reduction process; response to flooding	GO:0000166 GO:0004367 GO:0016491 GO:0016614 GO:0016616 GO:0050662 GO:0051287	NAD binding; coenzyme binding; glycerol-3-phosphate dehydrogenase [NAD+] activity; nucleotide binding; oxidoreductase activity; oxidoreductase activity, acting on CH-OH group of donors; oxidoreductase activity, acting on the CH-OH group of donors, NAD or NADP as acceptor	GO:0005737 GO:0005829 GO:0009331	cytoplasm; cytosol; glycerol-3-phosphate dehydrogenase complex	PF07479 PF01210	NAD-dependent glycerol-3-phosphate dehydrogenase C-terminus; NAD-dependent glycerol-3-phosphate dehydrogenase N-terminus	PTHR11728	GLYCEROL-3-PHOSPHATE DEHYDROGENASE	KOG2711	Glycerol-3-phosphate_dehydrogenase/dihydroxyacetone_3-phosphate_reductase
Glyma.03G212600	g1,g2,g8	3	3	0					Root_ML_30M	1	82	UniRef100_K7KGA9 Uncharacterized protein n=1 Tax=Glycine max RepID=K7KGA9_SOYBN	2e-50	100	NA	NA	NA	NA	NA	NA	NA	NA	NA	NA	NA	NA	NA	NA	NA	NA	NA	NA
Glyma.03G212700	g1,g2,g8	3	3	0					Root_JO_TD	1	295	UniRef100_C6TMV9 Uncharacterized protein n=1 Tax=Glycine max RepID=C6TMV9_SOYBN	0	100	UniRef100_Q9ZTV0 5,10-methylenetetrahydrofolate dehydrogenase-5,10-methenyltetrahydrofolate cyclohydrolase n=1 Tax=Pisum sativum RepID=Q9ZTV0_PEA	0	100	AT3G12290.1|Symbols:|Amino acid dehydrogenase family protein|chr3:3919591-3921326 FORWARD LENGTH=299	2e-175	95.99	GO:0009396 GO:0019344 GO:0030244 GO:0048193 GO:0055114	Golgi vesicle transport; cellulose biosynthetic process; cysteine biosynthetic process; folic acid-containing compound biosynthetic process; oxidation-reduction process	GO:0000166 GO:0003824 GO:0004488	catalytic activity; methylenetetrahydrofolate dehydrogenase (NADP+) activity; nucleotide binding	GO:0005737 GO:0005829 GO:0009507	chloroplast; cytoplasm; cytosol	PF00763 PF02882	Tetrahydrofolate dehydrogenase/cyclohydrolase, catalytic domain; Tetrahydrofolate dehydrogenase/cyclohydrolase, NAD(P)-binding domain	PTHR10025	TETRAHYDROFOLATE DEHYDROGENASE/CYCLOHYDROLASE FAMILY MEMBER	KOG0089	Methylenetetrahydrofolate_dehydrogenase/methylenetetrahydrofolate_cyclohydrolase
Glyma.04G038100	g1,g2,g8	3	3	0					Leaf_JO_TA	1	297	UniRef100_I1JTI5 Uncharacterized protein n=1 Tax=Glycine max RepID=I1JTI5_SOYBN	0	100	UniRef100_G7I3N4 BRI1-KD interacting protein n=1 Tax=Medicago truncatula RepID=G7I3N4_MEDTR	3e-61	89.9	AT5G42750.1|Symbols:BKI1|BRI1 kinase inhibitor 1|chr5:17143028-17144041 REVERSE LENGTH=337	5e-35	85.76	GO:0010423	negative regulation of brassinosteroid biosynthetic process	GO:0005515 GO:0046982	protein binding; protein heterodimerization activity	GO:0005634 GO:0005829 GO:0005886	cytosol; nucleus; plasma membrane	NA	NA	NA	NA	NA	NA
Glyma.05G169300	g1,g2,g8	3	3	0					Leaf_JO_TA	1	310	UniRef100_I1K4B0 Uncharacterized protein n=1 Tax=Glycine max RepID=I1K4B0_SOYBN	0	100	UniRef100_G7L8W3 6-phosphogluconate dehydrogenase NAD-binding domain-containing protein n=1 Tax=Medicago truncatula RepID=G7L8W3_MEDTR	2e-169	82.26	AT1G71180.1|Symbols:|6-phosphogluconate dehydrogenase family protein|chr1:26832335-26833291 FORWARD LENGTH=318	2e-105	96.86	GO:0006098 GO:0055114	oxidation-reduction process; pentose-phosphate shunt	GO:0000166 GO:0004616 GO:0016491 GO:0016616 GO:0050662	coenzyme binding; nucleotide binding; oxidoreductase activity; oxidoreductase activity, acting on the CH-OH group of donors, NAD or NADP as acceptor; phosphogluconate dehydrogenase (decarboxylating) activity	GO:0005634	nucleus	PF03446	NAD binding domain of 6-phosphogluconate dehydrogenase	PTHR22981	3-HYDROXYISOBUTYRATE DEHYDROGENASE-RELATED	KOG0409	Predicted_dehydrogenase
Glyma.06G044600	g1,g2,g8	3	3	0					Leaf_ML_120M	1	389	UniRef100_I1K843 Uncharacterized protein n=1 Tax=Glycine max RepID=I1K843_SOYBN	0	100	UniRef100_G8A2A9 Progesterone 5-beta-reductase n=1 Tax=Medicago truncatula RepID=G8A2A9_MEDTR	0	99.74	AT4G24220.1|Symbols:VEP1, AWI31|NAD(P)-binding Rossmann-fold superfamily protein|chr4:12565219-12566474 FORWARD LENGTH=388	0	100	GO:0008202 GO:0009611 GO:0010051	response to wounding; steroid metabolic process; xylem and phloem pattern formation	GO:0000166 GO:0035671	enone reductase activity; nucleotide binding	GO:0005829	cytosol	NA	NA	PTHR10366	NAD DEPENDENT EPIMERASE/DEHYDRATASE	NA	NA
Glyma.07G125300	g1,g2,g8	3	3	0					Root_ML_30M	1	1166	UniRef100_K7L1D3 DNA-directed RNA polymerase n=1 Tax=Glycine max RepID=K7L1D3_SOYBN	0	100	UniRef100_K7L1D3 DNA-directed RNA polymerase n=1 Tax=Glycine max RepID=K7L1D3_SOYBN	0	100	AT5G45140.1|Symbols:NRPC2|nuclear RNA polymerase C2|chr5:18247416-18257713 REVERSE LENGTH=1161	0	98.02	GO:0006351 GO:0009560	embryo sac egg cell differentiation; transcription, DNA-dependent	GO:0003677 GO:0003899 GO:0032549	DNA-directed RNA polymerase activity; DNA binding; ribonucleoside binding	GO:0009507	chloroplast	PF04561 PF04565 PF04560 PF04567 PF04566 PF04563 PF00562	RNA polymerase Rpb2, domain 2; RNA polymerase Rpb2, domain 3; RNA polymerase Rpb2, domain 7; RNA polymerase Rpb2, domain 5; RNA polymerase Rpb2, domain 4; RNA polymerase beta subunit; RNA polymerase Rpb2, domain 6	PTHR20856	DNA-DIRECTED RNA POLYMERASE I SUBUNIT 2	KOG0215	RNA_polymerase_III,_second_largest_subunit
Glyma.07G126200	g1,g2,g4	3	2	1					Leaf_JO_TA	1	619	UniRef100_I1KJR9 Uncharacterized protein n=2 Tax=Glycine max RepID=I1KJR9_SOYBN	0	100	UniRef100_G7KHZ7 Gamma-glutamyltranspeptidase n=1 Tax=Medicago truncatula RepID=G7KHZ7_MEDTR	0	99.2	AT4G29210.1|Symbols:GGT3, GGT4|gamma-glutamyl transpeptidase 4|chr4:14400990-14403319 FORWARD LENGTH=637	0	87.76	GO:0006751 GO:0006805	glutathione catabolic process; xenobiotic metabolic process	GO:0003840 GO:0016756	gamma-glutamyltransferase activity; glutathione gamma-glutamylcysteinyltransferase activity	GO:0005773	vacuole	PF01019	Gamma-glutamyltranspeptidase	PTHR11686	GAMMA GLUTAMYL TRANSPEPTIDASES	KOG2410	Gamma-glutamyltransferase
Glyma.07G155500	g1,g2,g8	3	3	0					Leaf_ML_120M	1	179	UniRef100_I1KKJ7 Uncharacterized protein n=1 Tax=Glycine max RepID=I1KKJ7_SOYBN	3e-126	100	UniRef100_G7KT83 Abscisic acid receptor PYL4 n=1 Tax=Medicago truncatula RepID=G7KT83_MEDTR	3e-91	93.55	AT2G38310.1|Symbols:PYL4, RCAR10|PYR1-like 4|chr2:16050251-16050874 FORWARD LENGTH=207	2e-78	79.71	GO:0009738	abscisic acid mediated signaling pathway	GO:0004872 GO:0005515	protein binding; receptor activity	GO:0005634	nucleus	PF10604	Polyketide cyclase / dehydrase and lipid transport	NA	NA	NA	NA
Glyma.08G072400	g2,g4,g8	3	2	1					Leaf_JO_TA	1	938	UniRef100_I1KR29 Uncharacterized protein n=1 Tax=Glycine max RepID=I1KR29_SOYBN	0	100	UniRef100_UPI000193719B heavy metal ATPase, partial n=1 Tax=Populus trichocarpa RepID=UPI000193719B	0	99.31	AT4G33520.2|Symbols:PAA1, HMA6|P-type ATP-ase 1|chr4:16118993-16125849 FORWARD LENGTH=949	0	85.04	GO:0006754 GO:0006812 GO:0008152 GO:0009767 GO:0030001 GO:0035434 GO:0046034	ATP biosynthetic process; ATP metabolic process; cation transport; copper ion transmembrane transport; metabolic process; metal ion transport; photosynthetic electron transport chain	GO:0000166 GO:0003824 GO:0005375 GO:0005524 GO:0015662 GO:0043682 GO:0046872	ATP binding; ATPase activity, coupled to transmembrane movement of ions, phosphorylative mechanism; catalytic activity; copper-transporting ATPase activity; copper ion transmembrane transporter activity; metal ion binding; nucleotide binding	GO:0005886 GO:0009507 GO:0009536 GO:0009570 GO:0009941 GO:0016020 GO:0016021	chloroplast; chloroplast envelope; chloroplast stroma; integral to membrane; membrane; plasma membrane; plastid	PF00122 PF00403 PF00702	E1-E2 ATPase; Heavy-metal-associated domain; haloacid dehalogenase-like hydrolase	PTHR24093	FAMILY NOT NAMED	KOG0207	Cation_transport_ATPase
Glyma.08G093900	g1,g2,g8	3	3	0					Leaf_ML_120M	1	342	UniRef100_I1KRR6 Uncharacterized protein n=1 Tax=Glycine max RepID=I1KRR6_SOYBN	0	100	UniRef100_T2DNL8 Xyloglucan endotransglucosylase/hydrolase protein 28-like protein n=1 Tax=Phaseolus vulgaris RepID=T2DNL8_PHAVU	0	101.53	AT1G14720.1|Symbols:XTR2, EXGT-A2, ATXTH28, XTH28|xyloglucan endotransglucosylase/hydrolase 28|chr1:5066806-5068466 REVERSE LENGTH=332	4e-163	100	GO:0005975 GO:0006073 GO:0010154 GO:0080086	carbohydrate metabolic process; cellular glucan metabolic process; fruit development; stamen filament development	GO:0004553 GO:0016762 GO:0016798	hydrolase activity, acting on glycosyl bonds; hydrolase activity, hydrolyzing O-glycosyl compounds; xyloglucan:xyloglucosyl transferase activity	GO:0005576 GO:0005618 GO:0048046	apoplast; cell wall; extracellular region	PF00722 PF06955	Glycosyl hydrolases family 16; Xyloglucan endo-transglycosylase (XET) C-terminus	NA	NA	NA	NA
Glyma.08G161500	g1,g2,g8	3	3	0					Leaf_ML_120M	1	1657	UniRef100_I1KTU1 Uncharacterized protein n=1 Tax=Glycine max RepID=I1KTU1_SOYBN	0	100	UniRef100_G7IQR6 Myosin XI-F n=1 Tax=Medicago truncatula RepID=G7IQR6_MEDTR	0	102.79	AT2G31900.1|Symbols:XIF, ATXIF, ATMYO5|myosin-like protein XIF|chr2:13560760-13569623 REVERSE LENGTH=1556	0	71.72	GO:0009624 GO:0010089 GO:0030048 GO:0044036 GO:0051645 GO:0051646 GO:0060151	Golgi localization; actin filament-based movement; cell wall macromolecule metabolic process; mitochondrion localization; peroxisome localization; response to nematode; xylem development	GO:0003774 GO:0005515 GO:0005524	ATP binding; motor activity; protein binding	GO:0016459 GO:0016461	myosin complex; unconventional myosin complex	PF02736 PF00612 PF00063 PF01843	Myosin N-terminal SH3-like domain; IQ calmodulin-binding motif; Myosin head (motor domain); DIL domain	PTHR13140	MYOSIN	KOG0160	Myosin_class_V_heavy_chain
Glyma.09G102000	g1,g2,g8	3	3	0					Leaf_ML_120M	1	89	UniRef100_I1JFS5 Uncharacterized protein n=1 Tax=Glycine max RepID=I1JFS5_SOYBN	4e-40	45.3	UniRef100_A3BKF2 Protein LHCP TRANSLOCATION DEFECT n=3 Tax=Oryza sativa RepID=LTD_ORYSJ	3e-31	47.67	AT1G50900.1|Symbols:GDC1|Ankyrin repeat family protein|chr1:18866272-18867014 FORWARD LENGTH=175	2e-32	46.86	GO:0006098 GO:0006655 GO:0019288 GO:0080167 GO:0090391	granum assembly; isopentenyl diphosphate biosynthetic process, mevalonate-independent pathway; pentose-phosphate shunt; phosphatidylglycerol biosynthetic process; response to karrikin	GO:0003674	molecular function	GO:0009507 GO:0009570	chloroplast; chloroplast stroma	NA	NA	NA	NA	NA	NA
Glyma.09G123500	g1,g2,g8	3	3	0					Root_ML_30M	1	1616	UniRef100_I1L2W3 Uncharacterized protein n=2 Tax=Glycine max RepID=I1L2W3_SOYBN	0	100	UniRef100_F4I4P3-2 Isoform 2 of Mediator of RNA polymerase II transcription subunit 23 n=1 Tax=Arabidopsis thaliana RepID=F4I4P3-2	0	100.94	AT1G23230.2|Symbols:|FUNCTIONS IN: molecular_function unknown; INVOLVED IN: response to salt stress; EXPRESSED IN: 24 plant structures; EXPRESSED DURING: 15 growth stages; CONTAINS InterPro DOMAIN/s: Mediator complex subunit Med23 (InterPro:IPR021629).|chr1:8244481-8251741 FORWARD LENGTH=1592	0	100.94	GO:0006487 GO:0010413 GO:0045492	glucuronoxylan metabolic process; protein N-linked glycosylation; xylan biosynthetic process	GO:0003674	molecular function	GO:0005634	nucleus	PF11573	Mediator complex subunit 23	PTHR12691	FAMILY NOT NAMED	KOG1883	Cofactor_required_for_Sp1_transcriptional_activation,_subunit_3
Glyma.09G123600	g1,g2,g4	3	2	1	ZIM				Root_LA_2DC	1	320	UniRef100_I1L2W4 Uncharacterized protein n=1 Tax=Glycine max RepID=I1L2W4_SOYBN	0	100	UniRef100_G8A016 Jasmonate Zim-domain protein n=1 Tax=Medicago truncatula RepID=G8A016_MEDTR	2e-115	87.26	AT3G17860.1|Symbols:JAZ3, JAI3, TIFY6B|jasmonate-zim-domain protein 3|chr3:6119968-6122691 FORWARD LENGTH=352	1e-34	84.38	GO:0009611 GO:0009695 GO:0009867 GO:0031347	jasmonic acid biosynthetic process; jasmonic acid mediated signaling pathway; regulation of defense response; response to wounding	GO:0005515 GO:0042802	identical protein binding; protein binding	GO:0005634	nucleus	PF09425 PF06200	Divergent CCT motif; tify domain	NA	NA	NA	NA
Glyma.09G149200	g1,g2,g4	3	2	1					Root_LA_10DC	1	383	UniRef100_I1L3G4 Uncharacterized protein n=1 Tax=Glycine max RepID=I1L3G4_SOYBN	0	100	UniRef100_O04280 Gibberellin 20-oxidase n=1 Tax=Phaseolus vulgaris RepID=O04280_PHAVU	0	99.48	AT4G25420.1|Symbols:GA5, GA20OX1, AT2301, ATGA20OX1|2-oxoglutarate (2OG) and Fe(II)-dependent oxygenase superfamily protein|chr4:12990982-12992409 REVERSE LENGTH=377	0	93.63	GO:0009686 GO:0009688 GO:0009737 GO:0009739 GO:0009740 GO:0009793 GO:0009826 GO:0009845 GO:0009908 GO:0010162 GO:0016114 GO:0048366 GO:0048575 GO:0048608 GO:0055114	abscisic acid biosynthetic process; embryo development ending in seed dormancy; flower development; gibberellic acid mediated signaling pathway; gibberellin biosynthetic process; leaf development; oxidation-reduction process; reproductive structure development; response to abscisic acid stimulus; response to gibberellin stimulus; seed dormancy process; seed germination; short-day photoperiodism, …	GO:0005506 GO:0016491 GO:0016706 GO:0045544	gibberellin 20-oxidase activity; iron ion binding; oxidoreductase activity; oxidoreductase activity, acting on paired donors, with incorporation or reduction of molecular oxygen, 2-oxoglutarate as one donor, and incorporation of one atom each of oxygen into both donors	GO:0005737	cytoplasm	PF03171	2OG-Fe(II) oxygenase superfamily	PTHR10209	OXIDOREDUCTASE, 2OG-FE(II) OXYGENASE FAMILY PROTEIN	KOG0143	Iron/ascorbate_family_oxidoreductases
Glyma.09G227500	g1,g2,g8	3	3	0					Root_JO_TD	1	466	UniRef100_I1L5L5 Uncharacterized protein n=1 Tax=Glycine max RepID=I1L5L5_SOYBN	0	100	UniRef100_Q4H439 Polyamine oxidase n=1 Tax=Nicotiana tabacum RepID=Q4H439_TOBAC	0	93.94	AT5G13700.1|Symbols:ATPAO1, APAO, PAO1|polyamine oxidase 1|chr5:4420222-4422974 REVERSE LENGTH=472	0	92.58	GO:0006598 GO:0055114	oxidation-reduction process; polyamine catabolic process	GO:0046592 GO:0050660	flavin adenine dinucleotide binding; polyamine oxidase activity	GO:0005739	mitochondrion	PF01593	Flavin containing amine oxidoreductase	PTHR10742	AMINE OXIDASE	KOG0029	Amine_oxidase
Glyma.10G271500	g1,g2,g8	3	3	0					Leaf_ML_120M	1	432	UniRef100_I1LEU0 Uncharacterized protein n=1 Tax=Glycine max RepID=I1LEU0_SOYBN	0	100	UniRef100_B9HJ53 Phosphatase 2C family protein n=1 Tax=Populus trichocarpa RepID=B9HJ53_POPTR	0	100.7	AT1G68410.2|Symbols:|Protein phosphatase 2C family protein|chr1:25650262-25652255 REVERSE LENGTH=436	0	98.62	NA	NA	GO:0003824 GO:0004722	catalytic activity; protein serine/threonine phosphatase activity	GO:0005575	cellular component	PF00481	Protein phosphatase 2C	PTHR13832	PROTEIN PHOSPHATASE 2C	KOG0698	Serine/threonine_protein_phosphatase
Glyma.10G276000	g1,g2,g8	3	3	0					Leaf_ML_120M	1	131	UniRef100_I1LEY3 Uncharacterized protein n=1 Tax=Glycine max RepID=I1LEY3_SOYBN	1e-90	100	NA	NA	NA	AT3G06070.1|Symbols:|unknown protein; BEST Arabidopsis thaliana protein match is: unknown protein (TAIR:AT5G19190.1); Has 33 Blast hits to 33 proteins in 12 species: Archae - 0; Bacteria - 0; Metazoa - 1; Fungi - 0; Plants - 32; Viruses - 0; Other Eukaryotes - 0 (source: NCBI BLink).|chr3:1831305-1831846 REVERSE LENGTH=151	9e-06	71.52	GO:0008150	biological process	GO:0003674	molecular function	GO:0005575	cellular component	NA	NA	NA	NA	NA	NA
Glyma.11G031400	g1,g2,g8	3	3	0					Root_JO_TD	1	767	UniRef100_K7LMS0 Uncharacterized protein n=1 Tax=Glycine max RepID=K7LMS0_SOYBN	0	100	UniRef100_U5GRI5 Oxysterol-binding family protein n=2 Tax=Populus trichocarpa RepID=U5GRI5_POPTR	0	99.74	AT4G22540.1|Symbols:ORP2A|OSBP(oxysterol binding protein)-related protein 2A|chr4:11860969-11866108 REVERSE LENGTH=721	0	105.55	GO:0007165 GO:0008202	signal transduction; steroid metabolic process	GO:0005543 GO:0008142 GO:0035091	oxysterol binding; phosphatidylinositol binding; phospholipid binding	GO:0005634	nucleus	PF01237 PF00169	Oxysterol-binding protein ; PH domain	PTHR10972	OXYSTEROL-BINDING PROTEIN-RELATED	KOG1737	Oxysterol-binding_protein
Glyma.11G144800	g1,g2,g8	3	3	0					Leaf_JO_TA	1	613	UniRef100_C6ZRU5 Protein kinase family protein n=1 Tax=Glycine max RepID=C6ZRU5_SOYBN	0	100	UniRef100_C6ZRU5 Protein kinase family protein n=1 Tax=Glycine max RepID=C6ZRU5_SOYBN	0	100	AT2G28250.2|Symbols:NCRK|Protein kinase superfamily protein|chr2:12044004-12046339 FORWARD LENGTH=565	0	107.61	GO:0006468 GO:0007155 GO:0010014 GO:0010089 GO:0010090 GO:0044036 GO:0045010 GO:0048765 GO:0071555	actin nucleation; cell adhesion; cell wall macromolecule metabolic process; cell wall organization; meristem initiation; protein phosphorylation; root hair cell differentiation; trichome morphogenesis; xylem development	GO:0004672 GO:0004674 GO:0005524 GO:0016301 GO:0016772 GO:0051020	ATP binding; GTPase binding; kinase activity; protein kinase activity; protein serine/threonine kinase activity; transferase activity, transferring phosphorus-containing groups	GO:0005768 GO:0005886 GO:0010008 GO:0012505	endomembrane system; endosome; endosome membrane; plasma membrane	PF00069	Protein kinase domain	PTHR24420	LEUCINE-RICH REPEAT RECEPTOR-LIKE PROTEIN KINASE	KOG1187	Serine/threonine_protein_kinase
Glyma.11G231500	g1,g2,g8	3	3	0	AS2				Leaf_JO_TA	1	190	UniRef100_C6SVI6 Uncharacterized protein n=1 Tax=Glycine max RepID=C6SVI6_SOYBN	7e-137	100	UniRef100_G7K270 LOB domain-containing protein n=1 Tax=Medicago truncatula RepID=G7K270_MEDTR	4e-94	103.95	AT3G11090.1|Symbols:LBD21|LOB domain-containing protein 21|chr3:3475036-3475533 FORWARD LENGTH=165	1e-61	89.7	GO:0008150	biological process	NA	NA	GO:0005634	nucleus	PF03195	Protein of unknown function DUF260	NA	NA	NA	NA
Glyma.12G047600	g1,g2,g8	3	3	0					Root_JO_TA	1	110	UniRef100_K7LT22 Uncharacterized protein n=1 Tax=Glycine max RepID=K7LT22_SOYBN	1e-73	100	UniRef100_M4QS19 Hydroperoxide lyase n=1 Tax=Glycine max RepID=M4QS19_SOYBN	2e-10	15.06	NA	NA	NA	NA	NA	NA	NA	NA	NA	NA	NA	NA	NA	NA	NA
Glyma.12G076200	g1,g2,g4	3	2	1	AUX-IAA-ARF				Leaf_ML_120M	1	702	UniRef100_I1LR43 Auxin response factor n=1 Tax=Glycine max RepID=I1LR43_SOYBN	0	100	UniRef100_I1LR43 Auxin response factor n=1 Tax=Glycine max RepID=I1LR43_SOYBN	0	100	AT2G28350.1|Symbols:ARF10|auxin response factor 10|chr2:12114331-12116665 FORWARD LENGTH=693	0	100.87	GO:0006355 GO:0007389 GO:0009725 GO:0009734 GO:0009738 GO:0009743 GO:0010154 GO:0031540 GO:0048366 GO:0048441 GO:0048442 GO:0048589 GO:0048829 GO:0051301	abscisic acid mediated signaling pathway; auxin mediated signaling pathway; cell division; developmental growth; fruit development; leaf development; pattern specification process; petal development; regulation of anthocyanin biosynthetic process; regulation of transcription, DNA-dependent; response to carbohydrate stimulus; response to hormone stimulus; root cap development; sepal development	GO:0003677 GO:0003700 GO:0035198 GO:0046983	DNA binding; miRNA binding; protein dimerization activity; sequence-specific DNA binding transcription factor activity	GO:0005634	nucleus	PF02309 PF02362 PF06507	AUX/IAA family; B3 DNA binding domain; Auxin response factor	NA	NA	NA	NA
Glyma.13G034500	g1,g2,g4	3	2	1					Leaf_ML_6H	1	737	UniRef100_I1LXD7 Uncharacterized protein n=1 Tax=Glycine max RepID=I1LXD7_SOYBN	0	100	UniRef100_C6ZRR5 Protein kinase family protein n=1 Tax=Glycine max RepID=C6ZRR5_SOYBN	0	113.1	AT1G77280.1|Symbols:|Protein kinase protein with adenine nucleotide alpha hydrolases-like domain|chr1:29031468-29035882 REVERSE LENGTH=794	0	90.81	GO:0002238 GO:0006468	protein phosphorylation; response to molecule of fungal origin	GO:0004672 GO:0004674 GO:0004713 GO:0005524 GO:0016301 GO:0016772	ATP binding; kinase activity; protein kinase activity; protein serine/threonine kinase activity; protein tyrosine kinase activity; transferase activity, transferring phosphorus-containing groups	GO:0005886	plasma membrane	PF00069 PF00582	Protein kinase domain; Universal stress protein family	PTHR24420	LEUCINE-RICH REPEAT RECEPTOR-LIKE PROTEIN KINASE	KOG1187	Serine/threonine_protein_kinase
Glyma.13G151000	g1,g2,g8	3	3	0					Leaf_ML_120M	1	1994	UniRef100_K7LZV9 Uncharacterized protein n=1 Tax=Glycine max RepID=K7LZV9_SOYBN	0	100	UniRef100_F6KFZ2 Repressor of gene silencing 1 n=1 Tax=Gossypium hirsutum RepID=F6KFZ2_GOSHI	0	82.99	AT2G36490.1|Symbols:DML1, ROS1|demeter-like 1|chr2:15308259-15314272 REVERSE LENGTH=1393	0	40.27	GO:0006281 GO:0006284 GO:0006306 GO:0006342 GO:0031936 GO:0080111	DNA demethylation; DNA methylation; DNA repair; base-excision repair; chromatin silencing; negative regulation of chromatin silencing	GO:0003906 GO:0005515 GO:0019104	DNA-(apurinic or apyrimidinic site) lyase activity; DNA N-glycosylase activity; protein binding	GO:0005634	nucleus	PF00730	HhH-GPD superfamily base excision DNA repair protein	PTHR10359	A/G-SPECIFIC ADENINE GLYCOSYLASE/ENDONUCLEASE III	NA	NA
Glyma.14G061400	g1,g2,g8	3	3	0					Root_ML_30M	1	335	UniRef100_I1M7W5 Uncharacterized protein n=2 Tax=Glycine max RepID=I1M7W5_SOYBN	0	100	UniRef100_G7KGW5 Exostosin-2 n=1 Tax=Medicago truncatula RepID=G7KGW5_MEDTR	0	97.95	AT3G55830.1|Symbols:EPC1|Nucleotide-diphospho-sugar transferases superfamily protein|chr3:20715101-20717133 FORWARD LENGTH=334	1e-163	99.4	GO:0009617 GO:0010087 GO:0016337 GO:0045087	cell-cell adhesion; innate immune response; phloem or xylem histogenesis; response to bacterium	GO:0016757 GO:0016758 GO:0035251	UDP-glucosyltransferase activity; transferase activity, transferring glycosyl groups; transferase activity, transferring hexosyl groups	GO:0005739 GO:0005768 GO:0005794 GO:0005802 GO:0031227	Golgi apparatus; endosome; intrinsic to endoplasmic reticulum membrane; mitochondrion; trans-Golgi network	PF09258	Glycosyl transferase family 64 domain	PTHR11062	EXOSTOSIN (HEPARAN SULFATE GLYCOSYLTRANSFERASE)-RELATED	NA	NA
Glyma.14G209400	g1,g2,g4	3	2	1					Root_JO_TA	1	495	UniRef100_I1MBQ3 Uncharacterized protein n=2 Tax=Glycine max RepID=I1MBQ3_SOYBN	0	100	UniRef100_G7J7X8 Polyamine oxidase n=2 Tax=Medicago truncatula RepID=G7J7X8_MEDTR	0	100.41	AT1G65840.1|Symbols:ATPAO4, PAO4|polyamine oxidase 4|chr1:24490173-24492728 FORWARD LENGTH=497	0	98.79	GO:0006598 GO:0009611 GO:0009698 GO:0009805 GO:0042398 GO:0055114	cellular modified amino acid biosynthetic process; coumarin biosynthetic process; oxidation-reduction process; phenylpropanoid metabolic process; polyamine catabolic process; response to wounding	GO:0008131 GO:0046592	polyamine oxidase activity; primary amine oxidase activity	GO:0005634 GO:0005777	nucleus; peroxisome	PF01593	Flavin containing amine oxidoreductase	PTHR10742	AMINE OXIDASE	KOG0029	Amine_oxidase
Glyma.15G018100	g1,g2,g8	3	3	0					Root_JO_TD	1	248	UniRef100_C6TJW9 Uncharacterized protein n=1 Tax=Glycine max RepID=C6TJW9_SOYBN	2e-167	100	UniRef100_G7IUM9 Aquaporin n=1 Tax=Medicago truncatula RepID=G7IUM9_MEDTR	3e-144	98.39	AT3G16240.1|Symbols:DELTA-TIP, TIP2;1, DELTA-TIP1, AQP1, ATTIP2;1|delta tonoplast integral protein|chr3:5505534-5506788 FORWARD LENGTH=250	6e-134	98.8	GO:0006810 GO:0006816 GO:0006833 GO:0007030 GO:0009651 GO:0015840 GO:0030003 GO:0055085 GO:0070838	Golgi organization; calcium ion transport; cellular cation homeostasis; divalent metal ion transport; response to salt stress; transmembrane transport; transport; urea transport; water transport	GO:0005215 GO:0015200 GO:0015204 GO:0015250 GO:0051739	ammonia transmembrane transporter activity; methylammonium transmembrane transporter activity; transporter activity; urea transmembrane transporter activity; water channel activity	GO:0000326 GO:0005618 GO:0005737 GO:0005773 GO:0005774 GO:0005794 GO:0005886 GO:0009505 GO:0009506 GO:0009507 GO:0009705 GO:0009941 GO:0016020 GO:0016021 GO:0042807	Golgi apparatus; cell wall; central vacuole; chloroplast; chloroplast envelope; cytoplasm; integral to membrane; membrane; plant-type cell wall; plant-type vacuole membrane; plasma membrane; plasmodesma; protein storage vacuole; vacuolar membrane; vacuole	PF00230	Major intrinsic protein	PTHR19139	AQUAPORIN TRANSPORTER	KOG0223	Aquaporin_(major_intrinsic_protein_family)
Glyma.15G035900	g1,g2,g8	3	3	0					Root_JO_TD	1	1086	UniRef100_I1MDC8 Uncharacterized protein n=1 Tax=Glycine max RepID=I1MDC8_SOYBN	0	100	UniRef100_Q2HS37 Nucleic acid binding NABP n=1 Tax=Medicago truncatula RepID=Q2HS37_MEDTR	0	99.52	AT2G29190.2|Symbols:PUM2|pumilio 2|chr2:12544260-12548071 REVERSE LENGTH=972	0	107.2	GO:0008150	biological process	GO:0003723 GO:0003729 GO:0003730	RNA binding; mRNA 3'-UTR binding; mRNA binding	GO:0005737 GO:0005829	cytoplasm; cytosol	PF00806 PF07990	Pumilio-family RNA binding repeat; Nucleic acid binding protein NABP	PTHR12537	RNA BINDING PROTEIN PUMILIO-RELATED	KOG1488	Translational_repressor_Pumilio/PUF3_and_related_RNA-binding_proteins_(Puf_superfamily)
Glyma.17G132900	g2,g4,g8	3	2	1					Leaf_JO_TA	1	233	UniRef100_K7MLG8 Uncharacterized protein n=1 Tax=Glycine max RepID=K7MLG8_SOYBN	3e-171	100	UniRef100_F8TCX9 Senescence-inducible chloroplast stay-green protein n=1 Tax=Medicago truncatula RepID=F8TCX9_MEDTR	3e-106	83.27	AT4G22920.1|Symbols:ATNYE1, NYE1|non-yellowing 1|chr4:12016776-12017969 REVERSE LENGTH=268	2e-101	72.76	GO:0015996	chlorophyll catabolic process	GO:0005515	protein binding	NA	NA	NA	NA	NA	NA	NA	NA
Glyma.17G138500	g1,g2,g4	3	2	1					Root_JO_TA	1	646	UniRef100_I1MUX8 Uncharacterized protein n=1 Tax=Glycine max RepID=I1MUX8_SOYBN	0	100	UniRef100_P29001 Acid beta-fructofuranosidase n=2 Tax=Vigna radiata RepID=INVA_VIGRR	0	99.38	AT1G12240.1|Symbols:ATBETAFRUCT4, VAC-INV|Glycosyl hydrolases family 32 protein|chr1:4153699-4157457 FORWARD LENGTH=664	0	93.67	GO:0005975 GO:0006816 GO:0007030 GO:0009617 GO:0009651 GO:0071370 GO:0080022	Golgi organization; calcium ion transport; carbohydrate metabolic process; cellular response to gibberellin stimulus; primary root development; response to bacterium; response to salt stress	GO:0004553 GO:0004564 GO:0004575	beta-fructofuranosidase activity; hydrolase activity, hydrolyzing O-glycosyl compounds; sucrose alpha-glucosidase activity	GO:0000325 GO:0005773 GO:0009505	plant-type cell wall; plant-type vacuole; vacuole	PF11837 PF08244 PF00251	Domain of unknown function (DUF3357); Glycosyl hydrolases family 32 C terminal; Glycosyl hydrolases family 32 N-terminal domain	NA	NA	KOG0228	Beta-fructofuranosidase_(invertase)
Glyma.18G039500	g1,g2,g8	3	3	0					Leaf_JO_TA	1	140	UniRef100_I1MZD8 Uncharacterized protein n=1 Tax=Glycine max RepID=I1MZD8_SOYBN	1e-92	100	UniRef100_G7K1X5 Polcalcin Nic t n=1 Tax=Medicago truncatula RepID=G7K1X5_MEDTR	3e-66	97.14	AT1G18210.2|Symbols:|Calcium-binding EF-hand family protein|chr1:6268273-6268785 REVERSE LENGTH=170	2e-50	80	GO:0008150	biological process	GO:0005509	calcium ion binding	GO:0005773 GO:0005886	plasma membrane; vacuole	PF00036	EF hand	PTHR10891	EF-HAND CALCIUM-BINDING DOMAIN CONTAINING PROTEIN	KOG0027	Calmodulin_and_related_proteins_(EF-Hand_superfamily)
Glyma.19G014800	g1,g2,g8	3	3	0					Leaf_ML_6H	1	515	UniRef100_K7MVY5 Uncharacterized protein n=2 Tax=Glycine max RepID=K7MVY5_SOYBN	0	100	UniRef100_O49859 Cytochrome P450 82A4 n=1 Tax=Glycine max RepID=C82A4_SOYBN	0	97.71	AT4G31970.1|Symbols:CYP82C2|cytochrome P450, family 82, subfamily C, polypeptide 2|chr4:15462408-15464358 FORWARD LENGTH=523	3e-166	91.2	GO:0055114 GO:0071456	cellular response to hypoxia; oxidation-reduction process	GO:0004497 GO:0005506 GO:0009055 GO:0016705 GO:0019825 GO:0020037	electron carrier activity; heme binding; iron ion binding; monooxygenase activity; oxidoreductase activity, acting on paired donors, with incorporation or reduction of molecular oxygen; oxygen binding	GO:0009507	chloroplast	PF00067	Cytochrome P450	PTHR24298	FAMILY NOT NAMED	KOG0156	Cytochrome_P450_CYP2_subfamily
Glyma.20G240600	g1,g2,g4	3	2	1					Root_ML_30M	1	328	UniRef100_K7N5C9 Uncharacterized protein n=1 Tax=Glycine max RepID=K7N5C9_SOYBN	0	100	UniRef100_B9HTX2 Hydrolase family protein n=1 Tax=Populus trichocarpa RepID=B9HTX2_POPTR	9e-165	98.11	AT2G39420.1|Symbols:|alpha/beta-Hydrolases superfamily protein|chr2:16460442-16462872 FORWARD LENGTH=317	7e-164	98.11	NA	NA	GO:0003824	catalytic activity	NA	NA	PF12146 PF00756	Putative lysophospholipase; Putative esterase	PTHR11614	PHOSPHOLIPASE-RELATED	KOG1455	Lysophospholipase
Glyma.01G000200	g1,g2,g8	3	3	0							95	UniRef100_K7K100 Uncharacterized protein (Fragment) n=1 Tax=Glycine max RepID=K7K100_SOYBN	6e-09	14.44	NA	NA	NA	NA	NA	NA	NA	NA	NA	NA	NA	NA	NA	NA	NA	NA	NA	NA
Glyma.01G157400	g1,g2,g8	3	3	0							224	UniRef100_I1J8B1 Uncharacterized protein n=1 Tax=Glycine max RepID=I1J8B1_SOYBN	8e-161	100	UniRef100_G7K2K6 Ring finger protein n=1 Tax=Medicago truncatula RepID=G7K2K6_MEDTR	8e-113	103.72	AT1G76410.1|Symbols:ATL8|RING/U-box superfamily protein|chr1:28668915-28669472 FORWARD LENGTH=185	3e-59	96.76	GO:0009744 GO:0009750 GO:0009855 GO:0009944 GO:0010014 GO:0010075	determination of bilateral symmetry; meristem initiation; polarity specification of adaxial/abaxial axis; regulation of meristem growth; response to fructose stimulus; response to sucrose stimulus	GO:0008270	zinc ion binding	GO:0005634	nucleus	PF00097	Zinc finger, C3HC4 type (RING finger)	PTHR22764	RING FINGER DOMAIN-CONTAINING	KOG1493	Anaphase-promoting_complex_(APC),_subunit_11
Glyma.02G112100	g1,g2,g8	3	3	0	WRKY						456	UniRef100_I1JE94 Uncharacterized protein n=1 Tax=Glycine max RepID=I1JE94_SOYBN	0	100	UniRef100_G7JWM9 WRKY transcription factor n=2 Tax=rosids RepID=G7JWM9_MEDTR	0	103.46	AT1G13960.1|Symbols:WRKY4|WRKY DNA-binding protein 4|chr1:4776622-4779043 FORWARD LENGTH=514	9e-148	85.41	GO:0006355	regulation of transcription, DNA-dependent	GO:0003677 GO:0003700 GO:0043565	DNA binding; sequence-specific DNA binding; sequence-specific DNA binding transcription factor activity	GO:0005634	nucleus	PF03106	WRKY DNA -binding domain	NA	NA	NA	NA
Glyma.02G123100	g1,g2,g8	3	3	0							795	UniRef100_UPI0003DEBC61 PREDICTED: prolyl endopeptidase-like isoform X2 n=1 Tax=Glycine max RepID=UPI0003DEBC61	0	98.76	UniRef100_G7JZA5 Prolyl endopeptidase-like protein n=1 Tax=Medicago truncatula RepID=G7JZA5_MEDTR	0	98.5	AT1G69020.1|Symbols:|Prolyl oligopeptidase family protein|chr1:25943949-25947197 REVERSE LENGTH=757	0	101.45	GO:0006508	proteolysis	GO:0004252 GO:0008236 GO:0070008	serine-type endopeptidase activity; serine-type exopeptidase activity; serine-type peptidase activity	GO:0005737 GO:0009507	chloroplast; cytoplasm	PF02897 PF00326	Prolyl oligopeptidase, N-terminal beta-propeller domain; Prolyl oligopeptidase family	PTHR11757	PROTEASE FAMILY S9A OLIGOPEPTIDASE	KOG2237	Predicted_serine_protease
Glyma.02G135800	g1,g4,g8	3	2	1							56	UniRef100_K7K855 Uncharacterized protein n=1 Tax=Glycine max RepID=K7K855_SOYBN	2e-30	100	NA	NA	NA	NA	NA	NA	NA	NA	NA	NA	NA	NA	NA	NA	NA	NA	NA	NA
Glyma.02G245500	g2,g4,g8	3	2	1							593	UniRef100_UPI0001B63A82 PREDICTED: uncharacterized protein LOC100795617 isoform 1 n=1 Tax=Glycine max RepID=UPI0001B63A82	0	100	NA	NA	NA	AT1G23170.2|Symbols:|Protein of unknown function DUF2359, transmembrane|chr1:8212724-8215516 FORWARD LENGTH=615	0	86.34	GO:0008150	biological process	GO:0003674	molecular function	GO:0005634 GO:0005886 GO:0016020	membrane; nucleus; plasma membrane	PF10151	Uncharacterised conserved protein (DUF2359)	PTHR13448	UNCHARACTERIZED	KOG4467	Uncharacterized_conserved_protein
Glyma.03G046300	g1,g2,g8	3	3	0							116	UniRef100_C6SVD0 Uncharacterized protein n=2 Tax=Glycine max RepID=C6SVD0_SOYBN	4e-75	100	UniRef100_B3TLP2 Light-inducible protein ATLS1 n=1 Tax=Elaeis guineensis var. tenera RepID=B3TLP2_ELAGV	3e-68	100	AT5G01650.1|Symbols:|Tautomerase/MIF superfamily protein|chr5:242734-244033 REVERSE LENGTH=115	3e-65	100	GO:0006954 GO:0051707	inflammatory response; response to other organism	GO:0003674	molecular function	GO:0009507	chloroplast	PF01187	Macrophage migration inhibitory factor (MIF)	PTHR11954	MACROPHAGE MIGRATION INHIBITORY FACTOR RELATED	KOG1759	Macrophage_migration_inhibitory_factor
Glyma.03G079200	g1,g4,g8	3	2	1							274	UniRef100_I1JLQ2 Uncharacterized protein n=1 Tax=Glycine max RepID=I1JLQ2_SOYBN	0	100	UniRef100_Q84U29 Zinc finger-like protein (Fragment) n=1 Tax=Phaseolus vulgaris RepID=Q84U29_PHAVU	2e-91	103.29	AT3G25030.2|Symbols:|RING/U-box superfamily protein|chr3:9122650-9123402 FORWARD LENGTH=250	2e-43	109.2	NA	NA	GO:0005516 GO:0008270	calmodulin binding; zinc ion binding	GO:0005634	nucleus	NA	NA	PTHR12183	UNCHARACTERIZED RING ZINC FINGER-CONTAINING PROTEIN	KOG0320	Predicted_E3_ubiquitin_ligase
Glyma.04G013800	g2,g4,g8	3	2	1							202	UniRef100_K7KHK3 Uncharacterized protein n=1 Tax=Glycine max RepID=K7KHK3_SOYBN	5e-146	100	UniRef100_L7T124 TIFY transcription factor n=1 Tax=Phaseolus vulgaris RepID=L7T124_PHAVU	1e-49	70.43	AT1G74950.1|Symbols:JAZ2, TIFY10B|TIFY domain/Divergent CCT motif family protein|chr1:28148919-28150258 REVERSE LENGTH=249	2e-33	74.3	GO:0006612 GO:0007165 GO:0009414 GO:0009611 GO:0009620 GO:0009695 GO:0009723 GO:0009733 GO:0009738 GO:0009753 GO:0009863 GO:0009867 GO:0010363 GO:0042538 GO:0043069	abscisic acid mediated signaling pathway; hyperosmotic salinity response; jasmonic acid biosynthetic process; jasmonic acid mediated signaling pathway; negative regulation of programmed cell death; protein targeting to membrane; regulation of plant-type hypersensitive response; response to auxin stimulus; response to ethylene stimulus; response to fungus; response to jasmonic acid stimulus; respo…	GO:0005515	protein binding	GO:0005634	nucleus	PF09425 PF06200	Divergent CCT motif; tify domain	NA	NA	NA	NA
Glyma.04G041700	g1,g4,g8	3	2	1							322	UniRef100_K7KI07 Uncharacterized protein n=2 Tax=Glycine max RepID=K7KI07_SOYBN	0	100	NA	NA	NA	AT1G60060.1|Symbols:|Serine/threonine-protein kinase WNK (With No Lysine)-related|chr1:22139282-22141585 FORWARD LENGTH=386	5e-73	72.02	GO:0008150	biological process	GO:0003674	molecular function	GO:0005576	extracellular region	NA	NA	PTHR13902	SERINE/THREONINE-PROTEIN KINASE WNK (WITH NO LYSINE)-RELATED	NA	NA
Glyma.04G076300	g1,g2,g8	3	3	0							396	UniRef100_I1JUN3 Uncharacterized protein n=1 Tax=Glycine max RepID=I1JUN3_SOYBN	0	100	UniRef100_G7J2T2 Sarcosine oxidase n=1 Tax=Medicago truncatula RepID=G7J2T2_MEDTR	0	100.51	AT2G24580.1|Symbols:|FAD-dependent oxidoreductase family protein|chr2:10444928-10446178 REVERSE LENGTH=416	1e-166	93.03	GO:0046653 GO:0055114	oxidation-reduction process; tetrahydrofolate metabolic process	GO:0008115 GO:0016491	oxidoreductase activity; sarcosine oxidase activity	GO:0005737	cytoplasm	PF01266	FAD dependent oxidoreductase	PTHR10961	PEROXISOMAL SARCOSINE OXIDASE	KOG2820	FAD-dependent_oxidoreductase
Glyma.04G182900	g1,g2,g8	3	3	0							3034	UniRef100_V7AWW2 Uncharacterized protein n=1 Tax=Phaseolus vulgaris RepID=V7AWW2_PHAVU	0	100	UniRef100_Q9M3G7 Serine/threonine-protein kinase ATM n=1 Tax=Arabidopsis thaliana RepID=ATM_ARATH	0	78.03	AT3G48190.1|Symbols:ATM, ATATM|ataxia-telangiectasia mutated|chr3:17797628-17828361 FORWARD LENGTH=3845	0	78.26	GO:0000003 GO:0000724 GO:0006259 GO:0006281 GO:0006310 GO:0006325 GO:0006355 GO:0007059 GO:0007062 GO:0007126 GO:0007129 GO:0007131 GO:0009887 GO:0009888 GO:0010090 GO:0010212 GO:0010332 GO:0010638 GO:0032204 GO:0032504 GO:0033044 GO:0042138 GO:0043247 GO:0043687 GO:0045132 GO:0045893	DNA metabolic process; DNA recombination; DNA repair; chromatin organization; chromosome segregation; double-strand break repair via homologous recombination; meiosis; meiotic DNA double-strand break formation; meiotic chromosome segregation; multicellular organism reproduction; organ morphogenesis; positive regulation of organelle organization; positive regulation of transcription, DNA-dependent…	GO:0000285 GO:0004674 GO:0016772 GO:0016773	1-phosphatidylinositol-3-phosphate 5-kinase activity; phosphotransferase activity, alcohol group as acceptor; protein serine/threonine kinase activity; transferase activity, transferring phosphorus-containing groups	GO:0005634 GO:0009506 GO:0009507	chloroplast; nucleus; plasmodesma	PF02260 PF02259 PF00454	FATC domain; FAT domain; Phosphatidylinositol 3- and 4-kinase	PTHR11139	ATAXIA TELANGIECTASIA MUTATED (ATM)-RELATED	NA	NA
Glyma.04G190500	g1,g2,g8	3	3	0							381	UniRef100_I1JXE1 Uncharacterized protein n=1 Tax=Glycine max RepID=I1JXE1_SOYBN	0	100	UniRef100_Q2HUX9 Abhydrolase domain-containing protein FAM108C1 n=2 Tax=Medicago truncatula RepID=Q2HUX9_MEDTR	0	102.43	AT4G24760.1|Symbols:|alpha/beta-Hydrolases superfamily protein|chr4:12761482-12763564 REVERSE LENGTH=365	0	104.11	GO:0006508	proteolysis	GO:0008236	serine-type peptidase activity	GO:0005634	nucleus	PF00326	Prolyl oligopeptidase family	PTHR12277	UNCHARACTERIZED	KOG1552	Predicted_alpha/beta_hydrolase
Glyma.04G203000	g1,g2,g4	3	2	1							991	UniRef100_I1JXS8 Uncharacterized protein n=1 Tax=Glycine max RepID=I1JXS8_SOYBN	0	100	UniRef100_G7J2R6 Nuclease domain-containing protein n=1 Tax=Medicago truncatula RepID=G7J2R6_MEDTR	0	99.7	AT5G07350.1|Symbols:Tudor1, AtTudor1, TSN1|TUDOR-SN protein 1|chr5:2320344-2324892 REVERSE LENGTH=991	0	99.5	GO:0009306 GO:0009651 GO:0030244 GO:0031047 GO:0046686 GO:0048193	Golgi vesicle transport; cellulose biosynthetic process; gene silencing by RNA; protein secretion; response to cadmium ion; response to salt stress	GO:0003676 GO:0003723 GO:0004518 GO:0016788	RNA binding; hydrolase activity, acting on ester bonds; nuclease activity; nucleic acid binding	GO:0005618 GO:0005635 GO:0005783 GO:0005829 GO:0005886 GO:0009507	cell wall; chloroplast; cytosol; endoplasmic reticulum; nuclear envelope; plasma membrane	PF00567 PF00565	Tudor domain; Staphylococcal nuclease homologue	PTHR12302	EBNA2 BINDING PROTEIN P100	KOG2039	Transcriptional_coactivator_p100
Glyma.04G209900	g1,g2,g8	3	3	0							242	UniRef100_I1JXZ1 Uncharacterized protein n=1 Tax=Glycine max RepID=I1JXZ1_SOYBN	6e-177	100	UniRef100_G8A1N2 PsbP domain-containing protein n=1 Tax=Medicago truncatula RepID=G8A1N2_MEDTR	5e-109	101.69	AT2G28605.1|Symbols:|Photosystem II reaction center PsbP family protein|chr2:12254911-12255689 FORWARD LENGTH=232	2e-82	90.95	GO:0009965 GO:0015979 GO:0030154 GO:0045893	cell differentiation; leaf morphogenesis; photosynthesis; positive regulation of transcription, DNA-dependent	GO:0005509	calcium ion binding	GO:0009507 GO:0009523 GO:0009579 GO:0009654 GO:0019898	chloroplast; extrinsic to membrane; oxygen evolving complex; photosystem II; thylakoid	PF01789	PsbP	NA	NA	NA	NA
Glyma.05G006800	g1,g2,g8	3	3	0							1195	UniRef100_I1K1G8 Uncharacterized protein n=2 Tax=Glycine max RepID=I1K1G8_SOYBN	0	100	UniRef100_G7KI91 ATPase n=1 Tax=Medicago truncatula RepID=G7KI91_MEDTR	0	100	AT3G27870.1|Symbols:|ATPase E1-E2 type family protein / haloacid dehalogenase-like hydrolase family protein|chr3:10330950-10335288 FORWARD LENGTH=1189	0	99.66	GO:0006812 GO:0008152 GO:0015914	cation transport; metabolic process; phospholipid transport	GO:0000166 GO:0000287 GO:0003824 GO:0004012 GO:0005524 GO:0015662 GO:0016820 GO:0046872	ATP binding; ATPase activity, coupled to transmembrane movement of ions, phosphorylative mechanism; catalytic activity; hydrolase activity, acting on acid anhydrides, catalyzing transmembrane movement of substances; magnesium ion binding; metal ion binding; nucleotide binding; phospholipid-translocating ATPase activity	GO:0016020 GO:0016021	integral to membrane; membrane	PF00702 PF00122	haloacid dehalogenase-like hydrolase; E1-E2 ATPase	PTHR24092	FAMILY NOT NAMED	KOG0206	P-type_ATPase
Glyma.05G020200	g1,g4,g8	3	2	1							463	UniRef100_I1JZH6 Uncharacterized protein n=1 Tax=Glycine max RepID=I1JZH6_SOYBN	0	100	UniRef100_B9N049 Nuclear transport factor 2 family protein n=1 Tax=Populus trichocarpa RepID=B9N049_POPTR	8e-153	97.46	AT5G60980.1|Symbols:|Nuclear transport factor 2 (NTF2) family protein with RNA binding (RRM-RBD-RNP motifs) domain|chr5:24543988-24546027 FORWARD LENGTH=459	6e-130	97.39	GO:0006810 GO:0006913 GO:0009737	nucleocytoplasmic transport; response to abscisic acid stimulus; transport	GO:0000166 GO:0003676 GO:0003723	RNA binding; nucleic acid binding; nucleotide binding	GO:0005622	intracellular	PF00076 PF02136	RNA recognition motif. (a.k.a. RRM, RBD, or RNP domain); Nuclear transport factor 2 (NTF2) domain	PTHR10693	RAS GTPASE-ACTIVATING PROTEIN-BINDING PROTEIN	KOG0116	RasGAP_SH3_binding_protein_rasputin,_contains_NTF2_and_RRM_domains
Glyma.05G099700	g1,g2,g8	3	3	0							88	UniRef100_I1K286 Uncharacterized protein n=1 Tax=Glycine max RepID=I1K286_SOYBN	5e-55	100	NA	NA	NA	NA	NA	NA	NA	NA	NA	NA	NA	NA	NA	NA	NA	NA	NA	NA
Glyma.05G139000	g1,g2,g8	3	3	0	C2H2 (Zn)						250	UniRef100_I1K3D2 Uncharacterized protein n=1 Tax=Glycine max RepID=I1K3D2_SOYBN	7e-174	97.15	UniRef100_D9ZIT1 C2H2L domain class transcription factor n=1 Tax=Malus domestica RepID=D9ZIT1_MALDO	2e-81	84.71	AT1G66140.1|Symbols:ZFP4|zinc finger protein 4|chr1:24620063-24620845 REVERSE LENGTH=260	2e-38	62.31	GO:0006355	regulation of transcription, DNA-dependent	GO:0003676 GO:0003700 GO:0008270	nucleic acid binding; sequence-specific DNA binding transcription factor activity; zinc ion binding	GO:0005622 GO:0005634	intracellular; nucleus	NA	NA	PTHR10042	EARLY GROWTH RESPONSE PROTEIN-RELATED	NA	NA
Glyma.05G199100	g1,g2,g8	3	3	0							992	UniRef100_I1K565 Uncharacterized protein n=1 Tax=Glycine max RepID=I1K565_SOYBN	0	100	UniRef100_G7J2R6 Nuclease domain-containing protein n=1 Tax=Medicago truncatula RepID=G7J2R6_MEDTR	0	99.7	AT5G07350.1|Symbols:Tudor1, AtTudor1, TSN1|TUDOR-SN protein 1|chr5:2320344-2324892 REVERSE LENGTH=991	0	99.6	GO:0009306 GO:0009651 GO:0030244 GO:0031047 GO:0046686 GO:0048193	Golgi vesicle transport; cellulose biosynthetic process; gene silencing by RNA; protein secretion; response to cadmium ion; response to salt stress	GO:0003676 GO:0003723 GO:0004518 GO:0016788	RNA binding; hydrolase activity, acting on ester bonds; nuclease activity; nucleic acid binding	GO:0005618 GO:0005635 GO:0005783 GO:0005829 GO:0005886 GO:0009507	cell wall; chloroplast; cytosol; endoplasmic reticulum; nuclear envelope; plasma membrane	PF00565 PF00567	Staphylococcal nuclease homologue; Tudor domain	PTHR12302	EBNA2 BINDING PROTEIN P100	KOG2039	Transcriptional_coactivator_p100
Glyma.05G214600	g1,g2,g8	3	3	0							102	UniRef100_C6T2T7 Putative uncharacterized protein (Fragment) n=1 Tax=Glycine max RepID=C6T2T7_SOYBN	2e-52	100	NA	NA	NA	NA	NA	NA	NA	NA	NA	NA	NA	NA	NA	NA	NA	NA	NA	NA
Glyma.05G243100	g1,g2,g8	3	3	0							374	UniRef100_I1K5F8 Uncharacterized protein n=1 Tax=Glycine max RepID=I1K5F8_SOYBN	0	100	UniRef100_I1KQG5 MATE efflux family protein n=1 Tax=Glycine max RepID=I1KQG5_SOYBN	5e-111	54.74	AT1G73700.1|Symbols:|MATE efflux family protein|chr1:27717554-27719630 REVERSE LENGTH=476	2e-71	53.15	GO:0006855 GO:0055085	drug transmembrane transport; transmembrane transport	GO:0005215 GO:0015238 GO:0015297	antiporter activity; drug transmembrane transporter activity; transporter activity	GO:0005886 GO:0016020	membrane; plasma membrane	NA	NA	PTHR11206	MULTIDRUG RESISTANCE PROTEIN	NA	NA
Glyma.06G013800	g1,g2,g8	3	3	0							1926	UniRef100_I1K784 Uncharacterized protein n=1 Tax=Glycine max RepID=I1K784_SOYBN	0	100	UniRef100_B9HRQ6 Phosphatidylinositol 4-kinase family protein n=1 Tax=Populus trichocarpa RepID=B9HRQ6_POPTR	0	94.94	AT1G49340.1|Symbols:ATPI4K ALPHA|Phosphatidylinositol 3- and 4-kinase family protein|chr1:18252355-18263967 FORWARD LENGTH=2028	0	94.43	GO:0006468 GO:0046854 GO:0048015	phosphatidylinositol-mediated signaling; phosphatidylinositol phosphorylation; protein phosphorylation	GO:0004430 GO:0005546 GO:0016772 GO:0016773 GO:0035004 GO:0051015 GO:0070273 GO:0070300	1-phosphatidylinositol 4-kinase activity; actin filament binding; phosphatidic acid binding; phosphatidylinositol-4,5-bisphosphate binding; phosphatidylinositol-4-phosphate binding; phosphatidylinositol 3-kinase activity; phosphotransferase activity, alcohol group as acceptor; transferase activity, transferring phosphorus-containing groups	GO:0005737 GO:0005886 GO:0009506 GO:0048471	cytoplasm; perinuclear region of cytoplasm; plasma membrane; plasmodesma	PF00454 PF00613	Phosphatidylinositol 3- and 4-kinase; Phosphoinositide 3-kinase family, accessory domain (PIK domain)	PTHR10048	PHOSPHATIDYLINOSITOL KINASE	KOG0902	Phosphatidylinositol_4-kinase
Glyma.06G039000	g1,g2,g8	3	3	0							430	UniRef100_I1K7Y8 Uncharacterized protein n=1 Tax=Glycine max RepID=I1K7Y8_SOYBN	0	100	UniRef100_E4MXN4 mRNA, clone: RTFL01-28-G13 n=2 Tax=Eutrema RepID=E4MXN4_THEHA	0	99.77	AT1G47380.1|Symbols:|Protein phosphatase 2C family protein|chr1:17373004-17375305 REVERSE LENGTH=428	0	100.23	NA	NA	GO:0003824 GO:0004722	catalytic activity; protein serine/threonine phosphatase activity	GO:0005739 GO:0005829	cytosol; mitochondrion	PF00481	Protein phosphatase 2C	PTHR13832	PROTEIN PHOSPHATASE 2C	KOG0698	Serine/threonine_protein_phosphatase
Glyma.06G162500	g1,g2,g8	3	3	0							991	UniRef100_I1KBV2 Uncharacterized protein n=1 Tax=Glycine max RepID=I1KBV2_SOYBN	0	100	UniRef100_G7J2R6 Nuclease domain-containing protein n=1 Tax=Medicago truncatula RepID=G7J2R6_MEDTR	0	99.8	AT5G07350.1|Symbols:Tudor1, AtTudor1, TSN1|TUDOR-SN protein 1|chr5:2320344-2324892 REVERSE LENGTH=991	0	99.5	GO:0009306 GO:0009651 GO:0030244 GO:0031047 GO:0046686 GO:0048193	Golgi vesicle transport; cellulose biosynthetic process; gene silencing by RNA; protein secretion; response to cadmium ion; response to salt stress	GO:0003676 GO:0003723 GO:0004518 GO:0016788	RNA binding; hydrolase activity, acting on ester bonds; nuclease activity; nucleic acid binding	GO:0005618 GO:0005635 GO:0005783 GO:0005829 GO:0005886 GO:0009507	cell wall; chloroplast; cytosol; endoplasmic reticulum; nuclear envelope; plasma membrane	PF00567 PF00565	Tudor domain; Staphylococcal nuclease homologue	PTHR12302	EBNA2 BINDING PROTEIN P100	KOG2039	Transcriptional_coactivator_p100
Glyma.06G317000	g1,g2,g4	3	2	1							333	UniRef100_I1KFQ2 Uncharacterized protein n=2 Tax=Glycine max RepID=I1KFQ2_SOYBN	0	100	UniRef100_G7IVJ4 Eugenol synthase n=1 Tax=Medicago truncatula RepID=G7IVJ4_MEDTR	0	93.99	AT1G75290.1|Symbols:|NAD(P)-binding Rossmann-fold superfamily protein|chr1:28253890-28255173 FORWARD LENGTH=318	1e-90	94.34	NA	NA	GO:0000166 GO:0016651	nucleotide binding; oxidoreductase activity, acting on NAD(P)H	GO:0005737	cytoplasm	PF05368	NmrA-like family	PTHR10366	NAD DEPENDENT EPIMERASE/DEHYDRATASE	KOG1203	Predicted_dehydrogenase
Glyma.07G015000	g1,g2,g4	3	2	1							705	UniRef100_K7KZ14 Uncharacterized protein n=1 Tax=Glycine max RepID=K7KZ14_SOYBN	0	100	UniRef100_G7LGP7 Poly(A) polymerase n=1 Tax=Medicago truncatula RepID=G7LGP7_MEDTR	0	95.1	AT4G32850.9|Symbols:nPAP|nuclear poly(a) polymerase|chr4:15850134-15854351 FORWARD LENGTH=745	0	94.5	GO:0000911 GO:0000956 GO:0006351 GO:0006623 GO:0006944 GO:0016192 GO:0031123 GO:0043631	RNA 3'-end processing; RNA polyadenylation; cellular membrane fusion; cytokinesis by cell plate formation; nuclear-transcribed mRNA catabolic process; protein targeting to vacuole; transcription, DNA-dependent; vesicle-mediated transport	GO:0003723 GO:0004652 GO:0005515 GO:0016779	RNA binding; nucleotidyltransferase activity; polynucleotide adenylyltransferase activity; protein binding	GO:0005634	nucleus	PF04926 PF01909 PF04928	Poly(A) polymerase predicted RNA binding domain; Nucleotidyltransferase domain; Poly(A) polymerase central domain	PTHR10682	POLY(A) POLYMERASE	KOG2245	Poly(A)_polymerase_and_related_nucleotidyltransferases
Glyma.07G041400	g1,g2,g4	3	2	1	ZIM						233	UniRef100_C6TCZ5 Uncharacterized protein n=1 Tax=Glycine max RepID=C6TCZ5_SOYBN	4e-165	100	UniRef100_G4XSW2 JAZ2 n=1 Tax=Vitis rupestris RepID=G4XSW2_9ROSI	2e-32	76.92	AT1G72450.1|Symbols:JAZ6, TIFY11B|jasmonate-zim-domain protein 6|chr1:27274336-27276136 REVERSE LENGTH=269	1e-23	72.12	GO:0009611 GO:0009620 GO:0009694 GO:0009695 GO:0009753 GO:0009867	jasmonic acid biosynthetic process; jasmonic acid mediated signaling pathway; jasmonic acid metabolic process; response to fungus; response to jasmonic acid stimulus; response to wounding	GO:0005515	protein binding	GO:0005634	nucleus	PF09425 PF06200	Divergent CCT motif; tify domain	NA	NA	NA	NA
Glyma.07G263700	g1,g2,g4	3	2	1							275	UniRef100_I1KNH3 Uncharacterized protein n=1 Tax=Glycine max RepID=I1KNH3_SOYBN	0	100	UniRef100_G7ILP6 Cytochrome b6 n=1 Tax=Medicago truncatula RepID=G7ILP6_MEDTR	6e-86	66.23	AT4G22190.1|Symbols:|unknown protein; Has 283 Blast hits to 154 proteins in 44 species: Archae - 0; Bacteria - 2; Metazoa - 24; Fungi - 12; Plants - 48; Viruses - 0; Other Eukaryotes - 197 (source: NCBI BLink).|chr4:11742102-11743265 REVERSE LENGTH=387	2e-65	65.12	NA	NA	NA	NA	GO:0005739	mitochondrion	NA	NA	NA	NA	NA	NA
Glyma.08G199900	g1,g2,g4	3	2	1							506	UniRef100_I1KV08 Uncharacterized protein n=1 Tax=Glycine max RepID=I1KV08_SOYBN	0	100	UniRef100_G7LGQ5 Mitochondrial-processing peptidase subunit alpha n=1 Tax=Medicago truncatula RepID=G7LGQ5_MEDTR	0	99.61	AT1G51980.1|Symbols:|Insulinase (Peptidase family M16) protein|chr1:19323692-19326771 REVERSE LENGTH=503	0	100	GO:0006007 GO:0006096 GO:0006098 GO:0006508 GO:0009060 GO:0009651 GO:0046686	aerobic respiration; glucose catabolic process; glycolysis; pentose-phosphate shunt; proteolysis; response to cadmium ion; response to salt stress	GO:0003824 GO:0004222 GO:0005524 GO:0008270 GO:0046872	ATP binding; catalytic activity; metal ion binding; metalloendopeptidase activity; zinc ion binding	GO:0005739 GO:0005750 GO:0005774 GO:0009507 GO:0009536 GO:0016020	chloroplast; membrane; mitochondrial respiratory chain complex III; mitochondrion; plastid; vacuolar membrane	PF00675 PF05193	Insulinase (Peptidase family M16); Peptidase M16 inactive domain	PTHR11851	METALLOPROTEASE	KOG2067	Mitochondrial_processing_peptidase,_alpha_subunit
Glyma.08G207300	g1,g2,g8	3	3	0							906	UniRef100_I1KV92 Uncharacterized protein n=1 Tax=Glycine max RepID=I1KV92_SOYBN	0	100	UniRef100_Q9C827 Coatomer subunit beta'-2 n=1 Tax=Arabidopsis thaliana RepID=COB22_ARATH	0	97.73	AT1G52360.1|Symbols:|Coatomer, beta' subunit|chr1:19499282-19505397 FORWARD LENGTH=926	0	97.73	GO:0006094 GO:0006886 GO:0007010 GO:0010498 GO:0016192	cytoskeleton organization; gluconeogenesis; intracellular protein transport; proteasomal protein catabolic process; vesicle-mediated transport	GO:0005198	structural molecule activity	GO:0005737 GO:0005829 GO:0030117 GO:0030126	COPI vesicle coat; cytoplasm; cytosol; membrane coat	PF00400 PF04053	WD domain, G-beta repeat; Coatomer WD associated region	PTHR19876	COATOMER	KOG0276	Vesicle_coat_complex_COPI,_beta'_subunit
Glyma.08G209000	g1,g2,g8	3	3	0							446	UniRef100_I1KVA7 Uncharacterized protein n=1 Tax=Glycine max RepID=I1KVA7_SOYBN	0	100	UniRef100_B9GWP2 Phototropic-responsive NPH3 family protein n=1 Tax=Populus trichocarpa RepID=B9GWP2_POPTR	0	95.92	AT3G15570.1|Symbols:|Phototropic-responsive NPH3 family protein|chr3:5270267-5271700 REVERSE LENGTH=452	2e-179	93.14	GO:0000023 GO:0009416 GO:0019252	maltose metabolic process; response to light stimulus; starch biosynthetic process	GO:0004871	signal transducer activity	GO:0005886	plasma membrane	PF03000	NPH3 family	NA	NA	NA	NA
Glyma.08G295700	g1,g2,g8	3	3	0							867	UniRef100_I1KXP5 Uncharacterized protein n=1 Tax=Glycine max RepID=I1KXP5_SOYBN	0	100	UniRef100_O80452 AMP deaminase n=1 Tax=Arabidopsis thaliana RepID=AMPD_ARATH	0	102.38	AT2G38280.2|Symbols:FAC1, ATAMPD|AMP deaminase, putative / myoadenylate deaminase, putative|chr2:16033767-16038793 REVERSE LENGTH=839	0	102.38	GO:0006188 GO:0007062 GO:0009165 GO:0009168 GO:0009640 GO:0009737 GO:0009793 GO:0009845 GO:0009880 GO:0009909 GO:0009933 GO:0010072 GO:0010162 GO:0010182 GO:0010228 GO:0010431 GO:0010564 GO:0016567 GO:0019915 GO:0045595 GO:0048366 GO:0048825 GO:0050826 GO:0051301	IMP biosynthetic process; cell division; cotyledon development; embryo development ending in seed dormancy; embryonic pattern specification; leaf development; lipid storage; meristem structural organization; nucleotide biosynthetic process; photomorphogenesis; primary shoot apical meristem specification; protein ubiquitination; purine ribonucleoside monophosphate biosynthetic process; regulation …	GO:0003876 GO:0005515 GO:0019239 GO:0043424	AMP deaminase activity; deaminase activity; protein binding; protein histidine kinase binding	GO:0005634 GO:0005829 GO:0031307 GO:0043231	cytosol; integral to mitochondrial outer membrane; intracellular membrane-bounded organelle; nucleus	PF00962	Adenosine/AMP deaminase	PTHR11359	AMP DEAMINASE	KOG1096	Adenosine_monophosphate_deaminase
Glyma.08G296300	g1,g2,g8	3	3	0							854	UniRef100_K7L9R3 Uncharacterized protein n=1 Tax=Glycine max RepID=K7L9R3_SOYBN	0	100	UniRef100_Q9LVI0 Genomic DNA, chromosome 3, P1 clone: MEB5 n=1 Tax=Arabidopsis thaliana RepID=Q9LVI0_ARATH	0	102.4	AT3G17900.1|Symbols:|unknown protein; FUNCTIONS IN: molecular_function unknown; INVOLVED IN: biological_process unknown; LOCATED IN: cellular_component unknown; EXPRESSED IN: 23 plant structures; EXPRESSED DURING: 13 growth stages; Has 45 Blast hits to 44 proteins in 14 species: Archae - 0; Bacteria - 0; Metazoa - 2; Fungi - 2; Plants - 39; Viruses - 0; Other Eukaryotes - 2 (source: NCBI BLink).|…	0	101.79	GO:0008150	biological process	GO:0003674	molecular function	GO:0009507	chloroplast	NA	NA	NA	NA	NA	NA
Glyma.09G010000	g1,g4,g8	3	2	1							422	UniRef100_I1KZY9 Uncharacterized protein n=1 Tax=Glycine max RepID=I1KZY9_SOYBN	0	100	UniRef100_Q2HT34 Fumarylacetoacetase n=1 Tax=Medicago truncatula RepID=Q2HT34_MEDTR	0	100	AT1G12050.1|Symbols:|fumarylacetoacetase, putative|chr1:4072904-4075856 FORWARD LENGTH=421	0	100	GO:0006572 GO:0008219 GO:0009072 GO:0015996 GO:1902000	aromatic amino acid family metabolic process; cell death; chlorophyll catabolic process; homogentisate catabolic process; tyrosine catabolic process	GO:0004334	fumarylacetoacetase activity	GO:0005829	cytosol	PF01557 PF09298	Fumarylacetoacetate (FAA) hydrolase family; Fumarylacetoacetase N-terminal	PTHR11820	FUMARYLACETOACETATE HYDROLASE	KOG2843	Fumarylacetoacetase
Glyma.09G199300	g1,g4,g8	3	2	1							171	UniRef100_I1L4R7 Uncharacterized protein n=1 Tax=Glycine max RepID=I1L4R7_SOYBN	3e-118	100	NA	NA	NA	AT4G38060.2|Symbols:|unknown protein; BEST Arabidopsis thaliana protein match is: unknown protein (TAIR:AT5G65480.1); Has 35333 Blast hits to 34131 proteins in 2444 species: Archae - 798; Bacteria - 22429; Metazoa - 974; Fungi - 991; Plants - 531; Viruses - 0; Other Eukaryotes - 9610 (source: NCBI BLink).|chr4:17873709-17874379 REVERSE LENGTH=136	2e-25	123.53	GO:0008150	biological process	GO:0003674	molecular function	GO:0005739 GO:0009507	chloroplast; mitochondrion	NA	NA	NA	NA	NA	NA
Glyma.09G267100	g1,g2,g8	3	3	0							2962	UniRef100_K7MU18 Uncharacterized protein n=1 Tax=Glycine max RepID=K7MU18_SOYBN	0	99.9	UniRef100_G7L1D4 Neurobeachin-like protein n=1 Tax=Medicago truncatula RepID=G7L1D4_MEDTR	0	96.79	AT2G45540.1|Symbols:|WD-40 repeat family protein / beige-related|chr2:18757881-18772229 REVERSE LENGTH=2946	0	98.2	GO:0008150	biological process	GO:0000166	nucleotide binding	GO:0005886	plasma membrane	PF00400 PF02138	WD domain, G-beta repeat; Beige/BEACH domain	PTHR13743	BEIGE/BEACH-RELATED	KOG1787	Kinase_A-anchor_protein_Neurobeachin_and_related_BEACH_and_WD40_repeat_proteins
Glyma.09G271600	g1,g2,g8	3	3	0							65	UniRef100_UPI0001B63824 PREDICTED: NADH dehydrogenase [ubiquinone] 1 alpha subcomplex subunit 1 n=1 Tax=Glycine max RepID=UPI0001B63824	7e-40	100	UniRef100_Q9C9Z5 NADH dehydrogenase [ubiquinone] 1 alpha subcomplex subunit 1 n=1 Tax=Arabidopsis thaliana RepID=NDUA1_ARATH	9e-29	98.46	AT3G08610.1|Symbols:|unknown protein; Has 40 Blast hits to 40 proteins in 15 species: Archae - 0; Bacteria - 0; Metazoa - 0; Fungi - 0; Plants - 40; Viruses - 0; Other Eukaryotes - 0 (source: NCBI BLink).|chr3:2616435-2616768 REVERSE LENGTH=65	1e-31	98.46	GO:0006511 GO:0008150 GO:0009853 GO:0051788 GO:0080129	biological process; photorespiration; proteasome core complex assembly; response to misfolded protein; ubiquitin-dependent protein catabolic process	GO:0003674	molecular function	GO:0005739 GO:0005747	mitochondrial respiratory chain complex I; mitochondrion	NA	NA	NA	NA	NA	NA
Glyma.10G008300	g1,g2,g8	3	3	0							134	UniRef100_K7LGR9 Uncharacterized protein n=1 Tax=Glycine max RepID=K7LGR9_SOYBN	2e-90	100	UniRef100_Q94CG2 Bet1-like SNARE 1-2 n=2 Tax=Arabidopsis thaliana RepID=BET12_ARATH	2e-58	100	AT4G14455.1|Symbols:ATBET12, BET12, ATBS14B, BS14B|Target SNARE coiled-coil domain protein|chr4:8310482-8311938 FORWARD LENGTH=130	3e-61	100	GO:0006888 GO:0006944 GO:0016192	ER to Golgi vesicle-mediated transport; cellular membrane fusion; vesicle-mediated transport	GO:0005484 GO:0008565	SNAP receptor activity; protein transporter activity	GO:0005794	Golgi apparatus	PF05739	SNARE domain	PTHR12791	GOLGI SNARE BET1-RELATED	KOG3385	V-SNARE
Glyma.10G109400	g1,g2,g8	3	3	0							165	UniRef100_K7LIG6 Uncharacterized protein n=1 Tax=Glycine max RepID=K7LIG6_SOYBN	3e-115	100	NA	NA	NA	NA	NA	NA	NA	NA	NA	NA	NA	NA	NA	NA	NA	NA	NA	NA
Glyma.10G294700	g1,g2,g8	3	3	0							831	UniRef100_K7LM54 Uncharacterized protein n=1 Tax=Glycine max RepID=K7LM54_SOYBN	0	100	UniRef100_G7IAX7 TBC1 domain family member 8B n=1 Tax=Medicago truncatula RepID=G7IAX7_MEDTR	0	98.06	AT3G55020.1|Symbols:|Ypt/Rab-GAP domain of gyp1p superfamily protein|chr3:20389278-20394713 REVERSE LENGTH=777	0	96.53	GO:0032313	regulation of Rab GTPase activity	GO:0005097	RAB GTPase activator activity	GO:0005622 GO:0005634 GO:0005829	cytosol; intracellular; nucleus	PF00566	Rab-GTPase-TBC domain	PTHR22957	TBC1 DOMAIN FAMILY MEMBER GTPASE-ACTIVATING PROTEIN	KOG2058	Ypt/Rab_GTPase_activating_protein
Glyma.10G295100	g1,g2,g8	3	3	0							1907	UniRef100_I1LFH9 Uncharacterized protein n=1 Tax=Glycine max RepID=I1LFH9_SOYBN	0	100	UniRef100_Q9SFU6 Callose synthase 9 n=4 Tax=Arabidopsis thaliana RepID=CALS9_ARATH	0	100.85	AT3G07160.1|Symbols:ATGSL10, gsl10, CALS9|glucan synthase-like 10|chr3:2265142-2279383 REVERSE LENGTH=1890	0	100.85	GO:0006075 GO:0006606 GO:0006944 GO:0009555 GO:0009556 GO:0009846 GO:0048589 GO:0052543 GO:0055047 GO:0080092	(1->3)-beta-D-glucan biosynthetic process; callose deposition in cell wall; cellular membrane fusion; developmental growth; generative cell mitosis; microsporogenesis; pollen development; pollen germination; protein import into nucleus; regulation of pollen tube growth	GO:0003843	1,3-beta-D-glucan synthase activity	GO:0000148 GO:0005794 GO:0005886	1,3-beta-D-glucan synthase complex; Golgi apparatus; plasma membrane	PF02364	1,3-beta-glucan synthase component	PTHR12741	LYST-INTERACTING PROTEIN LIP5 (DOPAMINE RESPONSIVE PROTEIN DRG-1)	KOG0916	1,3-beta-glucan_synthase/callose_synthase_catalytic_subunit
Glyma.11G001500	g2,g4,g8	3	2	1							629	UniRef100_I1LFP5 Uncharacterized protein n=1 Tax=Glycine max RepID=I1LFP5_SOYBN	0	100	UniRef100_P93484 Vacuolar-sorting receptor 1 n=1 Tax=Pisum sativum RepID=VSR1_PEA	0	100.8	AT2G14740.2|Symbols:ATVSR3, VSR3, VSR2;2, BP80-2;2|vaculolar sorting receptor 3|chr2:6308895-6312303 FORWARD LENGTH=628	0	96.34	GO:0006623 GO:0006886	intracellular protein transport; protein targeting to vacuole	GO:0005509	calcium ion binding	GO:0005768 GO:0005794 GO:0005802 GO:0005887 GO:0016020 GO:0017119	Golgi apparatus; Golgi transport complex; endosome; integral to plasma membrane; membrane; trans-Golgi network	PF02225	PA domain	PTHR22765	RING FINGER AND PROTEASE ASSOCIATED DOMAIN-CONTAINING	NA	NA
Glyma.11G096300	g1,g2,g8	3	3	0							69	UniRef100_I1LIN1 Uncharacterized protein n=1 Tax=Glycine max RepID=I1LIN1_SOYBN	1e-40	100	UniRef100_Q8VZY5 Fortune-1 n=1 Tax=Cycas edentata RepID=Q8VZY5_9SPER	7e-09	88.31	AT3G22210.1|Symbols:|unknown protein; FUNCTIONS IN: molecular_function unknown; INVOLVED IN: biological_process unknown; LOCATED IN: endomembrane system; EXPRESSED IN: 21 plant structures; EXPRESSED DURING: 13 growth stages; Has 26 Blast hits to 26 proteins in 13 species: Archae - 0; Bacteria - 0; Metazoa - 0; Fungi - 0; Plants - 26; Viruses - 0; Other Eukaryotes - 0 (source: NCBI BLink).|chr3:78…	2e-20	92.75	GO:0000023 GO:0006098 GO:0008150 GO:0019252	biological process; maltose metabolic process; pentose-phosphate shunt; starch biosynthetic process	GO:0003674	molecular function	NA	NA	NA	NA	NA	NA	NA	NA
Glyma.11G214100	g1,g4,g8	3	2	1							269	UniRef100_K7LRH0 Uncharacterized protein n=1 Tax=Glycine max RepID=K7LRH0_SOYBN	0	100	UniRef100_U5TZM1 Oxidoreductase family protein n=1 Tax=Phaseolus vulgaris RepID=U5TZM1_PHAVU	6e-140	73.42	AT1G66130.1|Symbols:|NAD(P)-binding Rossmann-fold superfamily protein|chr1:24615040-24616742 FORWARD LENGTH=364	7e-66	72.8	GO:0010264	myo-inositol hexakisphosphate biosynthetic process	GO:0000166 GO:0016491	nucleotide binding; oxidoreductase activity	NA	NA	PF01408	Oxidoreductase family, NAD-binding Rossmann fold	PTHR22604	OXIDOREDUCTASES	KOG2741	Dimeric_dihydrodiol_dehydrogenase
Glyma.11G220100	g1,g2,g8	3	3	0							189	UniRef100_I1LMG3 Peptidyl-prolyl cis-trans isomerase n=2 Tax=Glycine max RepID=I1LMG3_SOYBN	2e-130	100	UniRef100_I1LMG3 Peptidyl-prolyl cis-trans isomerase n=2 Tax=Glycine max RepID=I1LMG3_SOYBN	2e-130	100	AT3G55520.1|Symbols:|FKBP-like peptidyl-prolyl cis-trans isomerase family protein|chr3:20594177-20595128 FORWARD LENGTH=190	3e-89	92.11	GO:0000413 GO:0006457 GO:0018208	peptidyl-proline modification; protein folding; protein peptidyl-prolyl isomerization	GO:0003755 GO:0005528	FK506 binding; peptidyl-prolyl cis-trans isomerase activity	GO:0009543 GO:0016020	chloroplast thylakoid lumen; membrane	PF00254	FKBP-type peptidyl-prolyl cis-trans isomerase	PTHR10516	PEPTIDYL-PROLYL CIS-TRANS ISOMERASE	KOG0544	FKBP-type_peptidyl-prolyl_cis-trans_isomerase
Glyma.12G010500	g1,g2,g8	3	3	0							506	UniRef100_I1LNZ1 Uncharacterized protein n=1 Tax=Glycine max RepID=I1LNZ1_SOYBN	0	100	UniRef100_D7LU09 Kinase family protein n=1 Tax=Arabidopsis lyrata subsp. lyrata RepID=D7LU09_ARALL	5e-129	90.58	AT3G51990.1|Symbols:|Protein kinase superfamily protein|chr3:19287989-19289077 FORWARD LENGTH=362	5e-132	90.33	GO:0006468	protein phosphorylation	GO:0004672 GO:0004674 GO:0005524 GO:0016301 GO:0016772	ATP binding; kinase activity; protein kinase activity; protein serine/threonine kinase activity; transferase activity, transferring phosphorus-containing groups	GO:0005576	extracellular region	PF07714	Protein tyrosine kinase	PTHR24420	LEUCINE-RICH REPEAT RECEPTOR-LIKE PROTEIN KINASE	KOG1187	Serine/threonine_protein_kinase
Glyma.12G076400	g1,g2,g4	3	2	1							74	UniRef100_K7LTK3 Uncharacterized protein n=1 Tax=Glycine max RepID=K7LTK3_SOYBN	2e-41	100	NA	NA	NA	NA	NA	NA	NA	NA	NA	NA	NA	NA	NA	NA	NA	NA	NA	NA
Glyma.12G167400	g1,g2,g4	3	2	1							185	UniRef100_I1LTD0 Uncharacterized protein n=1 Tax=Glycine max RepID=I1LTD0_SOYBN	1e-130	100	UniRef100_G7IN97 Metallothiol transferase fosB n=1 Tax=Medicago truncatula RepID=G7IN97_MEDTR	6e-91	96.69	AT1G80160.1|Symbols:|Lactoylglutathione lyase / glyoxalase I family protein|chr1:30151101-30151930 FORWARD LENGTH=167	4e-63	82.04	GO:0005975 GO:0009414 GO:0042538 GO:0046482	carbohydrate metabolic process; hyperosmotic salinity response; para-aminobenzoic acid metabolic process; response to water deprivation	GO:0004462	lactoylglutathione lyase activity	GO:0005737	cytoplasm	PF00903	Glyoxalase/Bleomycin resistance protein/Dioxygenase superfamily	PTHR10374	LACTOYLGLUTATHIONE LYASE (GLYOXALASE I)	KOG2944	Glyoxalase
Glyma.12G234300	g1,g2,g8	3	3	0							670	UniRef100_I1LVA7 Uncharacterized protein n=1 Tax=Glycine max RepID=I1LVA7_SOYBN	0	100	UniRef100_D2D336 Rhamnose synthase n=1 Tax=Gossypium hirsutum RepID=D2D336_GOSHI	0	100.15	AT1G78570.1|Symbols:RHM1, ROL1, ATRHM1|rhamnose biosynthesis 1|chr1:29550110-29552207 FORWARD LENGTH=669	0	99.85	GO:0009225 GO:0009744 GO:0009813 GO:0010224 GO:0010253 GO:0010315 GO:0044237 GO:0045226 GO:0051555	UDP-rhamnose biosynthetic process; auxin efflux; cellular metabolic process; extracellular polysaccharide biosynthetic process; flavonoid biosynthetic process; flavonol biosynthetic process; nucleotide-sugar metabolic process; response to UV-B; response to sucrose stimulus	GO:0000166 GO:0003824 GO:0008831 GO:0010280 GO:0050377 GO:0050662	UDP-L-rhamnose synthase activity; UDP-glucose 4,6-dehydratase activity; catalytic activity; coenzyme binding; dTDP-4-dehydrorhamnose reductase activity; nucleotide binding	GO:0005829 GO:0009506 GO:0009507	chloroplast; cytosol; plasmodesma	PF04321 PF01370	RmlD substrate binding domain; NAD dependent epimerase/dehydratase family	PTHR10366	NAD DEPENDENT EPIMERASE/DEHYDRATASE	KOG0747	Putative_NAD+-dependent_epimerases
Glyma.13G043500	g1,g2,g4	3	2	1							636	UniRef100_K7LXX1 Uncharacterized protein n=1 Tax=Glycine max RepID=K7LXX1_SOYBN	0	98.87	UniRef100_G7JCQ7 White-brown-complex ABC transporter family n=1 Tax=Medicago truncatula RepID=G7JCQ7_MEDTR	0	62.29	AT1G17840.1|Symbols:WBC11, ABCG11, DSO, COF1, ATWBC11|white-brown complex homolog protein 11|chr1:6142870-6145894 FORWARD LENGTH=703	2e-144	57.33	GO:0009611 GO:0009651 GO:0009737 GO:0015908 GO:0080051	cutin transport; fatty acid transport; response to abscisic acid stimulus; response to salt stress; response to wounding	GO:0000166 GO:0005524 GO:0015245 GO:0016887 GO:0017111 GO:0042626	ATP binding; ATPase activity; ATPase activity, coupled to transmembrane movement of substances; fatty acid transporter activity; nucleoside-triphosphatase activity; nucleotide binding	GO:0005886 GO:0009897 GO:0016020	external side of plasma membrane; membrane; plasma membrane	PF01061 PF00005 PF00076	ABC-2 type transporter; ABC transporter; RNA recognition motif. (a.k.a. RRM, RBD, or RNP domain)	PTHR19241	ATP-BINDING CASSETTE TRANSPORTER	NA	NA
Glyma.13G057800	g1,g2,g8	3	3	0							979	UniRef100_I1LWR4 Phosphorylase n=1 Tax=Glycine max RepID=I1LWR4_SOYBN	0	100	UniRef100_I1LWR4 Phosphorylase n=1 Tax=Glycine max RepID=I1LWR4_SOYBN	0	100	AT3G29320.1|Symbols:|Glycosyl transferase, family 35|chr3:11252871-11257587 FORWARD LENGTH=962	0	101.14	GO:0005975 GO:0009266 GO:0009409 GO:0009414 GO:0019252 GO:0042742	carbohydrate metabolic process; defense response to bacterium; response to cold; response to temperature stimulus; response to water deprivation; starch biosynthetic process	GO:0004645 GO:0016757 GO:0030170	phosphorylase activity; pyridoxal phosphate binding; transferase activity, transferring glycosyl groups	GO:0009507 GO:0009536 GO:0009570	chloroplast; chloroplast stroma; plastid	PF00343	Carbohydrate phosphorylase	PTHR11468	GLYCOGEN PHOSPHORYLASE	KOG2099	Glycogen_phosphorylase
Glyma.13G109700	g1,g2,g4	3	2	1							399	UniRef100_I1LY51 Uncharacterized protein n=1 Tax=Glycine max RepID=I1LY51_SOYBN	0	100	UniRef100_U5FK93 12-oxophytodienoate reductase family protein n=2 Tax=Populus trichocarpa RepID=U5FK93_POPTR	0	100.76	AT2G06050.3|Symbols:OPR3|oxophytodienoate-reductase 3|chr2:2359240-2361971 REVERSE LENGTH=391	0	97.7	GO:0006569 GO:0007165 GO:0009414 GO:0009611 GO:0009620 GO:0009684 GO:0009694 GO:0009695 GO:0009723 GO:0009733 GO:0009738 GO:0009753 GO:0009867 GO:0010193 GO:0042538 GO:0055114	abscisic acid mediated signaling pathway; hyperosmotic salinity response; indoleacetic acid biosynthetic process; jasmonic acid biosynthetic process; jasmonic acid mediated signaling pathway; jasmonic acid metabolic process; oxidation-reduction process; response to auxin stimulus; response to ethylene stimulus; response to fungus; response to jasmonic acid stimulus; response to ozone; response to…	GO:0003824 GO:0010181 GO:0016491 GO:0016629	12-oxophytodienoate reductase activity; FMN binding; catalytic activity; oxidoreductase activity	GO:0005777	peroxisome	PF00724	NADH:flavin oxidoreductase / NADH oxidase family	PTHR22893	NADH OXIDOREDUCTASE-RELATED	KOG0134	NADH:_flavin_oxidoreductase/12-oxophytodienoate_reductase
Glyma.13G245900	g2,g4,g8	3	2	1	ABI3/VP1						880	UniRef100_I1M2C3 Uncharacterized protein n=1 Tax=Glycine max RepID=I1M2C3_SOYBN	0	100	UniRef100_G7ILC5 B3 domain-containing transcription repressor VAL2 n=1 Tax=Medicago truncatula RepID=G7ILC5_MEDTR	0	97.97	AT4G32010.1|Symbols:HSL1, HSI2-L1, VAL2|HSI2-like 1|chr4:15481231-15484897 FORWARD LENGTH=780	2e-159	58.33	GO:0006355 GO:0007062 GO:0009630 GO:0009790 GO:0009880 GO:0010030 GO:0010072 GO:0010162 GO:0010431 GO:0010564 GO:0043687 GO:0045595 GO:0045893 GO:0048316 GO:0048366 GO:0048825 GO:0051301 GO:2000034	cell division; cotyledon development; embryo development; embryonic pattern specification; gravitropism; leaf development; positive regulation of seed germination; positive regulation of transcription, DNA-dependent; post-translational protein modification; primary shoot apical meristem specification; regulation of cell cycle process; regulation of cell differentiation; regulation of seed maturat…	GO:0003700 GO:0005515	protein binding; sequence-specific DNA binding transcription factor activity	GO:0005634	nucleus	PF02362 PF07496	B3 DNA binding domain; CW-type Zinc Finger	PTHR23336	ZINC FINGER CW-TYPE COILED-COIL DOMAIN PROTEIN 3.	NA	NA
Glyma.13G348100	g1,g2,g4	3	2	1							473	UniRef100_UPI000151E3E5 PREDICTED: casein kinase I isoform delta-like isoform X2 n=1 Tax=Glycine max RepID=UPI000151E3E5	0	100	UniRef100_G7IS36 Casein kinase I isoform delta-like protein n=1 Tax=Medicago truncatula RepID=G7IS36_MEDTR	0	99.37	AT1G72710.1|Symbols:CKL2|casein kinase 1-like protein 2|chr1:27372553-27376178 FORWARD LENGTH=465	0	100	GO:0006468 GO:0006487 GO:0042546 GO:0044036	cell wall biogenesis; cell wall macromolecule metabolic process; protein N-linked glycosylation; protein phosphorylation	GO:0004672 GO:0004674 GO:0005524 GO:0016301 GO:0016772	ATP binding; kinase activity; protein kinase activity; protein serine/threonine kinase activity; transferase activity, transferring phosphorus-containing groups	GO:0005634 GO:0005737 GO:0005886	cytoplasm; nucleus; plasma membrane	PF00069	Protein kinase domain	PTHR11909	CASEIN KINASE-RELATED	KOG1163	Casein_kinase_(serine/threonine/tyrosine_protein_kinase)
Glyma.14G021600	g1,g4,g8	3	2	1							346	UniRef100_I1M6P4 Uncharacterized protein n=2 Tax=Glycine max RepID=I1M6P4_SOYBN	0	95.04	UniRef100_G7JC60 Endoribonuclease Dicer-like protein n=1 Tax=Medicago truncatula RepID=G7JC60_MEDTR	2e-127	96.8	AT3G20420.1|Symbols:RTL2, ATRTL2|RNAse THREE-like protein 2|chr3:7119371-7120895 REVERSE LENGTH=391	8e-114	87.98	GO:0006396 GO:0010267 GO:0035196 GO:0051607	RNA processing; defense response to virus; production of miRNAs involved in gene silencing by miRNA; production of ta-siRNAs involved in RNA interference	GO:0003723 GO:0003725 GO:0004525	RNA binding; double-stranded RNA binding; ribonuclease III activity	GO:0005622 GO:0005634 GO:0005737	cytoplasm; intracellular; nucleus	PF00035 PF00636	Double-stranded RNA binding motif; Ribonuclease III domain	PTHR14950	HELICASE-RELATED	NA	NA
Glyma.14G106600	g1,g2,g8	3	3	0							82	NA	NA	NA	NA	NA	NA	NA	NA	NA	NA	NA	NA	NA	NA	NA	NA	NA	NA	NA	NA	NA
Glyma.14G125200	g2,g8,g14	3	3	0							850	UniRef100_K7M6D1 Uncharacterized protein n=1 Tax=Glycine max RepID=K7M6D1_SOYBN	0	100.38	UniRef100_Q8RWY7 Multidomain cyclophilin type peptidyl-prolyl cis-trans isomerase n=1 Tax=Arabidopsis thaliana RepID=Q8RWY7_ARATH	1e-74	21.74	AT4G32420.3|Symbols:|Cyclophilin-like peptidyl-prolyl cis-trans isomerase family protein|chr4:15647550-15652103 REVERSE LENGTH=837	1e-76	21.74	GO:0000398 GO:0006457	mRNA splicing, via spliceosome; protein folding	GO:0003755	peptidyl-prolyl cis-trans isomerase activity	GO:0005634	nucleus	PF00160	Cyclophilin type peptidyl-prolyl cis-trans isomerase/CLD	PTHR11071	PEPTIDYL-PROLYL CIS-TRANS ISOMERASE	KOG0546	HSP90_co-chaperone_CPR7/Cyclophilin
Glyma.14G209500	g1,g2,g4	3	2	1							66	UniRef100_K7M8B6 Uncharacterized protein n=1 Tax=Glycine max RepID=K7M8B6_SOYBN	6e-39	100	NA	NA	NA	NA	NA	NA	NA	NA	NA	NA	NA	NA	NA	NA	NA	NA	NA	NA
Glyma.15G022300	g1,g2,g4	3	2	1							445	UniRef100_I1MCX3 Uncharacterized protein n=1 Tax=Glycine max RepID=I1MCX3_SOYBN	0	100	UniRef100_Q0GXX6 Auxin conjugate hydrolase n=1 Tax=Medicago truncatula RepID=Q0GXX6_MEDTR	0	98.66	AT1G51760.1|Symbols:IAR3, JR3|peptidase M20/M25/M40 family protein|chr1:19199562-19201424 FORWARD LENGTH=440	0	97.05	GO:0006508 GO:0008152 GO:0009611	metabolic process; proteolysis; response to wounding	GO:0008237 GO:0010179 GO:0016787	IAA-Ala conjugate hydrolase activity; hydrolase activity; metallopeptidase activity	GO:0005783 GO:0005886 GO:0009507	chloroplast; endoplasmic reticulum; plasma membrane	PF07687 PF01546	Peptidase dimerisation domain; Peptidase family M20/M25/M40	PTHR11014	PEPTIDASE M20 FAMILY MEMBER	NA	NA
Glyma.15G031400	g1,g2,g4	3	2	1							514	UniRef100_UPI0003DE89E6 PREDICTED: cyanogenic beta-glucosidase-like isoform X1 n=1 Tax=Glycine max RepID=UPI0003DE89E6	0	100	UniRef100_B2ZUU2 Beta-glucosidase D7 (Fragment) n=1 Tax=Lotus japonicus RepID=B2ZUU2_LOTJA	0	96.51	AT2G44450.1|Symbols:BGLU15|beta glucosidase 15|chr2:18340966-18343744 FORWARD LENGTH=506	0	94.27	GO:0005975 GO:0010359	carbohydrate metabolic process; regulation of anion channel activity	GO:0003824 GO:0004553 GO:0043169	catalytic activity; cation binding; hydrolase activity, hydrolyzing O-glycosyl compounds	GO:0005576 GO:0005618 GO:0005794 GO:0009505 GO:0009506	Golgi apparatus; cell wall; extracellular region; plant-type cell wall; plasmodesma	PF00232	Glycosyl hydrolase family 1	PTHR10353	GLYCOSYL HYDROLASE	KOG0626	Beta-glucosidase,_lactase_phlorizinhydrolase,_and_related_proteins
Glyma.15G042900	g1,g2,g8	3	3	0							742	UniRef100_C6ZRT9 Protein kinase n=1 Tax=Glycine max RepID=C6ZRT9_SOYBN	0	88.36	UniRef100_C6ZRT9 Protein kinase n=1 Tax=Glycine max RepID=C6ZRT9_SOYBN	0	88.36	AT3G46290.1|Symbols:HERK1|hercules receptor kinase 1|chr3:17013009-17015501 FORWARD LENGTH=830	0	87.59	GO:0006468 GO:0009741 GO:0009742 GO:0009791 GO:0009826 GO:0051510	brassinosteroid mediated signaling pathway; post-embryonic development; protein phosphorylation; regulation of unidimensional cell growth; response to brassinosteroid stimulus; unidimensional cell growth	GO:0004672 GO:0004674 GO:0005524 GO:0016301 GO:0016772	ATP binding; kinase activity; protein kinase activity; protein serine/threonine kinase activity; transferase activity, transferring phosphorus-containing groups	GO:0005886 GO:0009506	plasma membrane; plasmodesma	PF07714 PF11721	Protein tyrosine kinase; Di-glucose binding within endoplasmic reticulum	PTHR24420	LEUCINE-RICH REPEAT RECEPTOR-LIKE PROTEIN KINASE	KOG1187	Serine/threonine_protein_kinase
Glyma.15G081500	g1,g4,g8	3	2	1							604	UniRef100_I1MER3 Uncharacterized protein n=1 Tax=Glycine max RepID=I1MER3_SOYBN	0	100	UniRef100_B9I1N4 Proline-rich family protein n=1 Tax=Populus trichocarpa RepID=B9I1N4_POPTR	0	98.21	AT4G18570.1|Symbols:|Tetratricopeptide repeat (TPR)-like superfamily protein|chr4:10231439-10234534 FORWARD LENGTH=642	2e-169	93.93	NA	NA	NA	NA	GO:0009507	chloroplast	NA	NA	NA	NA	NA	NA
Glyma.15G181800	g1,g2,g4	3	2	1							204	UniRef100_I1MHJ1 Uncharacterized protein n=1 Tax=Glycine max RepID=I1MHJ1_SOYBN	4e-146	100	NA	NA	NA	AT5G20790.1|Symbols:|unknown protein; FUNCTIONS IN: molecular_function unknown; INVOLVED IN: biological_process unknown; LOCATED IN: endomembrane system; EXPRESSED IN: 11 plant structures; EXPRESSED DURING: LP.04 four leaves visible, 4 anthesis, petal differentiation and expansion stage; BEST Arabidopsis thaliana protein match is: unknown protein (TAIR:AT3G43110.1); Has 30201 Blast hits to 17322 …	3e-29	92.23	GO:0008150	biological process	GO:0003674	molecular function	GO:0005576	extracellular region	NA	NA	NA	NA	NA	NA
Glyma.16G001300	g1,g2,g8	3	3	0							397	UniRef100_I1MJT4 Uncharacterized protein n=2 Tax=Glycine max RepID=I1MJT4_SOYBN	0	100	NA	NA	NA	AT1G57680.2|Symbols:|FUNCTIONS IN: molecular_function unknown; INVOLVED IN: biological_process unknown; LOCATED IN: endomembrane system; EXPRESSED IN: 24 plant structures; EXPRESSED DURING: 15 growth stages; CONTAINS InterPro DOMAIN/s: Uncharacterised conserved protein UCP031277 (InterPro:IPR016971); Has 35333 Blast hits to 34131 proteins in 2444 species: Archae - 798; Bacteria - 22429; Metazoa -…	5e-115	94.2	GO:0008150	biological process	GO:0003674	molecular function	NA	NA	NA	NA	NA	NA	NA	NA
Glyma.16G026500	g1,g2,g8	3	3	0							52	UniRef100_K7MEW3 Uncharacterized protein n=1 Tax=Glycine max RepID=K7MEW3_SOYBN	1e-28	100	NA	NA	NA	AT2G46390.1|Symbols:|unknown protein; FUNCTIONS IN: molecular_function unknown; INVOLVED IN: biological_process unknown; LOCATED IN: endomembrane system; EXPRESSED IN: 24 plant structures; EXPRESSED DURING: 15 growth stages; Has 4 Blast hits to 4 proteins in 2 species: Archae - 0; Bacteria - 0; Metazoa - 0; Fungi - 0; Plants - 4; Viruses - 0; Other Eukaryotes - 0 (source: NCBI BLink).|chr2:190424…	2e-06	65.22	GO:0008150	biological process	GO:0003674	molecular function	GO:0005749	mitochondrial respiratory chain complex II	NA	NA	NA	NA	NA	NA
Glyma.16G161300	g1,g2,g4	3	2	1							414	UniRef100_K7MHN8 Uncharacterized protein n=2 Tax=Glycine max RepID=K7MHN8_SOYBN	0	96.62	NA	NA	NA	AT4G31980.1|Symbols:|unknown protein; CONTAINS InterPro DOMAIN/s: Protein of unknown function DUF247, plant (InterPro:IPR004158), Protein of unknown function DUF862, eukaryotic (InterPro:IPR008580); BEST Arabidopsis thaliana protein match is: Plant protein of unknown function (DUF247) (TAIR:AT5G11290.1); Has 1967 Blast hits to 1844 proteins in 183 species: Archae - 0; Bacteria - 6; Metazoa - 223;…	9e-65	55.59	GO:0006865 GO:0008150	amino acid transport; biological process	GO:0003674	molecular function	GO:0005886	plasma membrane	PF03140	Plant protein of unknown function	NA	NA	NA	NA
Glyma.17G015900	g1,g4,g8	3	2	1							118	UniRef100_I1MR77 Uncharacterized protein n=1 Tax=Glycine max RepID=I1MR77_SOYBN	5e-80	100	NA	NA	NA	AT5G19190.1|Symbols:|unknown protein; BEST Arabidopsis thaliana protein match is: unknown protein (TAIR:AT3G06070.1); Has 1807 Blast hits to 1807 proteins in 277 species: Archae - 0; Bacteria - 0; Metazoa - 736; Fungi - 347; Plants - 385; Viruses - 0; Other Eukaryotes - 339 (source: NCBI BLink).|chr5:6457349-6457918 FORWARD LENGTH=154	4e-20	59.74	GO:0008150	biological process	GO:0003674	molecular function	GO:0005634	nucleus	NA	NA	NA	NA	NA	NA
Glyma.17G036600	g1,g2,g8	3	3	0							547	UniRef100_UPI0003DECE32 PREDICTED: CAS1 domain-containing protein 1-like isoform X2 n=1 Tax=Glycine max RepID=UPI0003DECE32	0	100	UniRef100_G7JPZ5 CAS1 domain-containing protein n=1 Tax=Medicago truncatula RepID=G7JPZ5_MEDTR	0	95.96	AT3G06550.1|Symbols:|O-acetyltransferase family protein|chr3:2039317-2042664 REVERSE LENGTH=545	0	99.45	GO:0009737 GO:0009834 GO:0050832	defense response to fungus; response to abscisic acid stimulus; secondary cell wall biogenesis	GO:0003674	molecular function	GO:0005783 GO:0005794	Golgi apparatus; endoplasmic reticulum	PF07779	10 TM Acyl Transferase domain found in Cas1p	PTHR13533	FAMILY NOT NAMED	KOG1699	O-acetyltransferase
Glyma.17G037400	g1,g2,g4	3	2	1							681	UniRef100_I1MRV0 Uncharacterized protein n=1 Tax=Glycine max RepID=I1MRV0_SOYBN	0	100	UniRef100_G5DC09 Neutral/alkaline invertase n=1 Tax=Manihot esculenta RepID=G5DC09_MANES	0	98.83	AT3G06500.1|Symbols:|Plant neutral invertase family protein|chr3:2012309-2015471 FORWARD LENGTH=664	0	101.36	GO:0007623 GO:0009693 GO:0010029 GO:0048510	circadian rhythm; ethylene biosynthetic process; regulation of seed germination; regulation of timing of transition from vegetative to reproductive phase	GO:0004564 GO:0004575	beta-fructofuranosidase activity; sucrose alpha-glucosidase activity	GO:0005576 GO:0005739	extracellular region; mitochondrion	PF04853	PF04853	NA	NA	NA	NA
Glyma.17G055100	g1,g2,g4	3	2	1							840	UniRef100_I1MSH3 Beta-galactosidase n=1 Tax=Glycine max RepID=I1MSH3_SOYBN	0	100	UniRef100_I1MSH3 Beta-galactosidase n=1 Tax=Glycine max RepID=I1MSH3_SOYBN	0	100	AT3G13750.1|Symbols:BGAL1|beta galactosidase 1|chr3:4511192-4515756 FORWARD LENGTH=847	0	96.93	GO:0005975 GO:0032880 GO:0042744 GO:0048767	carbohydrate metabolic process; hydrogen peroxide catabolic process; regulation of protein localization; root hair elongation	GO:0003824 GO:0004553 GO:0004565 GO:0030246 GO:0043169	beta-galactosidase activity; carbohydrate binding; catalytic activity; cation binding; hydrolase activity, hydrolyzing O-glycosyl compounds	GO:0005576 GO:0005618 GO:0009505 GO:0009506	cell wall; extracellular region; plant-type cell wall; plasmodesma	PF02140 PF01301	Galactose binding lectin domain; Glycosyl hydrolases family 35	PTHR23421	BETA-GALACTOSIDASE RELATED	KOG0496	Beta-galactosidase
Glyma.17G104100	g1,g2,g8	3	3	0							1637	UniRef100_K7MKZ2 Uncharacterized protein n=2 Tax=Glycine max RepID=K7MKZ2_SOYBN	0	100	UniRef100_I7CHF6 Dicer-like protein 4 n=1 Tax=Solanum lycopersicum RepID=I7CHF6_SOLLC	0	100.06	AT5G20320.1|Symbols:DCL4, ATDCL4|dicer-like 4|chr5:6859571-6869068 REVERSE LENGTH=1702	0	93.42	GO:0000278 GO:0000398 GO:0006306 GO:0006342 GO:0006353 GO:0006355 GO:0006396 GO:0007267 GO:0009616 GO:0009640 GO:0009793 GO:0009845 GO:0009909 GO:0009933 GO:0010050 GO:0010162 GO:0010182 GO:0010216 GO:0010228 GO:0010267 GO:0010599 GO:0016567 GO:0016569 GO:0019915 GO:0030422 GO:0031047 GO:0035196 GO:0043687 GO:0045893 GO:0050826 GO:0051607	DNA-dependent transcription, termination; DNA methylation; RNA processing; cell-cell signaling; chromatin silencing; covalent chromatin modification; defense response to virus; embryo development ending in seed dormancy; gene silencing by RNA; lipid storage; mRNA splicing, via spliceosome; maintenance of DNA methylation; meristem structural organization; mitotic cell cycle; photomorphogenesis; po…	GO:0003676 GO:0003677 GO:0003723 GO:0003725 GO:0004386 GO:0004525 GO:0005515 GO:0005524 GO:0008026 GO:0016787 GO:0016891	ATP-dependent helicase activity; ATP binding; DNA binding; RNA binding; double-stranded RNA binding; endoribonuclease activity, producing 5'-phosphomonoesters; helicase activity; hydrolase activity; nucleic acid binding; protein binding; ribonuclease III activity	GO:0005622 GO:0005634	intracellular; nucleus	PF00271 PF00636 PF02170 PF03368 PF00035 PF00270	Helicase conserved C-terminal domain; Ribonuclease III domain; PAZ domain; Dicer dimerisation domain; Double-stranded RNA binding motif; DEAD/DEAH box helicase	PTHR14950	HELICASE-RELATED	KOG0701	dsRNA-specific_nuclease_Dicer_and_related_ribonucleases
Glyma.17G251900	g1,g2,g4	3	2	1							377	UniRef100_I1MXX4 Uncharacterized protein n=1 Tax=Glycine max RepID=I1MXX4_SOYBN	0	100	UniRef100_B9GRL9 PfkB-type carbohydrate kinase family protein n=1 Tax=Populus trichocarpa RepID=B9GRL9_POPTR	0	100.27	AT1G19600.1|Symbols:|pfkB-like carbohydrate kinase family protein|chr1:6779085-6780898 FORWARD LENGTH=355	0	99.44	GO:0019303	D-ribose catabolic process	GO:0016301	kinase activity	GO:0005737	cytoplasm	PF00294	pfkB family carbohydrate kinase	PTHR10584	SUGAR KINASE	KOG2854	Possible_pfkB_family_carbohydrate_kinase
Glyma.18G026000	g1,g2,g8	3	3	0							1701	UniRef100_I1MZ13 Clathrin heavy chain n=1 Tax=Glycine max RepID=I1MZ13_SOYBN	0	100	UniRef100_I1MZ13 Clathrin heavy chain n=1 Tax=Glycine max RepID=I1MZ13_SOYBN	0	99.94	AT3G11130.1|Symbols:|Clathrin, heavy chain|chr3:3482575-3491667 REVERSE LENGTH=1705	0	97.18	GO:0006886 GO:0006897 GO:0016192	endocytosis; intracellular protein transport; vesicle-mediated transport	GO:0005198 GO:0005515	protein binding; structural molecule activity	GO:0005773 GO:0005774 GO:0005794 GO:0005886 GO:0009506 GO:0030130 GO:0030132	Golgi apparatus; clathrin coat of coated pit; clathrin coat of trans-Golgi network vesicle; plasma membrane; plasmodesma; vacuolar membrane; vacuole	PF01394 PF09268 PF00637	Clathrin propeller repeat; Clathrin, heavy-chain linker; Region in Clathrin and VPS	PTHR10292	CLATHRIN HEAVY CHAIN	KOG0985	Vesicle_coat_protein_clathrin,_heavy_chain
Glyma.18G223300	g1,g2,g8	3	3	0							2965	UniRef100_K7MU18 Uncharacterized protein n=1 Tax=Glycine max RepID=K7MU18_SOYBN	0	100	UniRef100_G7L1D4 Neurobeachin-like protein n=1 Tax=Medicago truncatula RepID=G7L1D4_MEDTR	0	99.66	AT2G45540.1|Symbols:|WD-40 repeat family protein / beige-related|chr2:18757881-18772229 REVERSE LENGTH=2946	0	98.3	GO:0008150	biological process	GO:0000166	nucleotide binding	GO:0005886	plasma membrane	PF00400 PF02138	WD domain, G-beta repeat; Beige/BEACH domain	PTHR13743	BEIGE/BEACH-RELATED	KOG1787	Kinase_A-anchor_protein_Neurobeachin_and_related_BEACH_and_WD40_repeat_proteins
Glyma.18G229200	g1,g2,g8	3	3	0							89	UniRef100_I1N3M1 Uncharacterized protein n=1 Tax=Glycine max RepID=I1N3M1_SOYBN	2e-58	100	NA	NA	NA	AT4G00585.1|Symbols:|unknown protein; Has 47 Blast hits to 47 proteins in 22 species: Archae - 0; Bacteria - 0; Metazoa - 3; Fungi - 7; Plants - 33; Viruses - 0; Other Eukaryotes - 4 (source: NCBI BLink).|chr4:251157-252284 REVERSE LENGTH=88	2e-44	92.05	GO:0006511 GO:0009853 GO:0051788 GO:0080129	photorespiration; proteasome core complex assembly; response to misfolded protein; ubiquitin-dependent protein catabolic process	GO:0003674	molecular function	GO:0005747 GO:0031966 GO:0045271	mitochondrial membrane; mitochondrial respiratory chain complex I; respiratory chain complex I	NA	NA	NA	NA	NA	NA
Glyma.18G237100	g1,g2,g4	3	2	1							490	UniRef100_I1N3U2 Uncharacterized protein n=1 Tax=Glycine max RepID=I1N3U2_SOYBN	0	100	UniRef100_G7L6L4 Protein kinase family protein n=1 Tax=Medicago truncatula RepID=G7L6L4_MEDTR	0	99.39	AT1G01540.2|Symbols:|Protein kinase superfamily protein|chr1:195980-198383 FORWARD LENGTH=472	0	98.52	GO:0006468 GO:0046777	protein autophosphorylation; protein phosphorylation	GO:0004672 GO:0004674 GO:0004713 GO:0005524 GO:0016301 GO:0016772	ATP binding; kinase activity; protein kinase activity; protein serine/threonine kinase activity; protein tyrosine kinase activity; transferase activity, transferring phosphorus-containing groups	GO:0005886	plasma membrane	PF00069	Protein kinase domain	PTHR24420	LEUCINE-RICH REPEAT RECEPTOR-LIKE PROTEIN KINASE	KOG1187	Serine/threonine_protein_kinase
Glyma.19G000400	g1,g2,g8	3	3	0							760	UniRef100_K7MVR8 Katanin p80 WD40 repeat-containing subunit B1 homolog n=2 Tax=Glycine max RepID=K7MVR8_SOYBN	0	100	UniRef100_K7MVR8 Katanin p80 WD40 repeat-containing subunit B1 homolog n=2 Tax=Glycine max RepID=K7MVR8_SOYBN	0	100	AT5G08390.1|Symbols:|Transducin/WD40 repeat-like superfamily protein|chr5:2701448-2706910 FORWARD LENGTH=839	0	90.46	GO:0007155 GO:0008150 GO:0010090 GO:0010228 GO:0016926 GO:0042546 GO:0044036 GO:0045010 GO:0050665	actin nucleation; biological process; cell adhesion; cell wall biogenesis; cell wall macromolecule metabolic process; hydrogen peroxide biosynthetic process; protein desumoylation; trichome morphogenesis; vegetative to reproductive phase transition of meristem	GO:0003674	molecular function	GO:0005737 GO:0080008	CUL4-RING ubiquitin ligase complex; cytoplasm	PF00400	WD domain, G-beta repeat	PTHR19845	KATANIN P80 SUBUNIT	KOG0267	Microtubule_severing_protein_katanin_p80_subunit_B_(contains_WD40_repeats)
Glyma.19G015200	g1,g2,g8	3	3	0							526	UniRef100_I1N5Y8 Uncharacterized protein n=1 Tax=Glycine max RepID=I1N5Y8_SOYBN	0	95.8	UniRef100_O49859 Cytochrome P450 82A4 n=1 Tax=Glycine max RepID=C82A4_SOYBN	0	99.81	AT4G31970.1|Symbols:CYP82C2|cytochrome P450, family 82, subfamily C, polypeptide 2|chr4:15462408-15464358 FORWARD LENGTH=523	3e-168	93.31	GO:0055114 GO:0071456	cellular response to hypoxia; oxidation-reduction process	GO:0004497 GO:0005506 GO:0009055 GO:0016705 GO:0019825 GO:0020037	electron carrier activity; heme binding; iron ion binding; monooxygenase activity; oxidoreductase activity, acting on paired donors, with incorporation or reduction of molecular oxygen; oxygen binding	GO:0009507	chloroplast	PF00067	Cytochrome P450	PTHR24298	FAMILY NOT NAMED	KOG0156	Cytochrome_P450_CYP2_subfamily
Glyma.19G065600	g1,g2,g8	3	3	0							2067	UniRef100_UPI000233F161 PREDICTED: glutamate synthase [NADH], amyloplastic-like isoform X1 n=1 Tax=Glycine max RepID=UPI000233F161	0	93.04	UniRef100_Q93WZ7 NADH glutamate synthase n=1 Tax=Phaseolus vulgaris RepID=Q93WZ7_PHAVU	0	92.85	AT5G53460.3|Symbols:GLT1|NADH-dependent glutamate synthase 1|chr5:21700518-21709629 FORWARD LENGTH=2208	0	91.85	GO:0006094 GO:0006096 GO:0006537 GO:0006807 GO:0008152 GO:0009651 GO:0019676 GO:0042128 GO:0046686 GO:0048589 GO:0055114	ammonia assimilation cycle; developmental growth; gluconeogenesis; glutamate biosynthetic process; glycolysis; metabolic process; nitrate assimilation; nitrogen compound metabolic process; oxidation-reduction process; response to cadmium ion; response to salt stress	GO:0000166 GO:0003824 GO:0005506 GO:0010181 GO:0015930 GO:0016040 GO:0016491 GO:0016638 GO:0016639 GO:0045181 GO:0050660 GO:0051536	FMN binding; catalytic activity; flavin adenine dinucleotide binding; glutamate synthase (NADH) activity; glutamate synthase activity; glutamate synthase activity, NAD(P)H as acceptor; iron-sulfur cluster binding; iron ion binding; nucleotide binding; oxidoreductase activity; oxidoreductase activity, acting on the CH-NH2 group of donors; oxidoreductase activity, acting on the CH-NH2 group of dono…	GO:0005739 GO:0009507 GO:0009536 GO:0009570	chloroplast; chloroplast stroma; mitochondrion; plastid	PF00070 PF00310 PF07992 PF01645 PF04898 PF01493	Pyridine nucleotide-disulphide oxidoreductase; Glutamine amidotransferases class-II; Pyridine nucleotide-disulphide oxidoreductase; Conserved region in glutamate synthase; Glutamate synthase central domain; GXGXG motif	PTHR11938	FAD NADPH DEHYDROGENASE/OXIDOREDUCTASE	KOG0399	Glutamate_synthase
Glyma.19G068600	g1,g2,g8	3	3	0							465	UniRef100_I1N743 Uncharacterized protein n=1 Tax=Glycine max RepID=I1N743_SOYBN	0	100	NA	NA	NA	AT5G40470.1|Symbols:|RNI-like superfamily protein|chr5:16208255-16209745 REVERSE LENGTH=496	1e-95	93.55	GO:0008150 GO:0031348	biological process; negative regulation of defense response	GO:0003674	molecular function	NA	NA	NA	NA	PTHR23125	F-BOX/LEUCINE RICH REPEAT PROTEIN	NA	NA
Glyma.19G089900	g1,g2,g8	3	3	0							277	UniRef100_I1N7R3 Uncharacterized protein n=1 Tax=Glycine max RepID=I1N7R3_SOYBN	0	100	UniRef100_Q8LFS2 Regulatory protein n=1 Tax=Arabidopsis thaliana RepID=Q8LFS2_ARATH	4e-25	52.32	AT5G44820.1|Symbols:|Nucleotide-diphospho-sugar transferase family protein|chr5:18095795-18097558 REVERSE LENGTH=367	1e-28	52.32	GO:0008150	biological process	GO:0003674	molecular function	GO:0009507	chloroplast	PF03407	Nucleotide-diphospho-sugar transferase	PTHR24015	FAMILY NOT NAMED	NA	NA
Glyma.19G192600	g1,g2,g8	3	3	0							168	UniRef100_C6T313 Uncharacterized protein n=1 Tax=Glycine max RepID=C6T313_SOYBN	4e-112	100	NA	NA	NA	AT2G36410.2|Symbols:|Family of unknown function (DUF662) _x0001_|chr2:15279041-15280270 FORWARD LENGTH=192	4e-79	82.81	GO:0007020	microtubule nucleation	NA	NA	GO:0005634 GO:0005886	nucleus; plasma membrane	PF04949	Transcriptional activator	PTHR21470	NTKL-BINDING PROTEIN 1	NA	NA
Glyma.19G201800	g1,g2,g4	3	2	1							390	UniRef100_K7MZD3 Uncharacterized protein n=2 Tax=Glycine max RepID=K7MZD3_SOYBN	0	100	UniRef100_G7IRI2 RING finger protein n=1 Tax=Medicago truncatula RepID=G7IRI2_MEDTR	6e-132	100.52	AT5G22000.3|Symbols:RHF2A|RING-H2 group F2A|chr5:7277436-7279553 FORWARD LENGTH=375	3e-119	97.33	GO:0006635 GO:0006914 GO:0007165 GO:0009561 GO:0009627 GO:0009697 GO:0009755 GO:0016558 GO:0044265 GO:0051603 GO:0051726 GO:0055046	autophagy; cellular macromolecule catabolic process; fatty acid beta-oxidation; hormone-mediated signaling pathway; megagametogenesis; microgametogenesis; protein import into peroxisome matrix; proteolysis involved in cellular protein catabolic process; regulation of cell cycle; salicylic acid biosynthetic process; signal transduction; systemic acquired resistance	GO:0008270	zinc ion binding	GO:0005634 GO:0005886	nucleus; plasma membrane	PF00097	Zinc finger, C3HC4 type (RING finger)	PTHR22764	RING FINGER DOMAIN-CONTAINING	KOG1493	Anaphase-promoting_complex_(APC),_subunit_11
Glyma.19G223200	g1,g2,g4	3	2	1							1248	UniRef100_K7MZP3 Uncharacterized protein n=1 Tax=Glycine max RepID=K7MZP3_SOYBN	0	100	UniRef100_G7KVH5 Paladin n=1 Tax=Medicago truncatula RepID=G7KVH5_MEDTR	0	95.56	AT3G62010.1|Symbols:|unknown protein; LOCATED IN: cellular_component unknown; EXPRESSED IN: 23 plant structures; EXPRESSED DURING: 15 growth stages; Has 553 Blast hits to 216 proteins in 93 species: Archae - 0; Bacteria - 124; Metazoa - 193; Fungi - 58; Plants - 108; Viruses - 0; Other Eukaryotes - 70 (source: NCBI BLink).|chr3:22964945-22971149 FORWARD LENGTH=1254	0	99.2	NA	NA	NA	NA	GO:0005634 GO:0005829	cytosol; nucleus	NA	NA	NA	NA	NA	NA
Glyma.19G249900	g1,g2,g8	3	3	0							2631	UniRef100_I1NCF0 Uncharacterized protein n=1 Tax=Glycine max RepID=I1NCF0_SOYBN	0	100	UniRef100_G7L2Y0 Translational activator GCN1 n=1 Tax=Medicago truncatula RepID=G7L2Y0_MEDTR	0	95.02	AT1G64790.1|Symbols:ILA|ILITYHIA|chr1:24065232-24081908 REVERSE LENGTH=2610	0	100.11	GO:0006094 GO:0007010 GO:0009627 GO:0010498 GO:0042742	cytoskeleton organization; defense response to bacterium; gluconeogenesis; proteasomal protein catabolic process; systemic acquired resistance	NA	NA	GO:0005634 GO:0005829 GO:0009507 GO:0016020	chloroplast; cytosol; membrane; nucleus	PF12074 PF01602 PF02985	Domain of unknown function (DUF3554); Adaptin N terminal region; HEAT repeat	PTHR23346	TRANSLATIONAL ACTIVATOR GCN1-RELATED	KOG1242	Protein_containing_adaptin_N-terminal_region
Glyma.20G183400	g1,g2,g8	3	3	0							2027	UniRef100_I1NHI7 Uncharacterized protein n=1 Tax=Glycine max RepID=I1NHI7_SOYBN	0	100	UniRef100_B9GIF2 MICROTUBULE ORGANIZATION 1 family protein n=1 Tax=Populus trichocarpa RepID=B9GIF2_POPTR	0	99.51	AT2G35630.1|Symbols:MOR1, GEM1|ARM repeat superfamily protein|chr2:14966828-14980361 FORWARD LENGTH=1978	0	102.28	GO:0000226 GO:0000910 GO:0000911 GO:0006342 GO:0007017 GO:0007067 GO:0007129 GO:0007131 GO:0009630 GO:0009920 GO:0010564 GO:0016572 GO:0051567	cell plate formation involved in plant-type cell wall biogenesis; chromatin silencing; cytokinesis; cytokinesis by cell plate formation; gravitropism; histone H3-K9 methylation; histone phosphorylation; microtubule-based process; microtubule cytoskeleton organization; mitosis; reciprocal meiotic recombination; regulation of cell cycle process; synapsis	GO:0008017	microtubule binding	GO:0005634 GO:0005819 GO:0005874 GO:0009506 GO:0009524 GO:0009574 GO:0030981	cortical microtubule cytoskeleton; microtubule; nucleus; phragmoplast; plasmodesma; preprophase band; spindle	PF02985 PF12348	HEAT repeat; CLASP N terminal	PTHR12609	MICROTUBULE ASSOCIATED PROTEIN XMAP215	KOG1820	Microtubule-associated_protein
Glyma.06G109200	g1,g8	2	2	0					Leaf_ML_1H, Leaf_ML_120M, Leaf_JO_TA, Leaf_JO_TD, Root_JO_TD, Root_JO_TA, Root_LA_2DC, Root_LA_10DC	8	891	UniRef100_Q9SYR0 Nitrate reductase (Fragment) n=1 Tax=Glycine max RepID=Q9SYR0_SOYBN	0	100	UniRef100_Q9SYR0 Nitrate reductase (Fragment) n=1 Tax=Glycine max RepID=Q9SYR0_SOYBN	0	100	AT1G77760.1|Symbols:NIA1, GNR1, NR1|nitrate reductase 1|chr1:29236005-29239367 REVERSE LENGTH=917	0	97.06	GO:0006809 GO:0009416 GO:0042128 GO:0055114	nitrate assimilation; nitric oxide biosynthetic process; oxidation-reduction process; response to light stimulus	GO:0005506 GO:0005515 GO:0008940 GO:0009055 GO:0016491 GO:0020037 GO:0030151 GO:0043546 GO:0046857 GO:0046872 GO:0050660	electron carrier activity; flavin adenine dinucleotide binding; heme binding; iron ion binding; metal ion binding; molybdenum ion binding; molybdopterin cofactor binding; nitrate reductase activity; oxidoreductase activity; oxidoreductase activity, acting on other nitrogenous compounds as donors, with NAD or NADP as acceptor; protein binding	GO:0005739 GO:0005829	cytosol; mitochondrion	PF00175 PF00174 PF00173 PF00970 PF03404	Oxidoreductase NAD-binding domain ; Oxidoreductase molybdopterin binding domain; Cytochrome b5-like Heme/Steroid binding domain; Oxidoreductase FAD-binding domain; Mo-co oxidoreductase dimerisation domain	PTHR19370	NADH-CYTOCHROME B5 REDUCTASE	KOG0535	Sulfite_oxidase,_molybdopterin-binding_component
Glyma.09G047200	g1,g8	2	2	0					Leaf_ML_1H, Leaf_ML_120M, Leaf_JO_TA, Root_JO_TD, Root_JO_TA, Root_ML_30M, Root_ML_1H, Leaf_LA_10DC	8	208	UniRef100_C6SXW7 Uncharacterized protein n=1 Tax=Glycine max RepID=C6SXW7_SOYBN	3e-132	100	UniRef100_T2DNW5 Salt stress root protein RS1 n=1 Tax=Phaseolus vulgaris RepID=T2DNW5_PHAVU	1e-85	92.68	AT4G20260.6|Symbols:PCAP1|plasma-membrane associated cation-binding protein 1|chr4:10941593-10943227 FORWARD LENGTH=166	2e-53	89.76	GO:0006499 GO:0006816 GO:0006970 GO:0007030 GO:0009409 GO:0009414 GO:0009651 GO:0010350 GO:0018008 GO:0031115 GO:0031117 GO:0035865 GO:0042742 GO:0043622 GO:0046686 GO:0048767 GO:0051511 GO:0051592 GO:0071219 GO:0071280 GO:0071281 GO:0071286 GO:0071325 GO:0071472 GO:0072709 GO:0075733	Golgi organization; N-terminal peptidyl-glycine N-myristoylation; N-terminal protein myristoylation; calcium ion transport; cellular response to copper ion; cellular response to iron ion; cellular response to magnesium ion; cellular response to magnesium starvation; cellular response to mannitol stimulus; cellular response to molecule of bacterial origin; cellular response to potassium ion; cellu…	GO:0005507 GO:0005509 GO:0005515 GO:0005516 GO:0005546 GO:0005547 GO:0008017 GO:0043325 GO:0080025	calcium ion binding; calmodulin binding; copper ion binding; microtubule binding; phosphatidylinositol-3,4,5-trisphosphate binding; phosphatidylinositol-3,4-bisphosphate binding; phosphatidylinositol-3,5-bisphosphate binding; phosphatidylinositol-4,5-bisphosphate binding; protein binding	GO:0005773 GO:0005881 GO:0005886 GO:0009506 GO:0009507 GO:0046658	anchored to plasma membrane; chloroplast; cytoplasmic microtubule; plasma membrane; plasmodesma; vacuole	PF05558	DREPP plasma membrane polypeptide	PTHR22683	SPORULATION PROTEIN RELATED	NA	NA
Glyma.08G022000	g1,g8	2	2	0					Leaf_ML_120M, Leaf_JO_TA, Leaf_JO_TD, Root_JO_TD, Root_JO_TA, Root_ML_30M, Leaf_LA_10DC	7	201	UniRef100_K7L4I6 Uncharacterized protein n=1 Tax=Glycine max RepID=K7L4I6_SOYBN	3e-144	100	NA	NA	NA	NA	NA	NA	NA	NA	NA	NA	NA	NA	NA	NA	NA	NA	NA	NA
Glyma.10G017600	g1,g8	2	2	0					Leaf_ML_1H, Leaf_ML_120M, Leaf_JO_TA, Root_JO_TA, Leaf_LA_10DC, Root_LA_2DC, Root_LA_10DC	7	96	UniRef100_C6SZ33 Uncharacterized protein n=1 Tax=Glycine max RepID=C6SZ33_SOYBN	1e-61	100	UniRef100_P32292 Indole-3-acetic acid-induced protein ARG2 n=1 Tax=Vigna radiata var. radiata RepID=ARG2_VIGRR	1e-39	95.96	AT1G02820.1|Symbols:|Late embryogenesis abundant 3 (LEA3) family protein|chr1:623933-624304 REVERSE LENGTH=91	2e-19	101.1	GO:0009790	embryo development	GO:0003674	molecular function	GO:0009507	chloroplast	PF03242	Late embryogenesis abundant protein	NA	NA	NA	NA
Glyma.10G019000	g1,g8	2	2	0					Leaf_ML_120M, Leaf_JO_TA, Leaf_JO_TD, Root_JO_TD, Root_ML_30M, Leaf_LA_10DC, Root_LA_10DC	7	1502	UniRef100_I1L7W1 Uncharacterized protein n=1 Tax=Glycine max RepID=I1L7W1_SOYBN	0	100	UniRef100_G7IF78 ABC transporter C family protein n=1 Tax=Medicago truncatula RepID=G7IF78_MEDTR	0	98.94	AT2G47800.1|Symbols:ATMRP4, EST3, MRP4, ABCC4|multidrug resistance-associated protein 4|chr2:19574944-19580383 FORWARD LENGTH=1516	0	98.75	GO:0006810 GO:0006855 GO:0009414 GO:0009611 GO:0009624 GO:0009627 GO:0010118 GO:0034976 GO:0055085	drug transmembrane transport; response to endoplasmic reticulum stress; response to nematode; response to water deprivation; response to wounding; stomatal movement; systemic acquired resistance; transmembrane transport; transport	GO:0000166 GO:0005524 GO:0008517 GO:0016887 GO:0017111 GO:0042626	ATP binding; ATPase activity; ATPase activity, coupled to transmembrane movement of substances; folic acid transporter activity; nucleoside-triphosphatase activity; nucleotide binding	GO:0000325 GO:0005773 GO:0005774 GO:0005794 GO:0005886 GO:0009506 GO:0016021	Golgi apparatus; integral to membrane; plant-type vacuole; plasma membrane; plasmodesma; vacuolar membrane; vacuole	PF00005 PF00664	ABC transporter; ABC transporter transmembrane region	PTHR24223	FAMILY NOT NAMED	KOG0054	Multidrug_resistance-associated_protein/mitoxantrone_resistance_protein,_ABC_superfamily
Glyma.12G062900	g1,g8	2	2	0					Leaf_ML_120M, Leaf_JO_TA, Root_JO_TD, Root_ML_30M, Leaf_LA_10DC, Root_LA_2DC, Root_LA_10DC	7	464	UniRef100_C6ZRU9 Rust resistance protein n=1 Tax=Glycine max RepID=C6ZRU9_SOYBN	0	100	UniRef100_C6ZRU9 Rust resistance protein n=1 Tax=Glycine max RepID=C6ZRU9_SOYBN	0	100	AT1G07570.1|Symbols:APK1A, APK1|Protein kinase superfamily protein|chr1:2331369-2333210 REVERSE LENGTH=410	1e-179	84.15	GO:0006468 GO:0006499	N-terminal protein myristoylation; protein phosphorylation	GO:0004672 GO:0004674 GO:0004713 GO:0005524 GO:0016301 GO:0016772	ATP binding; kinase activity; protein kinase activity; protein serine/threonine kinase activity; protein tyrosine kinase activity; transferase activity, transferring phosphorus-containing groups	GO:0005886 GO:0009507	chloroplast; plasma membrane	PF00069	Protein kinase domain	PTHR24420	LEUCINE-RICH REPEAT RECEPTOR-LIKE PROTEIN KINASE	KOG1187	Serine/threonine_protein_kinase
Glyma.15G154700	g1,g8	2	2	0					Leaf_ML_1H, Leaf_ML_120M, Leaf_JO_TA, Root_JO_TD, Root_JO_TA, Root_ML_30M, Leaf_LA_10DC	7	219	UniRef100_I1MGS2 Uncharacterized protein n=1 Tax=Glycine max RepID=I1MGS2_SOYBN	1e-139	100	UniRef100_T2DNW5 Salt stress root protein RS1 n=1 Tax=Phaseolus vulgaris RepID=T2DNW5_PHAVU	9e-79	94.63	AT4G20260.3|Symbols:ATPCAP1, PCAP1|plasma-membrane associated cation-binding protein 1|chr4:10941593-10943227 FORWARD LENGTH=225	2e-52	76.44	GO:0006499 GO:0006816 GO:0006970 GO:0007030 GO:0009409 GO:0009414 GO:0009651 GO:0010350 GO:0018008 GO:0031115 GO:0031117 GO:0035865 GO:0042742 GO:0043622 GO:0046686 GO:0048767 GO:0051511 GO:0051592 GO:0071219 GO:0071280 GO:0071281 GO:0071286 GO:0071325 GO:0071472 GO:0072709 GO:0075733	Golgi organization; N-terminal peptidyl-glycine N-myristoylation; N-terminal protein myristoylation; calcium ion transport; cellular response to copper ion; cellular response to iron ion; cellular response to magnesium ion; cellular response to magnesium starvation; cellular response to mannitol stimulus; cellular response to molecule of bacterial origin; cellular response to potassium ion; cellu…	GO:0005507 GO:0005509 GO:0005515 GO:0005516 GO:0005546 GO:0005547 GO:0008017 GO:0043325 GO:0080025	calcium ion binding; calmodulin binding; copper ion binding; microtubule binding; phosphatidylinositol-3,4,5-trisphosphate binding; phosphatidylinositol-3,4-bisphosphate binding; phosphatidylinositol-3,5-bisphosphate binding; phosphatidylinositol-4,5-bisphosphate binding; protein binding	GO:0005773 GO:0005881 GO:0005886 GO:0009506 GO:0009507 GO:0046658	anchored to plasma membrane; chloroplast; cytoplasmic microtubule; plasma membrane; plasmodesma; vacuole	PF05558	DREPP plasma membrane polypeptide	PTHR22683	SPORULATION PROTEIN RELATED	NA	NA
Glyma.17G165200	g1,g8	2	2	0					Leaf_ML_6H, Leaf_JO_TA, Leaf_JO_TD, Root_JO_TA, Root_ML_30M, Root_LA_2DC, Root_LA_10DC	7	517	UniRef100_I1MVR0 Uncharacterized protein n=1 Tax=Glycine max RepID=I1MVR0_SOYBN	0	100	UniRef100_Q7X9B8 Ferrous ion membrane transport protein DMT1 n=1 Tax=Glycine max RepID=Q7X9B8_SOYBN	0	100	AT2G23150.1|Symbols:NRAMP3, ATNRAMP3|natural resistance-associated macrophage protein 3|chr2:9856422-9858565 REVERSE LENGTH=509	0	92.73	GO:0006810 GO:0006828 GO:0006875 GO:0009617 GO:0010043 GO:0015691 GO:0015692 GO:0030001 GO:0042742 GO:0055072 GO:2000379	cadmium ion transport; cellular metal ion homeostasis; defense response to bacterium; iron ion homeostasis; lead ion transport; manganese ion transport; metal ion transport; positive regulation of reactive oxygen species metabolic process; response to bacterium; response to zinc ion; transport	GO:0005215 GO:0005384 GO:0015103 GO:0046873	inorganic anion transmembrane transporter activity; manganese ion transmembrane transporter activity; metal ion transmembrane transporter activity; transporter activity	GO:0005737 GO:0005773 GO:0005774 GO:0005794 GO:0009506 GO:0016020	Golgi apparatus; cytoplasm; membrane; plasmodesma; vacuolar membrane; vacuole	PF01566	Natural resistance-associated macrophage protein	PTHR11706	MANGANESE TRANSPORTER	KOG1291	Mn2+_and_Fe2+_transporters_of_the_NRAMP_family
Glyma.04G008300	g1,g8	2	2	0					Leaf_JO_TA, Leaf_JO_TD, Root_JO_TD, Root_JO_TA, Root_ML_30M, Leaf_LA_10DC	6	396	UniRef100_I1JSJ3 Fructose-bisphosphate aldolase n=3 Tax=Glycine max RepID=I1JSJ3_SOYBN	0	100	UniRef100_I1JSJ3 Fructose-bisphosphate aldolase n=3 Tax=Glycine max RepID=I1JSJ3_SOYBN	0	100	AT2G21330.1|Symbols:FBA1|fructose-bisphosphate aldolase 1|chr2:9128416-9130152 REVERSE LENGTH=399	0	99	GO:0000096 GO:0006096 GO:0006098 GO:0006364 GO:0006546 GO:0006636 GO:0006733 GO:0006766 GO:0008652 GO:0009072 GO:0009073 GO:0009106 GO:0009108 GO:0009117 GO:0009637 GO:0009657 GO:0009695 GO:0009902 GO:0009965 GO:0010027 GO:0010114 GO:0010207 GO:0010218 GO:0010304 GO:0015979 GO:0015995 GO:0019252 GO:0019288 GO:0019344 GO:0019684 GO:0019748 GO:0019760 GO:0019761 GO:0030154 GO:0034660 GO:0035304 GO:…	PSII associated light-harvesting complex II catabolic process; aromatic amino acid family biosynthetic process; aromatic amino acid family metabolic process; cell differentiation; cellular amino acid biosynthetic process; chlorophyll biosynthetic process; chloroplast relocation; coenzyme biosynthetic process; cysteine biosynthetic process; glucosinolate biosynthetic process; glucosinolate metabol…	GO:0003824 GO:0004332	catalytic activity; fructose-bisphosphate aldolase activity	GO:0009507 GO:0009534 GO:0009570 GO:0009579 GO:0009941 GO:0010287 GO:0022626 GO:0031977 GO:0048046	apoplast; chloroplast; chloroplast envelope; chloroplast stroma; chloroplast thylakoid; cytosolic ribosome; plastoglobule; thylakoid; thylakoid lumen	PF00274	Fructose-bisphosphate aldolase class-I	PTHR11627	FRUCTOSE-BISPHOSPHATE ALDOLASE	KOG1557	Fructose-biphosphate_aldolase
Glyma.04G222500	g1,g8	2	2	0					Leaf_ML_6H, Leaf_JO_TA, Leaf_JO_TD, Leaf_LA_10DC, Root_LA_2DC, Root_LA_10DC	6	242	UniRef100_I1JYB9 Uncharacterized protein n=1 Tax=Glycine max RepID=I1JYB9_SOYBN	4e-175	100	UniRef100_C7IVU8 Sorghum bicolor protein targeted either to mitochondria or chloroplast proteins T50848 n=1 Tax=Saccharum hybrid cultivar RepID=C7IVU8_9POAL	2e-25	65.4	AT5G05250.1|Symbols:|unknown protein; BEST Arabidopsis thaliana protein match is: unknown protein (TAIR:AT3G56360.1); Has 30201 Blast hits to 17322 proteins in 780 species: Archae - 12; Bacteria - 1396; Metazoa - 17338; Fungi - 3422; Plants - 5037; Viruses - 0; Other Eukaryotes - 2996 (source: NCBI BLink).|chr5:1557116-1557835 REVERSE LENGTH=239	3e-44	62.34	GO:0008150	biological process	GO:0003674	molecular function	NA	NA	NA	NA	NA	NA	NA	NA
Glyma.05G137500	g1,g8	2	2	0					Leaf_ML_120M, Leaf_JO_TA, Leaf_JO_TD, Root_JO_TD, Root_JO_TA, Root_ML_30M	6	360	UniRef100_I1K3B8 Uncharacterized protein n=1 Tax=Glycine max RepID=I1K3B8_SOYBN	0	100	UniRef100_G7K0G3 Protein SRG1 n=1 Tax=Medicago truncatula RepID=G7K0G3_MEDTR	5e-150	99.72	AT1G17020.1|Symbols:SRG1, ATSRG1|senescence-related gene 1|chr1:5820258-5821741 FORWARD LENGTH=358	1e-139	97.21	GO:0009737 GO:0009793 GO:0009813 GO:0009830 GO:0009845 GO:0010162 GO:0010260 GO:0055114	cell wall modification involved in abscission; embryo development ending in seed dormancy; flavonoid biosynthetic process; organ senescence; oxidation-reduction process; response to abscisic acid stimulus; seed dormancy process; seed germination	GO:0016491 GO:0016682 GO:0016706	oxidoreductase activity; oxidoreductase activity, acting on diphenols and related substances as donors, oxygen as acceptor; oxidoreductase activity, acting on paired donors, with incorporation or reduction of molecular oxygen, 2-oxoglutarate as one donor, and incorporation of one atom each of oxygen into both donors	GO:0005737	cytoplasm	PF03171	2OG-Fe(II) oxygenase superfamily	PTHR10209	OXIDOREDUCTASE, 2OG-FE(II) OXYGENASE FAMILY PROTEIN	KOG0143	Iron/ascorbate_family_oxidoreductases
Glyma.05G202700	g1,g8	2	2	0					Leaf_ML_1H, Leaf_ML_60M, Leaf_ML_120M, Leaf_JO_TA, Root_JO_TA, Leaf_LA_10DC	6	258	UniRef100_C6TC24 Uncharacterized protein n=1 Tax=Glycine max RepID=C6TC24_SOYBN	0	100	UniRef100_Q949G4 N3 like protein n=1 Tax=Medicago truncatula RepID=Q949G4_MEDTR	5e-139	100.78	AT5G50800.1|Symbols:SWEET13, AtSWEET13|Nodulin MtN3 family protein|chr5:20665280-20667140 REVERSE LENGTH=294	2e-95	83.33	GO:0015770	sucrose transport	GO:0008515 GO:0051119	sucrose transmembrane transporter activity; sugar transmembrane transporter activity	GO:0005886 GO:0005887 GO:0016020 GO:0016021	integral to membrane; integral to plasma membrane; membrane; plasma membrane	PF03083	Sugar efflux transporter for intercellular exchange	PTHR10791	RAG1-ACTIVATING PROTEIN 1	KOG1623	Multitransmembrane_protein
Glyma.06G142900	g1,g8	2	2	0					Leaf_ML_6H, Leaf_JO_TA, Leaf_JO_TD, Leaf_LA_10DC, Root_LA_2DC, Root_LA_10DC	6	249	UniRef100_I1KB76 Uncharacterized protein n=1 Tax=Glycine max RepID=I1KB76_SOYBN	1e-180	100	UniRef100_C7IVU8 Sorghum bicolor protein targeted either to mitochondria or chloroplast proteins T50848 n=1 Tax=Saccharum hybrid cultivar RepID=C7IVU8_9POAL	2e-25	98.31	AT5G05250.1|Symbols:|unknown protein; BEST Arabidopsis thaliana protein match is: unknown protein (TAIR:AT3G56360.1); Has 30201 Blast hits to 17322 proteins in 780 species: Archae - 12; Bacteria - 1396; Metazoa - 17338; Fungi - 3422; Plants - 5037; Viruses - 0; Other Eukaryotes - 2996 (source: NCBI BLink).|chr5:1557116-1557835 REVERSE LENGTH=239	3e-46	61.51	GO:0008150	biological process	GO:0003674	molecular function	NA	NA	NA	NA	NA	NA	NA	NA
Glyma.07G133500	g1,g8	2	2	0					Leaf_ML_120M, Leaf_JO_TA, Leaf_JO_TD, Root_JO_TA, Leaf_LA_10DC, Root_LA_10DC	6	298	UniRef100_C6TFD5 Uncharacterized protein n=1 Tax=Glycine max RepID=C6TFD5_SOYBN	0	100	UniRef100_B6TKR3 Catalytic/ hydrolase n=2 Tax=Zea mays RepID=B6TKR3_MAIZE	9e-134	104.29	AT5G02230.2|Symbols:|Haloacid dehalogenase-like hydrolase (HAD) superfamily protein|chr5:449132-450507 FORWARD LENGTH=280	2e-137	106.07	GO:0008152	metabolic process	GO:0003824 GO:0016787	catalytic activity; hydrolase activity	NA	NA	NA	NA	PTHR18901	2-DEOXYGLUCOSE-6-PHOSPHATE PHOSPHATASE 2	KOG3109	Haloacid_dehalogenase-like_hydrolase
Glyma.07G267800	g1,g8	2	2	0				yes	Leaf_ML_120M, Leaf_JO_TA, Leaf_JO_TD, Leaf_LA_10DC, Root_LA_2DC, Root_LA_10DC	6	743	UniRef100_I1KNL0 Uncharacterized protein n=1 Tax=Glycine max RepID=I1KNL0_SOYBN	0	100	UniRef100_O23482 Oligopeptide transporter 3 n=1 Tax=Arabidopsis thaliana RepID=OPT3_ARATH	0	99.19	AT4G16370.1|Symbols:ATOPT3, OPT3|oligopeptide transporter|chr4:9247514-9250071 REVERSE LENGTH=737	0	99.19	GO:0000271 GO:0006857 GO:0006875 GO:0009825 GO:0009932 GO:0010817 GO:0043481 GO:0048767 GO:0055085 GO:0071555	anthocyanin accumulation in tissues in response to UV light; cell tip growth; cell wall organization; cellular metal ion homeostasis; multidimensional cell growth; oligopeptide transport; polysaccharide biosynthetic process; regulation of hormone levels; root hair elongation; transmembrane transport	GO:0015198	oligopeptide transporter activity	GO:0005737 GO:0009506 GO:0016020	cytoplasm; membrane; plasmodesma	PF03169	OPT oligopeptide transporter protein	PTHR22601	ISP4 LIKE PROTEIN	KOG2262	Sexual_differentiation_process_protein_ISP4
Glyma.08G010000	g1,g8	2	2	0					Leaf_ML_1H, Leaf_ML_60M, Leaf_ML_120M, Leaf_JO_TA, Root_JO_TA, Leaf_LA_10DC	6	255	UniRef100_I1KP48 Uncharacterized protein n=1 Tax=Glycine max RepID=I1KP48_SOYBN	0	100	UniRef100_Q949G4 N3 like protein n=1 Tax=Medicago truncatula RepID=Q949G4_MEDTR	4e-143	99.22	AT5G50800.1|Symbols:SWEET13, AtSWEET13|Nodulin MtN3 family protein|chr5:20665280-20667140 REVERSE LENGTH=294	1e-96	85.37	GO:0015770	sucrose transport	GO:0008515 GO:0051119	sucrose transmembrane transporter activity; sugar transmembrane transporter activity	GO:0005886 GO:0005887 GO:0016020 GO:0016021	integral to membrane; integral to plasma membrane; membrane; plasma membrane	PF03083	Sugar efflux transporter for intercellular exchange	PTHR10791	RAG1-ACTIVATING PROTEIN 1	KOG1623	Multitransmembrane_protein
Glyma.08G171000	g1,g8	2	2	0					Leaf_ML_1H, Leaf_ML_120M, Leaf_JO_TA, Root_JO_TD, Leaf_LA_10DC, Root_LA_2DC	6	78	UniRef100_K7L783 Uncharacterized protein n=1 Tax=Glycine max RepID=K7L783_SOYBN	3e-42	97.18	NA	NA	NA	AT2G32190.1|Symbols:|unknown protein; BEST Arabidopsis thaliana protein match is: unknown protein (TAIR:AT2G32210.1); Has 218 Blast hits to 218 proteins in 24 species: Archae - 0; Bacteria - 0; Metazoa - 0; Fungi - 16; Plants - 202; Viruses - 0; Other Eukaryotes - 0 (source: NCBI BLink).|chr2:13674588-13675092 FORWARD LENGTH=71	4e-06	71.83	GO:0008150 GO:0010200	biological process; response to chitin	GO:0003674	molecular function	NA	NA	NA	NA	NA	NA	NA	NA
Glyma.09G231400	g1,g8	2	2	0					Leaf_ML_120M, Leaf_JO_TA, Leaf_JO_TD, Root_JO_TD, Root_JO_TA, Root_ML_30M	6	390	UniRef100_I1L5Q2 Uncharacterized protein n=1 Tax=Glycine max RepID=I1L5Q2_SOYBN	0	100	UniRef100_Q3ZTF5 Trehalose-phosphate phosphatase n=1 Tax=Nicotiana tabacum RepID=Q3ZTF5_TOBAC	0	100	AT5G51460.2|Symbols:ATTPPA|Haloacid dehalogenase-like hydrolase (HAD) superfamily protein|chr5:20902266-20904292 FORWARD LENGTH=384	0	99.74	GO:0005992 GO:0008152	metabolic process; trehalose biosynthetic process	GO:0003824 GO:0004805	catalytic activity; trehalose-phosphatase activity	GO:0005634	nucleus	PF02358	Trehalose-phosphatase	PTHR10788	TREHALOSE-6-PHOSPHATE SYNTHASE	NA	NA
Glyma.10G130200	g1,g8	2	2	0					Leaf_ML_120M, Leaf_JO_TD, Root_JO_TD, Root_JO_TA, Root_ML_30M, Leaf_LA_10DC	6	227	UniRef100_I1LAN6 Uncharacterized protein n=1 Tax=Glycine max RepID=I1LAN6_SOYBN	6e-151	100	UniRef100_Q9LIR5 Genomic DNA, chromosome 3, BAC clone:F14O13 n=1 Tax=Arabidopsis thaliana RepID=Q9LIR5_ARATH	2e-21	92.86	AT4G13540.1|Symbols:|unknown protein; INVOLVED IN: N-terminal protein myristoylation; BEST Arabidopsis thaliana protein match is: unknown protein (TAIR:AT3G23930.1); Has 4658 Blast hits to 3455 proteins in 431 species: Archae - 39; Bacteria - 387; Metazoa - 1842; Fungi - 436; Plants - 133; Viruses - 38; Other Eukaryotes - 1783 (source: NCBI BLink).|chr4:7869896-7870604 FORWARD LENGTH=210	7e-32	99.05	GO:0006499	N-terminal protein myristoylation	NA	NA	GO:0005737	cytoplasm	NA	NA	NA	NA	NA	NA
Glyma.10G168100	g1,g8	2	2	0					Leaf_ML_120M, Root_JO_TD, Root_JO_TA, Root_ML_30M, Leaf_LA_10DC, Root_LA_2DC	6	506	UniRef100_I1LBS6 Uncharacterized protein n=1 Tax=Glycine max RepID=I1LBS6_SOYBN	0	100	UniRef100_G7I667 Ammonium transporter n=2 Tax=Medicago truncatula RepID=G7I667_MEDTR	0	44.91	AT1G64780.1|Symbols:ATAMT1;2, AMT1;2|ammonium transporter 1;2|chr1:24061021-24062565 REVERSE LENGTH=514	0	93	GO:0006810 GO:0009624 GO:0010264 GO:0015695 GO:0015696 GO:0015843 GO:0072488	ammonium transmembrane transport; ammonium transport; methylammonium transport; myo-inositol hexakisphosphate biosynthetic process; organic cation transport; response to nematode; transport	GO:0008519	ammonium transmembrane transporter activity	GO:0005886 GO:0016020	membrane; plasma membrane	PF00909	Ammonium Transporter Family	PTHR11730	AMMONIUM TRANSPORTER	KOG0682	Ammonia_permease
Glyma.11G183400	g1,g8	2	2	0	MYB/HD-like				Leaf_ML_120M, Leaf_JO_TA, Leaf_JO_TD, Root_JO_TD, Root_JO_TA, Leaf_LA_10DC	6	415	UniRef100_I1LKR7 Uncharacterized protein n=1 Tax=Glycine max RepID=I1LKR7_SOYBN	0	100	UniRef100_G7ITS9 Two-component response regulator ARR18 n=1 Tax=Medicago truncatula RepID=G7ITS9_MEDTR	2e-159	106.43	AT3G04030.3|Symbols:|Homeodomain-like superfamily protein|chr3:1042920-1044574 REVERSE LENGTH=394	2e-121	103.55	NA	NA	GO:0003700	sequence-specific DNA binding transcription factor activity	GO:0005634	nucleus	PF00249	Myb-like DNA-binding domain	NA	NA	NA	NA
Glyma.11G228800	g1,g8	2	2	0					Leaf_ML_120M, Leaf_JO_TA, Leaf_JO_TD, Root_JO_TD, Root_JO_TA, Leaf_LA_10DC	6	283	UniRef100_I1LMQ5 Uncharacterized protein n=2 Tax=Glycine max RepID=I1LMQ5_SOYBN	0	100	UniRef100_G7JB75 Chlorophyll a-b binding protein CP29.3 n=1 Tax=Medicago truncatula RepID=G7JB75_MEDTR	2.33e-156	101.44	AT2G40100.1|Symbols:LHCB4.3|light harvesting complex photosystem II|chr2:16745884-16747190 FORWARD LENGTH=276	8e-139	82.97	GO:0006364 GO:0009637 GO:0009765 GO:0010114 GO:0010218 GO:0015979	photosynthesis; photosynthesis, light harvesting; rRNA processing; response to blue light; response to far red light; response to red light	GO:0016168	chlorophyll binding	GO:0009507 GO:0009534 GO:0009535 GO:0009579 GO:0016020 GO:0030076	chloroplast; chloroplast thylakoid; chloroplast thylakoid membrane; light-harvesting complex; membrane; thylakoid	PF00504	Chlorophyll A-B binding protein	PTHR21649	CHLOROPHYLL A/B BINDING PROTEIN	NA	NA
Glyma.12G062700	g1,g8	2	2	0					Leaf_ML_120M, Leaf_JO_TA, Root_JO_TD, Root_JO_TA, Root_ML_30M, Leaf_LA_10DC	6	260	UniRef100_G9FTF9 Expansin A5a n=1 Tax=Glycine max RepID=G9FTF9_SOYBN	0	100	UniRef100_G9FTF9 Expansin A5a n=1 Tax=Glycine max RepID=G9FTF9_SOYBN	0	100	AT2G39700.1|Symbols:ATEXPA4, ATEXP4, ATHEXP ALPHA 1.6, EXPA4|expansin A4|chr2:16544246-16545434 REVERSE LENGTH=257	5e-160	100.78	GO:0006949 GO:0009664 GO:0009826 GO:0009828 GO:0009831	plant-type cell wall loosening; plant-type cell wall modification involved in multidimensional cell growth; plant-type cell wall organization; syncytium formation; unidimensional cell growth	NA	NA	GO:0005576 GO:0005829 GO:0009505 GO:0009506	cytosol; extracellular region; plant-type cell wall; plasmodesma	PF01357 PF03330	Pollen allergen; Rare lipoprotein A (RlpA)-like double-psi beta-barrel	NA	NA	NA	NA
Glyma.12G089100	g1,g8	2	2	0	MYB/HD-like				Leaf_ML_120M, Leaf_JO_TA, Leaf_JO_TD, Root_JO_TD, Root_JO_TA, Leaf_LA_10DC	6	406	UniRef100_I1LRG6 Uncharacterized protein n=1 Tax=Glycine max RepID=I1LRG6_SOYBN	0	100	UniRef100_G7ITS9 Two-component response regulator ARR18 n=1 Tax=Medicago truncatula RepID=G7ITS9_MEDTR	1e-166	104.11	AT3G04030.3|Symbols:|Homeodomain-like superfamily protein|chr3:1042920-1044574 REVERSE LENGTH=394	4e-129	102.79	NA	NA	GO:0003700	sequence-specific DNA binding transcription factor activity	GO:0005634	nucleus	PF00249	Myb-like DNA-binding domain	NA	NA	NA	NA
Glyma.16G089000	g1,g8	2	2	0					Leaf_ML_1H, Leaf_ML_60M, Leaf_ML_120M, Leaf_JO_TA, Root_ML_30M, Leaf_LA_10DC	6	466	UniRef100_I1MM97 Uncharacterized protein n=2 Tax=Glycine max RepID=I1MM97_SOYBN	0	100	UniRef100_F4ZZ27 1-deoxy-D-xylulose 5-phosphate reductoisomerase n=1 Tax=Glycine max RepID=F4ZZ27_SOYBN	0	99.79	AT5G62790.1|Symbols:DXR, PDE129|1-deoxy-D-xylulose 5-phosphate reductoisomerase|chr5:25214358-25217292 REVERSE LENGTH=477	0	97.06	GO:0000023 GO:0000096 GO:0006098 GO:0006546 GO:0006636 GO:0006655 GO:0006733 GO:0006766 GO:0008299 GO:0008652 GO:0009072 GO:0009106 GO:0009108 GO:0009117 GO:0009416 GO:0009695 GO:0015994 GO:0015995 GO:0016117 GO:0019216 GO:0019252 GO:0019288 GO:0019748 GO:0019760 GO:0019761 GO:0031408 GO:0042744 GO:0043085 GO:0044272 GO:0046686 GO:0055114	aromatic amino acid family metabolic process; carotenoid biosynthetic process; cellular amino acid biosynthetic process; chlorophyll biosynthetic process; chlorophyll metabolic process; coenzyme biosynthetic process; glucosinolate biosynthetic process; glucosinolate metabolic process; glycine catabolic process; hydrogen peroxide catabolic process; isopentenyl diphosphate biosynthetic process, mev…	GO:0000166 GO:0030604 GO:0046872 GO:0070402	1-deoxy-D-xylulose-5-phosphate reductoisomerase activity; NADPH binding; metal ion binding; nucleotide binding	GO:0009507 GO:0009570	chloroplast; chloroplast stroma	PF08436 PF02670	1-deoxy-D-xylulose 5-phosphate reductoisomerase C-terminal; 1-deoxy-D-xylulose 5-phosphate reductoisomerase	NA	NA	NA	NA
Glyma.18G031300	g1,g8	2	2	0					Leaf_ML_1H, Leaf_ML_60M, Leaf_ML_120M, Root_JO_TD, Root_JO_TA, Leaf_LA_10DC	6	444	UniRef100_I1MZ62 Uncharacterized protein n=2 Tax=Glycine max RepID=I1MZ62_SOYBN	0	100	UniRef100_F1LIZ9 Proline transporter 2 n=1 Tax=Vigna unguiculata RepID=F1LIZ9_VIGUN	0	99.77	AT2G39890.2|Symbols:PROT1, ATPROT1|proline transporter 1|chr2:16656022-16658202 FORWARD LENGTH=442	0	95.48	GO:0006865 GO:0015824	amino acid transport; proline transport	GO:0015171 GO:0015193	L-proline transmembrane transporter activity; amino acid transmembrane transporter activity	GO:0005886 GO:0016020	membrane; plasma membrane	PF01490	Transmembrane amino acid transporter protein	PTHR22950	AMINO ACID TRANSPORTER	KOG1303	Amino_acid_transporters
Glyma.18G057900	g1,g8	2	2	0					Leaf_ML_120M, Leaf_JO_TA, Leaf_JO_TD, Root_JO_TD, Root_JO_TA, Leaf_LA_10DC	6	322	UniRef100_B0LVF3 Dihydroflavonol reductase n=2 Tax=Glycine max RepID=B0LVF3_SOYBN	0	100	UniRef100_B0LVF3 Dihydroflavonol reductase n=2 Tax=Glycine max RepID=B0LVF3_SOYBN	0	99.69	AT5G58490.1|Symbols:|NAD(P)-binding Rossmann-fold superfamily protein|chr5:23643068-23644455 FORWARD LENGTH=324	6e-161	98.46	GO:0009809 GO:0019761 GO:0044237	cellular metabolic process; glucosinolate biosynthetic process; lignin biosynthetic process	GO:0000166 GO:0003824 GO:0016621 GO:0050662	catalytic activity; cinnamoyl-CoA reductase activity; coenzyme binding; nucleotide binding	GO:0005829	cytosol	PF01370	NAD dependent epimerase/dehydratase family	PTHR10366	NAD DEPENDENT EPIMERASE/DEHYDRATASE	KOG1502	Flavonol_reductase/cinnamoyl-CoA_reductase
Glyma.20G223800	g1,g8	2	2	0					Leaf_ML_6H, Leaf_ML_120M, Leaf_JO_TA, Root_JO_TD, Root_JO_TA, Root_ML_30M	6	354	UniRef100_C6TAS4 Uncharacterized protein n=1 Tax=Glycine max RepID=C6TAS4_SOYBN	0	100	UniRef100_G7I6W5 Pollen-specific protein SF21 n=1 Tax=Medicago truncatula RepID=G7I6W5_MEDTR	0	99.44	AT5G56750.1|Symbols:NDL1|N-MYC downregulated-like 1|chr5:22957986-22960606 FORWARD LENGTH=346	2e-168	100.87	GO:0030154 GO:0060918	auxin transport; cell differentiation	GO:0003674	molecular function	GO:0005737	cytoplasm	PF03096	Ndr family	PTHR11034	N-MYC DOWNSTREAM REGULATED	KOG2931	Differentiation-related_gene_1_protein_(NDR1_protein),_related_proteins
Glyma.01G083000	g1,g8	2	2	0					Leaf_ML_120M, Leaf_JO_TA, Root_JO_TD, Root_JO_TA, Leaf_LA_10DC	5	404	UniRef100_C6TEJ2 Uncharacterized protein n=1 Tax=Glycine max RepID=C6TEJ2_SOYBN	0	100	NA	NA	NA	AT1G13340.1|Symbols:|Regulator of Vps4 activity in the MVB pathway protein|chr1:4569622-4571043 REVERSE LENGTH=409	1e-90	98.53	GO:0006979 GO:0009697 GO:0009863 GO:0031348 GO:0045087	innate immune response; negative regulation of defense response; response to oxidative stress; salicylic acid biosynthetic process; salicylic acid mediated signaling pathway	NA	NA	GO:0005737	cytoplasm	PF03398	Regulator of Vps4 activity in the MVB pathway	PTHR12161	UNCHARACTERIZED DUF292	KOG2027	Spindle_pole_body_protein
Glyma.01G184600	g1,g8	2	2	0					Leaf_ML_60M, Leaf_ML_120M, Leaf_JO_TA, Root_ML_60M, Root_ML_30M	5	595	UniRef100_K7K4K4 Uncharacterized protein n=1 Tax=Glycine max RepID=K7K4K4_SOYBN	0	100	NA	NA	NA	AT4G37080.3|Symbols:|Protein of unknown function, DUF547|chr4:17473719-17476716 FORWARD LENGTH=610	0	96.39	GO:0008150	biological process	GO:0003674	molecular function	GO:0005634	nucleus	PF04784	Protein of unknown function, DUF547	PTHR23054	UNCHARACTERIZED	NA	NA
Glyma.01G195600	g1,g8	2	2	0					Leaf_JO_TA, Root_ML_30M, Leaf_LA_10DC, Root_LA_2DC, Root_LA_10DC	5	407	UniRef100_K7K4R5 Uncharacterized protein n=1 Tax=Glycine max RepID=K7K4R5_SOYBN	0	100	UniRef100_G7K2F2 Protein PHLOEM PROTEIN 2-LIKE A10 n=1 Tax=Medicago truncatula RepID=G7K2F2_MEDTR	0	98.31	AT1G10150.1|Symbols:|Carbohydrate-binding protein|chr1:3326160-3327404 FORWARD LENGTH=414	7e-128	94.2	NA	NA	GO:0030246	carbohydrate binding	GO:0005739	mitochondrion	NA	NA	PTHR21477	FAMILY NOT NAMED	NA	NA
Glyma.01G230900	g1,g8	2	2	0					Leaf_ML_120M, Root_JO_TD, Root_JO_TA, Leaf_LA_10DC, Root_LA_10DC	5	114	UniRef100_C6SX87 Uncharacterized protein n=1 Tax=Glycine max RepID=C6SX87_SOYBN	1e-78	100	UniRef100_G7K7W9 Cytochrome c n=1 Tax=Medicago truncatula RepID=G7K7W9_MEDTR	4e-74	100	AT4G10040.1|Symbols:CYTC-2|cytochrome c-2|chr4:6277083-6278281 FORWARD LENGTH=112	7e-74	100	NA	NA	GO:0005506 GO:0005507 GO:0009055 GO:0020037	copper ion binding; electron carrier activity; heme binding; iron ion binding	GO:0005739	mitochondrion	PF00034	Cytochrome c	PTHR11961	CYTOCHROME C	KOG3453	Cytochrome_c
Glyma.03G149200	g1,g8	2	2	0					Leaf_ML_120M, Leaf_JO_TA, Leaf_JO_TD, Root_JO_TA, Leaf_LA_10DC	5	472	UniRef100_I1JNQ2 Uncharacterized protein n=1 Tax=Glycine max RepID=I1JNQ2_SOYBN	0	100	UniRef100_B9GTB1 Sugar transporter family protein n=1 Tax=Populus trichocarpa RepID=B9GTB1_POPTR	0	97.31	AT2G48020.1|Symbols:|Major facilitator superfamily protein|chr2:19644441-19647007 FORWARD LENGTH=463	0	99.78	GO:0006810 GO:0055085	transmembrane transport; transport	GO:0005215 GO:0005351 GO:0015144 GO:0022857 GO:0022891	carbohydrate transmembrane transporter activity; substrate-specific transmembrane transporter activity; sugar:hydrogen symporter activity; transmembrane transporter activity; transporter activity	GO:0005773 GO:0005774 GO:0005886 GO:0009507 GO:0016020 GO:0016021	chloroplast; integral to membrane; membrane; plasma membrane; vacuolar membrane; vacuole	PF00083	Sugar (and other) transporter	PTHR24063	FAMILY NOT NAMED	KOG0254	Predicted_transporter_(major_facilitator_superfamily)
Glyma.04G020000	g1,g8	2	2	0	ARID				Leaf_JO_TA, Leaf_JO_TD, Root_JO_TD, Root_JO_TA, Leaf_LA_10DC	5	323	UniRef100_I1JSY3 Uncharacterized protein n=1 Tax=Glycine max RepID=I1JSY3_SOYBN	0	100	UniRef100_E5GCD0 High mobility group family n=1 Tax=Cucumis melo subsp. melo RepID=E5GCD0_CUCME	2e-140	96.6	AT1G76110.1|Symbols:|HMG (high mobility group) box protein with ARID/BRIGHT DNA-binding domain|chr1:28555287-28557465 REVERSE LENGTH=338	3e-133	89.35	GO:0000165 GO:0006333 GO:0006355 GO:0006612 GO:0009617 GO:0009862 GO:0009867 GO:0009965 GO:0010310 GO:0010363 GO:0030154 GO:0031348 GO:0035304 GO:0045893	MAPK cascade; cell differentiation; chromatin assembly or disassembly; jasmonic acid mediated signaling pathway; leaf morphogenesis; negative regulation of defense response; positive regulation of transcription, DNA-dependent; protein targeting to membrane; regulation of hydrogen peroxide metabolic process; regulation of plant-type hypersensitive response; regulation of protein dephosphorylation;…	GO:0003677 GO:0003700	DNA binding; sequence-specific DNA binding transcription factor activity	GO:0005634	nucleus	PF00505 PF01388	HMG (high mobility group) box; ARID/BRIGHT DNA binding domain	PTHR13711	SWI/SNF-RELATED CHROMATIN BINDING PROTEIN	KOG0381	HMG_box-containing_protein
Glyma.04G086300	g1,g8	2	2	0					Leaf_ML_120M, Leaf_JO_TA, Root_JO_TD, Root_JO_TA, Root_ML_30M	5	623	UniRef100_K7KIY2 Malic enzyme n=1 Tax=Glycine max RepID=K7KIY2_SOYBN	0	100	UniRef100_K7KIY2 Malic enzyme n=1 Tax=Glycine max RepID=K7KIY2_SOYBN	0	100	AT5G25880.1|Symbols:ATNADP-ME3, NADP-ME3|NADP-malic enzyme 3|chr5:9024549-9028260 FORWARD LENGTH=588	0	98.13	GO:0006094 GO:0006108 GO:0006499 GO:0007010 GO:0009827 GO:0009860 GO:0010498 GO:0051260 GO:0055114	N-terminal protein myristoylation; cytoskeleton organization; gluconeogenesis; malate metabolic process; oxidation-reduction process; plant-type cell wall modification; pollen tube growth; proteasomal protein catabolic process; protein homooligomerization	GO:0000166 GO:0004470 GO:0004473 GO:0016491 GO:0016616 GO:0016619 GO:0016652 GO:0046872 GO:0051287	NAD binding; malate dehydrogenase (oxaloacetate-decarboxylating) (NADP+) activity; malate dehydrogenase (oxaloacetate-decarboxylating) activity; malic enzyme activity; metal ion binding; nucleotide binding; oxidoreductase activity; oxidoreductase activity, acting on NAD(P)H, NAD(P) as acceptor; oxidoreductase activity, acting on the CH-OH group of donors, NAD or NADP as acceptor	GO:0005829 GO:0009507	chloroplast; cytosol	PF00390 PF03949	Malic enzyme, N-terminal domain; Malic enzyme, NAD binding domain	PTHR23406	MALIC ENZYME-RELATED	KOG1257	NADP+-dependent_malic_enzyme
Glyma.04G222100	g1,g8	2	2	0					Root_JO_TD, Root_JO_TA, Root_ML_30M, Leaf_LA_10DC, Root_LA_10DC	5	251	UniRef100_I1JYB5 Uncharacterized protein n=1 Tax=Glycine max RepID=I1JYB5_SOYBN	0	100	UniRef100_B7U8J1 Expansin 2 (Fragment) n=1 Tax=Ziziphus jujuba RepID=B7U8J1_ZIZJJ	3e-165	95.37	AT2G40610.1|Symbols:ATEXPA8, EXP8, ATEXP8, ATHEXP ALPHA 1.11, EXPA8|expansin A8|chr2:16949121-16950472 REVERSE LENGTH=253	7e-146	96.05	GO:0006949 GO:0009664 GO:0009826 GO:0009828 GO:0009831	plant-type cell wall loosening; plant-type cell wall modification involved in multidimensional cell growth; plant-type cell wall organization; syncytium formation; unidimensional cell growth	NA	NA	GO:0005576	extracellular region	PF01357 PF03330	Pollen allergen; Rare lipoprotein A (RlpA)-like double-psi beta-barrel	NA	NA	NA	NA
Glyma.05G010300	g1,g8	2	2	0					Leaf_ML_6H, Leaf_ML_120M, Leaf_JO_TD, Root_JO_TD, Leaf_LA_10DC	5	222	UniRef100_C6TFN5 Uncharacterized protein n=1 Tax=Glycine max RepID=C6TFN5_SOYBN	5e-165	100	UniRef100_G1FK94 Ran n=1 Tax=Lepidium latifolium RepID=G1FK94_LEPLT	3e-148	100	AT5G20010.1|Symbols:RAN-1, RAN1, ATRAN1|RAS-related nuclear protein-1|chr5:6760364-6761747 FORWARD LENGTH=221	3e-151	100	GO:0006184 GO:0006606 GO:0006886 GO:0006913 GO:0007165 GO:0007264 GO:0009651 GO:0046686	GTP catabolic process; intracellular protein transport; nucleocytoplasmic transport; protein import into nucleus; response to cadmium ion; response to salt stress; signal transduction; small GTPase mediated signal transduction	GO:0003924 GO:0005515 GO:0005525	GTP binding; GTPase activity; protein binding	GO:0005618 GO:0005634 GO:0005794 GO:0005829 GO:0005886 GO:0048046	Golgi apparatus; apoplast; cell wall; cytosol; nucleus; plasma membrane	PF00071	Ras family	PTHR24071	FAMILY NOT NAMED	KOG0096	GTPase_Ran/TC4/GSP1_(nuclear_protein_transport_pathway),_small_G_protein_superfamily
Glyma.05G101700	g1,g8	2	2	0					Leaf_JO_TA, Root_JO_TA, Root_ML_30M, Root_LA_2DC, Root_LA_10DC	5	517	UniRef100_I1K299 Uncharacterized protein n=1 Tax=Glycine max RepID=I1K299_SOYBN	0	100	UniRef100_Q7X9B8 Ferrous ion membrane transport protein DMT1 n=1 Tax=Glycine max RepID=Q7X9B8_SOYBN	0	100	AT2G23150.1|Symbols:NRAMP3, ATNRAMP3|natural resistance-associated macrophage protein 3|chr2:9856422-9858565 REVERSE LENGTH=509	0	98.62	GO:0006810 GO:0006828 GO:0006875 GO:0009617 GO:0010043 GO:0015691 GO:0015692 GO:0030001 GO:0042742 GO:0055072 GO:2000379	cadmium ion transport; cellular metal ion homeostasis; defense response to bacterium; iron ion homeostasis; lead ion transport; manganese ion transport; metal ion transport; positive regulation of reactive oxygen species metabolic process; response to bacterium; response to zinc ion; transport	GO:0005215 GO:0005384 GO:0015103 GO:0046873	inorganic anion transmembrane transporter activity; manganese ion transmembrane transporter activity; metal ion transmembrane transporter activity; transporter activity	GO:0005737 GO:0005773 GO:0005774 GO:0005794 GO:0009506 GO:0016020	Golgi apparatus; cytoplasm; membrane; plasmodesma; vacuolar membrane; vacuole	PF01566	Natural resistance-associated macrophage protein	PTHR11706	MANGANESE TRANSPORTER	KOG1291	Mn2+_and_Fe2+_transporters_of_the_NRAMP_family
Glyma.05G216000	g1,g8	2	2	0					Leaf_ML_60M, Leaf_ML_120M, Root_JO_TD, Root_JO_TA, Leaf_LA_10DC	5	132	UniRef100_C6SW29 Uncharacterized protein n=1 Tax=Glycine max RepID=C6SW29_SOYBN	9e-87	99.22	NA	NA	NA	NA	NA	NA	NA	NA	NA	NA	NA	NA	NA	NA	NA	NA	NA	NA
Glyma.06G053000	g1,g8	2	2	0					Leaf_ML_120M, Leaf_JO_TA, Root_JO_TD, Root_JO_TA, Leaf_LA_10DC	5	214	UniRef100_I1K8D8 Uncharacterized protein n=1 Tax=Glycine max RepID=I1K8D8_SOYBN	2e-156	100	UniRef100_G7I9V5 Lysine decarboxylase-like protein n=1 Tax=Medicago truncatula RepID=G7I9V5_MEDTR	2e-135	99.53	AT5G11950.2|Symbols:|Putative lysine decarboxylase family protein|chr5:3855072-3856815 FORWARD LENGTH=216	1e-125	97.69	GO:0009089	lysine biosynthetic process via diaminopimelate	GO:0042803	protein homodimerization activity	GO:0005634 GO:0005737 GO:0005829	cytoplasm; cytosol; nucleus	PF03641	Possible lysine decarboxylase	NA	NA	NA	NA
Glyma.06G242900	g1,g8	2	2	0					Leaf_ML_120M, Leaf_JO_TA, Root_JO_TD, Root_JO_TA, Leaf_LA_10DC	5	65	UniRef100_I1LT49 Uncharacterized protein n=1 Tax=Glycine max RepID=I1LT49_SOYBN	8e-35	100	UniRef100_Q84RC4 Metallothionein-like protein n=1 Tax=Arachis hypogaea RepID=Q84RC4_ARAHY	2e-27	98.46	AT3G15353.1|Symbols:MT3, ATMT3|metallothionein 3|chr3:5180825-5181325 REVERSE LENGTH=69	8e-16	89.86	GO:0006612 GO:0006833 GO:0006878 GO:0006970 GO:0007389 GO:0008361 GO:0009651 GO:0009750 GO:0009926 GO:0009963 GO:0010015 GO:0010363 GO:0040007 GO:0046686	auxin polar transport; cellular copper ion homeostasis; growth; pattern specification process; positive regulation of flavonoid biosynthetic process; protein targeting to membrane; regulation of cell size; regulation of plant-type hypersensitive response; response to cadmium ion; response to fructose stimulus; response to osmotic stress; response to salt stress; root morphogenesis; water transport	GO:0005507	copper ion binding	GO:0005576	extracellular region	NA	NA	NA	NA	NA	NA
Glyma.07G241000	g1,g8	2	2	0					Leaf_JO_TA, Leaf_JO_TD, Root_JO_TD, Root_JO_TA, Leaf_LA_10DC	5	91	UniRef100_C6SY47 Uncharacterized protein n=1 Tax=Glycine max RepID=C6SY47_SOYBN	7e-59	100	NA	NA	NA	NA	NA	NA	NA	NA	NA	NA	NA	NA	NA	NA	NA	NA	NA	NA
Glyma.07G270900	g1,g8	2	2	0					Leaf_ML_120M, Leaf_JO_TA, Root_JO_TD, Root_JO_TA, Root_ML_30M	5	301	UniRef100_UPI0003DE9637 PREDICTED: PCTP-like protein-like isoform X2 n=1 Tax=Glycine max RepID=UPI0003DE9637	2e-179	99.6	NA	NA	NA	AT5G49800.1|Symbols:|Polyketide cyclase/dehydrase and lipid transport superfamily protein|chr5:20234771-20236135 REVERSE LENGTH=242	3e-124	94.21	GO:0008150	biological process	GO:0003674	molecular function	GO:0005739	mitochondrion	PF01852	START domain	NA	NA	KOG2761	START_domain-containing_proteins_involved_in_steroidogenesis/phosphatidylcholine_transfer
Glyma.08G137600	g1,g8	2	2	0	AP2-EREBP				Leaf_ML_6H, Leaf_ML_120M, Leaf_JO_TA, Root_ML_30M, Leaf_LA_10DC	5	313	UniRef100_Q4QYE1 DREB2 n=1 Tax=Glycine max RepID=Q4QYE1_SOYBN	0	100	UniRef100_Q4QYE1 DREB2 n=1 Tax=Glycine max RepID=Q4QYE1_SOYBN	0	100	AT4G39780.1|Symbols:|Integrase-type DNA-binding superfamily protein|chr4:18458216-18459034 REVERSE LENGTH=272	4e-80	113.6	GO:0006355	regulation of transcription, DNA-dependent	GO:0003677 GO:0003700	DNA binding; sequence-specific DNA binding transcription factor activity	GO:0005634	nucleus	PF00847	AP2 domain	NA	NA	NA	NA
Glyma.08G170700	g1,g8	2	2	0					Leaf_ML_120M, Leaf_JO_TA, Root_JO_TD, Root_JO_TA, Leaf_LA_10DC	5	71	UniRef100_I1KU30 Uncharacterized protein n=1 Tax=Glycine max RepID=I1KU30_SOYBN	6e-43	100	NA	NA	NA	AT2G32190.1|Symbols:|unknown protein; BEST Arabidopsis thaliana protein match is: unknown protein (TAIR:AT2G32210.1); Has 218 Blast hits to 218 proteins in 24 species: Archae - 0; Bacteria - 0; Metazoa - 0; Fungi - 16; Plants - 202; Viruses - 0; Other Eukaryotes - 0 (source: NCBI BLink).|chr2:13674588-13675092 FORWARD LENGTH=71	1e-12	66.2	GO:0008150 GO:0010200	biological process; response to chitin	GO:0003674	molecular function	NA	NA	NA	NA	NA	NA	NA	NA
Glyma.08G179400	g1,g8	2	2	0					Leaf_ML_120M, Leaf_JO_TD, Root_ML_30M, Leaf_LA_10DC, Root_LA_10DC	5	590	UniRef100_K7L7E1 Uncharacterized protein n=1 Tax=Glycine max RepID=K7L7E1_SOYBN	0	100	UniRef100_A8MQN2 Dentin sialophosphoprotein-like protein n=2 Tax=Arabidopsis thaliana RepID=A8MQN2_ARATH	1e-49	92.53	AT5G64170.1|Symbols:|dentin sialophosphoprotein-related|chr5:25672904-25675445 REVERSE LENGTH=566	6e-53	100.71	GO:0008150	biological process	GO:0003674	molecular function	GO:0005634	nucleus	NA	NA	NA	NA	NA	NA
Glyma.08G203100	g1,g8	2	2	0	AUX-IAA-ARF				Leaf_ML_60M, Leaf_JO_TA, Root_JO_TD, Root_ML_30M, Leaf_LA_10DC	5	323	UniRef100_C6TEQ8 Auxin-induced protein n=2 Tax=Glycine max RepID=C6TEQ8_SOYBN	0	100	UniRef100_C6TEQ8 Auxin-induced protein n=2 Tax=Glycine max RepID=C6TEQ8_SOYBN	0	100	AT4G29080.1|Symbols:PAP2, IAA27|phytochrome-associated protein 2|chr4:14323665-14325213 REVERSE LENGTH=305	2e-99	103.61	GO:0006355 GO:0006417 GO:0007389 GO:0009733 GO:0048438 GO:0048439	floral whorl development; flower morphogenesis; pattern specification process; regulation of transcription, DNA-dependent; regulation of translation; response to auxin stimulus	GO:0003700 GO:0046983	protein dimerization activity; sequence-specific DNA binding transcription factor activity	GO:0005622 GO:0005634	intracellular; nucleus	PF02309	AUX/IAA family	NA	NA	NA	NA
Glyma.08G255800	g1,g8	2	2	0					Leaf_ML_120M, Root_JO_TD, Root_JO_TA, Root_ML_30M, Leaf_LA_10DC	5	360	UniRef100_UPI0001B63DFF PREDICTED: S-adenosylmethionine decarboxylase proenzyme-like isoform X2 n=1 Tax=Glycine max RepID=UPI0001B63DFF	0	100	UniRef100_V7B199 S-adenosylmethionine decarboxylase proenzyme n=1 Tax=Phaseolus vulgaris RepID=V7B199_PHAVU	0	100.84	AT3G02470.4|Symbols:|S-adenosylmethionine decarboxylase|chr3:510223-511323 FORWARD LENGTH=366	1e-158	97.81	GO:0006596 GO:0006597 GO:0006598 GO:0006623 GO:0006944 GO:0008295 GO:0009611 GO:0009698 GO:0009805 GO:0016192 GO:0016197 GO:0016458 GO:0019079 GO:0042398	cellular membrane fusion; cellular modified amino acid biosynthetic process; coumarin biosynthetic process; endosomal transport; gene silencing; phenylpropanoid metabolic process; polyamine biosynthetic process; polyamine catabolic process; protein targeting to vacuole; response to wounding; spermidine biosynthetic process; spermine biosynthetic process; vesicle-mediated transport; viral genome r…	GO:0004014 GO:0005515	adenosylmethionine decarboxylase activity; protein binding	NA	NA	PF01536	Adenosylmethionine decarboxylase	PTHR11570	S-ADENOSYLMETHIONINE DECARBOXYLASE	KOG0788	S-adenosylmethionine_decarboxylase
Glyma.08G321100	g1,g8	2	2	0					Leaf_ML_120M, Leaf_JO_TA, Leaf_JO_TD, Root_JO_TD, Leaf_LA_10DC	5	489	UniRef100_I1KYC4 Uncharacterized protein n=1 Tax=Glycine max RepID=I1KYC4_SOYBN	0	100	UniRef100_V5N8Y2 Aspartic proteinase nepenthesin-1 n=1 Tax=Phaseolus vulgaris RepID=V5N8Y2_PHAVU	0	98.75	AT5G10770.1|Symbols:|Eukaryotic aspartyl protease family protein|chr5:3403331-3405331 REVERSE LENGTH=474	0	88.61	GO:0006508	proteolysis	GO:0003677 GO:0004190	DNA binding; aspartic-type endopeptidase activity	GO:0005576	extracellular region	PF00026	Eukaryotic aspartyl protease	PTHR13683	ASPARTYL PROTEASES	KOG1339	Aspartyl_protease
Glyma.09G230500	g1,g8	2	2	0					Leaf_ML_60M, Leaf_ML_120M, Root_JO_TD, Root_JO_TA, Leaf_LA_10DC	5	698	UniRef100_K7LFK6 Uncharacterized protein n=1 Tax=Glycine max RepID=K7LFK6_SOYBN	0	100	UniRef100_F4JSJ6 DNA photolyase n=1 Tax=Arabidopsis thaliana RepID=F4JSJ6_ARATH	0	99.71	AT4G25290.1|Symbols:|DNA photolyases;DNA photolyases|chr4:12941486-12944994 REVERSE LENGTH=692	0	99.71	GO:0006281	DNA repair	GO:0003913	DNA photolyase activity	NA	NA	PF00561 PF00875	alpha/beta hydrolase fold; DNA photolyase	PTHR10992	ALPHA/BETA HYDROLASE FOLD-CONTAINING PROTEIN	KOG1454	Predicted_hydrolase/acyltransferase_(alpha/beta_hydrolase_superfamily)
Glyma.10G248800	g1,g8	2	2	0					Leaf_JO_TD, Root_JO_TD, Root_JO_TA, Root_ML_30M, Leaf_LA_10DC	5	335	UniRef100_I1LE54 Uncharacterized protein n=1 Tax=Glycine max RepID=I1LE54_SOYBN	0	100	UniRef100_G7K2D1 Spermidine synthase n=1 Tax=Medicago truncatula RepID=G7K2D1_MEDTR	0	101.83	AT5G19530.1|Symbols:ACL5|S-adenosyl-L-methionine-dependent methyltransferases superfamily protein|chr5:6589176-6591091 REVERSE LENGTH=339	3e-161	97.05	GO:0000271 GO:0007389 GO:0008361 GO:0009825 GO:0009826 GO:0009926 GO:0009932 GO:0010014 GO:0010015 GO:0010087 GO:0010089 GO:0010218 GO:0010817 GO:0040007 GO:0043481 GO:0048759 GO:0048765 GO:0048767 GO:0071555	anthocyanin accumulation in tissues in response to UV light; auxin polar transport; cell tip growth; cell wall organization; growth; meristem initiation; multidimensional cell growth; pattern specification process; phloem or xylem histogenesis; polysaccharide biosynthetic process; regulation of cell size; regulation of hormone levels; response to far red light; root hair cell differentiation; roo…	GO:0003824 GO:0010487 GO:0016768	catalytic activity; spermine synthase activity; thermospermine synthase activity	GO:0005634 GO:0005737	cytoplasm; nucleus	PF01564	Spermine/spermidine synthase	PTHR11558	SPERMIDINE/SPERMINE SYNTHASE	KOG1562	Spermidine_synthase
Glyma.11G028300	g1,g8	2	2	0					Leaf_ML_120M, Leaf_JO_TA, Leaf_JO_TD, Root_JO_TD, Root_JO_TA	5	885	UniRef100_I1LGJ9 Uncharacterized protein n=1 Tax=Glycine max RepID=I1LGJ9_SOYBN	0	100	UniRef100_G7KEV5 Protein kinase like protein n=1 Tax=Medicago truncatula RepID=G7KEV5_MEDTR	0	99.33	AT1G12460.1|Symbols:|Leucine-rich repeat protein kinase family protein|chr1:4247703-4250444 FORWARD LENGTH=882	0	99.66	GO:0002237 GO:0006468 GO:0007165 GO:0007169 GO:0010103 GO:0048443	protein phosphorylation; response to molecule of bacterial origin; signal transduction; stamen development; stomatal complex morphogenesis; transmembrane receptor protein tyrosine kinase signaling pathway	GO:0004672 GO:0004674 GO:0005524 GO:0016301 GO:0016772	ATP binding; kinase activity; protein kinase activity; protein serine/threonine kinase activity; transferase activity, transferring phosphorus-containing groups	GO:0005886	plasma membrane	PF00560 PF08263 PF00069	Leucine Rich Repeat; Leucine rich repeat N-terminal domain; Protein kinase domain	PTHR24420	LEUCINE-RICH REPEAT RECEPTOR-LIKE PROTEIN KINASE	KOG1187	Serine/threonine_protein_kinase
Glyma.11G032200	g1,g8	2	2	0					Leaf_ML_6H, Leaf_ML_120M, Leaf_JO_TA, Leaf_JO_TD, Leaf_LA_10DC	5	423	UniRef100_I1LGP4 Uncharacterized protein n=2 Tax=Glycine max RepID=I1LGP4_SOYBN	0	100	UniRef100_G7JW26 Aspartic proteinase nepenthesin-2 n=1 Tax=Medicago truncatula RepID=G7JW26_MEDTR	0	87.73	AT4G16563.1|Symbols:|Eukaryotic aspartyl protease family protein|chr4:9329933-9331432 REVERSE LENGTH=499	4e-171	75.75	GO:0006508	proteolysis	GO:0004190	aspartic-type endopeptidase activity	GO:0005576 GO:0009505	extracellular region; plant-type cell wall	PF00026	Eukaryotic aspartyl protease	PTHR13683	ASPARTYL PROTEASES	KOG1339	Aspartyl_protease
Glyma.11G082300	g1,g8	2	2	0					Leaf_JO_TA, Leaf_JO_TD, Root_JO_TA, Root_ML_1H, Leaf_LA_10DC	5	224	UniRef100_K7LNM8 Uncharacterized protein n=1 Tax=Glycine max RepID=K7LNM8_SOYBN	1e-162	100	UniRef100_V7CKR8 Sulfurtransferase n=1 Tax=Phaseolus vulgaris RepID=V7CKR8_PHAVU	3e-95	117.2	AT4G35770.1|Symbols:SEN1, ATSEN1, DIN1|Rhodanese/Cell cycle control phosphatase superfamily protein|chr4:16945073-16945983 FORWARD LENGTH=182	2e-56	66.48	GO:0006979 GO:0007568 GO:0009416 GO:0009611 GO:0009744 GO:0009750 GO:0009753	aging; response to fructose stimulus; response to jasmonic acid stimulus; response to light stimulus; response to oxidative stress; response to sucrose stimulus; response to wounding	GO:0003674	molecular function	GO:0009507	chloroplast	PF00581	Rhodanese-like domain	PTHR13253	FAMILY NOT NAMED	KOG1530	Rhodanese-related_sulfurtransferase
Glyma.11G107800	g1,g8	2	2	0					Leaf_ML_120M, Leaf_JO_TA, Leaf_JO_TD, Root_JO_TD, Leaf_LA_10DC	5	149	UniRef100_UPI0001890C61 PREDICTED: ubiquitin-conjugating enzyme E2 10 n=1 Tax=Glycine max RepID=UPI0001890C61	2e-105	100	UniRef100_G7JMD8 Ubiquitin carrier protein n=1 Tax=Medicago truncatula RepID=G7JMD8_MEDTR	1e-102	100	AT5G53300.4|Symbols:UBC10|ubiquitin-conjugating enzyme 10|chr5:21632802-21633989 REVERSE LENGTH=148	9e-102	100	GO:0006511	ubiquitin-dependent protein catabolic process	GO:0004842 GO:0016881 GO:0031625	acid-amino acid ligase activity; ubiquitin-protein ligase activity; ubiquitin protein ligase binding	GO:0005737	cytoplasm	PF00179	Ubiquitin-conjugating enzyme	PTHR24068	FAMILY NOT NAMED	KOG0417	Ubiquitin-protein_ligase
Glyma.11G221000	g1,g8	2	2	0					Leaf_JO_TA, Root_JO_TD, Root_JO_TA, Root_ML_30M, Leaf_LA_10DC	5	444	UniRef100_D4N5G3 Rubisco activase n=1 Tax=Glycine max RepID=D4N5G3_SOYBN	0	100	UniRef100_D4N5G3 Rubisco activase n=1 Tax=Glycine max RepID=D4N5G3_SOYBN	0	100	AT2G39730.2|Symbols:RCA|rubisco activase|chr2:16571046-16573345 REVERSE LENGTH=446	0	98.88	GO:0000165 GO:0006612 GO:0009409 GO:0009416 GO:0009595 GO:0009637 GO:0009644 GO:0009697 GO:0009744 GO:0009753 GO:0009814 GO:0009862 GO:0009867 GO:0010114 GO:0010150 GO:0010155 GO:0010200 GO:0010218 GO:0010310 GO:0010363 GO:0019684 GO:0031348 GO:0042742 GO:0043900 GO:0050832	MAPK cascade; defense response, incompatible interaction; defense response to bacterium; defense response to fungus; detection of biotic stimulus; jasmonic acid mediated signaling pathway; leaf senescence; negative regulation of defense response; photosynthesis, light reaction; protein targeting to membrane; regulation of hydrogen peroxide metabolic process; regulation of multi-organism process; …	GO:0005524 GO:0030234 GO:0043531 GO:0046863	ADP binding; ATP binding; enzyme regulator activity; ribulose-1,5-bisphosphate carboxylase/oxygenase activator activity	GO:0005618 GO:0005634 GO:0009507 GO:0009535 GO:0009570 GO:0009579 GO:0009941 GO:0010287 GO:0010319 GO:0016020 GO:0048046	apoplast; cell wall; chloroplast; chloroplast envelope; chloroplast stroma; chloroplast thylakoid membrane; membrane; nucleus; plastoglobule; stromule; thylakoid	PF00004	ATPase family associated with various cellular activities (AAA)	PTHR11603	AAA FAMILY ATPASE	KOG0651	26S_proteasome_regulatory_complex,_ATPase_RPT4
Glyma.12G029100	g1,g8	2	2	0					Leaf_JO_TA, Leaf_JO_TD, Leaf_LA_10DC, Root_LA_2DC, Root_LA_10DC	5	215	UniRef100_I1LPL6 Uncharacterized protein n=1 Tax=Glycine max RepID=I1LPL6_SOYBN	2e-158	100	UniRef100_Q9LT18 Genomic DNA, chromosome 3, P1 clone: MPN9 n=2 Tax=Arabidopsis thaliana RepID=Q9LT18_ARATH	5e-73	92.24	AT3G19900.1|Symbols:|unknown protein; FUNCTIONS IN: molecular_function unknown; INVOLVED IN: biological_process unknown; LOCATED IN: chloroplast; EXPRESSED IN: 23 plant structures; EXPRESSED DURING: 13 growth stages; CONTAINS InterPro DOMAIN/s: Protein of unknown function DUF3067 (InterPro:IPR021420); Has 276 Blast hits to 276 proteins in 83 species: Archae - 0; Bacteria - 112; Metazoa - 0; Fungi…	3e-76	96.4	GO:0008150	biological process	GO:0003674	molecular function	GO:0009507	chloroplast	PF11267	Protein of unknown function (DUF3067)	NA	NA	NA	NA
Glyma.12G032800	g1,g8	2	2	0					Leaf_ML_120M, Leaf_JO_TA, Leaf_JO_TD, Root_ML_30M, Leaf_LA_10DC	5	149	UniRef100_I1LPS4 Uncharacterized protein n=1 Tax=Glycine max RepID=I1LPS4_SOYBN	1e-105	100	UniRef100_G7JMD8 Ubiquitin carrier protein n=1 Tax=Medicago truncatula RepID=G7JMD8_MEDTR	6e-104	100	AT5G53300.4|Symbols:UBC10|ubiquitin-conjugating enzyme 10|chr5:21632802-21633989 REVERSE LENGTH=148	2e-102	100	GO:0006511	ubiquitin-dependent protein catabolic process	GO:0004842 GO:0016881 GO:0031625	acid-amino acid ligase activity; ubiquitin-protein ligase activity; ubiquitin protein ligase binding	GO:0005737	cytoplasm	PF00179	Ubiquitin-conjugating enzyme	PTHR24068	FAMILY NOT NAMED	KOG0417	Ubiquitin-protein_ligase
Glyma.12G044700	g1,g8	2	2	0					Leaf_ML_120M, Leaf_JO_TA, Leaf_JO_TD, Root_JO_TA, Leaf_LA_10DC	5	524	UniRef100_I1LQ52 Uncharacterized protein n=2 Tax=Glycine max RepID=I1LQ52_SOYBN	0	100	UniRef100_Q7XA50 Sorbitol-like transporter n=1 Tax=Glycine max RepID=Q7XA50_SOYBN	0	100	AT3G18830.1|Symbols:ATPLT5, PMT5, ATPMT5|polyol/monosaccharide transporter 5|chr3:6489000-6491209 REVERSE LENGTH=539	0	93.88	GO:0006810 GO:0031348 GO:0043090 GO:0055085	amino acid import; negative regulation of defense response; transmembrane transport; transport	GO:0005215 GO:0005351 GO:0005354 GO:0005355 GO:0005365 GO:0015144 GO:0015145 GO:0015148 GO:0015168 GO:0015575 GO:0015576 GO:0015591 GO:0022857 GO:0022891	D-ribose transmembrane transporter activity; D-xylose transmembrane transporter activity; carbohydrate transmembrane transporter activity; galactose transmembrane transporter activity; glucose transmembrane transporter activity; glycerol transmembrane transporter activity; mannitol transmembrane transporter activity; monosaccharide transmembrane transporter activity; myo-inositol transmembrane tr…	GO:0005886 GO:0016020 GO:0016021	integral to membrane; membrane; plasma membrane	PF00083	Sugar (and other) transporter	PTHR24063	FAMILY NOT NAMED	KOG0254	Predicted_transporter_(major_facilitator_superfamily)
Glyma.12G130000	g1,g8	2	2	0					Leaf_JO_TA, Leaf_JO_TD, Leaf_LA_10DC, Root_LA_2DC, Root_LA_10DC	5	333	UniRef100_I1LSI0 Uncharacterized protein n=1 Tax=Glycine max RepID=I1LSI0_SOYBN	0	100	UniRef100_G7JDS4 Chaperone protein dnaJ n=1 Tax=Medicago truncatula RepID=G7JDS4_MEDTR	1e-177	97.36	AT2G42750.1|Symbols:|DNAJ heat shock N-terminal domain-containing protein|chr2:17793404-17795419 FORWARD LENGTH=344	3e-159	96.51	GO:0006457	protein folding	GO:0031072 GO:0051082 GO:0051536	heat shock protein binding; iron-sulfur cluster binding; unfolded protein binding	GO:0009507	chloroplast	PF00226	DnaJ domain	PTHR25040	FAMILY NOT NAMED	KOG0716	Molecular_chaperone_(DnaJ_superfamily)
Glyma.12G154300	g1,g8	2	2	0					Leaf_ML_60M, Leaf_ML_120M, Root_JO_TD, Root_JO_TA, Leaf_LA_10DC	5	65	UniRef100_I1LT49 Uncharacterized protein n=1 Tax=Glycine max RepID=I1LT49_SOYBN	1e-36	100	UniRef100_Q84RC4 Metallothionein-like protein n=1 Tax=Arachis hypogaea RepID=Q84RC4_ARAHY	3e-26	98.46	AT3G15353.1|Symbols:MT3, ATMT3|metallothionein 3|chr3:5180825-5181325 REVERSE LENGTH=69	5e-15	89.86	GO:0006612 GO:0006833 GO:0006878 GO:0006970 GO:0007389 GO:0008361 GO:0009651 GO:0009750 GO:0009926 GO:0009963 GO:0010015 GO:0010363 GO:0040007 GO:0046686	auxin polar transport; cellular copper ion homeostasis; growth; pattern specification process; positive regulation of flavonoid biosynthetic process; protein targeting to membrane; regulation of cell size; regulation of plant-type hypersensitive response; response to cadmium ion; response to fructose stimulus; response to osmotic stress; response to salt stress; root morphogenesis; water transport	GO:0005507	copper ion binding	GO:0005576	extracellular region	NA	NA	NA	NA	NA	NA
Glyma.13G028200	g1,g8	2	2	0					Leaf_ML_1H, Leaf_ML_6H, Root_JO_TD, Root_ML_30M, Leaf_LA_10DC	5	272	UniRef100_I1LXY5 Uncharacterized protein (Fragment) n=1 Tax=Glycine max RepID=I1LXY5_SOYBN	0	93.13	UniRef100_P02957 Photosystem Q(B) protein n=125 Tax=Pentapetalae RepID=PSBA_SOYBN	0	76.77	ATCG00020.1|Symbols:PSBA|photosystem II reaction center protein A|chrC:383-1444 REVERSE LENGTH=353	0	76.77	GO:0006091 GO:0006354 GO:0009772 GO:0010207 GO:0015979 GO:0019684	DNA-dependent transcription, elongation; generation of precursor metabolites and energy; photosynthesis; photosynthesis, light reaction; photosynthetic electron transport in photosystem II; photosystem II assembly	GO:0005515 GO:0016168 GO:0045156	chlorophyll binding; electron transporter, transferring electrons within the cyclic electron transport pathway of photosynthesis activity; protein binding	GO:0009507 GO:0009523 GO:0009534 GO:0009535 GO:0009579 GO:0010287 GO:0016020 GO:0030076	chloroplast; chloroplast thylakoid; chloroplast thylakoid membrane; light-harvesting complex; membrane; photosystem II; plastoglobule; thylakoid	PF00124	Photosynthetic reaction centre protein	NA	NA	NA	NA
Glyma.13G046200	g1,g8	2	2	0					Root_JO_TD, Root_JO_TA, Root_ML_60M, Root_ML_30M, Leaf_LA_10DC	5	179	UniRef100_C6T1Y2 Ribulose bisphosphate carboxylase small chain n=1 Tax=Glycine max RepID=C6T1Y2_SOYBN	5e-131	100	UniRef100_C6T1Y2 Ribulose bisphosphate carboxylase small chain n=1 Tax=Glycine max RepID=C6T1Y2_SOYBN	5e-131	100	AT5G38410.1|Symbols:|Ribulose bisphosphate carboxylase (small chain) family protein|chr5:15377501-15378306 REVERSE LENGTH=181	7e-105	98.34	GO:0009637 GO:0010114 GO:0010218 GO:0015977 GO:0015979 GO:0080158	carbon fixation; chloroplast ribulose bisphosphate carboxylase complex biogenesis; photosynthesis; response to blue light; response to far red light; response to red light	GO:0016984	ribulose-bisphosphate carboxylase activity	GO:0005618 GO:0009507 GO:0009570 GO:0009573 GO:0009579 GO:0009941 GO:0016020 GO:0022626 GO:0048046	apoplast; cell wall; chloroplast; chloroplast envelope; chloroplast ribulose bisphosphate carboxylase complex; chloroplast stroma; cytosolic ribosome; membrane; thylakoid	PF12338 PF00101	Ribulose-1,5-bisphosphate carboxylase small subunit; Ribulose bisphosphate carboxylase, small chain	NA	NA	NA	NA
Glyma.13G053000	g1,g8	2	2	0					Leaf_ML_120M, Root_ML_30M, Leaf_LA_10DC, Root_LA_2DC, Root_LA_10DC	5	358	UniRef100_I1LWV7 Uncharacterized protein n=1 Tax=Glycine max RepID=I1LWV7_SOYBN	0	100	UniRef100_Q69F96 Reversibly glycosylated protein n=1 Tax=Phaseolus vulgaris RepID=Q69F96_PHAVU	0	99.72	AT5G15650.1|Symbols:RGP2, ATRGP2|reversibly glycosylated polypeptide 2|chr5:5092203-5094093 FORWARD LENGTH=360	0	97.78	GO:0009651 GO:0030244 GO:0033356 GO:0046686 GO:0071555	UDP-L-arabinose metabolic process; cell wall organization; cellulose biosynthetic process; response to cadmium ion; response to salt stress	GO:0008466 GO:0016758 GO:0052691	UDP-arabinopyranose mutase activity; glycogenin glucosyltransferase activity; transferase activity, transferring hexosyl groups	GO:0005618 GO:0005634 GO:0016020 GO:0022626 GO:0030054	cell junction; cell wall; cytosolic ribosome; membrane; nucleus	PF03214	Reversibly glycosylated polypeptide	NA	NA	NA	NA
Glyma.13G054800	g1,g8	2	2	0					Leaf_ML_120M, Leaf_JO_TA, Root_JO_TD, Root_JO_TA, Leaf_LA_10DC	5	105	UniRef100_C6SVN4 Uncharacterized protein n=1 Tax=Glycine max RepID=C6SVN4_SOYBN	7e-69	100	NA	NA	NA	NA	NA	NA	NA	NA	NA	NA	NA	NA	NA	NA	NA	NA	NA	NA
Glyma.13G250700	g1,g8	2	2	0					Leaf_ML_120M, Leaf_JO_TA, Leaf_JO_TD, Root_JO_TD, Root_JO_TA	5	95	UniRef100_C6T100 Uncharacterized protein n=1 Tax=Glycine max RepID=C6T100_SOYBN	7e-60	100	UniRef100_Q9S9M0 T24D18.25 protein n=2 Tax=Arabidopsis thaliana RepID=Q9S9M0_ARATH	6e-21	76.42	AT1G79660.1|Symbols:|unknown protein; BEST Arabidopsis thaliana protein match is: unknown protein (TAIR:AT1G16170.1); Has 30201 Blast hits to 17322 proteins in 780 species: Archae - 12; Bacteria - 1396; Metazoa - 17338; Fungi - 3422; Plants - 5037; Viruses - 0; Other Eukaryotes - 2996 (source: NCBI BLink).|chr1:29976294-29976575 FORWARD LENGTH=93	3e-28	101.08	GO:0008150	biological process	GO:0003674	molecular function	GO:0005739	mitochondrion	NA	NA	NA	NA	NA	NA
Glyma.13G264400	g1,g8	2	2	0					Leaf_ML_120M, Leaf_JO_TA, Root_JO_TD, Root_JO_TA, Leaf_LA_10DC	5	236	UniRef100_I1M2V6 Uncharacterized protein n=1 Tax=Glycine max RepID=I1M2V6_SOYBN	6e-164	100	UniRef100_G8A244 Protein RUPTURED POLLEN GRAIN n=1 Tax=Medicago truncatula RepID=G8A244_MEDTR	4e-141	99.58	AT3G14770.1|Symbols:SWEET2, AtSWEET2|Nodulin MtN3 family protein|chr3:4957787-4959202 REVERSE LENGTH=236	2e-108	98.73	GO:0008150	biological process	GO:0003674 GO:0051119	molecular function; sugar transmembrane transporter activity	GO:0005886 GO:0005887 GO:0016020 GO:0016021	integral to membrane; integral to plasma membrane; membrane; plasma membrane	PF03083	Sugar efflux transporter for intercellular exchange	PTHR10791	RAG1-ACTIVATING PROTEIN 1	KOG1623	Multitransmembrane_protein
Glyma.13G316200	g1,g8	2	2	0					Leaf_JO_TA, Leaf_JO_TD, Leaf_LA_10DC, Root_LA_2DC, Root_LA_10DC	5	393	UniRef100_I1M4C5 Uncharacterized protein n=1 Tax=Glycine max RepID=I1M4C5_SOYBN	0	100	UniRef100_E9N6U0 1,3-beta-D-glucanase GH17_61 n=1 Tax=Populus tremula x Populus tremuloides RepID=E9N6U0_9ROSI	0	93.46	AT2G27500.1|Symbols:|Glycosyl hydrolase superfamily protein|chr2:11752364-11753844 REVERSE LENGTH=392	0	90.56	GO:0005975 GO:0006612 GO:0009863 GO:0009867 GO:0010363	carbohydrate metabolic process; jasmonic acid mediated signaling pathway; protein targeting to membrane; regulation of plant-type hypersensitive response; salicylic acid mediated signaling pathway	GO:0003824 GO:0004553 GO:0043169	catalytic activity; cation binding; hydrolase activity, hydrolyzing O-glycosyl compounds	GO:0005576 GO:0005634 GO:0005737 GO:0046658	anchored to plasma membrane; cytoplasm; extracellular region; nucleus	PF00332	Glycosyl hydrolases family 17	PTHR16631	FAMILY NOT NAMED	NA	NA
Glyma.14G032000	g1,g8	2	2	0		54			Leaf_ML_6H, Leaf_JO_TA, Leaf_LA_10DC, Root_LA_2DC, Root_LA_10DC	5	51	UniRef100_K7M4P6 Uncharacterized protein n=1 Tax=Glycine max RepID=K7M4P6_SOYBN	1e-27	100	NA	NA	NA	NA	NA	NA	NA	NA	NA	NA	NA	NA	NA	NA	NA	NA	NA	NA
Glyma.14G055100	g1,g8	2	2	0					Leaf_ML_120M, Leaf_JO_TA, Root_JO_TD, Root_JO_TA, Leaf_LA_10DC	5	77	UniRef100_C6T4C9 Uncharacterized protein n=1 Tax=Glycine max RepID=C6T4C9_SOYBN	4e-46	100	UniRef100_D7LYD7 Metal ion binding protein n=1 Tax=Arabidopsis lyrata subsp. lyrata RepID=D7LYD7_ARALL	1e-28	88.31	AT5G05365.1|Symbols:|Heavy metal transport/detoxification superfamily protein|chr5:1590125-1590672 FORWARD LENGTH=77	8e-31	88.31	GO:0030001	metal ion transport	GO:0046872	metal ion binding	GO:0005737	cytoplasm	PF00403	Heavy-metal-associated domain	PTHR22814	COPPER TRANSPORT PROTEIN ATOX1-RELATED	KOG1603	Copper_chaperone
Glyma.15G063400	g1,g8	2	2	0					Leaf_JO_TA, Leaf_JO_TD, Root_JO_TD, Root_JO_TA, Leaf_LA_10DC	5	211	UniRef100_I1ME62 Uncharacterized protein n=2 Tax=Glycine max RepID=I1ME62_SOYBN	2e-150	100	UniRef100_G7IK21 Regulator of ribonuclease-like protein n=1 Tax=Medicago truncatula RepID=G7IK21_MEDTR	2e-93	24.49	AT5G56260.1|Symbols:|Ribonuclease E inhibitor RraA/Dimethylmenaquinone methyltransferase|chr5:22775549-22776049 REVERSE LENGTH=166	2e-84	99.4	GO:0051252	regulation of RNA metabolic process	GO:0008428	ribonuclease inhibitor activity	GO:0005737	cytoplasm	PF03737	Demethylmenaquinone methyltransferase	NA	NA	NA	NA
Glyma.15G063700	g1,g8	2	2	0					Leaf_JO_TA, Root_JO_TD, Root_JO_TA, Root_LA_2DC, Root_LA_10DC	5	109	UniRef100_C6T256 Uncharacterized protein n=1 Tax=Glycine max RepID=C6T256_SOYBN	7e-60	100	UniRef100_Q9S9M0 T24D18.25 protein n=2 Tax=Arabidopsis thaliana RepID=Q9S9M0_ARATH	1e-21	78.05	AT1G79660.1|Symbols:|unknown protein; BEST Arabidopsis thaliana protein match is: unknown protein (TAIR:AT1G16170.1); Has 30201 Blast hits to 17322 proteins in 780 species: Archae - 12; Bacteria - 1396; Metazoa - 17338; Fungi - 3422; Plants - 5037; Viruses - 0; Other Eukaryotes - 2996 (source: NCBI BLink).|chr1:29976294-29976575 FORWARD LENGTH=93	5e-28	98.92	GO:0008150	biological process	GO:0003674	molecular function	GO:0005739	mitochondrion	NA	NA	NA	NA	NA	NA
Glyma.15G094700	g1,g8	2	2	0		57			Root_JO_TD, Root_JO_TA, Root_ML_30M, Leaf_LA_10DC, Root_LA_10DC	5	394	UniRef100_I1MF39 Uncharacterized protein n=1 Tax=Glycine max RepID=I1MF39_SOYBN	0	100	UniRef100_G7IPX5 Glutamate-gated kainate-type ion channel receptor subunit GluR5 n=1 Tax=Medicago truncatula RepID=G7IPX5_MEDTR	0	63.21	AT1G29980.1|Symbols:|Protein of unknown function, DUF642|chr1:10503411-10505994 REVERSE LENGTH=407	0	93.12	GO:0008150	biological process	NA	NA	GO:0005576 GO:0005634 GO:0005886 GO:0031225	anchored to membrane; extracellular region; nucleus; plasma membrane	PF04862	Protein of unknown function (DUF642)	NA	NA	NA	NA
Glyma.15G112500	g1,g8	2	2	0					Leaf_ML_120M, Leaf_JO_TA, Leaf_JO_TD, Root_JO_TD, Leaf_LA_10DC	5	307	UniRef100_I1MFL4 Uncharacterized protein n=1 Tax=Glycine max RepID=I1MFL4_SOYBN	0	100	UniRef100_Q9ZWQ8 Plastid-lipid-associated protein, chloroplastic n=2 Tax=Citrus RepID=PAP_CITUN	3e-147	94.12	AT4G04020.1|Symbols:FIB|fibrillin|chr4:1932161-1933546 FORWARD LENGTH=318	2e-128	94.03	GO:0009409 GO:0009737 GO:0010205	photoinhibition; response to abscisic acid stimulus; response to cold	GO:0005198 GO:0005515	protein binding; structural molecule activity	GO:0005634 GO:0009507 GO:0009534 GO:0009535 GO:0009570 GO:0009579 GO:0010287 GO:0010319 GO:0031977	chloroplast; chloroplast stroma; chloroplast thylakoid; chloroplast thylakoid membrane; nucleus; plastoglobule; stromule; thylakoid; thylakoid lumen	PF04755	PAP fibrillin	NA	NA	NA	NA
Glyma.16G095000	g1,g8	2	2	0					Leaf_ML_1H, Leaf_ML_60M, Leaf_ML_120M, Leaf_JO_TA, Leaf_LA_10DC	5	616	UniRef100_I1MMF3 Uncharacterized protein n=1 Tax=Glycine max RepID=I1MMF3_SOYBN	0	100	UniRef100_O48724 Protein WEAK CHLOROPLAST MOVEMENT UNDER BLUE LIGHT 1 n=1 Tax=Arabidopsis thaliana RepID=WEB1_ARATH	4e-167	97.89	AT2G26570.1|Symbols:WEB1|Plant protein of unknown function (DUF827)|chr2:11299565-11302076 FORWARD LENGTH=807	4e-170	74.72	GO:0009903 GO:0009904	chloroplast accumulation movement; chloroplast avoidance movement	GO:0005515	protein binding	GO:0005829 GO:0005886	cytosol; plasma membrane	PF05701	Weak chloroplast movement under blue light	NA	NA	NA	NA
Glyma.16G189500	g1,g8	2	2	0					Leaf_ML_120M, Leaf_JO_TA, Leaf_JO_TD, Root_JO_TD, Leaf_LA_10DC	5	206	UniRef100_C6SVM4 Uncharacterized protein n=1 Tax=Glycine max RepID=C6SVM4_SOYBN	3e-135	100	UniRef100_L0HSU7 Remorin n=1 Tax=Morus indica RepID=L0HSU7_MORIN	2e-82	99.51	AT3G48940.1|Symbols:|Remorin family protein|chr3:18142863-18144163 REVERSE LENGTH=175	7e-66	88.57	GO:0008150 GO:0048765	biological process; root hair cell differentiation	GO:0003677	DNA binding	GO:0005886	plasma membrane	PF03766 PF03763	Remorin, N-terminal region ; Remorin, C-terminal region	NA	NA	NA	NA
Glyma.16G208300	g1,g8	2	2	0					Leaf_ML_6H, Leaf_ML_120M, Root_JO_TD, Root_JO_TA, Leaf_LA_10DC	5	332	UniRef100_I1MQC4 Uncharacterized protein n=1 Tax=Glycine max RepID=I1MQC4_SOYBN	0	100	UniRef100_G7KP83 Neutral cholesterol ester hydrolase n=1 Tax=Medicago truncatula RepID=G7KP83_MEDTR	4e-149	99.7	AT5G62180.1|Symbols:AtCXE20, CXE20|carboxyesterase 20|chr5:24978866-24979849 REVERSE LENGTH=327	3e-48	79.51	GO:0008152	metabolic process	GO:0016787	hydrolase activity	GO:0005634	nucleus	PF07859	alpha/beta hydrolase fold	PTHR23024	MEMBER OF 'GDXG' FAMILY OF LIPOLYTIC ENZYMES	KOG1515	Arylacetamide_deacetylase
Glyma.17G096600	g1,g8	2	2	0					Root_JO_TD, Root_JO_TA, Leaf_LA_10DC, Root_LA_2DC, Root_LA_10DC	5	235	UniRef100_C6T3E6 Uncharacterized protein n=1 Tax=Glycine max RepID=C6T3E6_SOYBN	3e-167	100	UniRef100_D2KTV2 HPP domain containing protein n=1 Tax=Lotus japonicus RepID=D2KTV2_LOTJA	4e-98	81.22	AT5G62720.1|Symbols:|Integral membrane HPP family protein|chr5:25191969-25194845 FORWARD LENGTH=243	2e-82	83.13	GO:0007623 GO:0008150	biological process; circadian rhythm	GO:0003674	molecular function	GO:0009507 GO:0009706 GO:0009941 GO:0016021	chloroplast; chloroplast envelope; chloroplast inner membrane; integral to membrane	PF04982	HPP family	NA	NA	NA	NA
Glyma.17G119000	g1,g8	2	2	0					Leaf_ML_6H, Leaf_JO_TA, Leaf_LA_10DC, Root_LA_2DC, Root_LA_10DC	5	67	UniRef100_K7ML89 Uncharacterized protein n=1 Tax=Glycine max RepID=K7ML89_SOYBN	6e-40	100	NA	NA	NA	NA	NA	NA	NA	NA	NA	NA	NA	NA	NA	NA	NA	NA	NA	NA
Glyma.17G233500	g1,g8	2	2	0					Leaf_ML_120M, Leaf_JO_TA, Leaf_JO_TD, Root_JO_TD, Leaf_LA_10DC	5	61	UniRef100_I1MXG3 Uncharacterized protein n=1 Tax=Glycine max RepID=I1MXG3_SOYBN	5e-36	100	UniRef100_B9HFY9 Phytosulfokines 3 family protein n=1 Tax=Populus trichocarpa RepID=B9HFY9_POPTR	1e-10	66.67	AT3G49780.1|Symbols:ATPSK4, ATPSK3 (FORMER SYMBOL), PSK4|phytosulfokine 4 precursor|chr3:18465750-18466254 FORWARD LENGTH=79	7e-10	44.3	GO:0008283 GO:0009887 GO:0030154	cell differentiation; cell proliferation; organ morphogenesis	GO:0008083	growth factor activity	GO:0005576 GO:0005794 GO:0031012	Golgi apparatus; extracellular matrix; extracellular region	PF06404	Phytosulfokine precursor protein (PSK)	NA	NA	NA	NA
Glyma.18G004000	g1,g8	2	2	0					Leaf_JO_TA, Leaf_JO_TD, Root_JO_TD, Root_JO_TA, Root_ML_30M	5	968	UniRef100_I1MYC5 Uncharacterized protein n=1 Tax=Glycine max RepID=I1MYC5_SOYBN	0	100	UniRef100_U5FPJ0 ATP-dependent RNA helicase family protein n=1 Tax=Populus trichocarpa RepID=U5FPJ0_POPTR	0	87.09	AT3G26560.1|Symbols:|ATP-dependent RNA helicase, putative|chr3:9750122-9753719 REVERSE LENGTH=1168	0	71.83	GO:0000226 GO:0000911 GO:0006486	cytokinesis by cell plate formation; microtubule cytoskeleton organization; protein glycosylation	GO:0003676 GO:0003723 GO:0004004 GO:0004386 GO:0005524 GO:0008026	ATP-dependent RNA helicase activity; ATP-dependent helicase activity; ATP binding; RNA binding; helicase activity; nucleic acid binding	GO:0005634 GO:0005739 GO:0005829 GO:0009506	cytosol; mitochondrion; nucleus; plasmodesma	PF00271 PF07717 PF00270 PF04408	Helicase conserved C-terminal domain; Oligonucleotide/oligosaccharide-binding (OB)-fold; DEAD/DEAH box helicase; Helicase associated domain (HA2)	PTHR18934	ATP-DEPENDENT RNA HELICASE	KOG0922	DEAH-box_RNA_helicase
Glyma.18G036400	g1,g8	2	2	0					Leaf_JO_TA, Root_JO_TD, Root_JO_TA, Root_ML_30M, Leaf_LA_10DC	5	444	UniRef100_K7MPQ4 Uncharacterized protein n=2 Tax=Glycine max RepID=K7MPQ4_SOYBN	0	90.22	UniRef100_D4N5G3 Rubisco activase n=1 Tax=Glycine max RepID=D4N5G3_SOYBN	0	99.77	AT2G39730.2|Symbols:RCA|rubisco activase|chr2:16571046-16573345 REVERSE LENGTH=446	0	98.88	GO:0000165 GO:0006612 GO:0009409 GO:0009416 GO:0009595 GO:0009637 GO:0009644 GO:0009697 GO:0009744 GO:0009753 GO:0009814 GO:0009862 GO:0009867 GO:0010114 GO:0010150 GO:0010155 GO:0010200 GO:0010218 GO:0010310 GO:0010363 GO:0019684 GO:0031348 GO:0042742 GO:0043900 GO:0050832	MAPK cascade; defense response, incompatible interaction; defense response to bacterium; defense response to fungus; detection of biotic stimulus; jasmonic acid mediated signaling pathway; leaf senescence; negative regulation of defense response; photosynthesis, light reaction; protein targeting to membrane; regulation of hydrogen peroxide metabolic process; regulation of multi-organism process; …	GO:0005524 GO:0030234 GO:0043531 GO:0046863	ADP binding; ATP binding; enzyme regulator activity; ribulose-1,5-bisphosphate carboxylase/oxygenase activator activity	GO:0005618 GO:0005634 GO:0009507 GO:0009535 GO:0009570 GO:0009579 GO:0009941 GO:0010287 GO:0010319 GO:0016020 GO:0048046	apoplast; cell wall; chloroplast; chloroplast envelope; chloroplast stroma; chloroplast thylakoid membrane; membrane; nucleus; plastoglobule; stromule; thylakoid	PF00004	ATPase family associated with various cellular activities (AAA)	PTHR11603	AAA FAMILY ATPASE	KOG0651	26S_proteasome_regulatory_complex,_ATPase_RPT4
Glyma.18G278800	g1,g8	2	2	0					Leaf_ML_120M, Root_JO_TD, Root_JO_TA, Root_ML_30M, Leaf_LA_10DC	5	360	UniRef100_UPI0001B63E04 PREDICTED: S-adenosylmethionine decarboxylase proenzyme-like isoform X3 n=1 Tax=Glycine max RepID=UPI0001B63E04	0	100	UniRef100_V7B199 S-adenosylmethionine decarboxylase proenzyme n=1 Tax=Phaseolus vulgaris RepID=V7B199_PHAVU	0	99.72	AT3G02470.4|Symbols:|S-adenosylmethionine decarboxylase|chr3:510223-511323 FORWARD LENGTH=366	4e-161	97.81	GO:0006596 GO:0006597 GO:0006598 GO:0006623 GO:0006944 GO:0008295 GO:0009611 GO:0009698 GO:0009805 GO:0016192 GO:0016197 GO:0016458 GO:0019079 GO:0042398	cellular membrane fusion; cellular modified amino acid biosynthetic process; coumarin biosynthetic process; endosomal transport; gene silencing; phenylpropanoid metabolic process; polyamine biosynthetic process; polyamine catabolic process; protein targeting to vacuole; response to wounding; spermidine biosynthetic process; spermine biosynthetic process; vesicle-mediated transport; viral genome r…	GO:0004014 GO:0005515	adenosylmethionine decarboxylase activity; protein binding	NA	NA	PF01536	Adenosylmethionine decarboxylase	PTHR11570	S-ADENOSYLMETHIONINE DECARBOXYLASE	KOG0788	S-adenosylmethionine_decarboxylase
Glyma.19G112700	g1,g8	2	2	0					Leaf_ML_6H, Leaf_ML_120M, Leaf_JO_TA, Root_JO_TD, Root_JO_TA	5	60	UniRef100_I1N895 Uncharacterized protein n=1 Tax=Glycine max RepID=I1N895_SOYBN	1e-29	100	UniRef100_Q9LVC0 Arabinogalactan peptide 14 n=1 Tax=Arabidopsis thaliana RepID=AGP14_ARATH	2e-09	98.33	AT5G56540.1|Symbols:AGP14, ATAGP14|arabinogalactan protein 14|chr5:22893243-22893425 FORWARD LENGTH=60	2e-12	98.33	GO:0048767	root hair elongation	GO:0005515	protein binding	GO:0005886 GO:0031225	anchored to membrane; plasma membrane	NA	NA	NA	NA	NA	NA
Glyma.19G154900	g1,g8	2	2	0					Leaf_ML_120M, Leaf_JO_TA, Leaf_JO_TD, Root_ML_30M, Leaf_LA_10DC	5	473	UniRef100_I1N9G3 Uncharacterized protein n=1 Tax=Glycine max RepID=I1N9G3_SOYBN	0	100	UniRef100_Q9LDG2 Protein trichome birefringence-like 10 n=1 Tax=Arabidopsis thaliana RepID=TBL10_ARATH	0	94.67	AT3G06080.2|Symbols:|Plant protein of unknown function (DUF828)|chr3:1834959-1837524 REVERSE LENGTH=469	0	94.67	GO:0007623	circadian rhythm	NA	NA	GO:0005634	nucleus	PF03005	PF03005	PTHR13533	FAMILY NOT NAMED	NA	NA
Glyma.19G246100	g1,g8	2	2	0					Leaf_ML_120M, Leaf_JO_TA, Leaf_JO_TD, Root_JO_TD, Leaf_LA_10DC	5	130	UniRef100_C6SXI4 Uncharacterized protein n=1 Tax=Glycine max RepID=C6SXI4_SOYBN	5e-86	100	UniRef100_D7L2W2 Nucleic acid binding protein n=1 Tax=Arabidopsis lyrata subsp. lyrata RepID=D7L2W2_ARALL	4e-45	57.93	AT3G04620.1|Symbols:|Alba DNA/RNA-binding protein|chr3:1255660-1256739 REVERSE LENGTH=164	2e-47	63.41	GO:0006302 GO:0010332 GO:0048235	double-strand break repair; pollen sperm cell differentiation; response to gamma radiation	GO:0003676	nucleic acid binding	NA	NA	PF01918	Alba	NA	NA	NA	NA
Glyma.01G185600	g1,g8	2	2	0					Leaf_ML_120M, Leaf_JO_TA, Root_ML_30M, Leaf_LA_10DC	4	188	UniRef100_C6TAV2 Uncharacterized protein n=1 Tax=Glycine max RepID=C6TAV2_SOYBN	4e-131	100	UniRef100_G7K7Z2 Calcium-binding protein CML24 n=1 Tax=Medicago truncatula RepID=G7K7Z2_MEDTR	1e-95	99.47	AT2G15680.1|Symbols:|Calcium-binding EF-hand family protein|chr2:6831024-6831587 FORWARD LENGTH=187	6e-46	97.33	GO:0008150	biological process	GO:0005509	calcium ion binding	GO:0005739 GO:0005886	mitochondrion; plasma membrane	PF00036	EF hand	PTHR10891	EF-HAND CALCIUM-BINDING DOMAIN CONTAINING PROTEIN	KOG0027	Calmodulin_and_related_proteins_(EF-Hand_superfamily)
Glyma.01G208000	g1,g8	2	2	0					Leaf_ML_120M, Leaf_JO_TA, Leaf_JO_TD, Leaf_LA_10DC	4	332	UniRef100_K7K4Z2 Uncharacterized protein n=1 Tax=Glycine max RepID=K7K4Z2_SOYBN	0	100	UniRef100_G7JXD1 Methionyl-tRNA formyltransferase n=2 Tax=Medicago truncatula RepID=G7JXD1_MEDTR	4e-179	94.56	AT4G17360.1|Symbols:|Formyl transferase|chr4:9703698-9705468 REVERSE LENGTH=328	1e-159	89.02	GO:0000023 GO:0006189 GO:0009058 GO:0009152 GO:0009853 GO:0019252 GO:0043085 GO:0046653	'de novo' IMP biosynthetic process; biosynthetic process; maltose metabolic process; photorespiration; positive regulation of catalytic activity; purine ribonucleotide biosynthetic process; starch biosynthetic process; tetrahydrofolate metabolic process	GO:0008168 GO:0008864 GO:0016742	formyltetrahydrofolate deformylase activity; hydroxymethyl-, formyl- and related transferase activity; methyltransferase activity	GO:0005739	mitochondrion	PF00551	Formyl transferase	PTHR10520	TRIFUNCTIONAL PURINE BIOSYNTHETIC PROTEIN ADENOSINE-3-RELATED	KOG3076	5'-phosphoribosylglycinamide_formyltransferase
Glyma.01G221500	g1,g8	2	2	0	Homeodomain/HOMEOBOX				Leaf_JO_TA, Leaf_JO_TD, Root_JO_TD, Leaf_LA_10DC	4	647	UniRef100_I1JA88 Uncharacterized protein n=1 Tax=Glycine max RepID=I1JA88_SOYBN	0	100	UniRef100_Q7Y0Z9 Bell-like homeodomain protein 3 (Fragment) n=1 Tax=Solanum lycopersicum RepID=Q7Y0Z9_SOLLC	0	101.34	AT5G41410.1|Symbols:BEL1|POX (plant homeobox) family protein|chr5:16580424-16583770 FORWARD LENGTH=611	1e-139	91.65	GO:0006355 GO:0009862 GO:0048481 GO:0048513	organ development; ovule development; regulation of transcription, DNA-dependent; systemic acquired resistance, salicylic acid mediated signaling pathway	GO:0003677 GO:0003700 GO:0005515 GO:0043565	DNA binding; protein binding; sequence-specific DNA binding; sequence-specific DNA binding transcription factor activity	GO:0005634 GO:0005829 GO:0009506	cytosol; nucleus; plasmodesma	PF07526 PF00046	Associated with HOX; Homeobox domain	PTHR11850	HOMEOBOX PROTEIN TRANSCRIPTION FACTORS	KOG0773	Transcription_factor_MEIS1_and_related_HOX_domain_proteins
Glyma.02G035000	g1,g8	2	2	0					Leaf_ML_120M, Leaf_JO_TA, Root_JO_TD, Leaf_LA_10DC	4	279	UniRef100_I1J593 Carbonic anhydrase n=2 Tax=Glycine max RepID=I1J593_SOYBN	0	100	UniRef100_I1J593 Carbonic anhydrase n=2 Tax=Glycine max RepID=I1J593_SOYBN	0	100	AT5G14740.2|Symbols:CA2, CA18, BETA CA2|carbonic anhydrase 2|chr5:4760536-4762382 FORWARD LENGTH=259	2e-133	98.84	GO:0000165 GO:0006612 GO:0009409 GO:0009595 GO:0009697 GO:0009814 GO:0009862 GO:0009867 GO:0010200 GO:0010310 GO:0010363 GO:0015976 GO:0019243 GO:0019684 GO:0031348 GO:0042742 GO:0043900 GO:0050832	MAPK cascade; carbon utilization; defense response, incompatible interaction; defense response to bacterium; defense response to fungus; detection of biotic stimulus; jasmonic acid mediated signaling pathway; methylglyoxal catabolic process to D-lactate; negative regulation of defense response; photosynthesis, light reaction; protein targeting to membrane; regulation of hydrogen peroxide metaboli…	GO:0004089 GO:0008270	carbonate dehydratase activity; zinc ion binding	GO:0005737 GO:0005829 GO:0009507 GO:0009535 GO:0009570 GO:0009941 GO:0048046	apoplast; chloroplast; chloroplast envelope; chloroplast stroma; chloroplast thylakoid membrane; cytoplasm; cytosol	PF00484	Carbonic anhydrase	PTHR11002	CARBONIC ANHYDRASE	KOG1578	Predicted_carbonic_anhydrase_involved_in_protection_against_oxidative_damage
Glyma.02G075100	g1,g8	2	2	0		4			Leaf_JO_TD, Root_JO_TD, Root_ML_30M, Leaf_LA_10DC	4	512	UniRef100_I1JD85 Uncharacterized protein n=1 Tax=Glycine max RepID=I1JD85_SOYBN	0	100	UniRef100_A3DSX4 Sucrose transport protein SUF1 n=3 Tax=Phaseolus vulgaris RepID=A3DSX4_PHAVU	0	100.39	AT1G22710.1|Symbols:SUC2, SUT1, ATSUC2|sucrose-proton symporter 2|chr1:8030911-8032970 REVERSE LENGTH=512	0	97.27	GO:0009915 GO:0015770 GO:0055085	phloem sucrose loading; sucrose transport; transmembrane transport	GO:0005351 GO:0008506 GO:0008515 GO:0015144	carbohydrate transmembrane transporter activity; sucrose:hydrogen symporter activity; sucrose transmembrane transporter activity; sugar:hydrogen symporter activity	GO:0005886 GO:0016020	membrane; plasma membrane	NA	NA	PTHR19432	SUGAR TRANSPORTER	KOG0637	Sucrose_transporter_and_related_proteins
Glyma.02G112400	g1,g8	2	2	0					Leaf_ML_120M, Leaf_JO_TA, Leaf_JO_TD, Leaf_LA_10DC	4	160	UniRef100_C6SY82 Putative uncharacterized protein n=1 Tax=Glycine max RepID=C6SY82_SOYBN	3e-111	100	UniRef100_H9BNZ5 Eukaryotic translation initiation factor 5A2 n=1 Tax=Tamarix androssowii RepID=H9BNZ5_9CARY	5e-108	100	AT1G13950.1|Symbols:EIF-5A, ELF5A-1, ATELF5A-1, EIF5A|eukaryotic elongation factor 5A-1|chr1:4773631-4774668 FORWARD LENGTH=158	3e-100	100.63	GO:0006413 GO:0006452 GO:0008612 GO:0010089 GO:0045901 GO:0045905	peptidyl-lysine modification to hypusine; positive regulation of translational elongation; positive regulation of translational termination; translational frameshifting; translational initiation; xylem development	GO:0003723 GO:0003743 GO:0003746 GO:0043022	RNA binding; ribosome binding; translation elongation factor activity; translation initiation factor activity	GO:0005737	cytoplasm	PF00467 PF01287	KOW motif; Eukaryotic elongation factor 5A hypusine, DNA-binding OB fold	PTHR11673	TRANSLATION INITIATION FACTOR 5A-RELATED	KOG3271	Translation_initiation_factor_5A_(eIF-5A)
Glyma.02G166500	g1,g8	2	2	0					Leaf_ML_120M, Leaf_JO_TA, Leaf_JO_TD, Leaf_LA_10DC	4	491	UniRef100_UPI000233712F PREDICTED: uncharacterized protein LOC100806435 n=1 Tax=Glycine max RepID=UPI000233712F	0	100	UniRef100_Q9FG14 Gb|AAF23201.1 n=1 Tax=Arabidopsis thaliana RepID=Q9FG14_ARATH	5e-163	93.44	AT5G06560.1|Symbols:|Protein of unknown function, DUF593|chr5:2003678-2005543 REVERSE LENGTH=518	5e-166	93.44	GO:0008150	biological process	GO:0003674	molecular function	GO:0005634	nucleus	PF04576	Zein-binding	NA	NA	NA	NA
Glyma.02G253900	g1,g8	2	2	0					Leaf_ML_120M, Leaf_JO_TA, Root_JO_TD, Leaf_LA_10DC	4	300	UniRef100_K7KAQ4 Uncharacterized protein n=1 Tax=Glycine max RepID=K7KAQ4_SOYBN	0	100	UniRef100_F4IG20 Acid phosphatase class IIIB protein n=1 Tax=Arabidopsis thaliana RepID=F4IG20_ARATH	8e-58	103.19	AT2G39920.3|Symbols:|HAD superfamily, subfamily IIIB acid phosphatase|chr2:16663201-16664305 REVERSE LENGTH=283	3e-62	102.83	GO:0046686	response to cadmium ion	GO:0003993	acid phosphatase activity	GO:0005575	cellular component	PF03767	HAD superfamily, subfamily IIIB (Acid phosphatase)	NA	NA	NA	NA
Glyma.02G282300	g1,g8	2	2	0					Leaf_ML_6H, Leaf_JO_TA, Leaf_JO_TD, Leaf_LA_10DC	4	51	UniRef100_K7KB97 Uncharacterized protein n=1 Tax=Glycine max RepID=K7KB97_SOYBN	4e-28	100	NA	NA	NA	NA	NA	NA	NA	NA	NA	NA	NA	NA	NA	NA	NA	NA	NA	NA
Glyma.02G291500	g1,g8	2	2	0					Leaf_ML_120M, Root_JO_TD, Root_JO_TA, Leaf_LA_10DC	4	115	UniRef100_I1JJA5 Uncharacterized protein n=1 Tax=Glycine max RepID=I1JJA5_SOYBN	2e-77	100	UniRef100_S5W3J9 Translation factor SUI1 n=1 Tax=Aeschynomene filosa RepID=S5W3J9_9FABA	1e-62	101.79	AT5G54940.2|Symbols:|Translation initiation factor SUI1 family protein|chr5:22308420-22308758 REVERSE LENGTH=112	3e-60	101.79	GO:0006413	translational initiation	GO:0003743	translation initiation factor activity	NA	NA	PF01253	Translation initiation factor SUI1	PTHR10388	EUKARYOTIC TRANSLATION INITIATION FACTOR SUI1	KOG1770	Translation_initiation_factor_1_(eIF-1/SUI1)
Glyma.02G311900	g1,g8	2	2	0					Leaf_ML_120M, Leaf_JO_TA, Leaf_JO_TD, Root_JO_TD	4	148	UniRef100_C6T0L0 Uncharacterized protein n=1 Tax=Glycine max RepID=C6T0L0_SOYBN	5e-100	100	NA	NA	NA	AT4G35320.1|Symbols:|unknown protein; BEST Arabidopsis thaliana protein match is: unknown protein (TAIR:AT2G17300.1); Has 30201 Blast hits to 17322 proteins in 780 species: Archae - 12; Bacteria - 1396; Metazoa - 17338; Fungi - 3422; Plants - 5037; Viruses - 0; Other Eukaryotes - 2996 (source: NCBI BLink).|chr4:16806139-16806582 REVERSE LENGTH=147	1e-30	95.24	GO:0008150 GO:0042546	biological process; cell wall biogenesis	GO:0003674	molecular function	GO:0005634	nucleus	NA	NA	NA	NA	NA	NA
Glyma.03G046200	g1,g8	2	2	0					Leaf_ML_120M, Leaf_JO_TA, Leaf_JO_TD, Leaf_LA_10DC	4	113	UniRef100_I1JL56 Uncharacterized protein n=1 Tax=Glycine max RepID=I1JL56_SOYBN	1e-73	100	UniRef100_G7KTA5 Macrophage migration inhibitory factor-like protein n=1 Tax=Medicago truncatula RepID=G7KTA5_MEDTR	5e-61	100	AT3G51660.1|Symbols:|Tautomerase/MIF superfamily protein|chr3:19164229-19165076 REVERSE LENGTH=112	8e-45	100	GO:0006569 GO:0006954 GO:0009684 GO:0051707	indoleacetic acid biosynthetic process; inflammatory response; response to other organism; tryptophan catabolic process	GO:0003674	molecular function	GO:0005777	peroxisome	PF01187	Macrophage migration inhibitory factor (MIF)	PTHR11954	MACROPHAGE MIGRATION INHIBITORY FACTOR RELATED	KOG1759	Macrophage_migration_inhibitory_factor
Glyma.04G052600	g1,g8	2	2	0					Leaf_ML_120M, Root_JO_TD, Root_JO_TA, Leaf_LA_10DC	4	226	UniRef100_C6T0I5 Uncharacterized protein n=2 Tax=Glycine max RepID=C6T0I5_SOYBN	5e-166	100	UniRef100_G7I9V5 Lysine decarboxylase-like protein n=1 Tax=Medicago truncatula RepID=G7I9V5_MEDTR	1e-131	97.2	AT5G11950.2|Symbols:|Putative lysine decarboxylase family protein|chr5:3855072-3856815 FORWARD LENGTH=216	7e-123	93.52	GO:0009089	lysine biosynthetic process via diaminopimelate	GO:0042803	protein homodimerization activity	GO:0005634 GO:0005737 GO:0005829	cytoplasm; cytosol; nucleus	PF03641	Possible lysine decarboxylase	NA	NA	NA	NA
Glyma.04G055600	g1,g8	2	2	0					Leaf_ML_120M, Leaf_JO_TA, Root_JO_TD, Leaf_LA_10DC	4	423	UniRef100_K7KI99 Uncharacterized protein n=1 Tax=Glycine max RepID=K7KI99_SOYBN	0	100	UniRef100_G7I912 Cytokinin dehydrogenase n=1 Tax=Medicago truncatula RepID=G7I912_MEDTR	0	81.14	AT5G21482.1|Symbols:CKX7, ATCKX5|cytokinin oxidase 7|chr5:7226842-7230052 FORWARD LENGTH=524	0	78.82	GO:0009690 GO:0009823 GO:0055114	cytokinin catabolic process; cytokinin metabolic process; oxidation-reduction process	GO:0003824 GO:0008762 GO:0016491 GO:0016614 GO:0019139 GO:0050660	UDP-N-acetylmuramate dehydrogenase activity; catalytic activity; cytokinin dehydrogenase activity; flavin adenine dinucleotide binding; oxidoreductase activity; oxidoreductase activity, acting on CH-OH group of donors	GO:0005576	extracellular region	PF01565 PF09265	FAD binding domain ; Cytokinin dehydrogenase 1, FAD and cytokinin binding	PTHR11748	D-LACTATE DEHYDROGENASE	KOG1231	Proteins_containing_the_FAD_binding_domain
Glyma.04G063700	g1,g8	2	2	0					Leaf_JO_TA, Root_JO_TD, Root_JO_TA, Leaf_LA_10DC	4	290	UniRef100_I1JU96 Uncharacterized protein n=1 Tax=Glycine max RepID=I1JU96_SOYBN	0	100	UniRef100_B9I1J0 Zinc finger family protein n=1 Tax=Populus trichocarpa RepID=B9I1J0_POPTR	1e-55	74.87	AT5G05830.1|Symbols:|RING/FYVE/PHD zinc finger superfamily protein|chr5:1755910-1756825 FORWARD LENGTH=204	4e-28	72.55	NA	NA	GO:0008270	zinc ion binding	GO:0005634	nucleus	PF00097	Zinc finger, C3HC4 type (RING finger)	PTHR23012	MEMBRANE ASSOCIATED RING FINGER	NA	NA
Glyma.04G179400	g1,g8	2	2	0					Leaf_ML_120M, Leaf_JO_TA, Root_JO_TD, Leaf_LA_10DC	4	220	UniRef100_I1JX40 Uncharacterized protein n=1 Tax=Glycine max RepID=I1JX40_SOYBN	6e-163	100	UniRef100_Q8W437 PBng143 n=1 Tax=Vigna radiata RepID=Q8W437_VIGRA	1e-119	99.1	AT5G50100.1|Symbols:|Putative thiol-disulphide oxidoreductase DCC|chr5:20371916-20373172 FORWARD LENGTH=214	2e-82	89.72	GO:0008150 GO:0010264	biological process; myo-inositol hexakisphosphate biosynthetic process	GO:0003674	molecular function	NA	NA	PF04134	Protein of unknown function, DUF393	NA	NA	NA	NA
Glyma.04G185200	g1,g8	2	2	0					Leaf_ML_120M, Leaf_JO_TA, Root_JO_TD, Root_JO_TA	4	593	UniRef100_UPI0003DEA6DB PREDICTED: serine/threonine protein phosphatase 2A 55 kDa regulatory subunit B beta isoform-like isoform X2 n=1 Tax=Glycine max RepID=UPI0003DEA6DB	0	100	UniRef100_K7KKY6 Serine/threonine-protein phosphatase 2A 55 kDa regulatory subunit B n=1 Tax=Glycine max RepID=K7KKY6_SOYBN	0	93.04	AT1G17720.1|Symbols:ATB BETA|Protein phosphatase 2A, regulatory subunit PR55|chr1:6093949-6098065 REVERSE LENGTH=501	0	102.4	GO:0006470 GO:0007165	protein dephosphorylation; signal transduction	GO:0000166 GO:0008601	nucleotide binding; protein phosphatase type 2A regulator activity	GO:0000159 GO:0005737 GO:0005829	cytoplasm; cytosol; protein phosphatase type 2A complex	PF00400	WD domain, G-beta repeat	PTHR11871	PROTEIN PHOSPHATASE PP2A REGULATORY SUBUNIT B	KOG1354	Serine/threonine_protein_phosphatase_2A,_regulatory_subunit
Glyma.04G186300	g1,g8	2	2	0					Leaf_JO_TD, Root_JO_TD, Leaf_LA_10DC, Root_LA_10DC	4	357	UniRef100_I1JXA2 Uncharacterized protein n=1 Tax=Glycine max RepID=I1JXA2_SOYBN	0	100	UniRef100_G7J4W0 Retinol dehydrogenase n=1 Tax=Medicago truncatula RepID=G7J4W0_MEDTR	0	99.4	AT5G50130.1|Symbols:|NAD(P)-binding Rossmann-fold superfamily protein|chr5:20390066-20393053 FORWARD LENGTH=339	2e-167	97.64	GO:0008152	metabolic process	GO:0000166 GO:0016491	nucleotide binding; oxidoreductase activity	GO:0005634	nucleus	PF00106	short chain dehydrogenase	PTHR24320	FAMILY NOT NAMED	KOG1208	Dehydrogenases_with_different_specificities_(related_to_short-chain_alcohol_dehydrogenases)
Glyma.04G239900	g1,g8	2	2	0					Leaf_JO_TD, Root_JO_TD, Root_JO_TA, Root_LA_10DC	4	221	UniRef100_C6T5H2 Uncharacterized protein n=1 Tax=Glycine max RepID=C6T5H2_SOYBN	5e-158	100	UniRef100_G7J670 Pleckstrin homology domain-containing protein n=1 Tax=Medicago truncatula RepID=G7J670_MEDTR	3e-120	99.1	AT1G21360.1|Symbols:GLTP2|glycolipid transfer protein 2|chr1:7481365-7483237 FORWARD LENGTH=223	6e-76	98.21	GO:0046836	glycolipid transport	GO:0017089 GO:0051861	glycolipid binding; glycolipid transporter activity	GO:0005737	cytoplasm	PF08718	Glycolipid transfer protein (GLTP)	PTHR10219	GLYCOLIPID TRANSFER PROTEIN-RELATED	KOG3221	Glycolipid_transfer_protein
Glyma.05G002000	g1,g8	2	2	0		24			Leaf_JO_TA, Leaf_JO_TD, Root_JO_TD, Leaf_LA_10DC	4	583	UniRef100_K7KNQ5 Uncharacterized protein n=2 Tax=Glycine max RepID=K7KNQ5_SOYBN	0	100	UniRef100_G7KV75 Protein PLASTID MOVEMENT IMPAIRED n=1 Tax=Medicago truncatula RepID=G7KV75_MEDTR	2e-133	89.44	AT1G66840.1|Symbols:PMI2, WEB2|Plant protein of unknown function (DUF827)|chr1:24933998-24936116 REVERSE LENGTH=607	4e-82	91.76	GO:0009637 GO:0009903 GO:0009904	chloroplast accumulation movement; chloroplast avoidance movement; response to blue light	GO:0005515	protein binding	GO:0005829	cytosol	PF05701	Weak chloroplast movement under blue light	NA	NA	NA	NA
Glyma.05G007100	g1,g8	2	2	0					Leaf_JO_TD, Root_JO_TD, Leaf_LA_10DC, Root_LA_10DC	4	340	UniRef100_I1K1G3 Carbonic anhydrase n=4 Tax=Glycine max RepID=I1K1G3_SOYBN	0	100	UniRef100_I1K1G3 Carbonic anhydrase n=4 Tax=Glycine max RepID=I1K1G3_SOYBN	0	100	AT3G01500.2|Symbols:CA1|carbonic anhydrase 1|chr3:194853-197873 REVERSE LENGTH=347	6e-156	97.69	GO:0000165 GO:0006098 GO:0006612 GO:0009409 GO:0009595 GO:0009697 GO:0009814 GO:0009817 GO:0009862 GO:0009867 GO:0010037 GO:0010119 GO:0010200 GO:0010310 GO:0010363 GO:0015976 GO:0019684 GO:0031348 GO:0042742 GO:0043900 GO:0050832	MAPK cascade; carbon utilization; defense response, incompatible interaction; defense response to bacterium; defense response to fungus; defense response to fungus, incompatible interaction; detection of biotic stimulus; jasmonic acid mediated signaling pathway; negative regulation of defense response; pentose-phosphate shunt; photosynthesis, light reaction; protein targeting to membrane; regulat…	GO:0004089 GO:0008270	carbonate dehydratase activity; zinc ion binding	GO:0009507 GO:0009535 GO:0009570 GO:0009579 GO:0009941 GO:0010319 GO:0016020 GO:0048046	apoplast; chloroplast; chloroplast envelope; chloroplast stroma; chloroplast thylakoid membrane; membrane; stromule; thylakoid	PF00484	Carbonic anhydrase	PTHR11002	CARBONIC ANHYDRASE	KOG1578	Predicted_carbonic_anhydrase_involved_in_protection_against_oxidative_damage
Glyma.05G011200	g1,g8	2	2	0					Leaf_ML_6H, Leaf_JO_TA, Root_LA_2DC, Root_LA_10DC	4	71	UniRef100_C6T1M0 Uncharacterized protein n=1 Tax=Glycine max RepID=C6T1M0_SOYBN	3e-42	100	NA	NA	NA	NA	NA	NA	NA	NA	NA	NA	NA	NA	NA	NA	NA	NA	NA	NA
Glyma.05G084600	g1,g8	2	2	0					Root_JO_TD, Root_JO_TA, Root_ML_60M, Root_ML_30M	4	222	UniRef100_G7LHI8 Putative uncharacterized protein n=1 Tax=Medicago truncatula RepID=G7LHI8_MEDTR	7e-88	92.12	UniRef100_R7W2E5 Glucose-6-phosphate isomerase n=1 Tax=Aegilops tauschii RepID=R7W2E5_AEGTA	6e-10	7.14	NA	NA	NA	NA	NA	NA	NA	NA	NA	NA	NA	NA	NA	NA	NA
Glyma.05G112200	g1,g8	2	2	0					Leaf_JO_TA, Leaf_JO_TD, Root_JO_TD, Root_JO_TA	4	124	UniRef100_I1K2K0 Uncharacterized protein n=1 Tax=Glycine max RepID=I1K2K0_SOYBN	9e-79	100	UniRef100_B5KLZ6 LOL1 n=1 Tax=Bambusa oldhamii RepID=B5KLZ6_BAMOL	1e-44	67.61	AT1G32540.3|Symbols:LOL1|lsd one like 1|chr1:11768043-11769591 FORWARD LENGTH=154	2e-47	52.6	GO:0009814 GO:0034052 GO:0043068 GO:2000121	defense response, incompatible interaction; positive regulation of plant-type hypersensitive response; positive regulation of programmed cell death; regulation of removal of superoxide radicals	GO:0003677	DNA binding	GO:0005576	extracellular region	PF06943	LSD1 zinc finger	NA	NA	NA	NA
Glyma.05G177000	g1,g8	2	2	0					Leaf_JO_TA, Root_JO_TD, Root_ML_30M, Leaf_LA_10DC	4	311	UniRef100_I1K4I3 Uncharacterized protein n=1 Tax=Glycine max RepID=I1K4I3_SOYBN	0	100	NA	NA	NA	AT4G39970.1|Symbols:|Haloacid dehalogenase-like hydrolase (HAD) superfamily protein|chr4:18536678-18538429 REVERSE LENGTH=316	4e-160	89.87	GO:0008152 GO:0019761	glucosinolate biosynthetic process; metabolic process	GO:0003824 GO:0016787	catalytic activity; hydrolase activity	GO:0009507 GO:0009570 GO:0009941	chloroplast; chloroplast envelope; chloroplast stroma	PF00702	haloacid dehalogenase-like hydrolase	PTHR18901	2-DEOXYGLUCOSE-6-PHOSPHATE PHOSPHATASE 2	KOG2914	Predicted_haloacid-halidohydrolase_and_related_hydrolases
Glyma.05G199800	g1,g8	2	2	0					Leaf_ML_120M, Root_JO_TD, Root_JO_TA, Leaf_LA_10DC	4	383	UniRef100_K7KRC0 Uncharacterized protein (Fragment) n=2 Tax=Glycine max RepID=K7KRC0_SOYBN	0	88.63	UniRef100_B9GMU5 Transaldolase family protein n=1 Tax=Populus trichocarpa RepID=B9GMU5_POPTR	0	82.5	AT5G13420.1|Symbols:|Aldolase-type TIM barrel family protein|chr5:4302080-4304212 REVERSE LENGTH=438	4e-179	82.88	GO:0006096 GO:0009060 GO:0009809 GO:0033587 GO:0046686	aerobic respiration; glycolysis; lignin biosynthetic process; response to cadmium ion; shikimate biosynthetic process	GO:0003824 GO:0004801	catalytic activity; sedoheptulose-7-phosphate:D-glyceraldehyde-3-phosphate glyceronetransferase activity	GO:0005737 GO:0005739 GO:0009507 GO:0009536 GO:0009570	chloroplast; chloroplast stroma; cytoplasm; mitochondrion; plastid	PF00923	Transaldolase	PTHR10683	TRANSALDOLASE	KOG2772	Transaldolase
Glyma.05G243300	g1,g8	2	2	0					Leaf_JO_TA, Leaf_JO_TD, Root_JO_TD, Leaf_LA_10DC	4	257	UniRef100_I1K5F3 Uncharacterized protein n=1 Tax=Glycine max RepID=I1K5F3_SOYBN	0	100	NA	NA	NA	AT1G18060.1|Symbols:|unknown protein; INVOLVED IN: biological_process unknown; LOCATED IN: chloroplast; EXPRESSED IN: 22 plant structures; EXPRESSED DURING: 13 growth stages; Has 74 Blast hits to 74 proteins in 29 species: Archae - 0; Bacteria - 19; Metazoa - 0; Fungi - 0; Plants - 49; Viruses - 0; Other Eukaryotes - 6 (source: NCBI BLink).|chr1:6212065-6213314 REVERSE LENGTH=226	4e-102	90.27	GO:0006098 GO:0008150 GO:0010027 GO:0010264	biological process; myo-inositol hexakisphosphate biosynthetic process; pentose-phosphate shunt; thylakoid membrane organization	NA	NA	GO:0009507	chloroplast	NA	NA	NA	NA	NA	NA
Glyma.06G004800	g1,g8	2	2	0					Leaf_JO_TA, Leaf_JO_TD, Root_JO_TD, Leaf_LA_10DC	4	318	UniRef100_I1K702 Uncharacterized protein n=2 Tax=Glycine max RepID=I1K702_SOYBN	0	100	UniRef100_K0DCW0 Phosphoinositide-specific phospholipase C n=1 Tax=Populus tomentosa RepID=K0DCW0_POPTO	0	99.69	AT4G38690.1|Symbols:|PLC-like phosphodiesterases superfamily protein|chr4:18074743-18075699 REVERSE LENGTH=318	0	99.69	GO:0006499 GO:0006629 GO:0035556	N-terminal protein myristoylation; intracellular signal transduction; lipid metabolic process	GO:0004629 GO:0008081	phospholipase C activity; phosphoric diester hydrolase activity	GO:0005576	extracellular region	PF00388	Phosphatidylinositol-specific phospholipase C, X domain	PTHR13593	UNCHARACTERIZED	KOG4306	Glycosylphosphatidylinositol-specific_phospholipase_C
Glyma.06G015900	g1,g8	2	2	0					Root_JO_TD, Root_JO_TA, Root_ML_30M, Leaf_LA_10DC	4	454	UniRef100_I1K7A7 Uncharacterized protein n=1 Tax=Glycine max RepID=I1K7A7_SOYBN	0	100	UniRef100_Q38IX0 Glyceraldehyde-3-phosphate dehydrogenase B subunit n=1 Tax=Glycine max RepID=Q38IX0_SOYBN	0	99.78	AT1G42970.1|Symbols:GAPB|glyceraldehyde-3-phosphate dehydrogenase B subunit|chr1:16127552-16129584 FORWARD LENGTH=447	0	101.34	GO:0006006 GO:0006096 GO:0006098 GO:0006364 GO:0006636 GO:0009409 GO:0009416 GO:0009637 GO:0009644 GO:0009657 GO:0009744 GO:0009749 GO:0009773 GO:0009902 GO:0010114 GO:0010155 GO:0010207 GO:0010218 GO:0010304 GO:0015994 GO:0015995 GO:0019216 GO:0019253 GO:0019288 GO:0019344 GO:0031408 GO:0042742 GO:0042744 GO:0046686 GO:0055114	PSII associated light-harvesting complex II catabolic process; chlorophyll biosynthetic process; chlorophyll metabolic process; chloroplast relocation; cysteine biosynthetic process; defense response to bacterium; glucose metabolic process; glycolysis; hydrogen peroxide catabolic process; isopentenyl diphosphate biosynthetic process, mevalonate-independent pathway; oxidation-reduction process; ox…	GO:0000166 GO:0004365 GO:0016620 GO:0047100 GO:0050661 GO:0051287	NADP binding; NAD binding; glyceraldehyde-3-phosphate dehydrogenase (NAD+) (phosphorylating) activity; glyceraldehyde-3-phosphate dehydrogenase (NADP+) (phosphorylating) activity; nucleotide binding; oxidoreductase activity, acting on the aldehyde or oxo group of donors, NAD or NADP as acceptor	GO:0009507 GO:0009535 GO:0009570 GO:0009941 GO:0010319 GO:0016020 GO:0048046	apoplast; chloroplast; chloroplast envelope; chloroplast stroma; chloroplast thylakoid membrane; membrane; stromule	PF02672 PF00044 PF02800	CP12 domain; Glyceraldehyde 3-phosphate dehydrogenase, NAD binding domain; Glyceraldehyde 3-phosphate dehydrogenase, C-terminal domain	PTHR10836	GLYCERALDEHYDE 3-PHOSPHATE DEHYDROGENASE	KOG0657	Glyceraldehyde_3-phosphate_dehydrogenase
Glyma.06G032100	g1,g8	2	2	0					Leaf_JO_TA, Leaf_JO_TD, Root_ML_30M, Leaf_LA_10DC	4	348	UniRef100_I1K7S0 Uncharacterized protein n=1 Tax=Glycine max RepID=I1K7S0_SOYBN	0	100	UniRef100_V5NAW4 S-adenosyl-L-methionine-dependent methyltransferase n=1 Tax=Phaseolus vulgaris RepID=V5NAW4_PHAVU	0	99.43	AT5G42760.1|Symbols:|Leucine carboxyl methyltransferase|chr5:17148953-17150105 FORWARD LENGTH=348	6e-164	91.95	NA	NA	GO:0008168	methyltransferase activity	GO:0005634	nucleus	PF04072	Leucine carboxyl methyltransferase	NA	NA	NA	NA
Glyma.06G035000	g1,g8	2	2	0					Leaf_JO_TA, Root_JO_TD, Root_JO_TA, Root_ML_30M	4	710	UniRef100_K7KSW6 Uncharacterized protein n=1 Tax=Glycine max RepID=K7KSW6_SOYBN	0	100	UniRef100_Q6QLL5 WAK-like kinase n=1 Tax=Solanum lycopersicum RepID=Q6QLL5_SOLLC	0	96.9	AT2G23450.1|Symbols:|Protein kinase superfamily protein|chr2:9988926-9991244 REVERSE LENGTH=708	0	97.88	GO:0006468	protein phosphorylation	GO:0004672 GO:0004674 GO:0005524 GO:0016301 GO:0016772	ATP binding; kinase activity; protein kinase activity; protein serine/threonine kinase activity; transferase activity, transferring phosphorus-containing groups	GO:0005575	cellular component	PF00069	Protein kinase domain	PTHR24420	LEUCINE-RICH REPEAT RECEPTOR-LIKE PROTEIN KINASE	KOG1187	Serine/threonine_protein_kinase
Glyma.06G042100	g1,g8	2	2	0	AP2-EREBP				Leaf_JO_TA, Leaf_JO_TD, Root_JO_TD, Root_LA_10DC	4	160	UniRef100_C5IU97 Drought responsive element binding protein 2 n=1 Tax=Glycine max RepID=C5IU97_SOYBN	2e-114	100	UniRef100_C5IU97 Drought responsive element binding protein 2 n=1 Tax=Glycine max RepID=C5IU97_SOYBN	2e-114	100	AT1G46768.1|Symbols:RAP2.1|related to AP2 1|chr1:17266046-17266507 REVERSE LENGTH=153	9e-50	86.93	GO:0006355 GO:0009409 GO:0009414 GO:0045893	positive regulation of transcription, DNA-dependent; regulation of transcription, DNA-dependent; response to cold; response to water deprivation	GO:0003677 GO:0003700	DNA binding; sequence-specific DNA binding transcription factor activity	GO:0005634	nucleus	PF00847	AP2 domain	NA	NA	NA	NA
Glyma.06G044400	g1,g8	2	2	0					Leaf_ML_1H, Leaf_ML_120M, Leaf_JO_TA, Leaf_LA_10DC	4	89	UniRef100_C6SY10 Uncharacterized protein n=1 Tax=Glycine max RepID=C6SY10_SOYBN	1e-55	100	UniRef100_K0E174 Gibberellin-regulated protein n=1 Tax=Populus tomentosa RepID=K0E174_POPTO	2e-41	100	AT5G59845.1|Symbols:|Gibberellin-regulated family protein|chr5:24111443-24111808 FORWARD LENGTH=89	2e-34	98.88	GO:0009739	response to gibberellin stimulus	GO:0003674	molecular function	GO:0005576	extracellular region	PF02704	Gibberellin regulated protein	NA	NA	NA	NA
Glyma.06G045100	g1,g8	2	2	0					Leaf_ML_120M, Leaf_JO_TA, Root_JO_TD, Leaf_LA_10DC	4	770	UniRef100_I1K850 Uncharacterized protein n=1 Tax=Glycine max RepID=I1K850_SOYBN	0	100	UniRef100_D3YBD3 Proteinase inhibitor n=1 Tax=Trifolium repens RepID=D3YBD3_TRIRP	0	99.35	AT5G67360.1|Symbols:ARA12|Subtilase family protein|chr5:26872192-26874465 REVERSE LENGTH=757	0	96.96	GO:0006508 GO:0010214 GO:0043086 GO:0048359 GO:0080001	mucilage extrusion from seed coat; mucilage metabolic process involved seed coat development; negative regulation of catalytic activity; proteolysis; seed coat development	GO:0004252 GO:0042802	identical protein binding; serine-type endopeptidase activity	GO:0005576 GO:0005618 GO:0009505 GO:0048046	apoplast; cell wall; extracellular region; plant-type cell wall	PF05922 PF00082 PF02225	Peptidase inhibitor I9; Subtilase family; PA domain	PTHR10795	PROPROTEIN CONVERTASE SUBTILISIN/KEXIN	NA	NA
Glyma.06G064900	g1,g8	2	2	0					Leaf_JO_TA, Leaf_JO_TD, Root_ML_30M, Leaf_LA_10DC	4	259	UniRef100_K7KTF8 Uncharacterized protein n=1 Tax=Glycine max RepID=K7KTF8_SOYBN	0	100	UniRef100_B9I1J0 Zinc finger family protein n=1 Tax=Populus trichocarpa RepID=B9I1J0_POPTR	5e-31	97.68	AT2G34200.1|Symbols:|RING/FYVE/PHD zinc finger superfamily protein|chr2:14441105-14441882 FORWARD LENGTH=222	8e-24	40.09	NA	NA	GO:0008270	zinc ion binding	GO:0005794 GO:0016020	Golgi apparatus; membrane	NA	NA	PTHR23012	MEMBRANE ASSOCIATED RING FINGER	NA	NA
Glyma.06G067000	g1,g8	2	2	0					Leaf_ML_120M, Leaf_JO_TA, Leaf_JO_TD, Leaf_LA_10DC	4	222	UniRef100_I1K8T4 Uncharacterized protein n=1 Tax=Glycine max RepID=I1K8T4_SOYBN	5e-131	100	UniRef100_G7I719 14 kDa proline-rich protein DC2.15 n=1 Tax=Medicago truncatula RepID=G7I719_MEDTR	9e-45	98.65	AT2G45180.1|Symbols:|Bifunctional inhibitor/lipid-transfer protein/seed storage 2S albumin superfamily protein|chr2:18626377-18626781 FORWARD LENGTH=134	5e-37	61.94	GO:0000038 GO:0006869 GO:0042335	cuticle development; lipid transport; very long-chain fatty acid metabolic process	GO:0008289	lipid binding	GO:0005576 GO:0009535	chloroplast thylakoid membrane; extracellular region	PF00234	Protease inhibitor/seed storage/LTP family	NA	NA	NA	NA
Glyma.06G089700	g1,g8	2	2	0					Leaf_ML_120M, Root_JO_TA, Root_ML_60M, Root_ML_30M	4	99	UniRef100_I1K9J0 Uncharacterized protein n=1 Tax=Glycine max RepID=I1K9J0_SOYBN	3e-63	100	UniRef100_P11892 50S ribosomal protein 6, chloroplastic n=1 Tax=Pisum sativum RepID=PSRP6_PEA	2e-38	97.98	AT5G17870.1|Symbols:PSRP6|plastid-specific 50S ribosomal protein 6|chr5:5907817-5908137 FORWARD LENGTH=106	2e-24	69.81	GO:0006412	translation	GO:0003735 GO:0019843	rRNA binding; structural constituent of ribosome	GO:0009507	chloroplast	NA	NA	NA	NA	NA	NA
Glyma.06G142200	g1,g8	2	2	0					Leaf_ML_120M, Leaf_JO_TA, Leaf_JO_TD, Leaf_LA_10DC	4	80	UniRef100_C6SX01 Uncharacterized protein n=1 Tax=Glycine max RepID=C6SX01_SOYBN	2e-50	100	NA	NA	NA	NA	NA	NA	NA	NA	NA	NA	NA	NA	NA	NA	NA	NA	NA	NA
Glyma.06G177600	g1,g8	2	2	0					Leaf_ML_60M, Leaf_ML_120M, Leaf_JO_TA, Leaf_LA_10DC	4	99	UniRef100_I1KCB4 Uncharacterized protein n=1 Tax=Glycine max RepID=I1KCB4_SOYBN	7e-62	100	UniRef100_G7J4R7 Phloem specific protein n=1 Tax=Medicago truncatula RepID=G7J4R7_MEDTR	2e-10	88.89	NA	NA	NA	NA	NA	NA	NA	NA	NA	NA	NA	NA	NA	NA	NA
Glyma.06G214400	g1,g8	2	2	0					Leaf_JO_TA, Root_JO_TD, Leaf_LA_2DC, Leaf_LA_10DC	4	63	UniRef100_K7KWG1 Uncharacterized protein n=2 Tax=Glycine max RepID=K7KWG1_SOYBN	3e-36	95.38	NA	NA	NA	NA	NA	NA	NA	NA	NA	NA	NA	NA	NA	NA	NA	NA	NA	NA
Glyma.06G221100	g1,g8	2	2	0					Leaf_ML_120M, Leaf_JO_TD, Root_JO_TD, Leaf_LA_10DC	4	164	UniRef100_C6SW81 Uncharacterized protein n=1 Tax=Glycine max RepID=C6SW81_SOYBN	2e-113	100	UniRef100_Q9XG10 Lectin n=1 Tax=Glycine max RepID=Q9XG10_SOYBN	2e-111	99.39	AT1G31200.1|Symbols:ATPP2-A9, PP2-A9|phloem protein 2-A9|chr1:11146923-11147678 REVERSE LENGTH=180	5e-32	87.22	NA	NA	GO:0030246	carbohydrate binding	GO:0005634	nucleus	NA	NA	NA	NA	NA	NA
Glyma.07G035600	g2,g8	2	2	0					Leaf_ML_120M, Leaf_JO_TA, Leaf_JO_TD, Root_JO_TD	4	5436	UniRef100_I1KH77 Midasin n=1 Tax=Glycine max RepID=I1KH77_SOYBN	0	100	UniRef100_I1KH77 Midasin n=1 Tax=Glycine max RepID=I1KH77_SOYBN	0	100	AT1G67120.1|Symbols:|ATPases;nucleotide binding;ATP binding;nucleoside-triphosphatases;transcription factor binding|chr1:25069727-25095526 REVERSE LENGTH=5393	0	100.74	GO:0006094 GO:0007010 GO:0009553 GO:0010498	cytoskeleton organization; embryo sac development; gluconeogenesis; proteasomal protein catabolic process	GO:0000166 GO:0005524 GO:0008134 GO:0016887 GO:0017111	ATP binding; ATPase activity; nucleoside-triphosphatase activity; nucleotide binding; transcription factor binding	GO:0005634 GO:0009506 GO:0009941	chloroplast envelope; nucleus; plasmodesma	PF07728	AAA domain (dynein-related subfamily)	PTHR22908	MIDASIN-RELATED	KOG1808	AAA_ATPase_containing_von_Willebrand_factor_type_A_(vWA)_domain
Glyma.07G068300	g1,g8	2	2	0					Leaf_ML_120M, Leaf_JO_TA, Root_JO_TD, Root_JO_TA	4	150	UniRef100_UPI0003DE87B5 PREDICTED: uncharacterized protein LOC100526908 isoform X1 n=1 Tax=Glycine max RepID=UPI0003DE87B5	3e-104	100	UniRef100_E9NZT1 Dihydroneopterin aldolase n=2 Tax=Phaseolus vulgaris RepID=E9NZT1_PHAVU	7e-74	100	AT3G11750.1|Symbols:FOLB1|Dihydroneopterin aldolase|chr3:3715071-3715904 REVERSE LENGTH=146	1e-52	95.89	GO:0006760 GO:0010304	PSII associated light-harvesting complex II catabolic process; folic acid-containing compound metabolic process	GO:0004150	dihydroneopterin aldolase activity	GO:0005829 GO:0009507	chloroplast; cytosol	PF02152	Dihydroneopterin aldolase	PTHR20941	FOLATE SYNTHESIS PROTEINS	NA	NA
Glyma.07G075100	g1,g8	2	2	0					Leaf_JO_TA, Root_JO_TD, Root_JO_TA, Leaf_LA_10DC	4	244	UniRef100_I1KIF4 Uncharacterized protein n=1 Tax=Glycine max RepID=I1KIF4_SOYBN	3e-174	100	UniRef100_I7IIL3 NDH subunit NdhS n=1 Tax=Marchantia polymorpha RepID=I7IIL3_MARPO	9e-55	79.12	AT4G23890.1|Symbols:|unknown protein; FUNCTIONS IN: molecular_function unknown; INVOLVED IN: biological_process unknown; LOCATED IN: chloroplast thylakoid membrane, chloroplast; EXPRESSED IN: 22 plant structures; EXPRESSED DURING: 13 growth stages; CONTAINS InterPro DOMAIN/s: Protein of unknown function DUF3252 (InterPro:IPR021659); Has 287 Blast hits to 287 proteins in 81 species: Archae - 0; Ba…	2e-83	96.4	GO:0008150 GO:0009637 GO:0010155 GO:0030003 GO:0046777 GO:0070838	biological process; cellular cation homeostasis; divalent metal ion transport; protein autophosphorylation; regulation of proton transport; response to blue light	GO:0003674	molecular function	GO:0009507 GO:0009534 GO:0009535	chloroplast; chloroplast thylakoid; chloroplast thylakoid membrane	PF11623	Protein of unknown function (DUF3252)	NA	NA	NA	NA
Glyma.07G201300	g1,g8	2	2	0					Root_JO_TD, Root_JO_TA, Root_ML_30M, Leaf_LA_10DC	4	407	UniRef100_I1KLP7 Uncharacterized protein n=1 Tax=Glycine max RepID=I1KLP7_SOYBN	0	100	UniRef100_P21727 Triose phosphate/phosphate translocator, chloroplastic n=1 Tax=Pisum sativum RepID=TPT_PEA	0	101	AT5G46110.1|Symbols:APE2, TPT|Glucose-6-phosphate/phosphate translocator-related|chr5:18697606-18700212 FORWARD LENGTH=410	0	99.02	GO:0006810 GO:0009643 GO:0015713 GO:0015717 GO:0019344 GO:0019684 GO:0035304 GO:0035436	cysteine biosynthetic process; phosphoglycerate transport; photosynthesis, light reaction; photosynthetic acclimation; regulation of protein dephosphorylation; transport; triose phosphate transmembrane transport; triose phosphate transport	GO:0005215 GO:0015120 GO:0015297 GO:0071917	antiporter activity; phosphoglycerate transmembrane transporter activity; transporter activity; triose-phosphate transmembrane transporter activity	GO:0005739 GO:0009507 GO:0009534 GO:0009941 GO:0016020 GO:0016021	chloroplast; chloroplast envelope; chloroplast thylakoid; integral to membrane; membrane; mitochondrion	PF03151	Triose-phosphate Transporter family	PTHR11132	SOLUTE CARRIER FAMILY 35	KOG1441	Glucose-6-phosphate/phosphate_and_phosphoenolpyruvate/phosphate_antiporter
Glyma.08G054100	g1,g8	2	2	0					Leaf_ML_120M, Leaf_JO_TA, Leaf_JO_TD, Leaf_LA_10DC	4	315	UniRef100_I1KQK5 Uncharacterized protein n=1 Tax=Glycine max RepID=I1KQK5_SOYBN	0	100	UniRef100_G7LE57 ADP,ATP carrier protein n=1 Tax=Medicago truncatula RepID=G7LE57_MEDTR	0	95.27	AT5G17400.1|Symbols:ER-ANT1|endoplasmic reticulum-adenine nucleotide transporter 1|chr5:5729015-5730104 REVERSE LENGTH=306	2e-164	96.73	GO:0006810 GO:0048316 GO:0048364 GO:0048367 GO:0051503 GO:0055085	adenine nucleotide transport; root development; seed development; shoot system development; transmembrane transport; transport	GO:0005215 GO:0005471	ATP:ADP antiporter activity; transporter activity	GO:0005739 GO:0005743 GO:0005789	endoplasmic reticulum membrane; mitochondrial inner membrane; mitochondrion	PF00153	Mitochondrial carrier protein	PTHR24089	FAMILY NOT NAMED	KOG0749	Mitochondrial_ADP/ATP_carrier_proteins
Glyma.08G074000	g1,g8	2	2	0					Root_JO_TD, Root_JO_TA, Root_ML_60M, Root_ML_30M	4	259	UniRef100_I1KR46 Uncharacterized protein n=1 Tax=Glycine max RepID=I1KR46_SOYBN	0	100	UniRef100_Q9XQB6 Chlorophyll a/b-binding protein CP24 n=1 Tax=Vigna radiata var. radiata RepID=Q9XQB6_VIGRR	2e-165	100	AT1G15820.1|Symbols:LHCB6, CP24|light harvesting complex photosystem II subunit 6|chr1:5446685-5447676 REVERSE LENGTH=258	4e-148	100	GO:0006816 GO:0007030 GO:0009651 GO:0009765 GO:0010196 GO:0015979 GO:0019344 GO:0019684 GO:0035304	Golgi organization; calcium ion transport; cysteine biosynthetic process; nonphotochemical quenching; photosynthesis; photosynthesis, light harvesting; photosynthesis, light reaction; regulation of protein dephosphorylation; response to salt stress	GO:0016168	chlorophyll binding	GO:0009507 GO:0009534 GO:0009535 GO:0009579 GO:0009783 GO:0009941 GO:0010287 GO:0016020	chloroplast; chloroplast envelope; chloroplast thylakoid; chloroplast thylakoid membrane; membrane; photosystem II antenna complex; plastoglobule; thylakoid	PF00504	Chlorophyll A-B binding protein	PTHR21649	CHLOROPHYLL A/B BINDING PROTEIN	NA	NA
Glyma.08G082900	g1,g8	2	2	0					Root_JO_TD, Root_JO_TA, Root_ML_60M, Root_ML_30M	4	264	UniRef100_C6TNE6 Uncharacterized protein n=1 Tax=Glycine max RepID=C6TNE6_SOYBN	0	100	UniRef100_P09756 Chlorophyll a-b binding protein 3, chloroplastic n=1 Tax=Glycine max RepID=CB23_SOYBN	0	100	AT1G29930.1|Symbols:CAB1, AB140, CAB140, LHCB1.3|chlorophyll A/B binding protein 1|chr1:10478071-10478874 FORWARD LENGTH=267	6e-169	97.75	GO:0009765 GO:0015979	photosynthesis; photosynthesis, light harvesting	GO:0016168	chlorophyll binding	GO:0009507 GO:0009534 GO:0009535 GO:0009579 GO:0016020 GO:0030076	chloroplast; chloroplast thylakoid; chloroplast thylakoid membrane; light-harvesting complex; membrane; thylakoid	PF00504	Chlorophyll A-B binding protein	PTHR21649	CHLOROPHYLL A/B BINDING PROTEIN	NA	NA
Glyma.08G185000	g1,g8	2	2	0					Leaf_ML_120M, Leaf_JO_TA, Leaf_JO_TD, Leaf_LA_10DC	4	241	UniRef100_K7L7H8 Uncharacterized protein n=2 Tax=Glycine max RepID=K7L7H8_SOYBN	5e-175	100	UniRef100_A2Q498 PAP fibrillin n=1 Tax=Medicago truncatula RepID=A2Q498_MEDTR	1e-135	94.35	AT3G26070.1|Symbols:|Plastid-lipid associated protein PAP / fibrillin family protein|chr3:9526904-9528199 FORWARD LENGTH=242	1e-80	77.27	GO:0008150	biological process	GO:0005198	structural molecule activity	GO:0009507 GO:0009534 GO:0009535 GO:0010287	chloroplast; chloroplast thylakoid; chloroplast thylakoid membrane; plastoglobule	PF04755	PAP fibrillin	NA	NA	NA	NA
Glyma.08G213900	g1,g8	2	2	0					Leaf_JO_TD, Root_JO_TD, Root_JO_TA, Leaf_LA_10DC	4	377	UniRef100_I1KVG4 Uncharacterized protein n=1 Tax=Glycine max RepID=I1KVG4_SOYBN	0	100	UniRef100_D7KJH6 Hydrolase, alpha/beta fold family protein n=1 Tax=Arabidopsis lyrata subsp. lyrata RepID=D7KJH6_ARALL	0	88.68	AT1G52510.1|Symbols:|alpha/beta-Hydrolases superfamily protein|chr1:19563039-19565260 REVERSE LENGTH=380	0	95	GO:0016556	mRNA modification	GO:0003824 GO:0016787	catalytic activity; hydrolase activity	GO:0005737 GO:0009507 GO:0009570 GO:0009941	chloroplast; chloroplast envelope; chloroplast stroma; cytoplasm	PF00561	alpha/beta hydrolase fold	PTHR10992	ALPHA/BETA HYDROLASE FOLD-CONTAINING PROTEIN	KOG1454	Predicted_hydrolase/acyltransferase_(alpha/beta_hydrolase_superfamily)
Glyma.08G236000	g1,g8	2	2	0					Leaf_ML_120M, Leaf_JO_TA, Leaf_JO_TD, Leaf_LA_10DC	4	203	UniRef100_C6TFD8 Uncharacterized protein n=1 Tax=Glycine max RepID=C6TFD8_SOYBN	3e-149	100	UniRef100_A7U630 Chloroplast methionine sulfoxide reductase B1 (Fragment) n=1 Tax=Nicotiana tabacum RepID=A7U630_TOBAC	5e-92	85.13	AT1G53670.1|Symbols:MSRB1, ATMSRB1|methionine sulfoxide reductase B 1|chr1:20036687-20038074 FORWARD LENGTH=202	7e-80	64.36	GO:0006499 GO:0006979 GO:0055114	N-terminal protein myristoylation; oxidation-reduction process; response to oxidative stress	GO:0008113 GO:0033743	peptide-methionine (R)-S-oxide reductase activity; peptide-methionine (S)-S-oxide reductase activity	GO:0009507 GO:0009570	chloroplast; chloroplast stroma	PF01641	SelR domain	PTHR10173	METHIONINE SULFOXIDE REDUCTASE	KOG0856	Predicted_pilin-like_transcription_factor
Glyma.08G269900	g1,g8	2	2	0					Root_JO_TD, Root_ML_60M, Root_ML_30M, Root_ML_6H	4	60	UniRef100_K7L964 Uncharacterized protein n=1 Tax=Glycine max RepID=K7L964_SOYBN	2e-36	83.1	UniRef100_A6N1H4 Retrotransposon protein n=1 Tax=Oryza sativa subsp. indica RepID=A6N1H4_ORYSI	1e-22	51.38	NA	NA	NA	NA	NA	NA	NA	NA	NA	NA	NA	NA	NA	NA	NA
Glyma.08G293300	g1,g8	2	2	0	MYB/HD-like				Leaf_ML_120M, Root_JO_TD, Root_JO_TA, Leaf_LA_10DC	4	207	UniRef100_Q0PJB3 MYB transcription factor MYB149 n=1 Tax=Glycine max RepID=Q0PJB3_SOYBN	2e-148	100	UniRef100_Q0PJB3 MYB transcription factor MYB149 n=1 Tax=Glycine max RepID=Q0PJB3_SOYBN	2e-148	100	AT1G70000.2|Symbols:|myb-like transcription factor family protein|chr1:26363674-26364635 REVERSE LENGTH=261	4e-57	75.48	GO:0006355 GO:0009651 GO:0009723 GO:0009733 GO:0009737 GO:0009739 GO:0009751 GO:0009753 GO:0046686 GO:0080167	regulation of transcription, DNA-dependent; response to abscisic acid stimulus; response to auxin stimulus; response to cadmium ion; response to ethylene stimulus; response to gibberellin stimulus; response to jasmonic acid stimulus; response to karrikin; response to salicylic acid stimulus; response to salt stress	GO:0003676 GO:0003677 GO:0003700 GO:0008270	DNA binding; nucleic acid binding; sequence-specific DNA binding transcription factor activity; zinc ion binding	GO:0005634	nucleus	PF00249	Myb-like DNA-binding domain	PTHR25040	FAMILY NOT NAMED	NA	NA
Glyma.08G295600	g1,g8	2	2	0					Leaf_ML_60M, Leaf_ML_120M, Leaf_JO_TA, Leaf_LA_10DC	4	122	UniRef100_I1KXP4 Thioredoxin n=1 Tax=Glycine max RepID=I1KXP4_SOYBN	5e-85	100	UniRef100_I1KXP4 Thioredoxin n=1 Tax=Glycine max RepID=I1KXP4_SOYBN	5e-85	100	AT5G39950.1|Symbols:ATTRX2, ATH2, ATTRXH2, TRXH2, TRX2|thioredoxin 2|chr5:15990885-15991881 REVERSE LENGTH=133	5e-42	83.46	GO:0000103 GO:0000280 GO:0006499 GO:0006662 GO:0007000 GO:0045454	N-terminal protein myristoylation; cell redox homeostasis; glycerol ether metabolic process; nuclear division; nucleolus organization; sulfate assimilation	GO:0009055 GO:0015035 GO:0016671	electron carrier activity; oxidoreductase activity, acting on a sulfur group of donors, disulfide as acceptor; protein disulfide oxidoreductase activity	GO:0005737 GO:0005739 GO:0005829 GO:0005886	cytoplasm; cytosol; mitochondrion; plasma membrane	PF00085	Thioredoxin	PTHR10438	THIOREDOXIN	KOG0907	Thioredoxin
Glyma.08G308600	g1,g8	2	2	0					Leaf_ML_120M, Leaf_JO_TA, Leaf_JO_TD, Leaf_LA_10DC	4	1056	UniRef100_I1KY06 Uncharacterized protein n=1 Tax=Glycine max RepID=I1KY06_SOYBN	0	100	UniRef100_G7IXI3 Sucrose-phosphate synthase n=1 Tax=Medicago truncatula RepID=G7IXI3_MEDTR	0	98.78	AT1G04920.1|Symbols:ATSPS3F, SPS3F|sucrose phosphate synthase 3F|chr1:1391674-1395756 REVERSE LENGTH=1062	0	99.25	GO:0001666 GO:0005985 GO:0009058 GO:0019375	biosynthetic process; galactolipid biosynthetic process; response to hypoxia; sucrose metabolic process	GO:0016757 GO:0046524	sucrose-phosphate synthase activity; transferase activity, transferring glycosyl groups	GO:0005634	nucleus	PF00534 PF05116 PF00862	Glycosyl transferases group 1; Sucrose-6F-phosphate phosphohydrolase; Sucrose synthase	PTHR12526	GLYCOSYLTRANSFERASE	KOG0853	Glycosyltransferase
Glyma.08G333200	g1,g8	2	2	0					Leaf_ML_120M, Leaf_JO_TA, Root_JO_TD, Root_ML_30M	4	1093	UniRef100_I1KYP3 Uncharacterized protein n=1 Tax=Glycine max RepID=I1KYP3_SOYBN	0	100	UniRef100_U5G0K9 Kinase family protein n=1 Tax=Populus trichocarpa RepID=U5G0K9_POPTR	0	99.82	AT5G56040.2|Symbols:|Leucine-rich receptor-like protein kinase family protein|chr5:22695050-22698410 FORWARD LENGTH=1090	0	97.16	GO:0002237 GO:0006084 GO:0006468 GO:0007165 GO:0007169 GO:0010075 GO:0010103 GO:0016126 GO:0016132 GO:0048443 GO:0048653	acetyl-CoA metabolic process; anther development; brassinosteroid biosynthetic process; protein phosphorylation; regulation of meristem growth; response to molecule of bacterial origin; signal transduction; stamen development; sterol biosynthetic process; stomatal complex morphogenesis; transmembrane receptor protein tyrosine kinase signaling pathway	GO:0004672 GO:0004674 GO:0005524 GO:0016301 GO:0016772	ATP binding; kinase activity; protein kinase activity; protein serine/threonine kinase activity; transferase activity, transferring phosphorus-containing groups	GO:0005886	plasma membrane	PF00069 PF00560 PF08263	Protein kinase domain; Leucine Rich Repeat; Leucine rich repeat N-terminal domain	PTHR24420	LEUCINE-RICH REPEAT RECEPTOR-LIKE PROTEIN KINASE	KOG1187	Serine/threonine_protein_kinase
Glyma.08G363600	g1,g8	2	2	0					Leaf_JO_TA, Leaf_LA_10DC, Root_LA_2DC, Root_LA_10DC	4	464	UniRef100_I1KZJ8 Uncharacterized protein n=1 Tax=Glycine max RepID=I1KZJ8_SOYBN	0	100	UniRef100_Q01L45 H0502B11.6 protein n=2 Tax=Oryza sativa RepID=Q01L45_ORYSA	0	87.5	AT5G47900.1|Symbols:|Protein of unknown function (DUF1624)|chr5:19392408-19394963 FORWARD LENGTH=440	0	105	GO:0008150	biological process	GO:0003674	molecular function	GO:0005634 GO:0005739	mitochondrion; nucleus	PF07786	Protein of unknown function (DUF1624)	NA	NA	NA	NA
Glyma.09G137000	g1,g8	2	2	0	Nin-like				Leaf_ML_120M, Leaf_JO_TA, Root_JO_TD, Root_JO_TA	4	991	UniRef100_K7LDR9 Uncharacterized protein n=1 Tax=Glycine max RepID=K7LDR9_SOYBN	0	100	UniRef100_B9GL23 RWP-RK domain-containing family protein n=1 Tax=Populus trichocarpa RepID=B9GL23_POPTR	0	104.81	AT4G24020.1|Symbols:NLP7|NIN like protein 7|chr4:12479904-12483822 FORWARD LENGTH=959	0	99.17	GO:0009414 GO:0010118 GO:0010167 GO:0042128	nitrate assimilation; response to nitrate; response to water deprivation; stomatal movement	GO:0003700	sequence-specific DNA binding transcription factor activity	GO:0005634	nucleus	PF00564 PF02042	PB1 domain; RWP-RK domain	NA	NA	NA	NA
Glyma.09G139200	g1,g8	2	2	0					Leaf_ML_120M, Leaf_JO_TA, Leaf_JO_TD, Root_JO_TD	4	207	UniRef100_I1L377 Uncharacterized protein n=1 Tax=Glycine max RepID=I1L377_SOYBN	1e-136	100	UniRef100_L0HSU7 Remorin n=1 Tax=Morus indica RepID=L0HSU7_MORIN	3e-84	103.52	AT5G23750.2|Symbols:|Remorin family protein|chr5:8010004-8011453 REVERSE LENGTH=201	7e-66	102.49	GO:0008150 GO:0042546	biological process; cell wall biogenesis	GO:0003677	DNA binding	GO:0005634	nucleus	PF03766 PF03763	Remorin, N-terminal region ; Remorin, C-terminal region	NA	NA	NA	NA
Glyma.09G190000	g1,g8	2	2	0					Leaf_ML_120M, Leaf_JO_TA, Root_JO_TD, Leaf_LA_10DC	4	83	UniRef100_C6SYN9 Uncharacterized protein n=1 Tax=Glycine max RepID=C6SYN9_SOYBN	4e-51	100	UniRef100_G7LJB9 PGPS/D10 n=1 Tax=Medicago truncatula RepID=G7LJB9_MEDTR	6e-06	38.1	AT1G24577.1|Symbols:|unknown protein; BEST Arabidopsis thaliana protein match is: unknown protein (TAIR:AT1G67910.2); Has 115 Blast hits to 115 proteins in 17 species: Archae - 0; Bacteria - 0; Metazoa - 0; Fungi - 0; Plants - 115; Viruses - 0; Other Eukaryotes - 0 (source: NCBI BLink).|chr1:8712758-8712985 REVERSE LENGTH=75	2e-08	66.67	NA	NA	NA	NA	GO:0005739	mitochondrion	NA	NA	NA	NA	NA	NA
Glyma.09G203500	g1,g8	2	2	0					Leaf_JO_TD, Root_JO_TD, Root_JO_TA, Leaf_LA_10DC	4	662	UniRef100_I1L4W3 Uncharacterized protein n=1 Tax=Glycine max RepID=I1L4W3_SOYBN	0	100	UniRef100_Q94LX7 Phosphoenolpyruvate carboxykinase n=1 Tax=Flaveria pringlei RepID=Q94LX7_FLAPR	0	100.46	AT4G37870.1|Symbols:PCK1, PEPCK|phosphoenolpyruvate carboxykinase 1|chr4:17802974-17806332 REVERSE LENGTH=671	0	98.21	GO:0006094 GO:0009817 GO:0016036 GO:0046686	cellular response to phosphate starvation; defense response to fungus, incompatible interaction; gluconeogenesis; response to cadmium ion	GO:0004611 GO:0004612 GO:0005524 GO:0017076	ATP binding; phosphoenolpyruvate carboxykinase (ATP) activity; phosphoenolpyruvate carboxykinase activity; purine nucleotide binding	GO:0005634 GO:0005730 GO:0005737 GO:0005829 GO:0016020	cytoplasm; cytosol; membrane; nucleolus; nucleus	PF01293	Phosphoenolpyruvate carboxykinase	PTHR11699	ALDEHYDE DEHYDROGENASE-RELATED	NA	NA
Glyma.09G258000	g1,g8	2	2	0					Root_JO_TD, Root_JO_TA, Root_ML_30M, Leaf_LA_10DC	4	374	UniRef100_I1L6I6 Uncharacterized protein n=1 Tax=Glycine max RepID=I1L6I6_SOYBN	0	100	UniRef100_A5YT86 OAS-TL3 cysteine synthase n=1 Tax=Glycine max RepID=A5YT86_SOYBN	0	100.27	AT3G61440.1|Symbols:ATCYSC1, ARATH;BSAS3;1, CYSC1|cysteine synthase C1|chr3:22735885-22737792 FORWARD LENGTH=368	0	101.36	GO:0006096 GO:0006535 GO:0006833 GO:0006972 GO:0007030 GO:0008152 GO:0009266 GO:0009651 GO:0009684 GO:0009750 GO:0019288 GO:0019344 GO:0019499 GO:0019500 GO:0019761 GO:0032880 GO:0042744 GO:0046686 GO:0051410 GO:0080147	Golgi organization; cyanide catabolic process; cyanide metabolic process; cysteine biosynthetic process; cysteine biosynthetic process from serine; detoxification of nitrogen compound; glucosinolate biosynthetic process; glycolysis; hydrogen peroxide catabolic process; hyperosmotic response; indoleacetic acid biosynthetic process; isopentenyl diphosphate biosynthetic process, mevalonate-independe…	GO:0003824 GO:0004124 GO:0005507 GO:0030170 GO:0050017	L-3-cyanoalanine synthase activity; catalytic activity; copper ion binding; cysteine synthase activity; pyridoxal phosphate binding	GO:0005739 GO:0009507	chloroplast; mitochondrion	PF00291	Pyridoxal-phosphate dependent enzyme	PTHR10314	SER/THR DEHYDRATASE, TRP SYNTHASE	KOG1252	Cystathionine_beta-synthase_and_related_enzymes
Glyma.09G258400	g1,g8	2	2	0					Leaf_ML_120M, Leaf_JO_TA, Leaf_JO_TD, Leaf_LA_10DC	4	240	UniRef100_K7LG41 Uncharacterized protein n=1 Tax=Glycine max RepID=K7LG41_SOYBN	2e-145	106.22	NA	NA	NA	AT2G45990.2|Symbols:|unknown protein; FUNCTIONS IN: molecular_function unknown; INVOLVED IN: biological_process unknown; LOCATED IN: chloroplast; EXPRESSED IN: 22 plant structures; EXPRESSED DURING: 13 growth stages; Has 312 Blast hits to 312 proteins in 90 species: Archae - 0; Bacteria - 131; Metazoa - 0; Fungi - 0; Plants - 67; Viruses - 0; Other Eukaryotes - 114 (source: NCBI BLink).|chr2:1891…	2e-106	82.84	GO:0008150 GO:0010207 GO:0010264	biological process; myo-inositol hexakisphosphate biosynthetic process; photosystem II assembly	GO:0003674	molecular function	GO:0009507 GO:0009570	chloroplast; chloroplast stroma	NA	NA	NA	NA	NA	NA
Glyma.09G278100	g1,g8	2	2	0	bHLH				Leaf_ML_1H, Leaf_ML_60M, Leaf_JO_TA, Leaf_LA_10DC	4	153	UniRef100_C6T4E8 Uncharacterized protein n=1 Tax=Glycine max RepID=C6T4E8_SOYBN	5e-103	100	UniRef100_G7K7C1 Transcription factor bHLH93 n=1 Tax=Medicago truncatula RepID=G7K7C1_MEDTR	7e-51	94.84	AT2G40435.1|Symbols:|BEST Arabidopsis thaliana protein match is: transcription regulators (TAIR:AT3G56220.1); Has 289 Blast hits to 289 proteins in 30 species: Archae - 0; Bacteria - 0; Metazoa - 0; Fungi - 0; Plants - 289; Viruses - 0; Other Eukaryotes - 0 (source: NCBI BLink).|chr2:16887048-16888407 FORWARD LENGTH=158	2e-51	92.41	NA	NA	NA	NA	GO:0005634	nucleus	NA	NA	NA	NA	NA	NA
Glyma.10G066100	g1,g8	2	2	0					Leaf_ML_120M, Leaf_JO_TA, Leaf_JO_TD, Leaf_LA_10DC	4	461	UniRef100_K7LHS6 Uncharacterized protein n=1 Tax=Glycine max RepID=K7LHS6_SOYBN	0	100	UniRef100_D1M7W9 Heat stress transcription factor A3 n=1 Tax=Solanum lycopersicum RepID=D1M7W9_SOLLC	9e-120	87.35	AT5G03720.1|Symbols:AT-HSFA3, HSFA3|heat shock transcription factor A3|chr5:971913-973683 REVERSE LENGTH=412	2e-97	103.64	GO:0006355 GO:0009408 GO:0010200	regulation of transcription, DNA-dependent; response to chitin; response to heat	GO:0003677 GO:0003700 GO:0043565	DNA binding; sequence-specific DNA binding; sequence-specific DNA binding transcription factor activity	GO:0005634	nucleus	PF00447	HSF-type DNA-binding	PTHR10015	HEAT SHOCK TRANSCRIPTION FACTOR	KOG0627	Heat_shock_transcription_factor
Glyma.10G092500	g1,g8	2	2	0					Leaf_ML_120M, Leaf_JO_TA, Root_ML_30M, Leaf_LA_10DC	4	510	UniRef100_UPI000189D5C9 PREDICTED: cytochrome P450 93A3-like n=1 Tax=Glycine max RepID=UPI000189D5C9	0	100	UniRef100_G7KUG5 Cytochrome P450 n=1 Tax=Medicago truncatula RepID=G7KUG5_MEDTR	0	98.43	AT5G06900.1|Symbols:CYP93D1|cytochrome P450, family 93, subfamily D, polypeptide 1|chr5:2136160-2137925 REVERSE LENGTH=507	2e-169	98.82	GO:0055114	oxidation-reduction process	GO:0005506 GO:0009055 GO:0016705 GO:0019825 GO:0020037	electron carrier activity; heme binding; iron ion binding; oxidoreductase activity, acting on paired donors, with incorporation or reduction of molecular oxygen; oxygen binding	NA	NA	PF00067	Cytochrome P450	PTHR24298	FAMILY NOT NAMED	KOG0156	Cytochrome_P450_CYP2_subfamily
Glyma.10G186600	g1,g8	2	2	0					Leaf_ML_120M, Leaf_JO_TA, Root_ML_30M, Leaf_LA_10DC	4	346	UniRef100_K7LK88 Uncharacterized protein n=1 Tax=Glycine max RepID=K7LK88_SOYBN	0	100	UniRef100_O65846 Protein phosphatase 1 catalitic subunit n=1 Tax=Medicago sativa RepID=O65846_MEDSA	0	100.31	AT2G39840.1|Symbols:TOPP4|type one serine/threonine protein phosphatase 4|chr2:16627430-16628789 FORWARD LENGTH=321	0	92.83	GO:0006470 GO:0006499	N-terminal protein myristoylation; protein dephosphorylation	GO:0004722 GO:0016787	hydrolase activity; protein serine/threonine phosphatase activity	GO:0000164 GO:0005737	cytoplasm; protein phosphatase type 1 complex	PF00149	Calcineurin-like phosphoesterase	PTHR11668	SERINE/THREONINE PROTEIN PHOSPHATASE	KOG0374	Serine/threonine_specific_protein_phosphatase_PP1,_catalytic_subunit
Glyma.11G022200	g1,g8	2	2	0	Homeodomain/HOMEOBOX				Leaf_JO_TA, Leaf_JO_TD, Root_ML_30M, Leaf_LA_10DC	4	643	UniRef100_I1LGE2 Uncharacterized protein n=1 Tax=Glycine max RepID=I1LGE2_SOYBN	0	100	UniRef100_Q7Y0Z9 Bell-like homeodomain protein 3 (Fragment) n=1 Tax=Solanum lycopersicum RepID=Q7Y0Z9_SOLLC	0	103.06	AT5G41410.1|Symbols:BEL1|POX (plant homeobox) family protein|chr5:16580424-16583770 FORWARD LENGTH=611	1e-136	91	GO:0006355 GO:0009862 GO:0048481 GO:0048513	organ development; ovule development; regulation of transcription, DNA-dependent; systemic acquired resistance, salicylic acid mediated signaling pathway	GO:0003677 GO:0003700 GO:0005515 GO:0043565	DNA binding; protein binding; sequence-specific DNA binding; sequence-specific DNA binding transcription factor activity	GO:0005634 GO:0005829 GO:0009506	cytosol; nucleus; plasmodesma	PF07526 PF00046	Associated with HOX; Homeobox domain	PTHR11850	HOMEOBOX PROTEIN TRANSCRIPTION FACTORS	KOG0773	Transcription_factor_MEIS1_and_related_HOX_domain_proteins
Glyma.11G049300	g1,g8	2	2	0	AS2				Leaf_JO_TD, Root_JO_TD, Root_JO_TA, Leaf_LA_10DC	4	241	UniRef100_I1LH74 Uncharacterized protein n=1 Tax=Glycine max RepID=I1LH74_SOYBN	4e-176	100	UniRef100_G7K3V2 LOB domain-containing protein n=1 Tax=Medicago truncatula RepID=G7K3V2_MEDTR	9e-126	103.9	AT3G49940.1|Symbols:LBD38|LOB domain-containing protein 38|chr3:18514465-18515302 FORWARD LENGTH=247	1e-79	96.76	GO:0008150 GO:0010167 GO:0015706	biological process; nitrate transport; response to nitrate	NA	NA	GO:0005634	nucleus	PF03195	Protein of unknown function DUF260	NA	NA	NA	NA
Glyma.11G056500	g1,g8	2	2	0					Leaf_ML_120M, Leaf_JO_TA, Root_JO_TD, Leaf_LA_10DC	4	188	UniRef100_I1LHF1 Uncharacterized protein n=1 Tax=Glycine max RepID=I1LHF1_SOYBN	2e-132	100	UniRef100_G7K7Z2 Calcium-binding protein CML24 n=1 Tax=Medicago truncatula RepID=G7K7Z2_MEDTR	3e-96	99.47	AT2G15680.1|Symbols:|Calcium-binding EF-hand family protein|chr2:6831024-6831587 FORWARD LENGTH=187	2e-48	97.33	GO:0008150	biological process	GO:0005509	calcium ion binding	GO:0005739 GO:0005886	mitochondrion; plasma membrane	PF00036	EF hand	PTHR10891	EF-HAND CALCIUM-BINDING DOMAIN CONTAINING PROTEIN	KOG0027	Calmodulin_and_related_proteins_(EF-Hand_superfamily)
Glyma.11G098100	g1,g8	2	2	0					Leaf_ML_120M, Leaf_JO_TA, Root_JO_TD, Leaf_LA_10DC	4	95	UniRef100_K7LNW0 Uncharacterized protein n=1 Tax=Glycine max RepID=K7LNW0_SOYBN	4e-52	98.82	NA	NA	NA	NA	NA	NA	NA	NA	NA	NA	NA	NA	NA	NA	NA	NA	NA	NA
Glyma.11G122000	g1,g8	2	2	0					Leaf_ML_120M, Leaf_JO_TA, Root_JO_TD, Root_JO_TA	4	240	UniRef100_I1LJI5 Uncharacterized protein n=1 Tax=Glycine max RepID=I1LJI5_SOYBN	2e-176	100	UniRef100_B9H0L2 DC1 domain-containing family protein n=1 Tax=Populus trichocarpa RepID=B9H0L2_POPTR	2e-122	100.42	AT2G16050.1|Symbols:|Cysteine/Histidine-rich C1 domain family protein|chr2:6980450-6981939 FORWARD LENGTH=243	7e-121	97.94	GO:0008150	biological process	GO:0003674	molecular function	GO:0005575	cellular component	PF03107 PF07649	C1 domain; C1-like domain	PTHR13871	THIOREDOXIN	NA	NA
Glyma.11G162200	g1,g8	2	2	0					Leaf_ML_1H, Leaf_ML_6H, Root_JO_TD, Leaf_LA_10DC	4	233	UniRef100_UPI0003DEB5DC PREDICTED: photosystem Q(B) protein-like n=1 Tax=Glycine max RepID=UPI0003DEB5DC	2e-148	61.05	UniRef100_Q85V85 PsbA (Fragment) n=1 Tax=Phalaris minor RepID=Q85V85_9POAL	7e-133	75.67	ATCG00020.1|Symbols:PSBA|photosystem II reaction center protein A|chrC:383-1444 REVERSE LENGTH=353	7e-135	56.37	GO:0006091 GO:0006354 GO:0009772 GO:0010207 GO:0015979 GO:0019684	DNA-dependent transcription, elongation; generation of precursor metabolites and energy; photosynthesis; photosynthesis, light reaction; photosynthetic electron transport in photosystem II; photosystem II assembly	GO:0005515 GO:0016168 GO:0045156	chlorophyll binding; electron transporter, transferring electrons within the cyclic electron transport pathway of photosynthesis activity; protein binding	GO:0009507 GO:0009523 GO:0009534 GO:0009535 GO:0009579 GO:0010287 GO:0016020 GO:0030076	chloroplast; chloroplast thylakoid; chloroplast thylakoid membrane; light-harvesting complex; membrane; photosystem II; plastoglobule; thylakoid	PF00124	Photosynthetic reaction centre protein	NA	NA	NA	NA
Glyma.11G228900	g1,g8	2	2	0					Leaf_JO_TA, Leaf_JO_TD, Root_JO_TD, Leaf_LA_10DC	4	473	UniRef100_K7LRQ4 Uncharacterized protein n=1 Tax=Glycine max RepID=K7LRQ4_SOYBN	0	100	UniRef100_Q9LKH7 Cytochrome P450 n=1 Tax=Vigna radiata RepID=Q9LKH7_VIGRA	0	99.58	AT5G05690.1|Symbols:CPD, CYP90A, CYP90, CBB3, DWF3, CYP90A1|Cytochrome P450 superfamily protein|chr5:1702907-1706705 REVERSE LENGTH=472	0	93.01	GO:0000271 GO:0009825 GO:0009826 GO:0009911 GO:0009932 GO:0010224 GO:0010268 GO:0010584 GO:0010817 GO:0016132 GO:0043481 GO:0048657 GO:0048767 GO:0055114 GO:0071555	anther wall tapetum cell differentiation; anthocyanin accumulation in tissues in response to UV light; brassinosteroid biosynthetic process; brassinosteroid homeostasis; cell tip growth; cell wall organization; multidimensional cell growth; oxidation-reduction process; pollen exine formation; polysaccharide biosynthetic process; positive regulation of flower development; regulation of hormone lev…	GO:0005506 GO:0009055 GO:0016705 GO:0019825 GO:0020037	electron carrier activity; heme binding; iron ion binding; oxidoreductase activity, acting on paired donors, with incorporation or reduction of molecular oxygen; oxygen binding	GO:0005739	mitochondrion	PF00067	Cytochrome P450	PTHR24286	FAMILY NOT NAMED	KOG0157	Cytochrome_P450_CYP4/CYP19/CYP26_subfamilies
Glyma.11G248900	g1,g8	2	2	0					Leaf_ML_120M, Leaf_JO_TA, Leaf_JO_TD, Leaf_LA_10DC	4	154	UniRef100_UPI0003DE8CBD PREDICTED: OTU domain-containing protein At3g57810-like isoform X1 n=1 Tax=Glycine max RepID=UPI0003DE8CBD	1e-109	100	UniRef100_G7JC17 OTU domain-containing protein 6B n=1 Tax=Medicago truncatula RepID=G7JC17_MEDTR	7e-82	77.97	AT3G57810.1|Symbols:|Cysteine proteinases superfamily protein|chr3:21416336-21417809 FORWARD LENGTH=274	2e-70	52.19	GO:0008150	biological process	GO:0008234	cysteine-type peptidase activity	GO:0009507	chloroplast	PF02338	OTU-like cysteine protease	PTHR12419	OTU DOMAIN CONTAINING PROTEIN	NA	NA
Glyma.12G037400	g1,g8	2	2	0					Root_JO_TA, Root_ML_60M, Root_ML_30M, Leaf_LA_10DC	4	399	UniRef100_I1LPX6 Fructose-bisphosphate aldolase n=1 Tax=Glycine max RepID=I1LPX6_SOYBN	0	100	UniRef100_I1LPX6 Fructose-bisphosphate aldolase n=1 Tax=Glycine max RepID=I1LPX6_SOYBN	0	100	AT4G38970.1|Symbols:FBA2|fructose-bisphosphate aldolase 2|chr4:18163714-18165659 REVERSE LENGTH=398	0	99.25	GO:0000096 GO:0006096 GO:0006098 GO:0006364 GO:0006546 GO:0006636 GO:0006733 GO:0006766 GO:0008652 GO:0009072 GO:0009073 GO:0009106 GO:0009108 GO:0009117 GO:0009657 GO:0009695 GO:0009737 GO:0009965 GO:0010207 GO:0010304 GO:0015995 GO:0019252 GO:0019288 GO:0019344 GO:0019748 GO:0019760 GO:0030154 GO:0044272 GO:0045893 GO:0046686	PSII associated light-harvesting complex II catabolic process; aromatic amino acid family biosynthetic process; aromatic amino acid family metabolic process; cell differentiation; cellular amino acid biosynthetic process; chlorophyll biosynthetic process; coenzyme biosynthetic process; cysteine biosynthetic process; glucosinolate metabolic process; glycine catabolic process; glycolysis; isopenten…	GO:0003824 GO:0004332	catalytic activity; fructose-bisphosphate aldolase activity	GO:0009507 GO:0009570 GO:0009579 GO:0009941 GO:0010287 GO:0016020 GO:0048046	apoplast; chloroplast; chloroplast envelope; chloroplast stroma; membrane; plastoglobule; thylakoid	PF00274	Fructose-bisphosphate aldolase class-I	PTHR11627	FRUCTOSE-BISPHOSPHATE ALDOLASE	KOG1557	Fructose-biphosphate_aldolase
Glyma.12G044600	g1,g8	2	2	0					Leaf_JO_TA, Root_JO_TA, Root_ML_30M, Leaf_LA_10DC	4	542	UniRef100_I1LQ51 Uncharacterized protein n=1 Tax=Glycine max RepID=I1LQ51_SOYBN	0	100	UniRef100_G7J6I5 BURP domain-containing protein n=1 Tax=Medicago truncatula RepID=G7J6I5_MEDTR	1e-120	92.57	AT1G49320.1|Symbols:ATUSPL1, USPL1|unknown seed protein like 1|chr1:18246441-18247817 FORWARD LENGTH=280	2e-51	82.5	GO:0048316	seed development	GO:0003674	molecular function	GO:0000326 GO:0005576	extracellular region; protein storage vacuole	PF03181	BURP domain	NA	NA	NA	NA
Glyma.12G140200	g1,g8	2	2	0					Leaf_ML_120M, Leaf_JO_TA, Leaf_JO_TD, Leaf_LA_10DC	4	805	UniRef100_I1LSR5 Serine/threonine-protein kinase n=1 Tax=Glycine max RepID=I1LSR5_SOYBN	0	100	UniRef100_I1LSR5 Serine/threonine-protein kinase n=1 Tax=Glycine max RepID=I1LSR5_SOYBN	0	100	AT4G21380.1|Symbols:ARK3, RK3|receptor kinase 3|chr4:11389219-11393090 REVERSE LENGTH=850	0	92.82	GO:0006468 GO:0046777 GO:0048544	protein autophosphorylation; protein phosphorylation; recognition of pollen	GO:0004672 GO:0004674 GO:0004675 GO:0005524 GO:0016301 GO:0016772 GO:0030246 GO:0031625	ATP binding; carbohydrate binding; kinase activity; protein kinase activity; protein serine/threonine kinase activity; transferase activity, transferring phosphorus-containing groups; transmembrane receptor protein serine/threonine kinase activity; ubiquitin protein ligase binding	GO:0005773 GO:0005886 GO:0009506	plasma membrane; plasmodesma; vacuole	PF00954 PF07714 PF01453 PF08276	S-locus glycoprotein family; Protein tyrosine kinase; D-mannose binding lectin; PAN-like domain	PTHR24420	LEUCINE-RICH REPEAT RECEPTOR-LIKE PROTEIN KINASE	KOG1187	Serine/threonine_protein_kinase
Glyma.12G184300	g1,g8	2	2	0					Leaf_ML_120M, Leaf_JO_TA, Root_JO_TD, Leaf_LA_10DC	4	337	UniRef100_I1LTV2 Uncharacterized protein n=1 Tax=Glycine max RepID=I1LTV2_SOYBN	0	100	UniRef100_D7M0X7 Esterase/lipase/thioesterase family protein n=1 Tax=Arabidopsis lyrata subsp. lyrata RepID=D7M0X7_ARALL	1e-148	98.82	AT5G22460.2|Symbols:|alpha/beta-Hydrolases superfamily protein|chr5:7443659-7445269 REVERSE LENGTH=340	8e-151	98.82	GO:0008150	biological process	GO:0003824	catalytic activity	GO:0005618 GO:0005773 GO:0009505 GO:0009506	cell wall; plant-type cell wall; plasmodesma; vacuole	PF00561	alpha/beta hydrolase fold	PTHR10992	ALPHA/BETA HYDROLASE FOLD-CONTAINING PROTEIN	KOG1454	Predicted_hydrolase/acyltransferase_(alpha/beta_hydrolase_superfamily)
Glyma.12G221000	g1,g8	2	2	0					Leaf_ML_120M, Leaf_JO_TA, Root_JO_TD, Leaf_LA_10DC	4	376	UniRef100_I1LUX5 Uncharacterized protein n=1 Tax=Glycine max RepID=I1LUX5_SOYBN	0	100	UniRef100_B6U032 Mpv17 / PMP22 family protein n=1 Tax=Zea mays RepID=B6U032_MAIZE	1e-136	95.75	AT1G52870.2|Symbols:|Peroxisomal membrane 22 kDa (Mpv17/PMP22) family protein|chr1:19685856-19687678 FORWARD LENGTH=366	1e-168	98.36	GO:0008150	biological process	GO:0003674	molecular function	GO:0009507 GO:0016021	chloroplast; integral to membrane	PF04117	Mpv17 / PMP22 family	PTHR11266	PEROXISOMAL MEMBRANE PROTEIN 2, PXMP2 (MPV17)	KOG1944	Peroxisomal_membrane_protein_MPV17_and_related_proteins
Glyma.13G032100	g1,g8	2	2	0					Leaf_JO_TA, Root_JO_TD, Root_JO_TA, Root_ML_30M	4	614	UniRef100_I1LXF8 Uncharacterized protein n=1 Tax=Glycine max RepID=I1LXF8_SOYBN	0	100	UniRef100_U5FH91 Kinase family protein n=1 Tax=Populus trichocarpa RepID=U5FH91_POPTR	0	88.65	AT1G11050.1|Symbols:|Protein kinase superfamily protein|chr1:3681892-3683769 FORWARD LENGTH=625	0	90.4	GO:0006468 GO:0009693 GO:0009723 GO:0009738 GO:0035556	abscisic acid mediated signaling pathway; ethylene biosynthetic process; intracellular signal transduction; protein phosphorylation; response to ethylene stimulus	GO:0004672 GO:0004674 GO:0005524 GO:0016301 GO:0016772	ATP binding; kinase activity; protein kinase activity; protein serine/threonine kinase activity; transferase activity, transferring phosphorus-containing groups	GO:0005886	plasma membrane	PF00069	Protein kinase domain	PTHR24420	LEUCINE-RICH REPEAT RECEPTOR-LIKE PROTEIN KINASE	KOG1187	Serine/threonine_protein_kinase
Glyma.13G049100	g1,g8	2	2	0					Leaf_ML_120M, Root_JO_TD, Root_ML_30M, Leaf_LA_10DC	4	454	UniRef100_I1LWZ4 Uncharacterized protein n=1 Tax=Glycine max RepID=I1LWZ4_SOYBN	0	100	UniRef100_Q9LFT0 Protein trichome birefringence-like 19 n=1 Tax=Arabidopsis thaliana RepID=TBL19_ARATH	0	94.37	AT5G15900.1|Symbols:TBL19|TRICHOME BIREFRINGENCE-LIKE 19|chr5:5189524-5192070 REVERSE LENGTH=426	0	94.37	GO:0008150	biological process	NA	NA	GO:0009507	chloroplast	PF03005	PF03005	PTHR13533	FAMILY NOT NAMED	NA	NA
Glyma.13G054700	g1,g8	2	2	0					Leaf_ML_120M, Leaf_JO_TA, Root_JO_TD, Root_JO_TA	4	104	UniRef100_I1LWU0 Uncharacterized protein n=1 Tax=Glycine max RepID=I1LWU0_SOYBN	2e-68	100	NA	NA	NA	NA	NA	NA	NA	NA	NA	NA	NA	NA	NA	NA	NA	NA	NA	NA
Glyma.13G069400	g1,g2	2	2	0					Leaf_ML_6H, Leaf_ML_120M, Root_JO_TD, Root_JO_TA	4	318	UniRef100_I1LWF0 Uncharacterized protein n=1 Tax=Glycine max RepID=I1LWF0_SOYBN	0	100	UniRef100_G7KIV9 Disease resistance-like protein GS6-2 (Fragment) n=1 Tax=Medicago truncatula RepID=G7KIV9_MEDTR	2e-171	89.02	AT3G28200.1|Symbols:|Peroxidase superfamily protein|chr3:10518082-10519032 FORWARD LENGTH=316	2e-152	94.62	GO:0006979 GO:0016126 GO:0055114	oxidation-reduction process; response to oxidative stress; sterol biosynthetic process	GO:0004601 GO:0005515 GO:0020037	heme binding; peroxidase activity; protein binding	GO:0005576 GO:0005829 GO:0009505	cytosol; extracellular region; plant-type cell wall	PF00141	Peroxidase	NA	NA	NA	NA
Glyma.13G084600	g1,g8	2	2	0					Leaf_JO_TA, Leaf_JO_TD, Root_JO_TD, Root_LA_10DC	4	398	UniRef100_I1LW28 Uncharacterized protein n=1 Tax=Glycine max RepID=I1LW28_SOYBN	0	100	UniRef100_G7J458 Avr9 elicitor response protein n=2 Tax=Medicago truncatula RepID=G7J458_MEDTR	0	100.25	AT1G77810.2|Symbols:|Galactosyltransferase family protein|chr1:29260899-29263001 REVERSE LENGTH=384	0	103.39	GO:0006486	protein glycosylation	GO:0008378 GO:0016757 GO:0048531	beta-1,3-galactosyltransferase activity; galactosyltransferase activity; transferase activity, transferring glycosyl groups	GO:0005794 GO:0016020	Golgi apparatus; membrane	PF01762	Galactosyltransferase	PTHR11214	BETA-1,3-N-ACETYLGLUCOSAMINYLTRANSFERASE	KOG2288	Galactosyltransferases
Glyma.13G097400	g2,g8	2	2	0					Leaf_JO_TA, Leaf_JO_TD, Root_JO_TD, Leaf_LA_10DC	4	803	UniRef100_I1LVQ3 Uncharacterized protein n=1 Tax=Glycine max RepID=I1LVQ3_SOYBN	0	100	UniRef100_G7JUE1 WD repeat-containing protein n=1 Tax=Medicago truncatula RepID=G7JUE1_MEDTR	0	101.91	AT2G18900.1|Symbols:|Transducin/WD40 repeat-like superfamily protein|chr2:8188491-8192409 REVERSE LENGTH=804	0	99.75	GO:0006606 GO:0008150	biological process; protein import into nucleus	GO:0000166	nucleotide binding	GO:0005634	nucleus	PF00400	WD domain, G-beta repeat	PTHR22847	WD40 REPEAT PROTEIN	KOG1963	WD40_repeat_protein
Glyma.13G115400	g1,g8	2	2	0					Leaf_ML_120M, Leaf_JO_TA, Root_JO_TA, Leaf_LA_10DC	4	517	UniRef100_I1LYB7 Pectinesterase n=1 Tax=Glycine max RepID=I1LYB7_SOYBN	0	100	UniRef100_I1LYB7 Pectinesterase n=1 Tax=Glycine max RepID=I1LYB7_SOYBN	0	100	AT3G43270.1|Symbols:|Plant invertase/pectin methylesterase inhibitor superfamily|chr3:15222402-15225124 REVERSE LENGTH=527	0	95.07	GO:0006865 GO:0015824 GO:0042545	amino acid transport; cell wall modification; proline transport	GO:0004857 GO:0030599	enzyme inhibitor activity; pectinesterase activity	GO:0005618 GO:0009505	cell wall; plant-type cell wall	PF04043 PF01095	Plant invertase/pectin methylesterase inhibitor; Pectinesterase	PTHR22931	PHOSPHOENOLPYRUVATE DIKINASE-RELATED	NA	NA
Glyma.13G145000	g2,g4	2	1	1					Leaf_JO_TA, Root_JO_TD, Root_JO_TA, Root_LA_10DC	4	717	UniRef100_I1LZ94 Phenylalanine ammonia-lyase n=1 Tax=Glycine max RepID=I1LZ94_SOYBN	0	100	UniRef100_I1LZ94 Phenylalanine ammonia-lyase n=1 Tax=Glycine max RepID=I1LZ94_SOYBN	0	100	AT2G37040.1|Symbols:PAL1, ATPAL1|PHE ammonia lyase 1|chr2:15557602-15560237 REVERSE LENGTH=725	0	96.41	GO:0006559 GO:0006598 GO:0006952 GO:0006979 GO:0009058 GO:0009555 GO:0009611 GO:0009698 GO:0009699 GO:0009805 GO:0009819 GO:0009963 GO:0010224 GO:0042398 GO:0046244 GO:0046274 GO:0080167	L-phenylalanine catabolic process; biosynthetic process; cellular modified amino acid biosynthetic process; coumarin biosynthetic process; defense response; drought recovery; lignin catabolic process; phenylpropanoid biosynthetic process; phenylpropanoid metabolic process; pollen development; polyamine catabolic process; positive regulation of flavonoid biosynthetic process; response to UV-B; res…	GO:0003824 GO:0016841 GO:0045548	ammonia-lyase activity; catalytic activity; phenylalanine ammonia-lyase activity	GO:0005737	cytoplasm	PF00221	Aromatic amino acid lyase	PTHR10362	HISTIDINE AMMONIA-LYASE	KOG0222	Phenylalanine_and_histidine_ammonia-lyase
Glyma.13G183200	g1,g8	2	2	0					Leaf_ML_1H, Leaf_ML_60M, Leaf_JO_TA, Leaf_LA_10DC	4	606	UniRef100_UPI0003DE9E71 PREDICTED: polyphenol oxidase A1, chloroplastic-like n=1 Tax=Glycine max RepID=UPI0003DE9E71	0	89.7	UniRef100_A2Q4Q3 Polyphenol oxidase n=1 Tax=Medicago truncatula RepID=A2Q4Q3_MEDTR	0	96.54	NA	NA	NA	NA	NA	NA	NA	NA	NA	PF00264 PF12143 PF12142	Common central domain of tyrosinase; Protein of unknown function (DUF B2219); Polyphenol oxidase middle domain	PTHR11474	TYROSINASE	NA	NA
Glyma.13G186600	g1,g8	2	2	0				yes	Leaf_ML_120M, Leaf_JO_TD, Root_JO_TD, Root_JO_TA	4	489	UniRef100_I1M0I1 Uncharacterized protein n=1 Tax=Glycine max RepID=I1M0I1_SOYBN	0	100	UniRef100_Q94BZ1 Protein ZINC INDUCED FACILITATOR-LIKE 1 n=2 Tax=Arabidopsis thaliana RepID=ZIFL1_ARATH	0	100	AT5G13750.1|Symbols:ZIFL1|zinc induced facilitator-like 1|chr5:4438318-4441289 FORWARD LENGTH=478	0	100	GO:0009414 GO:0009630 GO:0010540 GO:0048364 GO:0080167 GO:0090333	basipetal auxin transport; gravitropism; regulation of stomatal closure; response to karrikin; response to water deprivation; root development	GO:0022821	potassium ion antiporter activity	GO:0005886 GO:0009705	plant-type vacuole membrane; plasma membrane	PF07690	Major Facilitator Superfamily	PTHR24003	MAJOR FACILITATOR SUPERFAMILY DOMAIN-CONTAINING PROTEIN-RELATED	KOG2615	Permease_of_the_major_facilitator_superfamily
Glyma.13G202200	g1,g8	2	2	0					Leaf_JO_TA, Leaf_JO_TD, Root_JO_TD, Leaf_LA_10DC	4	575	UniRef100_I1M0X0 Uncharacterized protein n=1 Tax=Glycine max RepID=I1M0X0_SOYBN	0	100	UniRef100_Q94IR2 Carotenoid 9,10(9',10')-cleavage dioxygenase 1 n=1 Tax=Phaseolus vulgaris RepID=CCD1_PHAVU	0	98.34	AT3G63520.1|Symbols:CCD1, ATCCD1, ATNCED1, NCED1|carotenoid cleavage dioxygenase 1|chr3:23452940-23455896 FORWARD LENGTH=538	0	98.51	GO:0006098 GO:0006636 GO:0006655 GO:0009414 GO:0010304 GO:0015995 GO:0016117 GO:0016118 GO:0016121 GO:0016124 GO:0019288 GO:0044242	PSII associated light-harvesting complex II catabolic process; carotene catabolic process; carotenoid biosynthetic process; carotenoid catabolic process; cellular lipid catabolic process; chlorophyll biosynthetic process; isopentenyl diphosphate biosynthetic process, mevalonate-independent pathway; pentose-phosphate shunt; phosphatidylglycerol biosynthetic process; response to water deprivation; …	GO:0045549	9-cis-epoxycarotenoid dioxygenase activity	GO:0005737 GO:0005773 GO:0005774 GO:0005794 GO:0005886 GO:0009506	Golgi apparatus; cytoplasm; plasma membrane; plasmodesma; vacuolar membrane; vacuole	PF03055	Retinal pigment epithelial membrane protein	PTHR10543	BETA-CAROTENE DIOXYGENASE	KOG1285	Beta,_beta-carotene_15,15'-dioxygenase_and_related_enzymes
Glyma.13G210800	g1,g8	2	2	0					Root_JO_TD, Root_JO_TA, Root_LA_2DC, Root_LA_10DC	4	433	UniRef100_I1M170 Glutamine synthetase n=1 Tax=Glycine max RepID=I1M170_SOYBN	0	100	UniRef100_I1M170 Glutamine synthetase n=1 Tax=Glycine max RepID=I1M170_SOYBN	0	100	AT5G35630.3|Symbols:GS2, GLN2, ATGSL1|glutamine synthetase 2|chr5:13831220-13833239 FORWARD LENGTH=430	0	100.47	GO:0006096 GO:0006098 GO:0006542 GO:0006807 GO:0006833 GO:0006972 GO:0007030 GO:0007568 GO:0009266 GO:0009409 GO:0009637 GO:0009644 GO:0009651 GO:0009744 GO:0009749 GO:0009750 GO:0010114 GO:0010155 GO:0010218 GO:0019344 GO:0019676 GO:0046686	Golgi organization; aging; ammonia assimilation cycle; cysteine biosynthetic process; glutamine biosynthetic process; glycolysis; hyperosmotic response; nitrogen compound metabolic process; pentose-phosphate shunt; regulation of proton transport; response to blue light; response to cadmium ion; response to cold; response to far red light; response to fructose stimulus; response to glucose stimulu…	GO:0003824 GO:0004356	catalytic activity; glutamate-ammonia ligase activity	GO:0005739 GO:0009507 GO:0009535 GO:0009570 GO:0009579 GO:0009941 GO:0016020 GO:0022626 GO:0048046	apoplast; chloroplast; chloroplast envelope; chloroplast stroma; chloroplast thylakoid membrane; cytosolic ribosome; membrane; mitochondrion; thylakoid	PF03951 PF00120	Glutamine synthetase, beta-Grasp domain; Glutamine synthetase, catalytic domain	PTHR20852	GLUTAMINE SYNTHETASE	KOG0683	Glutamine_synthetase
Glyma.13G215600	g1,g8	2	2	0					Root_JO_TD, Root_JO_TA, Root_LA_2DC, Root_LA_10DC	4	275	UniRef100_I1M1C7 Uncharacterized protein n=1 Tax=Glycine max RepID=I1M1C7_SOYBN	0	102.62	UniRef100_G7ISH8 RING finger and CHY zinc finger domain-containing protein n=1 Tax=Medicago truncatula RepID=G7ISH8_MEDTR	2e-170	102.62	AT5G18650.1|Symbols:|CHY-type/CTCHY-type/RING-type Zinc finger protein|chr5:6218260-6220374 FORWARD LENGTH=267	2e-157	102.62	GO:0016567 GO:1900425 GO:1901485	negative regulation of defense response to bacterium; positive regulation of transcription factor catabolic process; protein ubiquitination	GO:0004842 GO:0008134 GO:0008270	transcription factor binding; ubiquitin-protein ligase activity; zinc ion binding	GO:0005634 GO:0005737	cytoplasm; nucleus	PF00097 PF05495	Zinc finger, C3HC4 type (RING finger); CHY zinc finger	PTHR21319	RING FINGER AND CHY ZINC FINGER DOMAIN-CONTAINING PROTEIN 1	KOG1940	Zn-finger_protein
Glyma.13G227700	g1,g2	2	2	0					Leaf_ML_120M, Leaf_JO_TA, Root_JO_TD, Root_JO_TA	4	412	UniRef100_K7M197 Uncharacterized protein n=1 Tax=Glycine max RepID=K7M197_SOYBN	0	100	UniRef100_G7LJG3 Receptor-like protein kinase n=1 Tax=Medicago truncatula RepID=G7LJG3_MEDTR	0	88.52	AT4G18760.1|Symbols:AtRLP51, RLP51|receptor like protein 51|chr4:10308163-10309458 REVERSE LENGTH=431	4e-134	87.01	GO:0007165	signal transduction	NA	NA	GO:0005886	plasma membrane	PF00560	Leucine Rich Repeat	PTHR24420	LEUCINE-RICH REPEAT RECEPTOR-LIKE PROTEIN KINASE	NA	NA
Glyma.13G232500	g1,g8	2	2	0					Root_JO_TD, Root_JO_TA, Root_LA_2DC, Root_LA_10DC	4	422	UniRef100_P93162 Magnesium-chelatase subunit ChlI, chloroplastic n=1 Tax=Glycine max RepID=CHLI_SOYBN	0	100	UniRef100_P93162 Magnesium-chelatase subunit ChlI, chloroplastic n=1 Tax=Glycine max RepID=CHLI_SOYBN	0	100	AT4G18480.1|Symbols:CHLI1, CH42, CH-42, CHL11, CHLI-1|P-loop containing nucleoside triphosphate hydrolases superfamily protein|chr4:10201897-10203361 REVERSE LENGTH=424	0	99.29	GO:0006364 GO:0006636 GO:0006655 GO:0006779 GO:0010103 GO:0015979 GO:0015995 GO:0016117 GO:0019288 GO:0019761	carotenoid biosynthetic process; chlorophyll biosynthetic process; glucosinolate biosynthetic process; isopentenyl diphosphate biosynthetic process, mevalonate-independent pathway; phosphatidylglycerol biosynthetic process; photosynthesis; porphyrin-containing compound biosynthetic process; rRNA processing; stomatal complex morphogenesis; unsaturated fatty acid biosynthetic process	GO:0000166 GO:0005524 GO:0016851 GO:0016887 GO:0017111	ATP binding; ATPase activity; magnesium chelatase activity; nucleoside-triphosphatase activity; nucleotide binding	GO:0005618 GO:0009507 GO:0009570 GO:0010007	cell wall; chloroplast; chloroplast stroma; magnesium chelatase complex	PF01078	Magnesium chelatase, subunit ChlI	NA	NA	NA	NA
Glyma.13G302900	g1,g8	2	2	0					Root_JO_TD, Root_JO_TA, Root_ML_30M, Leaf_LA_10DC	4	228	UniRef100_I1M3Y7 Cytochrome b6-f complex iron-sulfur subunit n=1 Tax=Glycine max RepID=I1M3Y7_SOYBN	4e-166	100	UniRef100_I1M3Y7 Cytochrome b6-f complex iron-sulfur subunit n=1 Tax=Glycine max RepID=I1M3Y7_SOYBN	4e-166	100	AT4G03280.1|Symbols:PETC, PGR1|photosynthetic electron transfer C|chr4:1440314-1441717 FORWARD LENGTH=229	1e-107	99.13	GO:0000165 GO:0006098 GO:0006364 GO:0006612 GO:0009409 GO:0009595 GO:0009657 GO:0009697 GO:0009767 GO:0009814 GO:0009862 GO:0009867 GO:0010196 GO:0010200 GO:0010207 GO:0010310 GO:0010363 GO:0019684 GO:0031348 GO:0042742 GO:0043900 GO:0050832 GO:0055114 GO:0080167	MAPK cascade; defense response, incompatible interaction; defense response to bacterium; defense response to fungus; detection of biotic stimulus; jasmonic acid mediated signaling pathway; negative regulation of defense response; nonphotochemical quenching; oxidation-reduction process; pentose-phosphate shunt; photosynthesis, light reaction; photosynthetic electron transport chain; photosystem II…	GO:0005515 GO:0008121 GO:0009496 GO:0016491 GO:0016679 GO:0046028 GO:0051537	2 iron, 2 sulfur cluster binding; electron transporter, transferring electrons from cytochrome b6/f complex of photosystem II activity; oxidoreductase activity; oxidoreductase activity, acting on diphenols and related substances as donors; plastoquinol--plastocyanin reductase activity; protein binding; ubiquinol-cytochrome-c reductase activity	GO:0005886 GO:0009507 GO:0009512 GO:0009534 GO:0009535 GO:0009579 GO:0009941 GO:0016020	chloroplast; chloroplast envelope; chloroplast thylakoid; chloroplast thylakoid membrane; cytochrome b6f complex; membrane; plasma membrane; thylakoid	PF08802 PF00355	Cytochrome B6-F complex Fe-S subunit ; Rieske [2Fe-2S] domain	PTHR10134	CYTOCHROME B-C1 COMPLEX SUBUNIT RIESKE, MITOCHONDRIAL	KOG1671	Ubiquinol_cytochrome_c_reductase,_subunit_RIP1
Glyma.13G330200	g1,g8	2	2	0					Leaf_JO_TA, Root_JO_TD, Root_JO_TA, Leaf_LA_10DC	4	476	UniRef100_I1M4Q1 Uncharacterized protein n=1 Tax=Glycine max RepID=I1M4Q1_SOYBN	0	100	UniRef100_G7IU78 Protein kinase n=2 Tax=Medicago truncatula RepID=G7IU78_MEDTR	0	91.02	AT1G07870.1|Symbols:|Protein kinase superfamily protein|chr1:2429933-2431843 REVERSE LENGTH=423	0	93.38	GO:0006468 GO:0006499	N-terminal protein myristoylation; protein phosphorylation	GO:0004672 GO:0004674 GO:0004713 GO:0005524 GO:0016301 GO:0016772	ATP binding; kinase activity; protein kinase activity; protein serine/threonine kinase activity; protein tyrosine kinase activity; transferase activity, transferring phosphorus-containing groups	GO:0005634 GO:0005886	nucleus; plasma membrane	PF07714	Protein tyrosine kinase	PTHR24420	LEUCINE-RICH REPEAT RECEPTOR-LIKE PROTEIN KINASE	KOG1187	Serine/threonine_protein_kinase
Glyma.13G339800	g1,g8	2	2	0					Leaf_ML_120M, Leaf_JO_TA, Leaf_JO_TD, Leaf_LA_10DC	4	556	UniRef100_I1M503 MATE efflux family protein n=1 Tax=Glycine max RepID=I1M503_SOYBN	0	100	UniRef100_I1M503 MATE efflux family protein n=1 Tax=Glycine max RepID=I1M503_SOYBN	0	100	AT1G51340.2|Symbols:|MATE efflux family protein|chr1:19032021-19034681 FORWARD LENGTH=515	0	97.86	GO:0006855 GO:0019761 GO:0055085	drug transmembrane transport; glucosinolate biosynthetic process; transmembrane transport	GO:0015238 GO:0015297	antiporter activity; drug transmembrane transporter activity	GO:0005886 GO:0016020	membrane; plasma membrane	PF01554	MatE	PTHR11206	MULTIDRUG RESISTANCE PROTEIN	KOG1347	Uncharacterized_membrane_protein,_predicted_efflux_pump
Glyma.13G365000	g1,g8	2	2	0					Leaf_JO_TD, Root_JO_TA, Root_ML_30M, Leaf_LA_10DC	4	113	UniRef100_I1M5T4 Uncharacterized protein n=1 Tax=Glycine max RepID=I1M5T4_SOYBN	1e-76	100	NA	NA	NA	AT3G15760.1|Symbols:|unknown protein; FUNCTIONS IN: molecular_function unknown; INVOLVED IN: biological_process unknown; LOCATED IN: endomembrane system; EXPRESSED IN: 22 plant structures; EXPRESSED DURING: 10 growth stages; BEST Arabidopsis thaliana protein match is: unknown protein (TAIR:AT1G52565.1); Has 42 Blast hits to 42 proteins in 10 species: Archae - 0; Bacteria - 0; Metazoa - 0; Fungi -…	7e-17	82.96	GO:0008150 GO:0009646	biological process; response to absence of light	GO:0003674	molecular function	GO:0005576	extracellular region	NA	NA	NA	NA	NA	NA
Glyma.14G009900	g1,g8	2	2	0					Leaf_ML_120M, Leaf_JO_TA, Leaf_JO_TD, Leaf_LA_10DC	4	200	UniRef100_I1M6C0 Uncharacterized protein n=1 Tax=Glycine max RepID=I1M6C0_SOYBN	3e-148	100	UniRef100_Q8L9X2 Chaperonin-like RbcX protein n=1 Tax=Arabidopsis thaliana RepID=Q8L9X2_ARATH	1e-74	93.6	AT5G19855.1|Symbols:|Chaperonin-like RbcX protein|chr5:6712166-6713445 REVERSE LENGTH=203	2e-77	93.6	GO:0061077	chaperone-mediated protein folding	GO:0044183	protein binding involved in protein folding	GO:0009570	chloroplast stroma	PF02341	RbcX protein	NA	NA	NA	NA
Glyma.14G011700	g1,g8	2	2	0					Leaf_ML_6H, Leaf_ML_120M, Leaf_JO_TA, Leaf_JO_TD	4	106	UniRef100_I1M6E2 Uncharacterized protein n=1 Tax=Glycine max RepID=I1M6E2_SOYBN	8e-70	100	UniRef100_B9GG09 Serine-rich family protein n=1 Tax=Populus trichocarpa RepID=B9GG09_POPTR	5e-11	66.96	AT3G13227.1|Symbols:|serine-rich protein-related|chr3:4258028-4258363 FORWARD LENGTH=111	5e-12	90.09	GO:0008150	biological process	GO:0003674	molecular function	GO:0005575	cellular component	NA	NA	NA	NA	NA	NA
Glyma.14G075200	g1,g8	2	2	0					Leaf_JO_TA, Root_JO_TD, Root_ML_30M, Leaf_LA_10DC	4	319	UniRef100_I1M8D2 Uncharacterized protein n=1 Tax=Glycine max RepID=I1M8D2_SOYBN	0	100	UniRef100_Q8VYC6 Erythronate-4-phosphate dehydrogenase family protein n=2 Tax=Arabidopsis thaliana RepID=Q8VYC6_ARATH	5e-117	104.29	AT1G75180.3|Symbols:|Erythronate-4-phosphate dehydrogenase family protein|chr1:28216150-28217911 REVERSE LENGTH=315	8e-124	100.32	GO:0008150	biological process	GO:0003674	molecular function	GO:0005634 GO:0005739	mitochondrion; nucleus	NA	NA	NA	NA	NA	NA
Glyma.14G080400	g1,g8	2	2	0					Leaf_ML_120M, Leaf_JO_TA, Leaf_JO_TD, Leaf_LA_10DC	4	544	UniRef100_I1M8J1 Uncharacterized protein n=1 Tax=Glycine max RepID=I1M8J1_SOYBN	0	100	NA	NA	NA	AT5G42690.2|Symbols:|Protein of unknown function, DUF547|chr5:17116630-17119492 REVERSE LENGTH=540	2e-161	98.89	NA	NA	NA	NA	GO:0005739	mitochondrion	PF04784	Protein of unknown function, DUF547	PTHR23054	UNCHARACTERIZED	NA	NA
Glyma.14G082400	g1,g8	2	2	0					Leaf_JO_TA, Root_JO_TD, Root_JO_TA, Leaf_LA_10DC	4	110	UniRef100_K7M5L0 Uncharacterized protein n=1 Tax=Glycine max RepID=K7M5L0_SOYBN	6e-73	100	UniRef100_G7I3M0 Calfumirin-1 n=1 Tax=Medicago truncatula RepID=G7I3M0_MEDTR	6e-12	95	NA	NA	NA	NA	NA	NA	NA	NA	NA	NA	NA	NA	NA	NA	NA
Glyma.14G094700	g1,g8	2	2	0					Leaf_JO_TA, Root_JO_TD, Root_JO_TA, Root_ML_30M	4	1060	UniRef100_I1M923 Uncharacterized protein n=1 Tax=Glycine max RepID=I1M923_SOYBN	0	100	UniRef100_G7I9Z0 Glycine dehydrogenase P protein n=1 Tax=Medicago truncatula RepID=G7I9Z0_MEDTR	0	100.28	AT2G26080.1|Symbols:AtGLDP2, GLDP2|glycine decarboxylase P-protein 2|chr2:11109330-11113786 REVERSE LENGTH=1044	0	101.25	GO:0006544 GO:0019464 GO:0055114	glycine decarboxylation via glycine cleavage system; glycine metabolic process; oxidation-reduction process	GO:0003824 GO:0004375 GO:0005524 GO:0030170	ATP binding; catalytic activity; glycine dehydrogenase (decarboxylating) activity; pyridoxal phosphate binding	GO:0005739 GO:0005960 GO:0009507 GO:0009941 GO:0048046	apoplast; chloroplast; chloroplast envelope; glycine cleavage complex; mitochondrion	PF02347	Glycine cleavage system P-protein	PTHR11773	GLYCINE DEHYDROGENASE	KOG2040	Glycine_dehydrogenase_(decarboxylating)
Glyma.15G003200	g1,g8	2	2	0					Leaf_JO_TD, Root_JO_TD, Root_ML_6H, Leaf_LA_10DC	4	302	UniRef100_I1MCA5 Uncharacterized protein n=2 Tax=Glycine max RepID=I1MCA5_SOYBN	0	100	UniRef100_Q9FZ47 ACT domain-containing protein n=1 Tax=Arabidopsis thaliana RepID=Q9FZ47_ARATH	1e-127	78.62	AT1G16880.1|Symbols:|uridylyltransferase-related|chr1:5773796-5776125 FORWARD LENGTH=290	1e-130	78.62	GO:0006833 GO:0009409 GO:0009416 GO:0009651 GO:0009744 GO:0009750 GO:0019684 GO:0030003 GO:0042742 GO:0070838	cellular cation homeostasis; defense response to bacterium; divalent metal ion transport; photosynthesis, light reaction; response to cold; response to fructose stimulus; response to light stimulus; response to salt stress; response to sucrose stimulus; water transport	NA	NA	GO:0009507 GO:0009535 GO:0009570 GO:0009941 GO:0010319	chloroplast; chloroplast envelope; chloroplast stroma; chloroplast thylakoid membrane; stromule	NA	NA	NA	NA	NA	NA
Glyma.15G009900	g1,g8	2	2	0					Leaf_ML_120M, Leaf_JO_TA, Leaf_JO_TD, Leaf_LA_10DC	4	135	UniRef100_I1MCH6 Uncharacterized protein n=2 Tax=Glycine max RepID=I1MCH6_SOYBN	3e-95	100	NA	NA	NA	AT1G80180.1|Symbols:|unknown protein; FUNCTIONS IN: molecular_function unknown; INVOLVED IN: biological_process unknown; LOCATED IN: plasma membrane; EXPRESSED IN: 21 plant structures; EXPRESSED DURING: 10 growth stages; BEST Arabidopsis thaliana protein match is: unknown protein (TAIR:AT1G15400.3); Has 30201 Blast hits to 17322 proteins in 780 species: Archae - 12; Bacteria - 1396; Metazoa - 173…	9e-26	74.64	GO:0010375	stomatal complex patterning	GO:0003674	molecular function	GO:0005886	plasma membrane	NA	NA	NA	NA	NA	NA
Glyma.15G041600	g1,g8	2	2	0					Leaf_ML_1H, Leaf_JO_TA, Leaf_JO_TD, Leaf_LA_10DC	4	534	UniRef100_K7M9H6 Uncharacterized protein n=1 Tax=Glycine max RepID=K7M9H6_SOYBN	0	100	UniRef100_G7IHK9 Riboflavin biosynthesis protein ribBA n=1 Tax=Medicago truncatula RepID=G7IHK9_MEDTR	0	88.73	AT5G59750.1|Symbols:|DHBP synthase RibB-like alpha/beta domain;GTP cyclohydrolase II|chr5:24073397-24075411 FORWARD LENGTH=509	0	100.39	GO:0009231 GO:0016556	mRNA modification; riboflavin biosynthetic process	GO:0003935 GO:0008686	3,4-dihydroxy-2-butanone-4-phosphate synthase activity; GTP cyclohydrolase II activity	GO:0009507	chloroplast	PF00926 PF00925	3,4-dihydroxy-2-butanone 4-phosphate synthase; GTP cyclohydrolase II	PTHR21327	GTP CYCLOHYDROLASE II-RELATED	KOG1284	Bifunctional_GTP_cyclohydrolase_II/3,4-dihydroxy-2butanone-4-phosphate_synthase
Glyma.15G097300	g1,g8	2	2	0					Root_JO_TA, Root_ML_30M, Root_LA_2DC, Root_LA_10DC	4	280	UniRef100_I1MF60 Uncharacterized protein n=1 Tax=Glycine max RepID=I1MF60_SOYBN	0	94.38	UniRef100_G7ISH8 RING finger and CHY zinc finger domain-containing protein n=1 Tax=Medicago truncatula RepID=G7ISH8_MEDTR	4e-166	94.38	AT5G18650.1|Symbols:|CHY-type/CTCHY-type/RING-type Zinc finger protein|chr5:6218260-6220374 FORWARD LENGTH=267	3e-158	98.88	GO:0016567 GO:1900425 GO:1901485	negative regulation of defense response to bacterium; positive regulation of transcription factor catabolic process; protein ubiquitination	GO:0004842 GO:0008134 GO:0008270	transcription factor binding; ubiquitin-protein ligase activity; zinc ion binding	GO:0005634 GO:0005737	cytoplasm; nucleus	PF00097 PF05495	Zinc finger, C3HC4 type (RING finger); CHY zinc finger	PTHR21319	RING FINGER AND CHY ZINC FINGER DOMAIN-CONTAINING PROTEIN 1	KOG1940	Zn-finger_protein
Glyma.15G102000	g1,g8	2	2	0					Root_JO_TD, Root_JO_TA, Root_LA_2DC, Root_LA_10DC	4	433	UniRef100_I1MFC4 Glutamine synthetase n=1 Tax=Glycine max RepID=I1MFC4_SOYBN	0	100	UniRef100_I1MFC4 Glutamine synthetase n=1 Tax=Glycine max RepID=I1MFC4_SOYBN	0	100	AT5G35630.3|Symbols:GS2, GLN2, ATGSL1|glutamine synthetase 2|chr5:13831220-13833239 FORWARD LENGTH=430	0	100.47	GO:0006096 GO:0006098 GO:0006542 GO:0006807 GO:0006833 GO:0006972 GO:0007030 GO:0007568 GO:0009266 GO:0009409 GO:0009637 GO:0009644 GO:0009651 GO:0009744 GO:0009749 GO:0009750 GO:0010114 GO:0010155 GO:0010218 GO:0019344 GO:0019676 GO:0046686	Golgi organization; aging; ammonia assimilation cycle; cysteine biosynthetic process; glutamine biosynthetic process; glycolysis; hyperosmotic response; nitrogen compound metabolic process; pentose-phosphate shunt; regulation of proton transport; response to blue light; response to cadmium ion; response to cold; response to far red light; response to fructose stimulus; response to glucose stimulu…	GO:0003824 GO:0004356	catalytic activity; glutamate-ammonia ligase activity	GO:0005739 GO:0009507 GO:0009535 GO:0009570 GO:0009579 GO:0009941 GO:0016020 GO:0022626 GO:0048046	apoplast; chloroplast; chloroplast envelope; chloroplast stroma; chloroplast thylakoid membrane; cytosolic ribosome; membrane; mitochondrion; thylakoid	PF03951 PF00120	Glutamine synthetase, beta-Grasp domain; Glutamine synthetase, catalytic domain	PTHR20852	GLUTAMINE SYNTHETASE	KOG0683	Glutamine_synthetase
Glyma.15G141600	g1,g8	2	2	0					Leaf_ML_6H, Root_JO_TD, Root_JO_TA, Leaf_LA_10DC	4	96	UniRef100_C6SW62 Uncharacterized protein n=1 Tax=Glycine max RepID=C6SW62_SOYBN	1e-59	100	UniRef100_A0EVX2 Cold-induced PsAD2-like protein n=1 Tax=Ammopiptanthus mongolicus RepID=A0EVX2_9FABA	5e-11	96.94	NA	NA	NA	NA	NA	NA	NA	NA	NA	NA	NA	NA	NA	NA	NA
Glyma.15G161100	g1,g8	2	2	0					Leaf_ML_60M, Leaf_ML_120M, Leaf_JO_TA, Leaf_LA_10DC	4	180	UniRef100_C6T275 Putative uncharacterized protein n=1 Tax=Glycine max RepID=C6T275_SOYBN	7e-130	100	NA	NA	NA	AT1G21065.1|Symbols:|unknown protein; INVOLVED IN: biological_process unknown; LOCATED IN: chloroplast; EXPRESSED IN: 22 plant structures; EXPRESSED DURING: 13 growth stages; CONTAINS InterPro DOMAIN/s: Uncharacterised protein family UPF0047 (InterPro:IPR001602); Has 3800 Blast hits to 3784 proteins in 1137 species: Archae - 215; Bacteria - 2154; Metazoa - 42; Fungi - 99; Plants - 99; Viruses - 0…	5e-91	81.11	GO:0008150	biological process	NA	NA	GO:0009507	chloroplast	PF01894	Uncharacterised protein family UPF0047	NA	NA	KOG3267	Uncharacterized_conserved_protein
Glyma.15G244200	g1,g8	2	2	0					Leaf_ML_120M, Leaf_JO_TA, Leaf_JO_TD, Leaf_LA_10DC	4	521	UniRef100_I1MIY4 Uncharacterized protein n=1 Tax=Glycine max RepID=I1MIY4_SOYBN	0	100	UniRef100_H1A987 Cytochrome P450 monooxygenase n=1 Tax=Glycyrrhiza uralensis RepID=H1A987_GLYUR	0	99.62	AT3G14690.1|Symbols:CYP72A15|cytochrome P450, family 72, subfamily A, polypeptide 15|chr3:4937410-4939310 FORWARD LENGTH=512	0	101.17	GO:0055114	oxidation-reduction process	GO:0005506 GO:0009055 GO:0016705 GO:0019825 GO:0020037	electron carrier activity; heme binding; iron ion binding; oxidoreductase activity, acting on paired donors, with incorporation or reduction of molecular oxygen; oxygen binding	NA	NA	PF00067	Cytochrome P450	PTHR24282	FAMILY NOT NAMED	KOG0157	Cytochrome_P450_CYP4/CYP19/CYP26_subfamilies
Glyma.16G004800	g1,g8	2	2	0					Leaf_JO_TA, Leaf_JO_TD, Root_JO_TD, Root_ML_30M	4	5412	UniRef100_K7MEE0 Midasin n=1 Tax=Glycine max RepID=K7MEE0_SOYBN	0	100.09	UniRef100_K7MEE0 Midasin n=1 Tax=Glycine max RepID=K7MEE0_SOYBN	0	99.98	AT1G67120.1|Symbols:|ATPases;nucleotide binding;ATP binding;nucleoside-triphosphatases;transcription factor binding|chr1:25069727-25095526 REVERSE LENGTH=5393	0	100.3	GO:0006094 GO:0007010 GO:0009553 GO:0010498	cytoskeleton organization; embryo sac development; gluconeogenesis; proteasomal protein catabolic process	GO:0000166 GO:0005524 GO:0008134 GO:0016887 GO:0017111	ATP binding; ATPase activity; nucleoside-triphosphatase activity; nucleotide binding; transcription factor binding	GO:0005634 GO:0009506 GO:0009941	chloroplast envelope; nucleus; plasmodesma	PF07728	AAA domain (dynein-related subfamily)	PTHR22908	MIDASIN-RELATED	KOG1808	AAA_ATPase_containing_von_Willebrand_factor_type_A_(vWA)_domain
Glyma.16G016300	g1,g8	2	2	0					Leaf_ML_120M, Leaf_JO_TA, Root_ML_1H, Leaf_LA_10DC	4	475	UniRef100_K7MEN1 Uncharacterized protein n=1 Tax=Glycine max RepID=K7MEN1_SOYBN	0	100	UniRef100_D7KB67 Endonuclease/exonuclease/phosphatase family protein n=1 Tax=Arabidopsis lyrata subsp. lyrata RepID=D7KB67_ARALL	0	88	AT1G02270.1|Symbols:|Calcium-binding endonuclease/exonuclease/phosphatase family|chr1:443301-446197 REVERSE LENGTH=484	0	86.36	GO:0009409	response to cold	GO:0003824 GO:0005509	calcium ion binding; catalytic activity	GO:0005634	nucleus	PF03372 PF00036	Endonuclease/Exonuclease/phosphatase family; EF hand	PTHR12121	CARBON CATABOLITE REPRESSOR PROTEIN 4	KOG2338	Transcriptional_effector_CCR4-related_protein
Glyma.16G109900	g1,g8	2	2	0					Leaf_ML_120M, Root_JO_TD, Root_JO_TA, Leaf_LA_10DC	4	177	UniRef100_I1MMS0 Uncharacterized protein n=1 Tax=Glycine max RepID=I1MMS0_SOYBN	4e-106	100	UniRef100_D4P3K3 Glycine and proline rich protein 3 n=1 Tax=Glycine max RepID=D4P3K3_SOYBN	4e-50	80.79	AT4G23470.1|Symbols:|PLAC8 family protein|chr4:12249289-12251079 FORWARD LENGTH=255	2e-08	17.65	GO:0006970 GO:0009697 GO:0009863 GO:0010167 GO:0015706 GO:0031348 GO:0045087 GO:0046686 GO:0048767	innate immune response; negative regulation of defense response; nitrate transport; response to cadmium ion; response to nitrate; response to osmotic stress; root hair elongation; salicylic acid biosynthetic process; salicylic acid mediated signaling pathway	NA	NA	GO:0005634	nucleus	NA	NA	NA	NA	NA	NA
Glyma.16G216200	g1,g8	2	2	0					Root_JO_TD, Root_ML_30M, Root_LA_2DC, Root_LA_10DC	4	378	UniRef100_I1MQK0 Uncharacterized protein n=1 Tax=Glycine max RepID=I1MQK0_SOYBN	0	100	UniRef100_G7KLR3 Forever young oxidoreductase n=2 Tax=Medicago truncatula RepID=G7KLR3_MEDTR	0	96.83	AT4G27760.1|Symbols:FEY, FEY3|NAD(P)-binding Rossmann-fold superfamily protein|chr4:13844151-13846563 FORWARD LENGTH=376	0	99.47	GO:0007275 GO:0008152 GO:0010073	meristem maintenance; metabolic process; multicellular organismal development	GO:0000166 GO:0016491	nucleotide binding; oxidoreductase activity	GO:0005634 GO:0005783	endoplasmic reticulum; nucleus	PF00106	short chain dehydrogenase	PTHR24320	FAMILY NOT NAMED	KOG1208	Dehydrogenases_with_different_specificities_(related_to_short-chain_alcohol_dehydrogenases)
Glyma.17G012100	g1,g8	2	2	0					Leaf_ML_120M, Leaf_JO_TA, Root_JO_TD, Leaf_LA_10DC	4	279	UniRef100_I1MR44 Uncharacterized protein n=1 Tax=Glycine max RepID=I1MR44_SOYBN	0	100	UniRef100_O04589 F19K23.17 protein n=2 Tax=Arabidopsis thaliana RepID=O04589_ARATH	1e-106	89.89	AT1G62250.1|Symbols:|unknown protein; LOCATED IN: chloroplast; EXPRESSED IN: 23 plant structures; EXPRESSED DURING: 15 growth stages; Has 30 Blast hits to 30 proteins in 13 species: Archae - 0; Bacteria - 0; Metazoa - 0; Fungi - 0; Plants - 30; Viruses - 0; Other Eukaryotes - 0 (source: NCBI BLink).|chr1:22995615-22997003 REVERSE LENGTH=267	1e-109	89.89	GO:0015996	chlorophyll catabolic process	NA	NA	GO:0005739	mitochondrion	NA	NA	NA	NA	NA	NA
Glyma.17G058100	g1,g2	2	2	0					Leaf_ML_120M, Root_JO_TD, Root_JO_TA, Root_LA_10DC	4	70	UniRef100_C6T4Q3 Uncharacterized protein n=1 Tax=Glycine max RepID=C6T4Q3_SOYBN	3e-43	100	NA	NA	NA	AT5G57123.1|Symbols:|unknown protein; BEST Arabidopsis thaliana protein match is: unknown protein (TAIR:AT4G29905.1); Has 30201 Blast hits to 17322 proteins in 780 species: Archae - 12; Bacteria - 1396; Metazoa - 17338; Fungi - 3422; Plants - 5037; Viruses - 0; Other Eukaryotes - 2996 (source: NCBI BLink).|chr5:23127215-23127418 REVERSE LENGTH=67	7e-27	98.51	GO:0008150	biological process	GO:0003674	molecular function	GO:0005575	cellular component	NA	NA	NA	NA	NA	NA
Glyma.17G084600	g1,g8	2	2	0					Leaf_ML_120M, Root_JO_TD, Root_JO_TA, Leaf_LA_10DC	4	91	UniRef100_I1MTC5 Uncharacterized protein n=1 Tax=Glycine max RepID=I1MTC5_SOYBN	1e-60	100	UniRef100_G7J4R7 Phloem specific protein n=1 Tax=Medicago truncatula RepID=G7J4R7_MEDTR	6e-21	77.59	NA	NA	NA	NA	NA	NA	NA	NA	NA	NA	NA	NA	NA	NA	NA
Glyma.17G085500	g1,g8	2	2	0					Leaf_JO_TA, Root_ML_30M, Root_LA_2DC, Root_LA_10DC	4	1309	UniRef100_K7MKM4 Uncharacterized protein n=1 Tax=Glycine max RepID=K7MKM4_SOYBN	0	100	UniRef100_G7J4S8 Primary amine oxidase n=1 Tax=Medicago truncatula RepID=G7J4S8_MEDTR	0	90.77	AT2G42490.1|Symbols:|Copper amine oxidase family protein|chr2:17691600-17695526 REVERSE LENGTH=776	0	91.24	GO:0009308 GO:0055114	amine metabolic process; oxidation-reduction process	GO:0005507 GO:0008131 GO:0048038	copper ion binding; primary amine oxidase activity; quinone binding	GO:0005777 GO:0009507	chloroplast; peroxisome	PF01179 PF02727 PF02728	Copper amine oxidase, enzyme domain; Copper amine oxidase, N2 domain; Copper amine oxidase, N3 domain	PTHR10638	COPPER AMINE OXIDASE	KOG1186	Copper_amine_oxidase
Glyma.17G138900	g1,g8	2	2	0					Leaf_ML_120M, Root_JO_TD, Root_JO_TA, Leaf_LA_10DC	4	105	UniRef100_K7MLJ6 Uncharacterized protein n=1 Tax=Glycine max RepID=K7MLJ6_SOYBN	1e-68	100	NA	NA	NA	NA	NA	NA	NA	NA	NA	NA	NA	NA	NA	NA	NA	NA	NA	NA
Glyma.17G158500	g1,g8	2	2	0					Leaf_ML_120M, Leaf_JO_TA, Leaf_JO_TD, Leaf_LA_10DC	4	252	UniRef100_C6TMI8 Uncharacterized protein n=1 Tax=Glycine max RepID=C6TMI8_SOYBN	0	100	UniRef100_A5BWD1 Type II peroxiredoxin 1 n=1 Tax=Vitis vinifera RepID=A5BWD1_VITVI	2e-118	96.88	AT5G65840.1|Symbols:|Thioredoxin superfamily protein|chr5:26344097-26346057 REVERSE LENGTH=275	6e-109	75.27	GO:0055114	oxidation-reduction process	GO:0016209 GO:0016491	antioxidant activity; oxidoreductase activity	GO:0009507 GO:0009570	chloroplast; chloroplast stroma	PF00578	AhpC/TSA family	NA	NA	KOG4498	Uncharacterized_conserved_protein
Glyma.17G161900	g1,g8	2	2	0					Leaf_JO_TA, Leaf_JO_TD, Root_JO_TD, Leaf_LA_10DC	4	453	UniRef100_I1MVM8 Uncharacterized protein n=2 Tax=Glycine max RepID=I1MVM8_SOYBN	0	100	UniRef100_B9VXW6 Formamidase n=1 Tax=Lupinus albus RepID=B9VXW6_LUPAL	0	100	AT4G37560.1|Symbols:|Acetamidase/Formamidase family protein|chr4:17646489-17648457 FORWARD LENGTH=452	0	100	GO:0008152 GO:0009627 GO:0031347	metabolic process; regulation of defense response; systemic acquired resistance	GO:0004328 GO:0016811	formamidase activity; hydrolase activity, acting on carbon-nitrogen (but not peptide) bonds, in linear amides	GO:0005575	cellular component	PF03069	Acetamidase/Formamidase family	NA	NA	NA	NA
Glyma.17G223800	g1,g8	2	2	0					Leaf_ML_120M, Leaf_JO_TA, Leaf_JO_TD, Leaf_LA_10DC	4	357	UniRef100_K7MND6 Uncharacterized protein n=2 Tax=Glycine max RepID=K7MND6_SOYBN	0	100	UniRef100_G7I890 Protein phosphatase n=3 Tax=Medicago truncatula RepID=G7I890_MEDTR	0	85.61	AT4G31860.1|Symbols:|Protein phosphatase 2C family protein|chr4:15406685-15408589 REVERSE LENGTH=357	0	93.84	GO:0006470 GO:0006499 GO:0009610 GO:0016036 GO:0019375 GO:0042631	N-terminal protein myristoylation; cellular response to phosphate starvation; cellular response to water deprivation; galactolipid biosynthetic process; protein dephosphorylation; response to symbiotic fungus	GO:0003824 GO:0004722	catalytic activity; protein serine/threonine phosphatase activity	GO:0005634 GO:0005886 GO:0008287	nucleus; plasma membrane; protein serine/threonine phosphatase complex	PF00481	Protein phosphatase 2C	PTHR13832	PROTEIN PHOSPHATASE 2C	KOG0697	Protein_phosphatase_1B_(formerly_2C)
Glyma.17G228800	g1,g8	2	2	0					Leaf_JO_TA, Root_JO_TD, Root_ML_30M, Root_LA_10DC	4	1057	UniRef100_I1MXB1 Uncharacterized protein n=1 Tax=Glycine max RepID=I1MXB1_SOYBN	0	100	UniRef100_G7I9Z0 Glycine dehydrogenase P protein n=1 Tax=Medicago truncatula RepID=G7I9Z0_MEDTR	0	100	AT2G26080.1|Symbols:AtGLDP2, GLDP2|glycine decarboxylase P-protein 2|chr2:11109330-11113786 REVERSE LENGTH=1044	0	100.96	GO:0006544 GO:0019464 GO:0055114	glycine decarboxylation via glycine cleavage system; glycine metabolic process; oxidation-reduction process	GO:0003824 GO:0004375 GO:0005524 GO:0030170	ATP binding; catalytic activity; glycine dehydrogenase (decarboxylating) activity; pyridoxal phosphate binding	GO:0005739 GO:0005960 GO:0009507 GO:0009941 GO:0048046	apoplast; chloroplast; chloroplast envelope; glycine cleavage complex; mitochondrion	PF02347	Glycine cleavage system P-protein	PTHR11773	GLYCINE DEHYDROGENASE	KOG2040	Glycine_dehydrogenase_(decarboxylating)
Glyma.18G013800	g1,g8	2	2	0					Leaf_ML_6H, Leaf_JO_TA, Leaf_JO_TD, Leaf_LA_10DC	4	135	UniRef100_I1MYN0 Uncharacterized protein n=1 Tax=Glycine max RepID=I1MYN0_SOYBN	4e-94	100	UniRef100_G7J361 RING-H2 finger protein n=1 Tax=Medicago truncatula RepID=G7J361_MEDTR	5e-54	99.26	AT1G67856.1|Symbols:|RING/U-box superfamily protein|chr1:25442486-25442887 FORWARD LENGTH=133	8e-39	100	GO:0008150	biological process	GO:0008270	zinc ion binding	GO:0005634	nucleus	PF00097	Zinc finger, C3HC4 type (RING finger)	PTHR22764	RING FINGER DOMAIN-CONTAINING	NA	NA
Glyma.18G014000	g1,g8	2	2	0					Leaf_ML_120M, Root_JO_TD, Root_JO_TA, Leaf_LA_10DC	4	209	UniRef100_I1MYN1 Uncharacterized protein n=1 Tax=Glycine max RepID=I1MYN1_SOYBN	1e-147	100	NA	NA	NA	NA	NA	NA	NA	NA	NA	NA	NA	NA	NA	NA	NA	NA	NA	NA
Glyma.18G127400	g1,g8	2	2	0					Leaf_ML_120M, Leaf_JO_TA, Root_JO_TA, Leaf_LA_10DC	4	122	UniRef100_I1N197 Thioredoxin n=1 Tax=Glycine max RepID=I1N197_SOYBN	3e-85	100	UniRef100_I1N197 Thioredoxin n=1 Tax=Glycine max RepID=I1N197_SOYBN	3e-85	99.18	AT5G39950.1|Symbols:ATTRX2, ATH2, ATTRXH2, TRXH2, TRX2|thioredoxin 2|chr5:15990885-15991881 REVERSE LENGTH=133	8e-42	83.46	GO:0000103 GO:0000280 GO:0006499 GO:0006662 GO:0007000 GO:0045454	N-terminal protein myristoylation; cell redox homeostasis; glycerol ether metabolic process; nuclear division; nucleolus organization; sulfate assimilation	GO:0009055 GO:0015035 GO:0016671	electron carrier activity; oxidoreductase activity, acting on a sulfur group of donors, disulfide as acceptor; protein disulfide oxidoreductase activity	GO:0005737 GO:0005739 GO:0005829 GO:0005886	cytoplasm; cytosol; mitochondrion; plasma membrane	PF00085	Thioredoxin	PTHR10438	THIOREDOXIN	KOG0907	Thioredoxin
Glyma.18G222200	g2,g4	2	1	1					Leaf_ML_120M, Root_JO_TD, Root_JO_TA, Root_ML_30M	4	417	UniRef100_I1N3G2 Uncharacterized protein n=1 Tax=Glycine max RepID=I1N3G2_SOYBN	0	100	UniRef100_G7L0C1 Fasciclin-like arabinogalactan protein n=1 Tax=Medicago truncatula RepID=G7L0C1_MEDTR	0	95.68	AT2G45470.1|Symbols:FLA8, AGP8|FASCICLIN-like arabinogalactan protein 8|chr2:18742797-18744059 REVERSE LENGTH=420	6e-166	95.95	GO:0007389 GO:0008361 GO:0009664 GO:0009832 GO:0009926 GO:0010015 GO:0040007	auxin polar transport; growth; pattern specification process; plant-type cell wall biogenesis; plant-type cell wall organization; regulation of cell size; root morphogenesis	NA	NA	GO:0005886 GO:0009505 GO:0031225 GO:0046658 GO:0048046	anchored to membrane; anchored to plasma membrane; apoplast; plant-type cell wall; plasma membrane	PF02469	Fasciclin domain	PTHR10900	PERIOSTIN-RELATED	NA	NA
Glyma.18G237700	g1,g8	2	2	0	MYB/HD-like				Leaf_ML_120M, Leaf_JO_TA, Leaf_JO_TD, Leaf_LA_10DC	4	309	UniRef100_I1N3U7 Uncharacterized protein n=1 Tax=Glycine max RepID=I1N3U7_SOYBN	0	100.33	UniRef100_Q0PJI6 MYB transcription factor MYB133 n=1 Tax=Glycine max RepID=Q0PJI6_SOYBN	2e-134	98.71	AT5G52660.2|Symbols:|Homeodomain-like superfamily protein|chr5:21359423-21362037 REVERSE LENGTH=331	1e-94	81.57	GO:0006355 GO:0009651 GO:0009723 GO:0009737 GO:0009739 GO:0009751 GO:0009753 GO:0046686	regulation of transcription, DNA-dependent; response to abscisic acid stimulus; response to cadmium ion; response to ethylene stimulus; response to gibberellin stimulus; response to jasmonic acid stimulus; response to salicylic acid stimulus; response to salt stress	GO:0003677 GO:0003700	DNA binding; sequence-specific DNA binding transcription factor activity	GO:0005634	nucleus	PF00249	Myb-like DNA-binding domain	PTHR12802	SWI/SNF COMPLEX-RELATED	KOG0724	Zuotin_and_related_molecular_chaperones_(DnaJ_superfamily),_contains_DNA-binding_domains
Glyma.18G276800	g1,g8	2	2	0					Leaf_ML_120M, Leaf_JO_TD, Root_ML_30M, Leaf_LA_10DC	4	466	UniRef100_K7MV42 Uncharacterized protein n=1 Tax=Glycine max RepID=K7MV42_SOYBN	0	100	UniRef100_G7KS18 Amino acid transporter n=1 Tax=Medicago truncatula RepID=G7KS18_MEDTR	0	99.79	AT3G30390.2|Symbols:|Transmembrane amino acid transporter family protein|chr3:11977112-11978827 REVERSE LENGTH=460	0	100.65	GO:0006865	amino acid transport	GO:0015171	amino acid transmembrane transporter activity	GO:0005773 GO:0005774 GO:0005886 GO:0016020	membrane; plasma membrane; vacuolar membrane; vacuole	PF01490	Transmembrane amino acid transporter protein	PTHR22950	AMINO ACID TRANSPORTER	KOG1305	Amino_acid_transporter_protein
Glyma.18G289000	g1,g8	2	2	0					Leaf_ML_120M, Leaf_JO_TA, Leaf_JO_TD, Leaf_LA_10DC	4	420	UniRef100_I1N552 Uncharacterized protein n=1 Tax=Glycine max RepID=I1N552_SOYBN	0	100	UniRef100_B9HMF3 ACT domain-containing family protein n=1 Tax=Populus trichocarpa RepID=B9HMF3_POPTR	0	99.76	AT2G39570.1|Symbols:|ACT domain-containing protein|chr2:16507963-16509741 FORWARD LENGTH=411	0	101.95	GO:0008152 GO:0009744 GO:0009750	metabolic process; response to fructose stimulus; response to sucrose stimulus	GO:0016597	amino acid binding	GO:0005634	nucleus	NA	NA	NA	NA	NA	NA
Glyma.19G000900	g1,g8	2	2	0					Leaf_ML_120M, Root_JO_TD, Root_JO_TA, Leaf_LA_10DC	4	378	UniRef100_I1N5M7 Uncharacterized protein n=1 Tax=Glycine max RepID=I1N5M7_SOYBN	0	100	UniRef100_F6M9X4 Actin n=1 Tax=Platycodon grandiflorus RepID=F6M9X4_9ASTR	0	100	AT3G12110.1|Symbols:ACT11|actin-11|chr3:3858116-3859609 FORWARD LENGTH=377	0	100	GO:0006094 GO:0007010 GO:0010498 GO:0010583 GO:0030036	actin cytoskeleton organization; cytoskeleton organization; gluconeogenesis; proteasomal protein catabolic process; response to cyclopentenone	GO:0005200 GO:0005524	ATP binding; structural constituent of cytoskeleton	GO:0005737 GO:0005739 GO:0005856 GO:0005886 GO:0009506 GO:0009570 GO:0009941	chloroplast envelope; chloroplast stroma; cytoplasm; cytoskeleton; mitochondrion; plasma membrane; plasmodesma	PF00022	Actin	PTHR11937	ACTIN	KOG0676	Actin_and_related_proteins
Glyma.19G007700	g1,g8	2	2	0					Leaf_JO_TA, Root_ML_30M, Leaf_LA_10DC, Root_LA_10DC	4	342	UniRef100_I1N5Q1 Carbonic anhydrase n=4 Tax=Glycine max RepID=I1N5Q1_SOYBN	0	100	UniRef100_I1N5Q1 Carbonic anhydrase n=4 Tax=Glycine max RepID=I1N5Q1_SOYBN	0	100	AT3G01500.2|Symbols:CA1|carbonic anhydrase 1|chr3:194853-197873 REVERSE LENGTH=347	1e-155	98.27	GO:0000165 GO:0006098 GO:0006612 GO:0009409 GO:0009595 GO:0009697 GO:0009814 GO:0009817 GO:0009862 GO:0009867 GO:0010037 GO:0010119 GO:0010200 GO:0010310 GO:0010363 GO:0015976 GO:0019684 GO:0031348 GO:0042742 GO:0043900 GO:0050832	MAPK cascade; carbon utilization; defense response, incompatible interaction; defense response to bacterium; defense response to fungus; defense response to fungus, incompatible interaction; detection of biotic stimulus; jasmonic acid mediated signaling pathway; negative regulation of defense response; pentose-phosphate shunt; photosynthesis, light reaction; protein targeting to membrane; regulat…	GO:0004089 GO:0008270	carbonate dehydratase activity; zinc ion binding	GO:0009507 GO:0009535 GO:0009570 GO:0009579 GO:0009941 GO:0010319 GO:0016020 GO:0048046	apoplast; chloroplast; chloroplast envelope; chloroplast stroma; chloroplast thylakoid membrane; membrane; stromule; thylakoid	PF00484	Carbonic anhydrase	PTHR11002	CARBONIC ANHYDRASE	KOG1578	Predicted_carbonic_anhydrase_involved_in_protection_against_oxidative_damage
Glyma.19G032500	g1,g8	2	2	0					Leaf_ML_120M, Leaf_JO_TA, Leaf_LA_10DC, Root_LA_2DC	4	104	UniRef100_K7MWA5 Uncharacterized protein n=1 Tax=Glycine max RepID=K7MWA5_SOYBN	4e-68	100	NA	NA	NA	NA	NA	NA	NA	NA	NA	NA	NA	NA	NA	NA	NA	NA	NA	NA
Glyma.19G151300	g2,g8	2	2	0					Leaf_ML_120M, Root_ML_30M, Root_LA_2DC, Root_LA_10DC	4	215	UniRef100_I1N9C4 Uncharacterized protein n=1 Tax=Glycine max RepID=I1N9C4_SOYBN	4e-154	100	UniRef100_G7KWC7 Disease resistance response protein n=1 Tax=Medicago truncatula RepID=G7KWC7_MEDTR	5e-70	81.65	AT1G65870.1|Symbols:|Disease resistance-responsive (dirigent-like protein) family protein|chr1:24503624-24504193 FORWARD LENGTH=189	4e-47	94.71	GO:0006952 GO:0009807	defense response; lignan biosynthetic process	GO:0003674	molecular function	GO:0005576 GO:0005618	cell wall; extracellular region	PF03018	Dirigent-like protein	PTHR21495	NUCLEOPORIN-RELATED	NA	NA
Glyma.19G173600	g1,g8	2	2	0					Leaf_ML_120M, Leaf_JO_TA, Root_ML_30M, Leaf_LA_10DC	4	230	UniRef100_C6SZP0 Putative uncharacterized protein n=1 Tax=Glycine max RepID=C6SZP0_SOYBN	7e-160	99.13	UniRef100_T2DNP1 Soluble inorganic pyrophosphatase-like protein n=1 Tax=Phaseolus vulgaris RepID=T2DNP1_PHAVU	6e-158	100	AT3G53620.1|Symbols:AtPPa4, PPa4|pyrophosphorylase 4|chr3:19881491-19883308 FORWARD LENGTH=216	3e-135	100	GO:0006796 GO:0008152 GO:0046686	metabolic process; phosphate-containing compound metabolic process; response to cadmium ion	GO:0000287 GO:0004427	inorganic diphosphatase activity; magnesium ion binding	GO:0005737 GO:0005829 GO:0016020	cytoplasm; cytosol; membrane	PF00719	Inorganic pyrophosphatase	PTHR10286	INORGANIC PYROPHOSPHATASE	KOG1626	Inorganic_pyrophosphatase/Nucleosome_remodeling_factor,_subunit_NURF38
Glyma.19G260900	g1,g8	2	2	0	MYB/HD-like				Leaf_ML_120M, Leaf_JO_TA, Leaf_JO_TD, Leaf_LA_10DC	4	820	UniRef100_UPI0003DED040 PREDICTED: protein LHY isoform X2 n=1 Tax=Glycine max RepID=UPI0003DED040	0	100.12	UniRef100_C0SNP2 Late elongated hypocotyl and circadian clock associated-1-like protein 2 n=1 Tax=Glycine max RepID=C0SNP2_SOYBN	0	100.13	AT1G01060.3|Symbols:LHY, LHY1|Homeodomain-like superfamily protein|chr1:33992-37061 REVERSE LENGTH=645	7e-138	116.12	GO:0006355 GO:0007623 GO:0009409 GO:0009639 GO:0009651 GO:0009723 GO:0009733 GO:0009737 GO:0009739 GO:0009751 GO:0009753 GO:0042752 GO:0042754 GO:0043433 GO:0046686 GO:0048574	circadian rhythm; long-day photoperiodism, flowering; negative regulation of circadian rhythm; negative regulation of sequence-specific DNA binding transcription factor activity; regulation of circadian rhythm; regulation of transcription, DNA-dependent; response to abscisic acid stimulus; response to auxin stimulus; response to cadmium ion; response to cold; response to ethylene stimulus; respon…	GO:0003677 GO:0003700 GO:0044212	DNA binding; sequence-specific DNA binding transcription factor activity; transcription regulatory region DNA binding	GO:0005634	nucleus	PF00249	Myb-like DNA-binding domain	PTHR12802	SWI/SNF COMPLEX-RELATED	NA	NA
Glyma.20G231000	g1,g8	2	2	0					Leaf_JO_TA, Leaf_JO_TD, Root_JO_TD, Root_JO_TA	4	498	UniRef100_K7N570 Uncharacterized protein n=1 Tax=Glycine max RepID=K7N570_SOYBN	0	100	UniRef100_G7I7G7 Cysteine-rich receptor-like protein kinase n=1 Tax=Medicago truncatula RepID=G7I7G7_MEDTR	0	85.38	AT3G05140.1|Symbols:RBK2|ROP binding protein kinases 2|chr3:1435817-1437800 REVERSE LENGTH=460	0	95	GO:0006468	protein phosphorylation	GO:0004672 GO:0004674 GO:0005524 GO:0016301 GO:0016772 GO:0051020	ATP binding; GTPase binding; kinase activity; protein kinase activity; protein serine/threonine kinase activity; transferase activity, transferring phosphorus-containing groups	GO:0005634 GO:0005737	cytoplasm; nucleus	PF07714	Protein tyrosine kinase	PTHR24420	LEUCINE-RICH REPEAT RECEPTOR-LIKE PROTEIN KINASE	KOG1187	Serine/threonine_protein_kinase
Glyma.20G232100	g1,g4	2	1	1					Leaf_ML_6H, Leaf_ML_120M, Leaf_JO_TA, Root_JO_TD	4	442	UniRef100_C6ZRT6 Protein kinase n=1 Tax=Glycine max RepID=C6ZRT6_SOYBN	0	100	UniRef100_C6ZRT6 Protein kinase n=1 Tax=Glycine max RepID=C6ZRT6_SOYBN	0	100	AT1G54820.1|Symbols:|Protein kinase superfamily protein|chr1:20447370-20450761 FORWARD LENGTH=458	4e-152	76.64	GO:0006468	protein phosphorylation	GO:0004672 GO:0004713 GO:0005524 GO:0016301 GO:0016772	ATP binding; kinase activity; protein kinase activity; protein tyrosine kinase activity; transferase activity, transferring phosphorus-containing groups	GO:0005886	plasma membrane	PF00069	Protein kinase domain	PTHR24420	LEUCINE-RICH REPEAT RECEPTOR-LIKE PROTEIN KINASE	KOG1187	Serine/threonine_protein_kinase
Glyma.U021000	g1,g8	2	2	0					Leaf_ML_120M, Leaf_JO_TA, Leaf_JO_TD, Leaf_LA_10DC	4	286	UniRef100_C6TJJ5 Uncharacterized protein n=1 Tax=Glycine max RepID=C6TJJ5_SOYBN	0	100	UniRef100_Q9M1E7 Tetraspanin-3 n=1 Tax=Arabidopsis thaliana RepID=TET3_ARATH	1e-162	100	AT3G45600.1|Symbols:TET3|tetraspanin3|chr3:16733973-16735854 REVERSE LENGTH=285	1e-165	100	GO:0007568	aging	GO:0003674	molecular function	GO:0005886 GO:0009506 GO:0016021	integral to membrane; plasma membrane; plasmodesma	PF00335	Tetraspanin family	PTHR19282	TETRASPANIN	KOG3882	Tetraspanin_family_integral_membrane_protein
Glyma.01G006700	g1,g8	2	2	0					Leaf_JO_TD, Root_JO_TD, Leaf_LA_10DC	3	709	UniRef100_I1J4H3 Uncharacterized protein n=1 Tax=Glycine max RepID=I1J4H3_SOYBN	0	100	UniRef100_D7LZB3 Peptidase M28 family protein n=1 Tax=Arabidopsis lyrata subsp. lyrata RepID=D7LZB3_ARALL	0	99.71	AT5G19740.1|Symbols:|Peptidase M28 family protein|chr5:6673986-6676767 FORWARD LENGTH=681	0	99.85	GO:0006508	proteolysis	GO:0008233 GO:0016805	dipeptidase activity; peptidase activity	GO:0005773 GO:0005886	plasma membrane; vacuole	PF04253 PF04389 PF02225	Transferrin receptor-like dimerisation domain; Peptidase family M28; PA domain	PTHR10404	N-ACETYLATED-ALPHA-LINKED ACIDIC DIPEPTIDASE	KOG2195	Transferrin_receptor_and_related_proteins_containing_the_protease-associated_(PA)_domain
Glyma.01G010200	g1,g8	2	2	0					Root_JO_TD, Root_JO_TA, Root_ML_30M	3	408	UniRef100_I1J4L6 Phosphoribulokinase n=1 Tax=Glycine max RepID=I1J4L6_SOYBN	0	100	UniRef100_I1J4L6 Phosphoribulokinase n=1 Tax=Glycine max RepID=I1J4L6_SOYBN	0	100	AT1G32060.1|Symbols:PRK|phosphoribulokinase|chr1:11532668-11534406 FORWARD LENGTH=395	0	103.04	GO:0000165 GO:0005975 GO:0006098 GO:0006364 GO:0006612 GO:0008152 GO:0009058 GO:0009409 GO:0009595 GO:0009637 GO:0009657 GO:0009697 GO:0009773 GO:0009814 GO:0009862 GO:0009867 GO:0009902 GO:0010103 GO:0010114 GO:0010200 GO:0010207 GO:0010218 GO:0010310 GO:0010363 GO:0015979 GO:0018119 GO:0019344 GO:0019684 GO:0031348 GO:0035304 GO:0042742 GO:0043900 GO:0050832	MAPK cascade; biosynthetic process; carbohydrate metabolic process; chloroplast relocation; cysteine biosynthetic process; defense response, incompatible interaction; defense response to bacterium; defense response to fungus; detection of biotic stimulus; jasmonic acid mediated signaling pathway; metabolic process; negative regulation of defense response; pentose-phosphate shunt; peptidyl-cystein…	GO:0005515 GO:0005524 GO:0008974 GO:0016301	ATP binding; kinase activity; phosphoribulokinase activity; protein binding	GO:0009507 GO:0009535 GO:0009570 GO:0009579 GO:0009941 GO:0010319 GO:0016020 GO:0048046	apoplast; chloroplast; chloroplast envelope; chloroplast stroma; chloroplast thylakoid membrane; membrane; stromule; thylakoid	PF00485	Phosphoribulokinase / Uridine kinase family	PTHR10285	URIDINE KINASE	KOG4203	Armadillo/beta-Catenin/plakoglobin
Glyma.01G026700	g1,g8	2	2	0					Leaf_JO_TA, Root_JO_TD, Leaf_LA_10DC	3	482	UniRef100_I1J547 Uncharacterized protein n=1 Tax=Glycine max RepID=I1J547_SOYBN	0	100	UniRef100_A8IKE9 Alanine aminotransferase 3 n=1 Tax=Glycine max RepID=A8IKE9_SOYBN	0	100.21	AT1G70580.4|Symbols:AOAT2, GGT2|alanine-2-oxoglutarate aminotransferase 2|chr1:26613222-26615845 FORWARD LENGTH=481	0	100	GO:0009058 GO:0009853 GO:0010264 GO:0042218	1-aminocyclopropane-1-carboxylate biosynthetic process; biosynthetic process; myo-inositol hexakisphosphate biosynthetic process; photorespiration	GO:0003824 GO:0004021 GO:0008453 GO:0016740 GO:0016847 GO:0030170 GO:0047958	1-aminocyclopropane-1-carboxylate synthase activity; L-alanine:2-oxoglutarate aminotransferase activity; alanine-glyoxylate transaminase activity; catalytic activity; glycine:2-oxoglutarate aminotransferase activity; pyridoxal phosphate binding; transferase activity	GO:0005737 GO:0005777 GO:0009507 GO:0009570	chloroplast; chloroplast stroma; cytoplasm; peroxisome	PF00155	Aminotransferase class I and II	PTHR11751	SUBGROUP I AMINOTRANSFERASE RELATED	KOG0258	Alanine_aminotransferase
Glyma.01G033800	g1,g8	2	2	0					Leaf_JO_TA, Root_JO_TD, Leaf_LA_10DC	3	271	UniRef100_K7K1J7 Uncharacterized protein n=1 Tax=Glycine max RepID=K7K1J7_SOYBN	0	100	UniRef100_G7K2S7 Auxin-induced protein 5NG4 n=1 Tax=Medicago truncatula RepID=G7K2S7_MEDTR	4e-102	38.8	AT5G40240.1|Symbols:|nodulin MtN21 /EamA-like transporter family protein|chr5:16082325-16084466 REVERSE LENGTH=368	3e-46	60.05	NA	NA	GO:0003674	molecular function	GO:0016020	membrane	PF00892	EamA-like transporter family	NA	NA	NA	NA
Glyma.01G058200	g2,g8	2	2	0					Leaf_JO_TA, Leaf_JO_TD, Root_JO_TD	3	617	UniRef100_K7K223 Uncharacterized protein n=1 Tax=Glycine max RepID=K7K223_SOYBN	0	100	UniRef100_G7JWU3 Pentatricopeptide repeat-containing protein n=1 Tax=Medicago truncatula RepID=G7JWU3_MEDTR	0	100.16	AT1G26460.1|Symbols:|Tetratricopeptide repeat (TPR)-like superfamily protein|chr1:9151816-9154407 FORWARD LENGTH=630	0	97.78	GO:0008150 GO:0009220	biological process; pyrimidine ribonucleotide biosynthetic process	GO:0003674	molecular function	GO:0005739	mitochondrion	PF01535	PPR repeat	PTHR24015	FAMILY NOT NAMED	NA	NA
Glyma.01G074600	g1,g8	2	2	0					Root_JO_TD, Root_JO_TA, Root_ML_30M	3	465	UniRef100_I1J3X8 Uncharacterized protein n=1 Tax=Glycine max RepID=I1J3X8_SOYBN	0	100	UniRef100_G7KUY2 Glucosyltransferase-13 n=1 Tax=Medicago truncatula RepID=G7KUY2_MEDTR	0	98.07	AT4G01070.1|Symbols:GT72B1, UGT72B1|UDP-Glycosyltransferase superfamily protein|chr4:461858-463300 REVERSE LENGTH=480	2e-152	94.79	GO:0006612 GO:0006805 GO:0008152 GO:0009611 GO:0009636 GO:0009651 GO:0009805 GO:0009963 GO:0010363 GO:0042178	coumarin biosynthetic process; metabolic process; positive regulation of flavonoid biosynthetic process; protein targeting to membrane; regulation of plant-type hypersensitive response; response to salt stress; response to toxic substance; response to wounding; xenobiotic catabolic process; xenobiotic metabolic process	GO:0008194 GO:0016757 GO:0016758 GO:0035251	UDP-glucosyltransferase activity; UDP-glycosyltransferase activity; transferase activity, transferring glycosyl groups; transferase activity, transferring hexosyl groups	GO:0005634	nucleus	PF00201	UDP-glucoronosyl and UDP-glucosyl transferase	PTHR11926	GLUCOSYL/GLUCURONOSYL TRANSFERASES	KOG1192	UDP-glucuronosyl_and_UDP-glucosyl_transferase
Glyma.01G076900	g1,g8	2	2	0	bHLH				Root_JO_TD, Root_ML_1H, Root_LA_10DC	3	459	UniRef100_I1J6F8 Uncharacterized protein n=1 Tax=Glycine max RepID=I1J6F8_SOYBN	0	100	UniRef100_Q8GZ38 Transcription factor UNE10 n=1 Tax=Arabidopsis thaliana RepID=UNE10_ARATH	3e-104	111.28	AT4G00050.1|Symbols:UNE10|basic helix-loop-helix (bHLH) DNA-binding superfamily protein|chr4:17863-19848 FORWARD LENGTH=399	3e-107	111.28	GO:0006355 GO:0009567	double fertilization forming a zygote and endosperm; regulation of transcription, DNA-dependent	GO:0003677 GO:0003700	DNA binding; sequence-specific DNA binding transcription factor activity	GO:0005634 GO:0009506	nucleus; plasmodesma	PF00010	Helix-loop-helix DNA-binding domain	PTHR10014	BASIC HELIX-LOOP-HELIX/LEUCINE ZIPPER TRANSCRIPTION FACTOR	NA	NA
Glyma.01G115900	g1,g8	2	2	0					Root_JO_TD, Root_JO_TA, Root_ML_30M	3	291	UniRef100_I1J7A8 Uncharacterized protein n=1 Tax=Glycine max RepID=I1J7A8_SOYBN	0	100	UniRef100_Q9XQB2 Chlorophyll a/b binding protein CP29 n=1 Tax=Vigna radiata var. radiata RepID=Q9XQB2_VIGRR	0	96.9	AT3G08940.2|Symbols:LHCB4.2|light harvesting complex photosystem II|chr3:2717717-2718665 FORWARD LENGTH=287	8e-173	96.86	GO:0006364 GO:0009637 GO:0009644 GO:0009744 GO:0009765 GO:0010114 GO:0010155 GO:0010218 GO:0015979 GO:0019344 GO:0019684 GO:0035304	cysteine biosynthetic process; photosynthesis; photosynthesis, light harvesting; photosynthesis, light reaction; rRNA processing; regulation of protein dephosphorylation; regulation of proton transport; response to blue light; response to far red light; response to high light intensity; response to red light; response to sucrose stimulus	GO:0016168	chlorophyll binding	GO:0009507 GO:0009534 GO:0009535 GO:0009579 GO:0009941 GO:0016020	chloroplast; chloroplast envelope; chloroplast thylakoid; chloroplast thylakoid membrane; membrane; thylakoid	PF00504	Chlorophyll A-B binding protein	PTHR21649	CHLOROPHYLL A/B BINDING PROTEIN	NA	NA
Glyma.01G161500	g1,g8	2	2	0					Leaf_JO_TD, Root_ML_1H, Leaf_LA_10DC	3	187	UniRef100_C6SXE2 Uncharacterized protein n=1 Tax=Glycine max RepID=C6SXE2_SOYBN	2e-135	100	UniRef100_V7CKR8 Sulfurtransferase n=1 Tax=Phaseolus vulgaris RepID=V7CKR8_PHAVU	7e-99	98.39	AT4G35770.1|Symbols:SEN1, ATSEN1, DIN1|Rhodanese/Cell cycle control phosphatase superfamily protein|chr4:16945073-16945983 FORWARD LENGTH=182	5e-57	77.47	GO:0006979 GO:0007568 GO:0009416 GO:0009611 GO:0009744 GO:0009750 GO:0009753	aging; response to fructose stimulus; response to jasmonic acid stimulus; response to light stimulus; response to oxidative stress; response to sucrose stimulus; response to wounding	GO:0003674	molecular function	GO:0009507	chloroplast	PF00581	Rhodanese-like domain	PTHR13253	FAMILY NOT NAMED	KOG1530	Rhodanese-related_sulfurtransferase
Glyma.01G180800	g1,g8	2	2	0					Root_JO_TD, Root_JO_TA, Root_ML_30M	3	330	UniRef100_C6TKL8 Uncharacterized protein n=1 Tax=Glycine max RepID=C6TKL8_SOYBN	0	100	UniRef100_T2DNJ8 Oxygen-evolving enhancer protein 1 n=1 Tax=Phaseolus vulgaris RepID=T2DNJ8_PHAVU	0	100	AT3G50820.1|Symbols:PSBO2, PSBO-2, OEC33|photosystem II subunit O-2|chr3:18891008-18892311 REVERSE LENGTH=331	0	99.09	GO:0000165 GO:0006098 GO:0006355 GO:0006364 GO:0006612 GO:0009617 GO:0009657 GO:0009773 GO:0009862 GO:0009867 GO:0009902 GO:0009965 GO:0010027 GO:0010205 GO:0010207 GO:0010310 GO:0010363 GO:0015979 GO:0019684 GO:0019761 GO:0030003 GO:0030154 GO:0031348 GO:0035304 GO:0042549 GO:0042742 GO:0042793 GO:0045893 GO:0070838	MAPK cascade; cell differentiation; cellular cation homeostasis; chloroplast relocation; defense response to bacterium; divalent metal ion transport; glucosinolate biosynthetic process; jasmonic acid mediated signaling pathway; leaf morphogenesis; negative regulation of defense response; pentose-phosphate shunt; photoinhibition; photosynthesis; photosynthesis, light reaction; photosynthetic elect…	GO:0005509 GO:0005515 GO:0008266 GO:0010242	calcium ion binding; oxygen evolving activity; poly(U) RNA binding; protein binding	GO:0009507 GO:0009534 GO:0009535 GO:0009543 GO:0009570 GO:0009579 GO:0009654 GO:0010287 GO:0030095 GO:0031977	chloroplast; chloroplast photosystem II; chloroplast stroma; chloroplast thylakoid; chloroplast thylakoid lumen; chloroplast thylakoid membrane; oxygen evolving complex; plastoglobule; thylakoid; thylakoid lumen	PF01716	Manganese-stabilising protein / photosystem II polypeptide	NA	NA	NA	NA
Glyma.01G182600	g1,g8	2	2	0					Root_JO_TD, Root_JO_TA, Leaf_LA_10DC	3	170	UniRef100_I1J933 Uncharacterized protein n=1 Tax=Glycine max RepID=I1J933_SOYBN	3e-111	100	UniRef100_T2DMP0 Synechocystis YCF37-like protein n=1 Tax=Phaseolus vulgaris RepID=T2DMP0_PHAVU	2e-78	103.09	AT2G23670.1|Symbols:YCF37|homolog of Synechocystis YCF37|chr2:10063307-10063810 REVERSE LENGTH=167	1e-48	89.22	GO:0006098 GO:0008150 GO:0010027 GO:0019288	biological process; isopentenyl diphosphate biosynthetic process, mevalonate-independent pathway; pentose-phosphate shunt; thylakoid membrane organization	GO:0003674	molecular function	GO:0009507 GO:0009534 GO:0009535 GO:0009543 GO:0009579	chloroplast; chloroplast thylakoid; chloroplast thylakoid lumen; chloroplast thylakoid membrane; thylakoid	NA	NA	NA	NA	NA	NA
Glyma.01G185400	g1,g8	2	2	0					Leaf_JO_TA, Root_JO_TD, Root_JO_TA	3	199	UniRef100_I1J960 Uncharacterized protein n=1 Tax=Glycine max RepID=I1J960_SOYBN	2e-142	100	UniRef100_Q6T2Z2 Cyclin-dependent kinase inhibitor 1;2 n=1 Tax=Glycine max RepID=Q6T2Z2_SOYBN	3e-141	100	AT1G49620.1|Symbols:KRP7, ICN6, ICK5|Cyclin-dependent kinase inhibitor family protein|chr1:18365692-18366559 REVERSE LENGTH=195	2e-17	23.59	GO:0000278 GO:0007050 GO:0010440 GO:0042023 GO:0045736	DNA endoreduplication; cell cycle arrest; mitotic cell cycle; negative regulation of cyclin-dependent protein serine/threonine kinase activity; stomatal lineage progression	GO:0004861 GO:0005515 GO:0030332	cyclin-dependent protein serine/threonine kinase inhibitor activity; cyclin binding; protein binding	GO:0001673 GO:0005634	male germ cell nucleus; nucleus	PF02234	Cyclin-dependent kinase inhibitor	PTHR10265	CYCLIN-DEPENDENT KINASE INHIBITOR 1	NA	NA
Glyma.01G192500	g1,g8	2	2	0					Root_JO_TD, Root_JO_TA, Root_ML_30M	3	329	UniRef100_I1J9D2 Uncharacterized protein n=1 Tax=Glycine max RepID=I1J9D2_SOYBN	0	100	UniRef100_G7IU06 Peroxidase n=1 Tax=Medicago truncatula RepID=G7IU06_MEDTR	0	100	AT4G37530.1|Symbols:|Peroxidase superfamily protein|chr4:17634786-17636082 FORWARD LENGTH=329	2e-159	92.4	GO:0006979 GO:0009651 GO:0055114	oxidation-reduction process; response to oxidative stress; response to salt stress	GO:0004601 GO:0005515 GO:0020037	heme binding; peroxidase activity; protein binding	GO:0005576	extracellular region	PF00141	Peroxidase	NA	NA	NA	NA
Glyma.01G192600	g1,g8	2	2	0	AS2				Leaf_JO_TA, Leaf_JO_TD, Leaf_LA_10DC	3	244	UniRef100_I1J9D3 Uncharacterized protein n=1 Tax=Glycine max RepID=I1J9D3_SOYBN	5e-179	100	UniRef100_G7K3V2 LOB domain-containing protein n=1 Tax=Medicago truncatula RepID=G7K3V2_MEDTR	3e-126	105.19	AT3G49940.1|Symbols:LBD38|LOB domain-containing protein 38|chr3:18514465-18515302 FORWARD LENGTH=247	2e-80	97.98	GO:0008150 GO:0010167 GO:0015706	biological process; nitrate transport; response to nitrate	NA	NA	GO:0005634	nucleus	PF03195	Protein of unknown function DUF260	NA	NA	NA	NA
Glyma.02G010200	g1,g8	2	2	0					Leaf_ML_120M, Root_JO_TD, Root_ML_30M	3	256	UniRef100_I1JBD8 Uncharacterized protein n=1 Tax=Glycine max RepID=I1JBD8_SOYBN	0	100	UniRef100_T2DMV6 DNA methyltransferase 1-associated protein n=1 Tax=Phaseolus vulgaris RepID=T2DMV6_PHAVU	2e-136	100	AT4G01935.1|Symbols:|unknown protein; FUNCTIONS IN: molecular_function unknown; INVOLVED IN: biological_process unknown; LOCATED IN: chloroplast; Has 37 Blast hits to 37 proteins in 17 species: Archae - 0; Bacteria - 0; Metazoa - 0; Fungi - 0; Plants - 30; Viruses - 0; Other Eukaryotes - 7 (source: NCBI BLink).|chr4:841102-842228 FORWARD LENGTH=256	4e-107	96.48	GO:0008150	biological process	GO:0003674	molecular function	GO:0009507	chloroplast	PF07281	Insulin-induced protein (INSIG)	NA	NA	NA	NA
Glyma.02G038100	g1,g8	2	2	0					Leaf_JO_TD, Root_JO_TD, Root_JO_TA	3	482	UniRef100_I1JC65 Uncharacterized protein n=1 Tax=Glycine max RepID=I1JC65_SOYBN	0	100	UniRef100_A8IKE5 Alanine aminotransferase 2 n=1 Tax=Glycine max RepID=A8IKE5_SOYBN	0	100	AT1G70580.4|Symbols:AOAT2, GGT2|alanine-2-oxoglutarate aminotransferase 2|chr1:26613222-26615845 FORWARD LENGTH=481	0	100	GO:0009058 GO:0009853 GO:0010264 GO:0042218	1-aminocyclopropane-1-carboxylate biosynthetic process; biosynthetic process; myo-inositol hexakisphosphate biosynthetic process; photorespiration	GO:0003824 GO:0004021 GO:0008453 GO:0016740 GO:0016847 GO:0030170 GO:0047958	1-aminocyclopropane-1-carboxylate synthase activity; L-alanine:2-oxoglutarate aminotransferase activity; alanine-glyoxylate transaminase activity; catalytic activity; glycine:2-oxoglutarate aminotransferase activity; pyridoxal phosphate binding; transferase activity	GO:0005737 GO:0005777 GO:0009507 GO:0009570	chloroplast; chloroplast stroma; cytoplasm; peroxisome	PF00155	Aminotransferase class I and II	PTHR11751	SUBGROUP I AMINOTRANSFERASE RELATED	KOG0258	Alanine_aminotransferase
Glyma.02G039700	g1,g8	2	2	0					Leaf_ML_120M, Leaf_JO_TA, Root_ML_30M	3	152	NA	NA	NA	NA	NA	NA	NA	NA	NA	NA	NA	NA	NA	NA	NA	NA	NA	NA	NA	NA	NA
Glyma.02G055900	g1,g8	2	2	0	MYB/HD-like				Leaf_ML_120M, Leaf_JO_TA, Leaf_LA_10DC	3	74	UniRef100_I1JCP4 Uncharacterized protein n=1 Tax=Glycine max RepID=I1JCP4_SOYBN	5e-47	100	UniRef100_G7LDY7 MYB transcription factor MYB164 n=1 Tax=Medicago truncatula RepID=G7LDY7_MEDTR	2e-39	100	AT4G39250.1|Symbols:ATRL1, RSM2, RL1|RAD-like 1|chr4:18271457-18271857 REVERSE LENGTH=100	1e-26	65	GO:0006355	regulation of transcription, DNA-dependent	GO:0003677 GO:0003700	DNA binding; sequence-specific DNA binding transcription factor activity	GO:0005634	nucleus	NA	NA	PTHR25040	FAMILY NOT NAMED	NA	NA
Glyma.02G061100	g1,g8	2	2	0					Root_JO_TD, Root_JO_TA, Root_ML_30M	3	327	UniRef100_C6T7N2 Uncharacterized protein n=1 Tax=Glycine max RepID=C6T7N2_SOYBN	0	100	UniRef100_T2DNJ8 Oxygen-evolving enhancer protein 1 n=1 Tax=Phaseolus vulgaris RepID=T2DNJ8_PHAVU	0	99.09	AT3G50820.1|Symbols:PSBO2, PSBO-2, OEC33|photosystem II subunit O-2|chr3:18891008-18892311 REVERSE LENGTH=331	0	98.19	GO:0000165 GO:0006098 GO:0006355 GO:0006364 GO:0006612 GO:0009617 GO:0009657 GO:0009773 GO:0009862 GO:0009867 GO:0009902 GO:0009965 GO:0010027 GO:0010205 GO:0010207 GO:0010310 GO:0010363 GO:0015979 GO:0019684 GO:0019761 GO:0030003 GO:0030154 GO:0031348 GO:0035304 GO:0042549 GO:0042742 GO:0042793 GO:0045893 GO:0070838	MAPK cascade; cell differentiation; cellular cation homeostasis; chloroplast relocation; defense response to bacterium; divalent metal ion transport; glucosinolate biosynthetic process; jasmonic acid mediated signaling pathway; leaf morphogenesis; negative regulation of defense response; pentose-phosphate shunt; photoinhibition; photosynthesis; photosynthesis, light reaction; photosynthetic elect…	GO:0005509 GO:0005515 GO:0008266 GO:0010242	calcium ion binding; oxygen evolving activity; poly(U) RNA binding; protein binding	GO:0009507 GO:0009534 GO:0009535 GO:0009543 GO:0009570 GO:0009579 GO:0009654 GO:0010287 GO:0030095 GO:0031977	chloroplast; chloroplast photosystem II; chloroplast stroma; chloroplast thylakoid; chloroplast thylakoid lumen; chloroplast thylakoid membrane; oxygen evolving complex; plastoglobule; thylakoid; thylakoid lumen	PF01716	Manganese-stabilising protein / photosystem II polypeptide	NA	NA	NA	NA
Glyma.02G064700	g1,g8	2	2	0					Root_JO_TD, Root_JO_TA, Root_ML_30M	3	247	UniRef100_I1JCY0 Uncharacterized protein n=1 Tax=Glycine max RepID=I1JCY0_SOYBN	5e-179	100	UniRef100_U5TZH2 Photosystem I light-harvesting chlorophyll a/b-binding protein n=1 Tax=Phaseolus vulgaris RepID=U5TZH2_PHAVU	4e-158	100.82	AT3G54890.1|Symbols:LHCA1|photosystem I light harvesting complex gene 1|chr3:20339706-20340922 REVERSE LENGTH=241	2e-138	100	GO:0006364 GO:0009637 GO:0009644 GO:0009744 GO:0009765 GO:0009768 GO:0010114 GO:0010155 GO:0010218 GO:0015979	photosynthesis; photosynthesis, light harvesting; photosynthesis, light harvesting in photosystem I; rRNA processing; regulation of proton transport; response to blue light; response to far red light; response to high light intensity; response to red light; response to sucrose stimulus	GO:0016168	chlorophyll binding	GO:0009507 GO:0009534 GO:0009535 GO:0009579 GO:0009941 GO:0010287 GO:0016020 GO:0030076	chloroplast; chloroplast envelope; chloroplast thylakoid; chloroplast thylakoid membrane; light-harvesting complex; membrane; plastoglobule; thylakoid	PF00504	Chlorophyll A-B binding protein	PTHR21649	CHLOROPHYLL A/B BINDING PROTEIN	NA	NA
Glyma.02G099900	g1,g8	2	2	0					Leaf_JO_TA, Root_JO_TD, Root_JO_TA	3	343	UniRef100_I1JDW9 Uncharacterized protein n=1 Tax=Glycine max RepID=I1JDW9_SOYBN	0	100	UniRef100_G7J889 Glycosyltransferase CAZy family GT8 n=1 Tax=Medicago truncatula RepID=G7J889_MEDTR	0	99.71	AT1G13250.1|Symbols:GATL3|galacturonosyltransferase-like 3|chr1:4528965-4530002 REVERSE LENGTH=345	8e-179	90.72	GO:0016051	carbohydrate biosynthetic process	GO:0016757 GO:0016758 GO:0047262	polygalacturonate 4-alpha-galacturonosyltransferase activity; transferase activity, transferring glycosyl groups; transferase activity, transferring hexosyl groups	GO:0005794	Golgi apparatus	PF01501	Glycosyl transferase family 8	PTHR13778	GLYCOSYLTRANSFERASE 8 DOMAIN-CONTAINING PROTEIN	NA	NA
Glyma.02G101100	g1,g8	2	2	0					Leaf_JO_TA, Root_JO_TD, Root_ML_30M	3	978	UniRef100_I1JDY1 Uncharacterized protein n=1 Tax=Glycine max RepID=I1JDY1_SOYBN	0	100	UniRef100_G7JX26 Protein CHUP1 n=1 Tax=Medicago truncatula RepID=G7JX26_MEDTR	0	97.19	AT3G25690.2|Symbols:CHUP1|Hydroxyproline-rich glycoprotein family protein|chr3:9354061-9357757 FORWARD LENGTH=1004	0	95.92	GO:0006364 GO:0009902 GO:0010027 GO:0010207 GO:0019684 GO:0034660 GO:0035304 GO:0042793 GO:0045893	chloroplast relocation; ncRNA metabolic process; photosynthesis, light reaction; photosystem II assembly; positive regulation of transcription, DNA-dependent; rRNA processing; regulation of protein dephosphorylation; thylakoid membrane organization; transcription from plastid promoter	NA	NA	GO:0005634 GO:0009507 GO:0009707	chloroplast; chloroplast outer membrane; nucleus	NA	NA	PTHR23213	FORMIN-RELATED	NA	NA
Glyma.02G141700	g1,g8	2	2	0					Root_JO_TD, Root_JO_TA, Root_ML_30M	3	134	UniRef100_I1JF41 Uncharacterized protein n=1 Tax=Glycine max RepID=I1JF41_SOYBN	2e-87	100	UniRef100_Q41387 Photosystem II reaction center W protein, chloroplastic n=1 Tax=Spinacia oleracea RepID=PSBW_SPIOL	7e-47	97.08	AT2G30570.1|Symbols:PSBW|photosystem II reaction center W|chr2:13019326-13020053 REVERSE LENGTH=133	5e-47	100	GO:0006364 GO:0009657 GO:0010207 GO:0015979 GO:0042549	photosynthesis; photosystem II assembly; photosystem II stabilization; plastid organization; rRNA processing	GO:0003674	molecular function	GO:0009507 GO:0009523 GO:0009535	chloroplast; chloroplast thylakoid membrane; photosystem II	PF07123	Photosystem II reaction centre W protein (PsbW)	NA	NA	NA	NA
Glyma.02G231100	g1,g8	2	2	0					Leaf_JO_TD, Root_ML_1H, Leaf_LA_10DC	3	394	UniRef100_C6T9W2 Uncharacterized protein n=1 Tax=Glycine max RepID=C6T9W2_SOYBN	0	100	UniRef100_G7KEE1 Pectinesterase n=1 Tax=Medicago truncatula RepID=G7KEE1_MEDTR	0	98.25	AT1G07010.1|Symbols:|Calcineurin-like metallo-phosphoesterase superfamily protein|chr1:2152949-2154968 FORWARD LENGTH=389	0	100.77	GO:0010264	myo-inositol hexakisphosphate biosynthetic process	GO:0004722 GO:0016787	hydrolase activity; protein serine/threonine phosphatase activity	GO:0005777 GO:0009507	chloroplast; peroxisome	PF00149	Calcineurin-like phosphoesterase	PTHR11668	SERINE/THREONINE PROTEIN PHOSPHATASE	KOG0374	Serine/threonine_specific_protein_phosphatase_PP1,_catalytic_subunit
Glyma.02G237100	g1,g8	2	2	0	BTB/POZ				Leaf_JO_TA, Root_ML_30M, Leaf_LA_10DC	3	581	UniRef100_I1JHM9 Uncharacterized protein n=2 Tax=Glycine max RepID=I1JHM9_SOYBN	0	100	UniRef100_G7K0V9 Root phototropism protein n=1 Tax=Medicago truncatula RepID=G7K0V9_MEDTR	0	100.17	AT2G30520.1|Symbols:RPT2|Phototropic-responsive NPH3 family protein|chr2:13002920-13005573 REVERSE LENGTH=593	0	97.13	GO:0006816 GO:0007030 GO:0009416 GO:0009638 GO:0009651 GO:0009954 GO:0010227 GO:0019344 GO:0048439	Golgi organization; calcium ion transport; cysteine biosynthetic process; floral organ abscission; flower morphogenesis; phototropism; proximal/distal pattern formation; response to light stimulus; response to salt stress	GO:0004871	signal transducer activity	GO:0005634 GO:0005737 GO:0005886	cytoplasm; nucleus; plasma membrane	PF00651 PF03000	BTB/POZ domain; NPH3 family	PTHR24413	FAMILY NOT NAMED	NA	NA
Glyma.02G249600	g1,g8	2	2	0					Root_JO_TD, Root_JO_TA, Root_ML_30M	3	479	UniRef100_D4N5G0 Alpha-form rubisco activase n=1 Tax=Glycine max RepID=D4N5G0_SOYBN	0	100	UniRef100_D4N5G0 Alpha-form rubisco activase n=1 Tax=Glycine max RepID=D4N5G0_SOYBN	0	100	AT2G39730.1|Symbols:RCA|rubisco activase|chr2:16570951-16573345 REVERSE LENGTH=474	0	100.42	GO:0000165 GO:0006612 GO:0009409 GO:0009416 GO:0009595 GO:0009637 GO:0009644 GO:0009697 GO:0009744 GO:0009753 GO:0009814 GO:0009862 GO:0009867 GO:0010114 GO:0010150 GO:0010155 GO:0010200 GO:0010218 GO:0010310 GO:0010363 GO:0019684 GO:0031348 GO:0042742 GO:0043900 GO:0050832	MAPK cascade; defense response, incompatible interaction; defense response to bacterium; defense response to fungus; detection of biotic stimulus; jasmonic acid mediated signaling pathway; leaf senescence; negative regulation of defense response; photosynthesis, light reaction; protein targeting to membrane; regulation of hydrogen peroxide metabolic process; regulation of multi-organism process; …	GO:0005524 GO:0030234 GO:0043531 GO:0046863	ADP binding; ATP binding; enzyme regulator activity; ribulose-1,5-bisphosphate carboxylase/oxygenase activator activity	GO:0005618 GO:0005634 GO:0009507 GO:0009535 GO:0009570 GO:0009579 GO:0009941 GO:0010287 GO:0010319 GO:0016020 GO:0048046	apoplast; cell wall; chloroplast; chloroplast envelope; chloroplast stroma; chloroplast thylakoid membrane; membrane; nucleus; plastoglobule; stromule; thylakoid	PF00004	ATPase family associated with various cellular activities (AAA)	PTHR11603	AAA FAMILY ATPASE	KOG0651	26S_proteasome_regulatory_complex,_ATPase_RPT4
Glyma.02G252500	g1,g8	2	2	0					Root_JO_TD, Root_JO_TA, Leaf_LA_10DC	3	148	UniRef100_K7KAP3 Uncharacterized protein n=1 Tax=Glycine max RepID=K7KAP3_SOYBN	4e-101	100	NA	NA	NA	AT2G39855.2|Symbols:|unknown protein; FUNCTIONS IN: molecular_function unknown; INVOLVED IN: biological_process unknown; LOCATED IN: chloroplast; BEST Arabidopsis thaliana protein match is: unknown protein (TAIR:AT3G55646.1); Has 35333 Blast hits to 34131 proteins in 2444 species: Archae - 798; Bacteria - 22429; Metazoa - 974; Fungi - 991; Plants - 531; Viruses - 0; Other Eukaryotes - 9610 (sourc…	3e-24	91.55	GO:0008150	biological process	GO:0003674	molecular function	GO:0005634	nucleus	NA	NA	NA	NA	NA	NA
Glyma.02G282500	g1,g8	2	2	0					Root_JO_TD, Root_JO_TA, Root_ML_30M	3	259	UniRef100_I1JJ05 Uncharacterized protein n=1 Tax=Glycine max RepID=I1JJ05_SOYBN	0	100	UniRef100_T2DP14 Oxygen-evolving enhancer protein 2 chloroplastic-like protein n=1 Tax=Phaseolus vulgaris RepID=T2DP14_PHAVU	3e-164	98.85	AT1G06680.1|Symbols:PSBP-1, OEE2, PSII-P, OE23|photosystem II subunit P-1|chr1:2047940-2049186 FORWARD LENGTH=263	2e-139	98.1	GO:0000165 GO:0006364 GO:0006612 GO:0009409 GO:0009595 GO:0009637 GO:0009644 GO:0009657 GO:0009697 GO:0009744 GO:0009773 GO:0009814 GO:0009862 GO:0009867 GO:0010114 GO:0010155 GO:0010200 GO:0010207 GO:0010218 GO:0010310 GO:0010363 GO:0015979 GO:0019344 GO:0019684 GO:0031348 GO:0042742 GO:0043900 GO:0050832	MAPK cascade; cysteine biosynthetic process; defense response, incompatible interaction; defense response to bacterium; defense response to fungus; detection of biotic stimulus; jasmonic acid mediated signaling pathway; negative regulation of defense response; photosynthesis; photosynthesis, light reaction; photosynthetic electron transport in photosystem I; photosystem II assembly; plastid organ…	GO:0005509 GO:0008266	calcium ion binding; poly(U) RNA binding	GO:0009507 GO:0009534 GO:0009535 GO:0009543 GO:0009570 GO:0009579 GO:0009654 GO:0009941 GO:0019898 GO:0030095 GO:0031977 GO:0048046	apoplast; chloroplast; chloroplast envelope; chloroplast photosystem II; chloroplast stroma; chloroplast thylakoid; chloroplast thylakoid lumen; chloroplast thylakoid membrane; extrinsic to membrane; oxygen evolving complex; thylakoid; thylakoid lumen	PF01789	PsbP	NA	NA	NA	NA
Glyma.02G286000	g1,g8	2	2	0					Root_JO_TD, Root_JO_TA, Root_ML_30M	3	518	UniRef100_K7KBC8 Uncharacterized protein n=1 Tax=Glycine max RepID=K7KBC8_SOYBN	0	100	UniRef100_G7KD53 Receptor-like protein kinase n=1 Tax=Medicago truncatula RepID=G7KD53_MEDTR	0	99.8	AT3G59110.1|Symbols:|Protein kinase superfamily protein|chr3:21855673-21857847 FORWARD LENGTH=512	0	98.44	GO:0006468 GO:0046777	protein autophosphorylation; protein phosphorylation	GO:0004672 GO:0004674 GO:0005524 GO:0016301 GO:0016772	ATP binding; kinase activity; protein kinase activity; protein serine/threonine kinase activity; transferase activity, transferring phosphorus-containing groups	GO:0005886 GO:0009506	plasma membrane; plasmodesma	PF00069	Protein kinase domain	PTHR24420	LEUCINE-RICH REPEAT RECEPTOR-LIKE PROTEIN KINASE	KOG1187	Serine/threonine_protein_kinase
Glyma.02G296300	g1,g8	2	2	0					Leaf_ML_120M, Leaf_JO_TA, Leaf_JO_TD	3	696	UniRef100_K7KBJ8 Uncharacterized protein n=1 Tax=Glycine max RepID=K7KBJ8_SOYBN	0	100	UniRef100_G7K4B3 Fimbrin-1 n=1 Tax=Medicago truncatula RepID=G7K4B3_MEDTR	0	99.86	AT4G26700.2|Symbols:ATFIM1, FIM1|fimbrin 1|chr4:13463760-13467426 FORWARD LENGTH=687	0	99.27	GO:0007623 GO:0030048 GO:0051645 GO:0051646 GO:0060151	Golgi localization; actin filament-based movement; circadian rhythm; mitochondrion localization; peroxisome localization	GO:0003779	actin binding	GO:0005737	cytoplasm	PF00307	Calponin homology (CH) domain	PTHR19961	FIMBRIN/PLASTIN	KOG0046	Ca2+-binding_actin-bundling_protein_(fimbrin/plastin),_EF-Hand_protein_superfamily
Glyma.02G303000	g1,g8	2	2	0					Leaf_JO_TA, Leaf_JO_TD, Leaf_LA_10DC	3	358	UniRef100_I1JJM3 Fructose-bisphosphate aldolase n=1 Tax=Glycine max RepID=I1JJM3_SOYBN	0	100	UniRef100_I1JJM3 Fructose-bisphosphate aldolase n=1 Tax=Glycine max RepID=I1JJM3_SOYBN	0	100	AT4G26530.2|Symbols:|Aldolase superfamily protein|chr4:13391566-13392937 FORWARD LENGTH=358	0	99.72	GO:0000023 GO:0006096 GO:0006098 GO:0009718 GO:0019252	anthocyanin-containing compound biosynthetic process; glycolysis; maltose metabolic process; pentose-phosphate shunt; starch biosynthetic process	GO:0003824 GO:0004332	catalytic activity; fructose-bisphosphate aldolase activity	GO:0005737 GO:0009507	chloroplast; cytoplasm	PF00274	Fructose-bisphosphate aldolase class-I	PTHR11627	FRUCTOSE-BISPHOSPHATE ALDOLASE	KOG1557	Fructose-biphosphate_aldolase
Glyma.02G305400	g1,g8	2	2	0					Root_JO_TD, Root_JO_TA, Root_ML_30M	3	266	UniRef100_C6T8R7 Uncharacterized protein n=1 Tax=Glycine max RepID=C6T8R7_SOYBN	0	100	UniRef100_Q93YG3 Chlorophyll a/b binding protein type II n=1 Tax=Glycine max RepID=Q93YG3_SOYBN	0	100	AT2G05100.1|Symbols:LHCB2.1, LHCB2|photosystem II light harvesting complex gene 2.1|chr2:1823449-1824331 REVERSE LENGTH=265	4e-179	100	GO:0009637 GO:0009765 GO:0010114 GO:0010218 GO:0015979	photosynthesis; photosynthesis, light harvesting; response to blue light; response to far red light; response to red light	GO:0016168	chlorophyll binding	GO:0009507 GO:0009535 GO:0009579 GO:0009941 GO:0010287 GO:0016020 GO:0030076	chloroplast; chloroplast envelope; chloroplast thylakoid membrane; light-harvesting complex; membrane; plastoglobule; thylakoid	PF00504	Chlorophyll A-B binding protein	PTHR21649	CHLOROPHYLL A/B BINDING PROTEIN	NA	NA
Glyma.02G309500	g1,g8	2	2	0					Root_JO_TD, Root_JO_TA, Root_ML_30M	3	277	UniRef100_I1JJU8 Uncharacterized protein n=1 Tax=Glycine max RepID=I1JJU8_SOYBN	0	100	UniRef100_T2DQ60 Chlorophyll A/B binding protein 3 chloroplastic-like isoform 1 n=3 Tax=Eukaryota RepID=T2DQ60_PHAVU	0	100	AT1G61520.3|Symbols:LHCA3|photosystem I light harvesting complex gene 3|chr1:22700152-22701149 FORWARD LENGTH=273	8e-162	101.1	GO:0009765 GO:0015979 GO:0019344	cysteine biosynthetic process; photosynthesis; photosynthesis, light harvesting	GO:0016168	chlorophyll binding	GO:0009507 GO:0009534 GO:0009535 GO:0009579 GO:0010287 GO:0016020 GO:0030076	chloroplast; chloroplast thylakoid; chloroplast thylakoid membrane; light-harvesting complex; membrane; plastoglobule; thylakoid	PF00504	Chlorophyll A-B binding protein	PTHR21649	CHLOROPHYLL A/B BINDING PROTEIN	NA	NA
Glyma.03G017400	g1,g8	2	2	0					Leaf_JO_TA, Leaf_JO_TD, Leaf_LA_10DC	3	201	UniRef100_K7KC90 Uncharacterized protein n=1 Tax=Glycine max RepID=K7KC90_SOYBN	2e-144	100	UniRef100_B6TNS1 Xyloglucan endotransglucosylase/hydrolase protein 5 n=1 Tax=Zea mays RepID=B6TNS1_MAIZE	2e-36	38	AT2G06850.1|Symbols:EXGT-A1, EXT, XTH4|xyloglucan endotransglucosylase/hydrolase 4|chr2:2763619-2765490 FORWARD LENGTH=296	5e-15	32.09	GO:0000271 GO:0005975 GO:0006073 GO:0007389 GO:0008361 GO:0009612 GO:0009645 GO:0009733 GO:0009825 GO:0009826 GO:0009926 GO:0009932 GO:0010015 GO:0010817 GO:0016126 GO:0040007 GO:0043481 GO:0048767 GO:0071555	anthocyanin accumulation in tissues in response to UV light; auxin polar transport; carbohydrate metabolic process; cell tip growth; cell wall organization; cellular glucan metabolic process; growth; multidimensional cell growth; pattern specification process; polysaccharide biosynthetic process; regulation of cell size; regulation of hormone levels; response to auxin stimulus; response to low li…	GO:0004553 GO:0016762 GO:0016798	hydrolase activity, acting on glycosyl bonds; hydrolase activity, hydrolyzing O-glycosyl compounds; xyloglucan:xyloglucosyl transferase activity	GO:0005576 GO:0005618 GO:0005737 GO:0009505 GO:0009506 GO:0009507 GO:0016020 GO:0048046	apoplast; cell wall; chloroplast; cytoplasm; extracellular region; membrane; plant-type cell wall; plasmodesma	PF00722	Glycosyl hydrolases family 16	PTHR10963	GLYCOSYL HYDROLASE-RELATED	NA	NA
Glyma.03G017500	g1,g8	2	2	0					Leaf_ML_120M, Leaf_JO_TA, Leaf_LA_10DC	3	188	UniRef100_K7KC91 Uncharacterized protein n=1 Tax=Glycine max RepID=K7KC91_SOYBN	2e-135	100	UniRef100_A2Q3Q2 RING finger protein n=1 Tax=Medicago truncatula RepID=A2Q3Q2_MEDTR	1e-85	98.42	AT4G10160.1|Symbols:|RING/U-box superfamily protein|chr4:6336023-6337301 FORWARD LENGTH=225	4e-19	40.44	GO:0016567	protein ubiquitination	GO:0004842 GO:0008270	ubiquitin-protein ligase activity; zinc ion binding	GO:0005634	nucleus	PF00097	Zinc finger, C3HC4 type (RING finger)	PTHR14155	RING FINGER DOMAIN-CONTAINING	NA	NA
Glyma.03G060300	g1,g8	2	2	0					Root_JO_TD, Root_JO_TA, Root_ML_30M	3	291	UniRef100_I1JLH0 Uncharacterized protein n=1 Tax=Glycine max RepID=I1JLH0_SOYBN	0	100	UniRef100_Q9XQB2 Chlorophyll a/b binding protein CP29 n=1 Tax=Vigna radiata var. radiata RepID=Q9XQB2_VIGRR	0	96.9	AT3G08940.2|Symbols:LHCB4.2|light harvesting complex photosystem II|chr3:2717717-2718665 FORWARD LENGTH=287	3e-172	96.86	GO:0006364 GO:0009637 GO:0009644 GO:0009744 GO:0009765 GO:0010114 GO:0010155 GO:0010218 GO:0015979 GO:0019344 GO:0019684 GO:0035304	cysteine biosynthetic process; photosynthesis; photosynthesis, light harvesting; photosynthesis, light reaction; rRNA processing; regulation of protein dephosphorylation; regulation of proton transport; response to blue light; response to far red light; response to high light intensity; response to red light; response to sucrose stimulus	GO:0016168	chlorophyll binding	GO:0009507 GO:0009534 GO:0009535 GO:0009579 GO:0009941 GO:0016020	chloroplast; chloroplast envelope; chloroplast thylakoid; chloroplast thylakoid membrane; membrane; thylakoid	PF00504	Chlorophyll A-B binding protein	PTHR21649	CHLOROPHYLL A/B BINDING PROTEIN	NA	NA
Glyma.03G063200	g1,g8	2	2	0					Leaf_ML_120M, Root_JO_TD, Root_ML_30M	3	122	UniRef100_I1J7A1 Uncharacterized protein n=1 Tax=Glycine max RepID=I1J7A1_SOYBN	4e-73	100	UniRef100_G7JN21 30S ribosomal protein S31 n=1 Tax=Medicago truncatula RepID=G7JN21_MEDTR	2e-43	95.93	AT2G38140.1|Symbols:PSRP4|plastid-specific ribosomal protein 4|chr2:15980948-15981459 FORWARD LENGTH=118	3e-29	101.69	GO:0006412 GO:0032544	plastid translation; translation	GO:0003735	structural constituent of ribosome	GO:0005840 GO:0009507 GO:0009570 GO:0009941	chloroplast; chloroplast envelope; chloroplast stroma; ribosome	NA	NA	NA	NA	NA	NA
Glyma.03G074300	g1,g8	2	2	0					Leaf_JO_TA, Root_JO_TD, Root_ML_30M	3	351	UniRef100_I1JLU9 Uncharacterized protein n=1 Tax=Glycine max RepID=I1JLU9_SOYBN	0	100	UniRef100_G7JR99 Lectin n=2 Tax=Medicago truncatula RepID=G7JR99_MEDTR	1e-136	100	AT5G01090.1|Symbols:|Concanavalin A-like lectin family protein|chr5:33055-34116 FORWARD LENGTH=353	2e-55	98.02	GO:0000271 GO:0007389 GO:0008150 GO:0008361 GO:0009825 GO:0009926 GO:0009932 GO:0010015 GO:0010817 GO:0019344 GO:0040007 GO:0043481 GO:0048767 GO:0071555	anthocyanin accumulation in tissues in response to UV light; auxin polar transport; biological process; cell tip growth; cell wall organization; cysteine biosynthetic process; growth; multidimensional cell growth; pattern specification process; polysaccharide biosynthetic process; regulation of cell size; regulation of hormone levels; root hair elongation; root morphogenesis	GO:0030246	carbohydrate binding	GO:0005886	plasma membrane	PF00139	Legume lectin domain	PTHR11795	UNCHARACTERIZED	NA	NA
Glyma.03G082100	g1,g8	2	2	0					Leaf_ML_120M, Leaf_JO_TA, Leaf_LA_10DC	3	74	UniRef100_I1JM37 Uncharacterized protein n=1 Tax=Glycine max RepID=I1JM37_SOYBN	2e-42	100	UniRef100_Q75NI2 Type 1 metallothionein n=2 Tax=Phaseoleae RepID=Q75NI2_SOYBN	2e-34	97.33	AT3G09390.1|Symbols:MT2A, ATMT-K, ATMT-1|metallothionein 2A|chr3:2889737-2890188 REVERSE LENGTH=81	1e-09	58.02	GO:0006878	cellular copper ion homeostasis	GO:0005507 GO:0046872	copper ion binding; metal ion binding	NA	NA	PF01439	Metallothionein	NA	NA	NA	NA
Glyma.03G083200	g1,g8	2	2	0					Root_JO_TD, Root_JO_TA, Root_ML_30M	3	304	UniRef100_C6TIM6 Uncharacterized protein n=1 Tax=Glycine max RepID=C6TIM6_SOYBN	0	100	NA	NA	NA	AT5G02230.2|Symbols:|Haloacid dehalogenase-like hydrolase (HAD) superfamily protein|chr5:449132-450507 FORWARD LENGTH=280	1e-137	108.21	GO:0008152	metabolic process	GO:0003824 GO:0016787	catalytic activity; hydrolase activity	NA	NA	NA	NA	PTHR18901	2-DEOXYGLUCOSE-6-PHOSPHATE PHOSPHATASE 2	KOG3109	Haloacid_dehalogenase-like_hydrolase
Glyma.03G114600	g1,g8	2	2	0					Root_JO_TD, Root_JO_TA, Root_ML_30M	3	233	UniRef100_C6SWP9 Uncharacterized protein n=1 Tax=Glycine max RepID=C6SWP9_SOYBN	4e-164	100	UniRef100_B9HYU5 Oxygen-evolving enhancer protein 3-1 n=1 Tax=Populus trichocarpa RepID=B9HYU5_POPTR	1e-109	99.15	AT4G05180.1|Symbols:PSBQ, PSBQ-2, PSII-Q|photosystem II subunit Q-2|chr4:2672093-2673170 REVERSE LENGTH=230	8e-107	100.87	GO:0009853 GO:0015979 GO:0018119 GO:0030003 GO:0070838	cellular cation homeostasis; divalent metal ion transport; peptidyl-cysteine S-nitrosylation; photorespiration; photosynthesis	GO:0005509	calcium ion binding	GO:0009507 GO:0009523 GO:0009534 GO:0009535 GO:0009543 GO:0009570 GO:0009579 GO:0009654 GO:0019898 GO:0030095 GO:0031977 GO:0048046	apoplast; chloroplast; chloroplast photosystem II; chloroplast stroma; chloroplast thylakoid; chloroplast thylakoid lumen; chloroplast thylakoid membrane; extrinsic to membrane; oxygen evolving complex; photosystem II; thylakoid; thylakoid lumen	PF05757	Oxygen evolving enhancer protein 3 (PsbQ)	NA	NA	NA	NA
Glyma.03G119500	g1,g8	2	2	0					Root_JO_TD, Root_JO_TA, Root_ML_30M	3	425	UniRef100_I1JMX7 Uncharacterized protein n=1 Tax=Glycine max RepID=I1JMX7_SOYBN	0	100	UniRef100_B9HDR7 DICARBOXYLATE DIIRON 1 family protein n=1 Tax=Populus trichocarpa RepID=B9HDR7_POPTR	0	99.51	AT3G56940.1|Symbols:CRD1, CHL27, ACSF|dicarboxylate diiron protein, putative (Crd1)|chr3:21076594-21078269 FORWARD LENGTH=409	0	98.53	GO:0006364 GO:0006636 GO:0009416 GO:0009657 GO:0009658 GO:0010027 GO:0010207 GO:0015994 GO:0015995 GO:0019216 GO:0019288 GO:0019344 GO:0031408 GO:1901401	chlorophyll biosynthetic process; chlorophyll metabolic process; chloroplast organization; cysteine biosynthetic process; isopentenyl diphosphate biosynthetic process, mevalonate-independent pathway; oxylipin biosynthetic process; photosystem II assembly; plastid organization; rRNA processing; regulation of lipid metabolic process; regulation of tetrapyrrole metabolic process; response to light s…	GO:0003677 GO:0016491 GO:0046872 GO:0046914 GO:0048529	DNA binding; magnesium-protoporphyrin IX monomethyl ester (oxidative) cyclase activity; metal ion binding; oxidoreductase activity; transition metal ion binding	GO:0009507 GO:0009534 GO:0009535 GO:0009706 GO:0009941	chloroplast; chloroplast envelope; chloroplast inner membrane; chloroplast thylakoid; chloroplast thylakoid membrane	PF02915	Rubrerythrin	NA	NA	NA	NA
Glyma.03G122500	g1,g8	2	2	0					Leaf_ML_6H, Leaf_ML_120M, Leaf_JO_TA	3	611	UniRef100_UPI0001890C2D PREDICTED: probable nitrite transporter At1g68570 n=1 Tax=Glycine max RepID=UPI0001890C2D	0	100	UniRef100_G7L4V0 Peptide transporter PTR5 n=1 Tax=Medicago truncatula RepID=G7L4V0_MEDTR	0	99.51	AT1G68570.1|Symbols:|Major facilitator superfamily protein|chr1:25746811-25750110 FORWARD LENGTH=596	0	98.15	GO:0006857	oligopeptide transport	GO:0005215	transporter activity	GO:0005886 GO:0016020	membrane; plasma membrane	PF00854	POT family	PTHR11654	OLIGOPEPTIDE TRANSPORTER-RELATED	KOG1237	H+/oligopeptide_symporter
Glyma.03G123100	g1,g8	2	2	0					Root_JO_TD, Root_JO_TA, Root_ML_30M	3	266	UniRef100_I1JN14 Uncharacterized protein n=1 Tax=Glycine max RepID=I1JN14_SOYBN	0	100	UniRef100_A2Q6H0 PsbP domain-containing protein n=1 Tax=Medicago truncatula RepID=A2Q6H0_MEDTR	5e-144	102.32	AT3G56650.1|Symbols:|Mog1/PsbP/DUF1795-like photosystem II reaction center PsbP family protein|chr3:20984807-20985913 FORWARD LENGTH=262	6e-128	95.42	GO:0009965 GO:0010027 GO:0015979 GO:0030154	cell differentiation; leaf morphogenesis; photosynthesis; thylakoid membrane organization	GO:0005509 GO:0005515	calcium ion binding; protein binding	GO:0009507 GO:0009523 GO:0009534 GO:0009543 GO:0009570 GO:0009579 GO:0009654 GO:0019898 GO:0031977	chloroplast; chloroplast stroma; chloroplast thylakoid; chloroplast thylakoid lumen; extrinsic to membrane; oxygen evolving complex; photosystem II; thylakoid; thylakoid lumen	PF01789	PsbP	NA	NA	NA	NA
[truncated: 9,230 more rows]

## Sheet: DEG overlap in roots
Suplemental file S5. Overlap of differentially expressed genes (DEGs) across 18 soybean genotypes responding to iron stress. Significant DEGs (FDR < 0.05) were identified in leaf and root tissue within each genotype 60 minutes after iron stress. DEGs across genotypes for each tissue type were compiled into a single list then cross referenced against the individual DEG list for each genotype to id…
[truncated: 5,631 more rows]
