# Supplementary material for: Comparing Early Transcriptomic Responses of 18 Soybean (Glycine max) Genotypes to Iron Stress
Source: Int J Mol Sci. 2021 Oct 28;22(21):11643. doi: 10.3390/ijms222111643 (PMC8583884; doi:10.3390/ijms222111643)
Supplement: Supplementary file 1 [file ijms-22-11643-s001.zip › Kohlhase_IJMS_Supplemental_Data_files/Supplemental_file_6.xlsx]

## Sheet: Overrepresented GO in leaves
Supplemental file S6. Overlap of overrepresented gene ontology (GO) terms across 18 soybean genotypes responding to iron stress. Significant differentially expressed genes (DEGs, FDR < 0.05) were identified in leaf and root tissue of 18 soybean genotypes 60 minutes after iron stress. Within each genotype x tissue type combination GO terms associated with the DEGs were used to test for overreprese…
GO term description	GO term ID	Total expressed	EF expressed	IN expressed	Total significant	Significant genotypes	Genome count	G01	G02	G03	G04	G05	G06	G07	G08	G09	G10	G11	G12	G13	G14	G15	G16	G17	G18
maltose metabolic process	GO:0000023	5	4	1	2	G01,G08	304	116	2	-	1	0	0	0	147	-	0	0	0	0	0	-	1	0	0
sulfur amino acid metabolic process	GO:0000096	4	3	1	2	G01,G08	137	33	2	-	2	0	0	0	45	-	0	0	0	0	0	-	0	0	0
generation of precursor metabolites and energy	GO:0006091	2	2	0	2	G01,G08	116	43	0	-	0	0	0	0	42	-	0	0	0	0	0	-	0	0	0
pentose-phosphate shunt	GO:0006098	5	3	2	2	G01,G08	421	223	5	-	1	0	1	0	237	-	0	0	0	0	0	-	0	0	0
DNA-dependent transcription, elongation	GO:0006354	4	3	1	2	G01,G08	225	60	1	-	2	0	0	0	69	-	0	0	0	0	0	-	0	0	0
rRNA processing	GO:0006364	4	3	1	2	G01,G08	532	211	2	-	1	0	0	0	270	-	0	0	0	0	0	-	0	0	0
glycine catabolic process	GO:0006546	4	3	1	2	G01,G08	157	41	1	-	2	0	0	0	52	-	0	0	0	0	0	-	0	0	0
unsaturated fatty acid biosynthetic process	GO:0006636	4	3	1	2	G01,G08	204	61	1	-	4	0	0	0	80	-	0	0	0	0	0	-	0	0	0
phosphatidylglycerol biosynthetic process	GO:0006655	3	3	0	2	G01,G08	176	49	1	-	0	0	0	0	59	-	0	0	0	0	0	-	0	0	0
glycerol ether metabolic process	GO:0006662	4	3	1	2	G01,G08	92	35	1	-	1	0	0	0	39	-	0	0	0	0	0	-	0	0	0
oxidoreduction coenzyme metabolic process	GO:0006733	4	3	1	2	G01,G08	121	30	1	-	2	0	0	0	39	-	0	0	0	0	0	-	0	0	0
vitamin metabolic process	GO:0006766	4	3	1	2	G01,G08	121	30	1	-	2	0	0	0	39	-	0	0	0	0	0	-	0	0	0
circadian rhythm	GO:0007623	4	3	1	2	G01,G08	315	72	4	-	4	0	0	0	77	-	0	0	0	0	0	-	0	0	0
aromatic amino acid family metabolic process	GO:0009072	4	3	1	2	G01,G08	128	34	1	-	3	0	0	0	41	-	0	0	0	0	0	-	0	0	0
aromatic amino acid family biosynthetic process	GO:0009073	2	2	0	2	G01,G08	139	41	0	-	0	0	0	0	52	-	0	0	0	0	0	-	0	0	0
lipoate metabolic process	GO:0009106	4	3	1	2	G01,G08	121	30	1	-	2	0	0	0	39	-	0	0	0	0	0	-	0	0	0
coenzyme biosynthetic process	GO:0009108	4	3	1	2	G01,G08	121	30	1	-	2	0	0	0	39	-	0	0	0	0	0	-	0	0	0
response to light stimulus	GO:0009416	7	5	2	2	G01,G08	440	95	11	-	9	0	1	0	119	-	0	0	0	0	1	-	0	1	0
response to blue light	GO:0009637	5	4	1	2	G01,G08	269	121	6	-	2	0	0	0	147	-	0	0	0	0	0	-	1	0	0
plastid organization	GO:0009657	2	2	0	2	G01,G08	201	125	0	-	0	0	0	0	143	-	0	0	0	0	0	-	0	0	0
chloroplast organization	GO:0009658	4	3	1	2	G01,G08	316	64	2	-	3	0	0	0	91	-	0	0	0	0	0	-	0	0	0
response to sucrose stimulus	GO:0009744	5	4	1	2	G01,G08	531	102	6	-	4	0	0	0	132	-	0	0	0	0	0	-	1	0	0
photosynthesis, light harvesting	GO:0009765	2	2	0	2	G01,G08	44	38	0	-	0	0	0	0	41	-	0	0	0	0	0	-	0	0	0
photosynthetic electron transport chain	GO:0009767	4	3	1	2	G01,G08	39	27	2	-	1	0	0	0	26	-	0	0	0	0	0	-	0	0	0
photosynthesis, light harvesting in photosystem I	GO:0009768	2	2	0	2	G01,G08	10	10	0	-	0	0	0	0	10	-	0	0	0	0	0	-	0	0	0
photosynthetic electron transport in photosystem II	GO:0009772	2	2	0	2	G01,G08	28	14	0	-	0	0	0	0	16	-	0	0	0	0	0	-	0	0	0
photosynthetic electron transport in photosystem I	GO:0009773	2	2	0	2	G01,G08	121	92	0	-	0	0	0	0	96	-	0	0	0	0	0	-	0	0	0
defense response, incompatible interaction	GO:0009814	4	3	1	2	G01,G08	196	54	2	-	1	0	0	0	60	-	0	0	0	0	0	-	0	0	0
chloroplast relocation	GO:0009902	4	3	1	2	G01,G08	230	111	1	-	2	0	0	0	133	-	0	0	0	0	0	-	0	0	0
leaf morphogenesis	GO:0009965	4	3	1	2	G01,G08	489	100	7	-	1	0	0	0	122	-	0	0	0	0	0	-	0	0	0
thylakoid membrane organization	GO:0010027	4	3	1	2	G01,G08	469	203	2	-	2	0	0	0	235	-	0	0	0	0	0	-	0	0	0
stomatal complex morphogenesis	GO:0010103	4	3	1	2	G01,G08	362	69	4	-	4	0	0	0	90	-	0	0	0	0	0	-	0	0	0
response to red light	GO:0010114	3	2	1	2	G01,G08	252	101	0	-	1	0	0	0	133	-	0	0	0	0	0	-	0	0	0
regulation of proton transport	GO:0010155	5	4	1	2	G01,G08	191	91	5	-	2	0	0	0	108	-	0	0	0	0	0	-	1	0	0
nonphotochemical quenching	GO:0010196	2	2	0	2	G01,G08	19	13	0	-	0	0	0	0	14	-	0	0	0	0	0	-	0	0	0
photoinhibition	GO:0010205	2	2	0	2	G01,G08	16	10	0	-	0	0	0	0	12	-	0	0	0	0	0	-	0	0	0
photosystem II repair	GO:0010206	2	2	0	2	G01,G08	16	9	0	-	0	0	0	0	13	-	0	0	0	0	0	-	0	0	0
photosystem II assembly	GO:0010207	4	3	1	2	G01,G08	372	215	1	-	1	0	0	0	243	-	0	0	0	0	0	-	0	0	0
response to far red light	GO:0010218	4	3	1	2	G01,G08	251	106	2	-	2	0	0	0	135	-	0	0	0	0	0	-	0	0	0
myo-inositol hexakisphosphate biosynthetic process	GO:0010264	4	3	1	2	G01,G08	140	50	0	-	2	0	0	0	54	-	0	0	0	0	0	-	0	1	0
PSII associated light-harvesting complex II catabolic process	GO:0010304	2	2	0	2	G01,G08	70	25	0	-	0	0	0	0	35	-	0	0	0	0	0	-	0	0	0
photosynthesis	GO:0015979	4	3	1	2	G01,G08	452	245	3	-	1	0	0	0	259	-	0	0	0	0	0	-	0	0	0
chlorophyll biosynthetic process	GO:0015995	4	3	1	2	G01,G08	294	127	1	-	1	0	0	0	146	-	0	0	0	0	0	-	0	0	0
chlorophyll catabolic process	GO:0015996	4	3	1	2	G01,G08	140	32	1	-	8	0	0	0	51	-	0	0	0	0	0	-	0	0	0
carotenoid biosynthetic process	GO:0016117	4	3	1	2	G01,G08	259	104	1	-	1	0	0	0	132	-	0	0	0	0	0	-	0	0	0
iron-sulfur cluster assembly	GO:0016226	3	3	0	2	G01,G08	227	52	2	-	0	0	0	0	67	-	0	0	0	0	0	-	0	0	0
mRNA modification	GO:0016556	3	3	0	2	G01,G08	220	70	1	-	0	0	0	0	67	-	0	0	0	0	0	-	0	0	0
peptidyl-proline modification	GO:0018208	3	3	0	2	G01,G08	44	15	1	-	0	0	0	0	20	-	0	0	0	0	0	-	0	0	0
starch biosynthetic process	GO:0019252	5	4	1	2	G01,G08	372	136	4	-	4	0	0	0	176	-	0	0	0	0	0	-	1	0	0
reductive pentose-phosphate cycle	GO:0019253	2	2	0	2	G01,G08	24	14	0	-	0	0	0	0	14	-	0	0	0	0	0	-	0	0	0
isopentenyl diphosphate biosynthetic process, mevalonate-independent pathway	GO:0019288	4	3	1	2	G01,G08	581	220	3	-	2	0	0	0	275	-	0	0	0	0	0	-	0	0	0
cysteine biosynthetic process	GO:0019344	4	3	1	2	G01,G08	459	138	6	-	4	0	0	0	173	-	0	0	0	0	0	-	0	0	0
photosynthesis, light reaction	GO:0019684	3	2	1	2	G01,G08	320	185	0	-	1	0	0	0	188	-	0	0	0	0	0	-	0	0	0
secondary metabolic process	GO:0019748	4	3	1	2	G01,G08	135	33	1	-	2	0	0	0	42	-	0	0	0	0	0	-	0	0	0
glucosinolate metabolic process	GO:0019760	2	2	0	2	G01,G08	53	29	0	-	0	0	0	0	33	-	0	0	0	0	0	-	0	0	0
glucosinolate biosynthetic process	GO:0019761	4	3	1	2	G01,G08	349	89	1	-	3	0	0	0	124	-	0	0	0	0	0	-	0	0	0
cellular cation homeostasis	GO:0030003	6	5	1	2	G01,G08	274	89	3	-	4	0	0	0	90	-	0	0	0	0	0	-	1	1	0
cell differentiation	GO:0030154	4	3	1	2	G01,G08	324	96	6	-	2	0	0	0	102	-	0	0	0	0	0	-	0	0	0
plastid translation	GO:0032544	2	2	0	2	G01,G08	17	14	0	-	0	0	0	0	11	-	0	0	0	0	0	-	0	0	0
ncRNA metabolic process	GO:0034660	4	3	1	2	G01,G08	187	89	1	-	1	0	0	0	108	-	0	0	0	0	0	-	0	0	0
regulation of protein dephosphorylation	GO:0035304	4	3	1	2	G01,G08	337	124	1	-	4	0	0	0	131	-	0	0	0	0	0	-	0	0	0
photosystem II stabilization	GO:0042549	2	2	0	2	G01,G08	15	13	0	-	0	0	0	0	14	-	0	0	0	0	0	-	0	0	0
defense response to bacterium	GO:0042742	8	5	3	2	G01,G08	1063	161	12	-	22	0	0	0	210	-	0	0	0	1	0	-	2	1	1
hydrogen peroxide catabolic process	GO:0042744	4	3	1	2	G01,G08	189	40	4	-	3	0	0	0	48	-	0	0	0	0	0	-	0	0	0
transcription from plastid promoter	GO:0042793	4	3	1	2	G01,G08	169	64	1	-	1	0	0	0	79	-	0	0	0	0	0	-	0	0	0
positive regulation of catalytic activity	GO:0043085	4	3	1	2	G01,G08	232	96	0	-	2	0	0	0	122	-	0	0	0	0	0	-	1	0	0
sulfur compound biosynthetic process	GO:0044272	4	3	1	2	G01,G08	121	30	1	-	2	0	0	0	39	-	0	0	0	0	0	-	0	0	0
cell redox homeostasis	GO:0045454	4	3	1	2	G01,G08	263	64	4	-	6	0	0	0	74	-	0	0	0	0	0	-	0	0	0
positive regulation of transcription, DNA-dependent	GO:0045893	5	4	1	2	G01,G08	1080	160	14	-	10	0	0	0	208	-	0	0	0	0	1	-	0	0	0
iron ion homeostasis	GO:0055072	3	3	0	2	G01,G08	72	20	2	-	0	0	0	0	25	-	0	0	0	0	0	-	0	0	0
divalent metal ion transport	GO:0070838	6	5	1	2	G01,G08	237	87	3	-	3	0	0	0	88	-	0	0	0	0	0	-	1	1	0
cellular response to light stimulus	GO:0071482	2	2	0	2	G01,G08	26	15	0	-	0	0	0	0	14	-	0	0	0	0	0	-	0	0	0
protein peptidyl-prolyl isomerization	GO:0000413	3	3	0	1	G08	37	11	1	-	0	0	0	0	17	-	0	0	0	0	0	-	0	0	0
transcription from RNA polymerase I promoter	GO:0006360	1	0	1	1	G11	2	0	0	-	0	0	0	0	0	-	0	1	0	0	0	-	0	0	0
transcription initiation from RNA polymerase II promoter	GO:0006367	3	3	0	1	G16	34	2	0	-	0	0	0	0	3	-	0	0	0	0	0	-	3	0	0
translation	GO:0006412	6	4	2	1	G08	763	72	3	-	1	0	0	0	199	-	0	0	0	0	0	-	1	0	1
tryptophan metabolic process	GO:0006568	2	1	1	1	G04	15	0	0	-	5	0	0	0	2	-	0	0	0	0	0	-	0	0	0
protein import into nucleus	GO:0006606	3	3	0	1	G08	243	13	8	-	0	0	0	0	67	-	0	0	0	0	0	-	0	0	0
protein targeting to membrane	GO:0006612	6	4	2	1	G04	1020	119	10	-	39	0	0	0	141	-	0	0	0	1	1	-	0	0	0
cellular copper ion homeostasis	GO:0006878	2	2	0	1	G08	17	6	0	-	0	0	0	0	10	-	0	0	0	0	0	-	0	0	0
cellular amino acid biosynthetic process	GO:0008652	4	3	1	1	G08	193	39	4	-	5	0	0	0	52	-	0	0	0	0	0	-	0	0	0
nucleotide metabolic process	GO:0009117	4	3	1	1	G08	150	32	1	-	2	0	0	0	44	-	0	0	0	0	0	-	0	0	0
response to wounding	GO:0009611	7	5	2	1	G04	1031	111	22	-	63	0	0	0	129	-	0	0	0	1	1	-	1	0	0
response to fungus	GO:0009620	5	3	2	1	G04	310	24	8	-	38	0	0	0	29	-	0	0	0	1	0	-	0	0	0
jasmonic acid metabolic process	GO:0009694	4	3	1	1	G04	100	8	4	-	17	0	0	0	8	-	0	0	0	0	0	-	0	0	0
jasmonic acid biosynthetic process	GO:0009695	5	3	2	1	G04	417	53	10	-	41	0	0	0	65	-	0	0	0	1	0	-	0	0	0
abscisic acid mediated signaling pathway	GO:0009738	5	3	2	1	G04	634	36	10	-	29	0	0	0	62	-	0	0	0	1	0	-	0	0	0
response to jasmonic acid stimulus	GO:0009753	6	4	2	1	G04	756	78	10	-	49	0	0	0	80	-	0	0	0	1	0	-	1	0	0
salicylic acid mediated signaling pathway	GO:0009863	5	3	2	1	G04	458	28	5	-	24	0	0	0	36	-	0	0	0	1	0	-	0	0	0
jasmonic acid mediated signaling pathway	GO:0009867	5	3	2	1	G04	800	89	12	-	49	0	0	0	102	-	0	0	0	1	0	-	0	0	0
cytochrome b6f complex assembly	GO:0010190	2	2	0	1	G01	19	10	0	-	0	0	0	0	10	-	0	0	0	0	0	-	0	0	0
NADH dehydrogenase complex (plastoquinone) assembly	GO:0010258	2	2	0	1	G01	5	5	0	-	0	0	0	0	5	-	0	0	0	0	0	-	0	0	0
regulation of plant-type hypersensitive response	GO:0010363	6	4	2	1	G04	1019	119	10	-	39	0	0	0	141	-	0	0	0	1	1	-	0	0	0
chlorophyll metabolic process	GO:0015994	4	3	1	1	G08	90	23	1	-	2	0	0	0	30	-	0	0	0	0	0	-	0	0	0
carotene biosynthetic process	GO:0016120	2	2	0	1	G08	16	7	0	-	0	0	0	0	11	-	0	0	0	0	0	-	0	0	0
regulation of lipid metabolic process	GO:0019216	4	3	1	1	G08	81	21	1	-	2	0	0	0	26	-	0	0	0	0	0	-	0	0	0
electron transport chain	GO:0022900	2	2	0	1	G01	29	12	0	-	0	0	0	0	8	-	0	0	0	0	0	-	0	0	0
ribosome biogenesis	GO:0042254	4	3	1	1	G08	264	24	2	-	0	0	0	0	84	-	0	0	0	0	0	-	0	0	1
negative regulation of programmed cell death	GO:0043069	5	3	2	1	G04	525	23	6	-	25	0	0	0	38	-	0	0	0	1	0	-	0	0	0
regulation of transcription from RNA polymerase II promoter in response to oxidative stress	GO:0043619	1	0	1	1	G04	5	0	0	-	4	0	0	0	0	-	0	0	0	0	0	-	0	0	0
protein autophosphorylation	GO:0046777	5	4	1	1	G08	477	75	12	-	7	0	0	0	103	-	0	0	0	0	0	-	2	0	0
regulation of sequence-specific DNA binding transcription factor activity	GO:0051090	1	0	1	1	G04	9	0	0	-	4	0	0	0	0	-	0	0	0	0	0	-	0	0	0
cellular response to blue light	GO:0071483	2	2	0	1	G08	12	5	0	-	0	0	0	0	9	-	0	0	0	0	0	-	0	0	0
cellular response to UV-A	GO:0071492	2	2	0	1	G08	7	4	0	-	0	0	0	0	7	-	0	0	0	0	0	-	0	0	0
regulation of defense response to insect	GO:2000068	1	0	1	1	G04	5	0	0	-	4	0	0	0	0	-	0	0	0	0	0	-	0	0	0
regulation of RNA biosynthetic process	GO:2001141	2	2	0	1	G08	10	5	0	-	0	0	0	0	8	-	0	0	0	0	0	-	0	0	0

## Sheet: Overrepresented GO in roots
Supplemental file S6. Overlap of overrepresented gene ontology (GO) terms across 18 soybean genotypes responding to iron stress. Significant differentially expressed genes (DEGs, FDR < 0.05) were identified in leaf and root tissue of 18 soybean genotypes 60 minutes after iron stress. Within each genotype x tissue type combination GO terms associated with the DEGs were used to test for overreprese…
GO term description	GO term ID	Total expressed	EF expressed	IN expressed	Total significant	Significant genotypes	Genome count	G01	G02	G03	G04	G05	G06	G07	G08	G09	G10	G11	G12	G13	G14	G15	G16	G17	G18
response to hypoxia	GO:0001666	16	8	8	6	G02,G03,G04,G05,G07,G08	195	5	22	16	12	17	5	10	12	0	9	5	10	13	1	0	11	1	7
systemic acquired resistance, salicylic acid mediated signaling pathway	GO:0009862	17	8	9	4	G02,G03,G04,G05	688	13	33	33	17	23	6	12	17	2	15	6	14	25	2	0	27	4	10
regulation of hydrogen peroxide metabolic process	GO:0010310	17	8	9	4	G02,G03,G04,G05	535	10	26	28	15	20	6	12	16	1	12	6	14	19	3	0	16	4	9
RNA methylation	GO:0001510	10	7	3	2	G12,G16	418	10	1	1	0	0	0	0	7	0	1	0	26	1	0	0	35	1	1
arginine catabolic process	GO:0006527	7	2	5	2	G06,G11	4	0	0	0	0	0	2	2	0	0	0	2	2	1	0	0	0	2	1
response to wounding	GO:0009611	17	8	9	2	G02,G13	1031	12	39	26	16	21	6	13	12	4	23	7	6	65	3	0	35	4	10
negative regulation of ethylene mediated signaling pathway	GO:0010105	11	4	7	2	G01,G02	44	6	6	4	3	3	1	2	0	0	0	0	0	2	0	0	2	3	1
glucuronoxylan metabolic process	GO:0010413	10	5	5	2	G12,G13	495	7	0	9	1	0	0	2	0	0	0	0	18	75	1	0	15	1	1
aerenchyma formation	GO:0010618	3	1	2	2	G02,G05	10	0	4	1	0	3	0	0	0	0	0	0	0	0	0	0	0	0	0
developmental programmed cell death	GO:0010623	4	3	1	2	G12,G13	7	0	0	0	0	0	0	0	0	0	0	0	4	4	1	0	1	0	0
intracellular signal transduction	GO:0035556	17	9	8	2	G02,G03	479	9	21	23	10	11	0	6	4	1	8	1	6	11	1	1	17	2	5
xylan biosynthetic process	GO:0045492	10	5	5	2	G12,G13	497	7	0	9	1	0	0	2	0	0	0	0	18	76	1	0	15	1	1
polysaccharide biosynthetic process	GO:0000271	13	7	6	1	G13	274	3	3	4	0	1	1	1	4	0	2	0	1	26	1	0	22	0	1
UDP-glucuronate biosynthetic process	GO:0006065	2	1	1	1	G13	10	0	0	0	0	0	0	0	0	0	0	0	0	6	0	0	3	0	0
acetyl-CoA metabolic process	GO:0006084	5	3	2	1	G16	178	1	2	3	0	0	0	0	0	0	0	0	0	13	0	0	19	0	0
nucleosome assembly	GO:0006334	3	2	1	1	G16	128	0	0	0	0	0	0	0	0	0	0	0	3	1	0	0	20	0	0
polyamine biosynthetic process	GO:0006596	8	3	5	1	G06	15	0	0	0	0	0	3	2	1	0	0	2	2	2	0	0	0	2	1
protein import into nucleus	GO:0006606	11	7	4	1	G12	243	4	2	2	0	0	1	2	6	0	1	0	17	1	0	0	6	2	0
phosphate ion transport	GO:0006817	7	5	2	1	G06	52	1	0	1	0	0	4	0	2	0	3	0	0	0	0	1	1	0	0
water transport	GO:0006833	11	7	4	1	G13	451	7	3	16	1	0	0	0	3	0	0	0	8	38	0	1	21	2	2
defense response	GO:0006952	16	8	8	1	G01	1116	44	33	21	8	6	1	4	8	0	7	5	5	24	0	1	27	10	3
cell-cell junction assembly	GO:0007043	2	1	1	1	G13	15	0	0	0	0	0	0	0	0	0	0	0	0	14	0	0	1	0	0
response to UV	GO:0009411	8	5	3	1	G10	116	4	3	1	1	0	0	0	1	0	8	0	0	4	0	0	3	0	0
response to gravity	GO:0009629	1	1	0	1	G10	23	0	0	0	0	0	0	0	0	0	8	0	0	0	0	0	0	0	0
ethylene biosynthetic process	GO:0009693	14	7	7	1	G02	270	3	15	3	3	7	0	3	3	1	4	0	3	9	1	0	3	0	4
phenylpropanoid metabolic process	GO:0009698	8	4	4	1	G13	163	0	0	2	0	0	1	1	4	0	1	0	0	23	0	0	10	1	0
chalcone biosynthetic process	GO:0009715	1	1	0	1	G10	21	0	0	0	0	0	0	0	0	0	8	0	0	0	0	0	0	0	0
anthocyanin-containing compound biosynthetic process	GO:0009718	8	4	4	1	G10	142	2	1	1	1	0	0	0	0	0	8	0	0	5	0	0	4	0	1
response to fructose stimulus	GO:0009750	10	7	3	1	G13	362	6	2	5	0	0	0	0	2	0	0	0	1	31	2	1	7	0	2
response to jasmonic acid stimulus	GO:0009753	17	8	9	1	G10	756	8	27	16	5	7	4	11	5	2	21	5	10	30	2	0	27	5	8
coumarin biosynthetic process	GO:0009805	9	5	4	1	G13	186	1	0	1	0	0	1	1	5	0	4	0	0	28	1	0	8	0	0
lignin biosynthetic process	GO:0009809	8	5	3	1	G13	147	2	1	1	0	0	0	0	1	0	0	0	1	33	0	0	7	0	1
multidimensional cell growth	GO:0009825	13	7	6	1	G13	265	2	1	4	0	1	1	1	4	0	2	0	1	25	1	0	20	0	2
plant-type cell wall biogenesis	GO:0009832	10	6	4	1	G13	313	5	3	2	0	0	0	2	3	0	0	0	3	41	1	0	17	0	1
secondary cell wall biogenesis	GO:0009834	5	3	2	1	G13	135	1	0	1	0	0	0	0	0	0	0	0	3	48	0	0	4	0	0
positive regulation of flavonoid biosynthetic process	GO:0009963	18	9	9	1	G13	300	8	6	7	3	4	1	3	9	1	4	2	2	28	1	1	17	1	1
response to chitin	GO:0010200	18	9	9	1	G02	1135	20	43	33	10	23	4	13	18	4	13	6	12	27	2	2	43	9	15
glucuronoxylan biosynthetic process	GO:0010417	2	1	1	1	G13	35	1	0	0	0	0	0	0	0	0	0	0	0	16	0	0	0	0	0
regulation of hormone levels	GO:0010817	12	6	6	1	G13	212	2	1	4	0	1	1	1	4	0	2	0	0	21	1	0	19	0	1
sterol biosynthetic process	GO:0016126	16	8	8	1	G13	363	3	6	7	1	2	4	1	3	0	2	2	3	30	0	1	25	2	2
galactolipid biosynthetic process	GO:0019375	12	6	6	1	G10	234	0	3	1	2	1	6	0	8	0	12	2	0	12	0	2	7	1	0
cellulose biosynthetic process	GO:0030244	7	4	3	1	G13	285	2	6	0	0	0	0	1	0	0	0	0	2	29	0	0	11	0	3
RNA 3'-end processing	GO:0031123	4	1	3	1	G04	7	3	0	1	3	0	0	0	0	0	0	0	0	1	0	0	0	0	0
regulation of anthocyanin biosynthetic process	GO:0031540	3	3	0	1	G10	53	0	1	0	0	0	0	0	0	0	8	0	0	0	0	0	1	0	0
cell wall biogenesis	GO:0042546	9	6	3	1	G13	185	1	1	2	0	0	0	1	2	0	0	0	9	23	0	0	6	2	0
anthocyanin accumulation in tissues in response to UV light	GO:0043481	17	8	9	1	G13	310	3	2	7	1	2	2	2	5	1	3	1	1	27	2	0	21	1	2
RNA polyadenylation	GO:0043631	4	1	3	1	G04	7	3	0	1	3	0	0	0	0	0	0	0	0	1	0	0	0	0	0
cell wall macromolecule metabolic process	GO:0044036	15	7	8	1	G13	222	6	8	7	6	6	3	4	6	0	3	4	10	32	0	0	8	2	3
lignin catabolic process	GO:0046274	6	4	2	1	G13	64	2	0	2	0	0	0	0	0	0	0	0	5	18	0	0	7	1	0
root hair elongation	GO:0048767	15	7	8	1	G13	504	9	6	13	3	2	1	1	6	0	2	1	3	46	2	0	32	0	2
oxidation-reduction process	GO:0055114	18	9	9	1	G13	2341	37	35	43	22	16	11	21	31	2	26	10	38	139	2	1	108	16	17
chaperone-mediated protein folding	GO:0061077	1	0	1	1	G11	5	0	0	0	0	0	0	0	0	0	0	2	0	0	0	0	0	0	0
positive regulation of cellular response to phosphate starvation	GO:0080040	3	2	1	1	G06	4	0	0	0	0	0	2	0	0	0	1	0	0	0	0	1	0	0	0
regulation of tetrapyrrole metabolic process	GO:1901401	1	1	0	1	G10	2	0	0	0	0	0	0	0	0	0	2	0	0	0	0	0	0	0	0
