# Supplementary material for: Comparing Early Transcriptomic Responses of 18 Soybean (Glycine max) Genotypes to Iron Stress
Source: Int J Mol Sci. 2021 Oct 28;22(21):11643. doi: 10.3390/ijms222111643 (PMC8583884; doi:10.3390/ijms222111643)
Supplement: Supplementary file 1 [file ijms-22-11643-s001.zip › Kohlhase_IJMS_Supplemental_Data_files/Supplemental_file_7.xlsx]

## Sheet: DEGs unique to EF in leaves
Suplemental file S7. Gene ontology (GO) enrichment of iron efficient (EF) differentially expressed genes (DEGs). DEGs were identified in leaves and roots of 18 soybean genotypes 60 minutes after iron stress. Previous hierarchical cluster analysis based on phenotypic measurements revealed two major clusters of soybean genotypes, iron efficient (EF) and iron inefficient (INF). Gene ontology (GO) en…
(1) GlymaID from Gmax version 2.0. Only primary predicted proteins were included in analyses. For more information on Gmax2.0 cDNAs see http://phytozome.jgi.doe.gov/pz/portal.html#!info?alias=Org_Gmax.
(2) Top Uniref100 BLASTP Hit. Match determined via BLASTP of Gmax2.0 primary proteins against Uniref100 (version 03/27/2014). E-value for the top high scoring pair(HSP) is indicated. Top Uniref100 percent coverage determined by dividing the length of the top HSP by the length of the hit sequence.
(3) Top Descriptive Uniref100 BLASTP Hit. The BLAST report generated above (2) was parsed to eliminate uninformative hits. Hits including the words uncharacterized, putative, related, predicted, orf, expressed or containing Arabidopsis or Rice gene identifiers (AtXgXXXXX, OsXXgXXXXX) were ignored. E-value for the top high scoring pair(HSP) is indicated. Top Uniref100 percent coverage determined b…
(4) Top Arabidopsis (TAIR10) BLASTP Hit (4). Match determined via BLASTP of Gmax2.0 primary proteins against Arabidopsis thaliana proteins (TAIR10). For additional details see www.arabidopsis.org. E-value for the top high scoring pair(HSP) is indicated. Percent coverage determined by dividing the length of the top HSP by the length of the hit sequence.
(5) Gene Ontology Biological Process IDs. GO Biological Process IDs were assigned to each Gmax2.0 ID using the GO terms associated with the Top TAIR10 BLASTP Hit (4). The annotation information was obtained from TAIR v 10 (03/27/14). Descriptions for the GO terms are also provided.
(6) Gene Ontology Molecular Function IDs. GO Molecular Function IDs were assigned to each Gmax2.0 ID using the GO terms associated with the Top TAIR10 BLASTP Hit (4). The annotation information was obtained from TAIR v. 10 (03/27/14). Descriptions for the GO terms are also provided.
(7) Gene Ontology Cellular Component IDs. GO Cellular Component IDs were assigned to each Gmax2.0 ID using the GO terms associated with the Top TAIR10 BLASTP Hit (4). The annotation information was obtained from TAIR v 10 (03/27/14). Descriptions for the GO terms are also provided.
(8) PFAM IDs and descriptions were assigned by Phytozome. For more information see http://phytozome.jgi.doe.gov/pz/portal.html#!info?alias=Org_Gmax.
(9) PANTHER IDs and descriptions were assigned by Phytozome. For more information see http://phytozome.jgi.doe.gov/pz/portal.html#!info?alias=Org_Gmax.
(10) KOG IDs and descriptions were assigned by Phytozome. For more information see http://phytozome.jgi.doe.gov/pz/portal.html#!info?alias=Org_Gmax.
Gmax 2.0 Primary Protein ID (1)	Significant genotypes	Total genotypes	Total EF	Total IN	TF Family	Fe GWAS	Fe QTL	Fe Response	Protein Length (AA)	Top Uniref100 BLASTP Hit (2)	E-value (E<10-6)	% Coverage	Top Descriptive Uniref100 BLASTP Hit (3)	E-value (E<10-6)	% Coverage	Top Arabidopsis (TAIR10) BLASTP Hit (4)	E-value (E<10-6)	Coverage	Gene Ontology Biological Process IDs (5)	Gene Ontology Biological Process Descriptions	Gene Ontology Molecular Function IDs (6)	Gene Ontology Molecular Function Descriptions	Gene Ontology Cellular Component IDs (7)	Gene Ontology Cellular Component Descriptions	PFAM IDs (8)	PFAM_Descriptions	Panther IDs (9)	Panther_Descriptions	KOG IDs (10)	KOG_Desctiptions
Glyma.13G155200	g1,g2,g8,g14	4	4	0					185	UniRef100_C6SY43 Uncharacterized protein n=1 Tax=Glycine max RepID=C6SY43_SOYBN	8e-134	100	UniRef100_Q38JC8 Outer membrane lipoprotein blc n=1 Tax=Medicago truncatula RepID=Q38JC8_MEDTR	1e-110	100	AT5G58070.1|Symbols:ATTIL, TIL|temperature-induced lipocalin|chr5:23500512-23501156 REVERSE LENGTH=186	3e-103	97.31	GO:0006810 GO:0009408 GO:0009409 GO:0009416 GO:0042538	hyperosmotic salinity response; response to cold; response to heat; response to light stimulus; transport	GO:0005215	transporter activity	GO:0005576 GO:0005739 GO:0005773 GO:0005774 GO:0005783 GO:0005794 GO:0005886 GO:0009506	Golgi apparatus; endoplasmic reticulum; extracellular region; mitochondrion; plasma membrane; plasmodesma; vacuolar membrane; vacuole	PF08212	Lipocalin-like domain	PTHR10612	APOLIPOPROTEIN D	KOG4824	Apolipoprotein_D/Lipocalin
Glyma.01G000200	g1,g2,g8	3	3	0					95	UniRef100_K7K100 Uncharacterized protein (Fragment) n=1 Tax=Glycine max RepID=K7K100_SOYBN	6e-09	14.44	NA	NA	NA	NA	NA	NA	NA	NA	NA	NA	NA	NA	NA	NA	NA	NA	NA	NA
Glyma.01G035100	g1,g2,g8	3	3	0					272	UniRef100_C6TIA6 Uncharacterized protein n=2 Tax=Glycine max RepID=C6TIA6_SOYBN	0	100	UniRef100_G7K2U6 Sterol 4-alpha-methyl-oxidase n=1 Tax=Medicago truncatula RepID=G7K2U6_MEDTR	0	100	AT1G07420.1|Symbols:ATSMO2, SMO2-1|sterol 4-alpha-methyl-oxidase 2-1|chr1:2277910-2280033 FORWARD LENGTH=266	2e-168	98.12	GO:0006333 GO:0006633 GO:0016126 GO:0046520 GO:0055114	chromatin assembly or disassembly; fatty acid biosynthetic process; oxidation-reduction process; sphingoid biosynthetic process; sterol biosynthetic process	GO:0000254 GO:0005506 GO:0016491 GO:0080065	4-alpha-methyl-delta7-sterol-4alpha-methyl oxidase activity; C-4 methylsterol oxidase activity; iron ion binding; oxidoreductase activity	GO:0009941	chloroplast envelope	PF04116	Fatty acid hydroxylase superfamily	PTHR11863	STEROL DESATURASE	KOG0873	C-4_sterol_methyl_oxidase
Glyma.01G040600	g1,g2,g8	3	3	0					278	UniRef100_I1J5I9 Uncharacterized protein n=1 Tax=Glycine max RepID=I1J5I9_SOYBN	0	100	UniRef100_G7K8E9 DnaJ homolog subfamily B member n=1 Tax=Medicago truncatula RepID=G7K8E9_MEDTR	4e-118	97.86	AT1G59725.1|Symbols:|DNAJ heat shock family protein|chr1:21950738-21952210 FORWARD LENGTH=331	4e-108	80.97	GO:0006457	protein folding	GO:0031072 GO:0051082	heat shock protein binding; unfolded protein binding	GO:0005737	cytoplasm	PF00226 PF01556	DnaJ domain; DnaJ C terminal domain	PTHR24077	FAMILY NOT NAMED	KOG0712	Molecular_chaperone_(DnaJ_superfamily)
Glyma.01G097900	g1,g2,g8	3	3	0					649	UniRef100_I1J6W3 Uncharacterized protein n=1 Tax=Glycine max RepID=I1J6W3_SOYBN	0	100	UniRef100_G7LHS8 Zinc finger protein n=1 Tax=Medicago truncatula RepID=G7LHS8_MEDTR	0	106.06	AT2G22680.1|Symbols:|Zinc finger (C3HC4-type RING finger) family protein|chr2:9645433-9647484 FORWARD LENGTH=683	1e-147	94.88	GO:0009062 GO:0009690 GO:0016132	brassinosteroid biosynthetic process; cytokinin metabolic process; fatty acid catabolic process	GO:0004842 GO:0008270	ubiquitin-protein ligase activity; zinc ion binding	GO:0005576	extracellular region	PF00097 PF00092	Zinc finger, C3HC4 type (RING finger); von Willebrand factor type A domain	PTHR11210	RING BOX	KOG0320	Predicted_E3_ubiquitin_ligase
Glyma.01G129700	g1,g2,g8	3	3	0	bHLH				151	UniRef100_C6T227 Uncharacterized protein n=1 Tax=Glycine max RepID=C6T227_SOYBN	1e-102	100	UniRef100_G7K7C1 Transcription factor bHLH93 n=1 Tax=Medicago truncatula RepID=G7K7C1_MEDTR	3e-49	93.55	AT2G40435.1|Symbols:|BEST Arabidopsis thaliana protein match is: transcription regulators (TAIR:AT3G56220.1); Has 289 Blast hits to 289 proteins in 30 species: Archae - 0; Bacteria - 0; Metazoa - 0; Fungi - 0; Plants - 289; Viruses - 0; Other Eukaryotes - 0 (source: NCBI BLink).|chr2:16887048-16888407 FORWARD LENGTH=158	1e-48	91.77	NA	NA	NA	NA	GO:0005634	nucleus	NA	NA	NA	NA	NA	NA
Glyma.01G157400	g1,g2,g8	3	3	0					224	UniRef100_I1J8B1 Uncharacterized protein n=1 Tax=Glycine max RepID=I1J8B1_SOYBN	8e-161	100	UniRef100_G7K2K6 Ring finger protein n=1 Tax=Medicago truncatula RepID=G7K2K6_MEDTR	8e-113	103.72	AT1G76410.1|Symbols:ATL8|RING/U-box superfamily protein|chr1:28668915-28669472 FORWARD LENGTH=185	3e-59	96.76	GO:0009744 GO:0009750 GO:0009855 GO:0009944 GO:0010014 GO:0010075	determination of bilateral symmetry; meristem initiation; polarity specification of adaxial/abaxial axis; regulation of meristem growth; response to fructose stimulus; response to sucrose stimulus	GO:0008270	zinc ion binding	GO:0005634	nucleus	PF00097	Zinc finger, C3HC4 type (RING finger)	PTHR22764	RING FINGER DOMAIN-CONTAINING	KOG1493	Anaphase-promoting_complex_(APC),_subunit_11
Glyma.02G015600	g1,g2,g8	3	3	0					456	UniRef100_I1JBJ1 Uncharacterized protein n=3 Tax=Glycine max RepID=I1JBJ1_SOYBN	0	85.37	UniRef100_U5G3P3 Glycoside hydrolase family 28 family protein n=1 Tax=Populus trichocarpa RepID=U5G3P3_POPTR	0	96.22	AT3G16850.1|Symbols:|Pectin lyase-like superfamily protein|chr3:5748692-5750981 FORWARD LENGTH=455	0	96.92	GO:0005975 GO:0006816 GO:0007030 GO:0009637 GO:0009651 GO:0010155 GO:0046777 GO:0048767	Golgi organization; calcium ion transport; carbohydrate metabolic process; protein autophosphorylation; regulation of proton transport; response to blue light; response to salt stress; root hair elongation	GO:0004650	polygalacturonase activity	GO:0005576 GO:0005773 GO:0009505	extracellular region; plant-type cell wall; vacuole	PF00295	Glycosyl hydrolases family 28	NA	NA	NA	NA
Glyma.02G112100	g1,g2,g8	3	3	0	WRKY				456	UniRef100_I1JE94 Uncharacterized protein n=1 Tax=Glycine max RepID=I1JE94_SOYBN	0	100	UniRef100_G7JWM9 WRKY transcription factor n=2 Tax=rosids RepID=G7JWM9_MEDTR	0	103.46	AT1G13960.1|Symbols:WRKY4|WRKY DNA-binding protein 4|chr1:4776622-4779043 FORWARD LENGTH=514	9e-148	85.41	GO:0006355	regulation of transcription, DNA-dependent	GO:0003677 GO:0003700 GO:0043565	DNA binding; sequence-specific DNA binding; sequence-specific DNA binding transcription factor activity	GO:0005634	nucleus	PF03106	WRKY DNA -binding domain	NA	NA	NA	NA
Glyma.02G123100	g1,g2,g8	3	3	0					795	UniRef100_UPI0003DEBC61 PREDICTED: prolyl endopeptidase-like isoform X2 n=1 Tax=Glycine max RepID=UPI0003DEBC61	0	98.76	UniRef100_G7JZA5 Prolyl endopeptidase-like protein n=1 Tax=Medicago truncatula RepID=G7JZA5_MEDTR	0	98.5	AT1G69020.1|Symbols:|Prolyl oligopeptidase family protein|chr1:25943949-25947197 REVERSE LENGTH=757	0	101.45	GO:0006508	proteolysis	GO:0004252 GO:0008236 GO:0070008	serine-type endopeptidase activity; serine-type exopeptidase activity; serine-type peptidase activity	GO:0005737 GO:0009507	chloroplast; cytoplasm	PF02897 PF00326	Prolyl oligopeptidase, N-terminal beta-propeller domain; Prolyl oligopeptidase family	PTHR11757	PROTEASE FAMILY S9A OLIGOPEPTIDASE	KOG2237	Predicted_serine_protease
Glyma.02G233300	g1,g2,g8	3	3	0	bHLH				159	UniRef100_K7KAA7 Uncharacterized protein n=2 Tax=Glycine max RepID=K7KAA7_SOYBN	1e-110	100	UniRef100_G7K7C1 Transcription factor bHLH93 n=1 Tax=Medicago truncatula RepID=G7K7C1_MEDTR	2e-41	98.71	AT2G40435.1|Symbols:|BEST Arabidopsis thaliana protein match is: transcription regulators (TAIR:AT3G56220.1); Has 289 Blast hits to 289 proteins in 30 species: Archae - 0; Bacteria - 0; Metazoa - 0; Fungi - 0; Plants - 289; Viruses - 0; Other Eukaryotes - 0 (source: NCBI BLink).|chr2:16887048-16888407 FORWARD LENGTH=158	8e-43	98.1	NA	NA	NA	NA	GO:0005634	nucleus	NA	NA	NA	NA	NA	NA
Glyma.03G046300	g1,g2,g8	3	3	0					116	UniRef100_C6SVD0 Uncharacterized protein n=2 Tax=Glycine max RepID=C6SVD0_SOYBN	4e-75	100	UniRef100_B3TLP2 Light-inducible protein ATLS1 n=1 Tax=Elaeis guineensis var. tenera RepID=B3TLP2_ELAGV	3e-68	100	AT5G01650.1|Symbols:|Tautomerase/MIF superfamily protein|chr5:242734-244033 REVERSE LENGTH=115	3e-65	100	GO:0006954 GO:0051707	inflammatory response; response to other organism	GO:0003674	molecular function	GO:0009507	chloroplast	PF01187	Macrophage migration inhibitory factor (MIF)	PTHR11954	MACROPHAGE MIGRATION INHIBITORY FACTOR RELATED	KOG1759	Macrophage_migration_inhibitory_factor
Glyma.03G077100	g1,g2,g8	3	3	0					113	UniRef100_I1JLR8 Uncharacterized protein n=1 Tax=Glycine max RepID=I1JLR8_SOYBN	2e-75	100	UniRef100_L7ZV30 DUF962 family protein n=1 Tax=Geobacillus sp. GHH01 RepID=L7ZV30_9BACI	7e-32	95.41	AT3G09085.1|Symbols:|Protein of unknown function (DUF962)|chr3:2782238-2782576 FORWARD LENGTH=112	8e-48	99.11	GO:0008150	biological process	GO:0003674	molecular function	GO:0005739	mitochondrion	PF06127	Protein of unknown function (DUF962)	NA	NA	NA	NA
Glyma.03G099800	g1,g2,g8	3	3	0					1568	UniRef100_K7KE45 Uncharacterized protein n=3 Tax=Glycine max RepID=K7KE45_SOYBN	0	72.68	UniRef100_Q7XP97 OSJNBa0060B20.14 protein n=1 Tax=Oryza sativa subsp. japonica RepID=Q7XP97_ORYSJ	2e-139	21.91	NA	NA	NA	NA	NA	NA	NA	NA	NA	NA	NA	NA	NA	NA	NA
Glyma.03G212600	g1,g2,g8	3	3	0					82	UniRef100_K7KGA9 Uncharacterized protein n=1 Tax=Glycine max RepID=K7KGA9_SOYBN	2e-50	100	NA	NA	NA	NA	NA	NA	NA	NA	NA	NA	NA	NA	NA	NA	NA	NA	NA	NA
Glyma.03G212700	g1,g2,g8	3	3	0					295	UniRef100_C6TMV9 Uncharacterized protein n=1 Tax=Glycine max RepID=C6TMV9_SOYBN	0	100	UniRef100_Q9ZTV0 5,10-methylenetetrahydrofolate dehydrogenase-5,10-methenyltetrahydrofolate cyclohydrolase n=1 Tax=Pisum sativum RepID=Q9ZTV0_PEA	0	100	AT3G12290.1|Symbols:|Amino acid dehydrogenase family protein|chr3:3919591-3921326 FORWARD LENGTH=299	2e-175	95.99	GO:0009396 GO:0019344 GO:0030244 GO:0048193 GO:0055114	Golgi vesicle transport; cellulose biosynthetic process; cysteine biosynthetic process; folic acid-containing compound biosynthetic process; oxidation-reduction process	GO:0000166 GO:0003824 GO:0004488	catalytic activity; methylenetetrahydrofolate dehydrogenase (NADP+) activity; nucleotide binding	GO:0005737 GO:0005829 GO:0009507	chloroplast; cytoplasm; cytosol	PF00763 PF02882	Tetrahydrofolate dehydrogenase/cyclohydrolase, catalytic domain; Tetrahydrofolate dehydrogenase/cyclohydrolase, NAD(P)-binding domain	PTHR10025	TETRAHYDROFOLATE DEHYDROGENASE/CYCLOHYDROLASE FAMILY MEMBER	KOG0089	Methylenetetrahydrofolate_dehydrogenase/methylenetetrahydrofolate_cyclohydrolase
Glyma.03G218600	g1,g2,g8	3	3	0	TPR				571	UniRef100_I1JQQ9 Uncharacterized protein n=1 Tax=Glycine max RepID=I1JQQ9_SOYBN	0	100	UniRef100_B9GSH4 DNAJ heat shock N-terminal domain-containing family protein n=1 Tax=Populus trichocarpa RepID=B9GSH4_POPTR	0	100.71	AT4G02100.1|Symbols:|Heat shock protein DnaJ with tetratricopeptide repeat|chr4:930228-932049 FORWARD LENGTH=546	0	102.38	GO:0006457	protein folding	GO:0031072	heat shock protein binding	GO:0005634	nucleus	PF00226	DnaJ domain	PTHR22904	TPR REPEAT CONTAINING PROTEIN	NA	NA
Glyma.04G038100	g1,g2,g8	3	3	0					297	UniRef100_I1JTI5 Uncharacterized protein n=1 Tax=Glycine max RepID=I1JTI5_SOYBN	0	100	UniRef100_G7I3N4 BRI1-KD interacting protein n=1 Tax=Medicago truncatula RepID=G7I3N4_MEDTR	3e-61	89.9	AT5G42750.1|Symbols:BKI1|BRI1 kinase inhibitor 1|chr5:17143028-17144041 REVERSE LENGTH=337	5e-35	85.76	GO:0010423	negative regulation of brassinosteroid biosynthetic process	GO:0005515 GO:0046982	protein binding; protein heterodimerization activity	GO:0005634 GO:0005829 GO:0005886	cytosol; nucleus; plasma membrane	NA	NA	NA	NA	NA	NA
Glyma.04G076300	g1,g2,g8	3	3	0					396	UniRef100_I1JUN3 Uncharacterized protein n=1 Tax=Glycine max RepID=I1JUN3_SOYBN	0	100	UniRef100_G7J2T2 Sarcosine oxidase n=1 Tax=Medicago truncatula RepID=G7J2T2_MEDTR	0	100.51	AT2G24580.1|Symbols:|FAD-dependent oxidoreductase family protein|chr2:10444928-10446178 REVERSE LENGTH=416	1e-166	93.03	GO:0046653 GO:0055114	oxidation-reduction process; tetrahydrofolate metabolic process	GO:0008115 GO:0016491	oxidoreductase activity; sarcosine oxidase activity	GO:0005737	cytoplasm	PF01266	FAD dependent oxidoreductase	PTHR10961	PEROXISOMAL SARCOSINE OXIDASE	KOG2820	FAD-dependent_oxidoreductase
Glyma.04G107900	g1,g2,g8	3	3	0					168	UniRef100_I1JLY5 Uncharacterized protein n=1 Tax=Glycine max RepID=I1JLY5_SOYBN	2e-116	100	UniRef100_T1ULT1 Universal stress protein n=1 Tax=Solanum torvum RepID=T1ULT1_9SOLN	7e-85	96.34	AT3G53990.1|Symbols:|Adenine nucleotide alpha hydrolases-like superfamily protein|chr3:19989658-19991019 REVERSE LENGTH=160	2e-87	99.38	GO:0009409	response to cold	GO:0003674	molecular function	GO:0005737 GO:0005886 GO:0009506	cytoplasm; plasma membrane; plasmodesma	PF00582	Universal stress protein family	NA	NA	NA	NA
Glyma.04G161000	g1,g2,g8	3	3	0					1102	UniRef100_K7KKG4 Uncharacterized protein n=1 Tax=Glycine max RepID=K7KKG4_SOYBN	0	100	NA	NA	NA	AT1G74160.1|Symbols:|unknown protein; BEST Arabidopsis thaliana protein match is: unknown protein (TAIR:AT1G18620.1); Has 3407 Blast hits to 2217 proteins in 314 species: Archae - 0; Bacteria - 264; Metazoa - 1296; Fungi - 318; Plants - 346; Viruses - 34; Other Eukaryotes - 1149 (source: NCBI BLink).|chr1:27887164-27891151 FORWARD LENGTH=1025	0	107.32	GO:0008150 GO:0010075	biological process; regulation of meristem growth	GO:0003674	molecular function	GO:0005634 GO:0009506	nucleus; plasmodesma	NA	NA	NA	NA	NA	NA
Glyma.04G182900	g1,g2,g8	3	3	0					3034	UniRef100_V7AWW2 Uncharacterized protein n=1 Tax=Phaseolus vulgaris RepID=V7AWW2_PHAVU	0	100	UniRef100_Q9M3G7 Serine/threonine-protein kinase ATM n=1 Tax=Arabidopsis thaliana RepID=ATM_ARATH	0	78.03	AT3G48190.1|Symbols:ATM, ATATM|ataxia-telangiectasia mutated|chr3:17797628-17828361 FORWARD LENGTH=3845	0	78.26	GO:0000003 GO:0000724 GO:0006259 GO:0006281 GO:0006310 GO:0006325 GO:0006355 GO:0007059 GO:0007062 GO:0007126 GO:0007129 GO:0007131 GO:0009887 GO:0009888 GO:0010090 GO:0010212 GO:0010332 GO:0010638 GO:0032204 GO:0032504 GO:0033044 GO:0042138 GO:0043247 GO:0043687 GO:0045132 GO:0045893	DNA metabolic process; DNA recombination; DNA repair; chromatin organization; chromosome segregation; double-strand break repair via homologous recombination; meiosis; meiotic DNA double-strand break formation; meiotic chromosome segregation; multicellular organism reproduction; organ morphogenesis; positive regulation of organelle organization; positive regulation of transcription, DNA-dependent…	GO:0000285 GO:0004674 GO:0016772 GO:0016773	1-phosphatidylinositol-3-phosphate 5-kinase activity; phosphotransferase activity, alcohol group as acceptor; protein serine/threonine kinase activity; transferase activity, transferring phosphorus-containing groups	GO:0005634 GO:0009506 GO:0009507	chloroplast; nucleus; plasmodesma	PF02260 PF02259 PF00454	FATC domain; FAT domain; Phosphatidylinositol 3- and 4-kinase	PTHR11139	ATAXIA TELANGIECTASIA MUTATED (ATM)-RELATED	NA	NA
Glyma.04G190500	g1,g2,g8	3	3	0					381	UniRef100_I1JXE1 Uncharacterized protein n=1 Tax=Glycine max RepID=I1JXE1_SOYBN	0	100	UniRef100_Q2HUX9 Abhydrolase domain-containing protein FAM108C1 n=2 Tax=Medicago truncatula RepID=Q2HUX9_MEDTR	0	102.43	AT4G24760.1|Symbols:|alpha/beta-Hydrolases superfamily protein|chr4:12761482-12763564 REVERSE LENGTH=365	0	104.11	GO:0006508	proteolysis	GO:0008236	serine-type peptidase activity	GO:0005634	nucleus	PF00326	Prolyl oligopeptidase family	PTHR12277	UNCHARACTERIZED	KOG1552	Predicted_alpha/beta_hydrolase
Glyma.04G209900	g1,g2,g8	3	3	0					242	UniRef100_I1JXZ1 Uncharacterized protein n=1 Tax=Glycine max RepID=I1JXZ1_SOYBN	6e-177	100	UniRef100_G8A1N2 PsbP domain-containing protein n=1 Tax=Medicago truncatula RepID=G8A1N2_MEDTR	5e-109	101.69	AT2G28605.1|Symbols:|Photosystem II reaction center PsbP family protein|chr2:12254911-12255689 FORWARD LENGTH=232	2e-82	90.95	GO:0009965 GO:0015979 GO:0030154 GO:0045893	cell differentiation; leaf morphogenesis; photosynthesis; positive regulation of transcription, DNA-dependent	GO:0005509	calcium ion binding	GO:0009507 GO:0009523 GO:0009579 GO:0009654 GO:0019898	chloroplast; extrinsic to membrane; oxygen evolving complex; photosystem II; thylakoid	PF01789	PsbP	NA	NA	NA	NA
Glyma.04G219000	g1,g2,g8	3	3	0					101	UniRef100_I1JY80 Uncharacterized protein n=1 Tax=Glycine max RepID=I1JY80_SOYBN	2e-68	100	UniRef100_Q9FIB1 Emb|CAB61744.1 n=1 Tax=Arabidopsis thaliana RepID=Q9FIB1_ARATH	2e-26	82.88	AT5G09960.1|Symbols:|FUNCTIONS IN: molecular_function unknown; INVOLVED IN: biological_process unknown; LOCATED IN: plasma membrane; EXPRESSED IN: 22 plant structures; EXPRESSED DURING: 13 growth stages; CONTAINS InterPro DOMAIN/s: RPM1-interacting protein 4, defence response (InterPro:IPR008700); BEST Arabidopsis thaliana protein match is: unknown protein (TAIR:AT5G64850.1); Has 30201 Blast hits…	2e-30	83.04	GO:0006661 GO:0008150	biological process; phosphatidylinositol biosynthetic process	GO:0003674	molecular function	GO:0005634 GO:0005886	nucleus; plasma membrane	PF05627	Cleavage site for pathogenic type III effector avirulence factor Avr	NA	NA	NA	NA
Glyma.05G006800	g1,g2,g8	3	3	0					1195	UniRef100_I1K1G8 Uncharacterized protein n=2 Tax=Glycine max RepID=I1K1G8_SOYBN	0	100	UniRef100_G7KI91 ATPase n=1 Tax=Medicago truncatula RepID=G7KI91_MEDTR	0	100	AT3G27870.1|Symbols:|ATPase E1-E2 type family protein / haloacid dehalogenase-like hydrolase family protein|chr3:10330950-10335288 FORWARD LENGTH=1189	0	99.66	GO:0006812 GO:0008152 GO:0015914	cation transport; metabolic process; phospholipid transport	GO:0000166 GO:0000287 GO:0003824 GO:0004012 GO:0005524 GO:0015662 GO:0016820 GO:0046872	ATP binding; ATPase activity, coupled to transmembrane movement of ions, phosphorylative mechanism; catalytic activity; hydrolase activity, acting on acid anhydrides, catalyzing transmembrane movement of substances; magnesium ion binding; metal ion binding; nucleotide binding; phospholipid-translocating ATPase activity	GO:0016020 GO:0016021	integral to membrane; membrane	PF00702 PF00122	haloacid dehalogenase-like hydrolase; E1-E2 ATPase	PTHR24092	FAMILY NOT NAMED	KOG0206	P-type_ATPase
Glyma.05G099700	g1,g2,g8	3	3	0					88	UniRef100_I1K286 Uncharacterized protein n=1 Tax=Glycine max RepID=I1K286_SOYBN	5e-55	100	NA	NA	NA	NA	NA	NA	NA	NA	NA	NA	NA	NA	NA	NA	NA	NA	NA	NA
Glyma.05G138700	g1,g2,g8	3	3	0					339	UniRef100_I1K3C9 Uncharacterized protein n=1 Tax=Glycine max RepID=I1K3C9_SOYBN	0	100	UniRef100_T2DNL8 Xyloglucan endotransglucosylase/hydrolase protein 28-like protein n=1 Tax=Phaseolus vulgaris RepID=T2DNL8_PHAVU	0	100	AT1G14720.1|Symbols:XTR2, EXGT-A2, ATXTH28, XTH28|xyloglucan endotransglucosylase/hydrolase 28|chr1:5066806-5068466 REVERSE LENGTH=332	7e-164	97.89	GO:0005975 GO:0006073 GO:0010154 GO:0080086	carbohydrate metabolic process; cellular glucan metabolic process; fruit development; stamen filament development	GO:0004553 GO:0016762 GO:0016798	hydrolase activity, acting on glycosyl bonds; hydrolase activity, hydrolyzing O-glycosyl compounds; xyloglucan:xyloglucosyl transferase activity	GO:0005576 GO:0005618 GO:0048046	apoplast; cell wall; extracellular region	PF00722 PF06955	Glycosyl hydrolases family 16; Xyloglucan endo-transglycosylase (XET) C-terminus	NA	NA	NA	NA
Glyma.05G139000	g1,g2,g8	3	3	0	C2H2 (Zn)				250	UniRef100_I1K3D2 Uncharacterized protein n=1 Tax=Glycine max RepID=I1K3D2_SOYBN	7e-174	97.15	UniRef100_D9ZIT1 C2H2L domain class transcription factor n=1 Tax=Malus domestica RepID=D9ZIT1_MALDO	2e-81	84.71	AT1G66140.1|Symbols:ZFP4|zinc finger protein 4|chr1:24620063-24620845 REVERSE LENGTH=260	2e-38	62.31	GO:0006355	regulation of transcription, DNA-dependent	GO:0003676 GO:0003700 GO:0008270	nucleic acid binding; sequence-specific DNA binding transcription factor activity; zinc ion binding	GO:0005622 GO:0005634	intracellular; nucleus	NA	NA	PTHR10042	EARLY GROWTH RESPONSE PROTEIN-RELATED	NA	NA
Glyma.05G169300	g1,g2,g8	3	3	0					310	UniRef100_I1K4B0 Uncharacterized protein n=1 Tax=Glycine max RepID=I1K4B0_SOYBN	0	100	UniRef100_G7L8W3 6-phosphogluconate dehydrogenase NAD-binding domain-containing protein n=1 Tax=Medicago truncatula RepID=G7L8W3_MEDTR	2e-169	82.26	AT1G71180.1|Symbols:|6-phosphogluconate dehydrogenase family protein|chr1:26832335-26833291 FORWARD LENGTH=318	2e-105	96.86	GO:0006098 GO:0055114	oxidation-reduction process; pentose-phosphate shunt	GO:0000166 GO:0004616 GO:0016491 GO:0016616 GO:0050662	coenzyme binding; nucleotide binding; oxidoreductase activity; oxidoreductase activity, acting on the CH-OH group of donors, NAD or NADP as acceptor; phosphogluconate dehydrogenase (decarboxylating) activity	GO:0005634	nucleus	PF03446	NAD binding domain of 6-phosphogluconate dehydrogenase	PTHR22981	3-HYDROXYISOBUTYRATE DEHYDROGENASE-RELATED	KOG0409	Predicted_dehydrogenase
Glyma.05G199100	g1,g2,g8	3	3	0					992	UniRef100_I1K565 Uncharacterized protein n=1 Tax=Glycine max RepID=I1K565_SOYBN	0	100	UniRef100_G7J2R6 Nuclease domain-containing protein n=1 Tax=Medicago truncatula RepID=G7J2R6_MEDTR	0	99.7	AT5G07350.1|Symbols:Tudor1, AtTudor1, TSN1|TUDOR-SN protein 1|chr5:2320344-2324892 REVERSE LENGTH=991	0	99.6	GO:0009306 GO:0009651 GO:0030244 GO:0031047 GO:0046686 GO:0048193	Golgi vesicle transport; cellulose biosynthetic process; gene silencing by RNA; protein secretion; response to cadmium ion; response to salt stress	GO:0003676 GO:0003723 GO:0004518 GO:0016788	RNA binding; hydrolase activity, acting on ester bonds; nuclease activity; nucleic acid binding	GO:0005618 GO:0005635 GO:0005783 GO:0005829 GO:0005886 GO:0009507	cell wall; chloroplast; cytosol; endoplasmic reticulum; nuclear envelope; plasma membrane	PF00565 PF00567	Staphylococcal nuclease homologue; Tudor domain	PTHR12302	EBNA2 BINDING PROTEIN P100	KOG2039	Transcriptional_coactivator_p100
Glyma.05G214600	g1,g2,g8	3	3	0					102	UniRef100_C6T2T7 Putative uncharacterized protein (Fragment) n=1 Tax=Glycine max RepID=C6T2T7_SOYBN	2e-52	100	NA	NA	NA	NA	NA	NA	NA	NA	NA	NA	NA	NA	NA	NA	NA	NA	NA	NA
Glyma.05G243100	g1,g2,g8	3	3	0					374	UniRef100_I1K5F8 Uncharacterized protein n=1 Tax=Glycine max RepID=I1K5F8_SOYBN	0	100	UniRef100_I1KQG5 MATE efflux family protein n=1 Tax=Glycine max RepID=I1KQG5_SOYBN	5e-111	54.74	AT1G73700.1|Symbols:|MATE efflux family protein|chr1:27717554-27719630 REVERSE LENGTH=476	2e-71	53.15	GO:0006855 GO:0055085	drug transmembrane transport; transmembrane transport	GO:0005215 GO:0015238 GO:0015297	antiporter activity; drug transmembrane transporter activity; transporter activity	GO:0005886 GO:0016020	membrane; plasma membrane	NA	NA	PTHR11206	MULTIDRUG RESISTANCE PROTEIN	NA	NA
Glyma.06G013800	g1,g2,g8	3	3	0					1926	UniRef100_I1K784 Uncharacterized protein n=1 Tax=Glycine max RepID=I1K784_SOYBN	0	100	UniRef100_B9HRQ6 Phosphatidylinositol 4-kinase family protein n=1 Tax=Populus trichocarpa RepID=B9HRQ6_POPTR	0	94.94	AT1G49340.1|Symbols:ATPI4K ALPHA|Phosphatidylinositol 3- and 4-kinase family protein|chr1:18252355-18263967 FORWARD LENGTH=2028	0	94.43	GO:0006468 GO:0046854 GO:0048015	phosphatidylinositol-mediated signaling; phosphatidylinositol phosphorylation; protein phosphorylation	GO:0004430 GO:0005546 GO:0016772 GO:0016773 GO:0035004 GO:0051015 GO:0070273 GO:0070300	1-phosphatidylinositol 4-kinase activity; actin filament binding; phosphatidic acid binding; phosphatidylinositol-4,5-bisphosphate binding; phosphatidylinositol-4-phosphate binding; phosphatidylinositol 3-kinase activity; phosphotransferase activity, alcohol group as acceptor; transferase activity, transferring phosphorus-containing groups	GO:0005737 GO:0005886 GO:0009506 GO:0048471	cytoplasm; perinuclear region of cytoplasm; plasma membrane; plasmodesma	PF00454 PF00613	Phosphatidylinositol 3- and 4-kinase; Phosphoinositide 3-kinase family, accessory domain (PIK domain)	PTHR10048	PHOSPHATIDYLINOSITOL KINASE	KOG0902	Phosphatidylinositol_4-kinase
Glyma.06G025400	g1,g2,g8	3	3	0					1081	UniRef100_K7KSN8 Uncharacterized protein n=2 Tax=Glycine max RepID=K7KSN8_SOYBN	0	100	UniRef100_Q0WSY2 Filament-like plant protein 4 n=1 Tax=Arabidopsis thaliana RepID=FPP4_ARATH	0	109.67	AT1G19835.2|Symbols:|Plant protein of unknown function (DUF869)|chr1:6856212-6859513 REVERSE LENGTH=982	0	109.67	GO:0008150	biological process	GO:0003674	molecular function	GO:0005737 GO:0005886	cytoplasm; plasma membrane	PF05911	Plant protein of unknown function (DUF869)	NA	NA	NA	NA
Glyma.06G039000	g1,g2,g8	3	3	0					430	UniRef100_I1K7Y8 Uncharacterized protein n=1 Tax=Glycine max RepID=I1K7Y8_SOYBN	0	100	UniRef100_E4MXN4 mRNA, clone: RTFL01-28-G13 n=2 Tax=Eutrema RepID=E4MXN4_THEHA	0	99.77	AT1G47380.1|Symbols:|Protein phosphatase 2C family protein|chr1:17373004-17375305 REVERSE LENGTH=428	0	100.23	NA	NA	GO:0003824 GO:0004722	catalytic activity; protein serine/threonine phosphatase activity	GO:0005739 GO:0005829	cytosol; mitochondrion	PF00481	Protein phosphatase 2C	PTHR13832	PROTEIN PHOSPHATASE 2C	KOG0698	Serine/threonine_protein_phosphatase
Glyma.06G044600	g1,g2,g8	3	3	0					389	UniRef100_I1K843 Uncharacterized protein n=1 Tax=Glycine max RepID=I1K843_SOYBN	0	100	UniRef100_G8A2A9 Progesterone 5-beta-reductase n=1 Tax=Medicago truncatula RepID=G8A2A9_MEDTR	0	99.74	AT4G24220.1|Symbols:VEP1, AWI31|NAD(P)-binding Rossmann-fold superfamily protein|chr4:12565219-12566474 FORWARD LENGTH=388	0	100	GO:0008202 GO:0009611 GO:0010051	response to wounding; steroid metabolic process; xylem and phloem pattern formation	GO:0000166 GO:0035671	enone reductase activity; nucleotide binding	GO:0005829	cytosol	NA	NA	PTHR10366	NAD DEPENDENT EPIMERASE/DEHYDRATASE	NA	NA
Glyma.06G050500	g1,g2,g8	3	3	0					63	UniRef100_K7KI61 Uncharacterized protein n=1 Tax=Glycine max RepID=K7KI61_SOYBN	4e-09	100	NA	NA	NA	AT5G11740.1|Symbols:AGP15, ATAGP15|arabinogalactan protein 15|chr5:3784318-3784503 FORWARD LENGTH=61	1e-06	101.64	NA	NA	NA	NA	GO:0005886 GO:0031225	anchored to membrane; plasma membrane	NA	NA	NA	NA	NA	NA
Glyma.06G091100	g1,g2,g8	3	3	0					549	UniRef100_K7KU35 MATE efflux family protein n=2 Tax=Glycine max RepID=K7KU35_SOYBN	0	100	UniRef100_K7KU35 MATE efflux family protein n=2 Tax=Glycine max RepID=K7KU35_SOYBN	0	100	AT1G58340.1|Symbols:ZF14|MATE efflux family protein|chr1:21653162-21655117 FORWARD LENGTH=532	0	95.11	GO:0003156 GO:0006810 GO:0006855 GO:0009624 GO:0055072 GO:0055085	drug transmembrane transport; iron ion homeostasis; regulation of organ formation; response to nematode; transmembrane transport; transport	GO:0005215 GO:0015238 GO:0015297 GO:0022857	antiporter activity; drug transmembrane transporter activity; transmembrane transporter activity; transporter activity	GO:0005886 GO:0016020 GO:0017119 GO:0043226	Golgi transport complex; membrane; organelle; plasma membrane	PF01554	MatE	PTHR11206	MULTIDRUG RESISTANCE PROTEIN	KOG1347	Uncharacterized_membrane_protein,_predicted_efflux_pump
Glyma.06G162500	g1,g2,g8	3	3	0					991	UniRef100_I1KBV2 Uncharacterized protein n=1 Tax=Glycine max RepID=I1KBV2_SOYBN	0	100	UniRef100_G7J2R6 Nuclease domain-containing protein n=1 Tax=Medicago truncatula RepID=G7J2R6_MEDTR	0	99.8	AT5G07350.1|Symbols:Tudor1, AtTudor1, TSN1|TUDOR-SN protein 1|chr5:2320344-2324892 REVERSE LENGTH=991	0	99.5	GO:0009306 GO:0009651 GO:0030244 GO:0031047 GO:0046686 GO:0048193	Golgi vesicle transport; cellulose biosynthetic process; gene silencing by RNA; protein secretion; response to cadmium ion; response to salt stress	GO:0003676 GO:0003723 GO:0004518 GO:0016788	RNA binding; hydrolase activity, acting on ester bonds; nuclease activity; nucleic acid binding	GO:0005618 GO:0005635 GO:0005783 GO:0005829 GO:0005886 GO:0009507	cell wall; chloroplast; cytosol; endoplasmic reticulum; nuclear envelope; plasma membrane	PF00567 PF00565	Tudor domain; Staphylococcal nuclease homologue	PTHR12302	EBNA2 BINDING PROTEIN P100	KOG2039	Transcriptional_coactivator_p100
Glyma.06G165700	g1,g2,g8	3	3	0	bHLH				350	UniRef100_I1KBY8 Uncharacterized protein n=1 Tax=Glycine max RepID=I1KBY8_SOYBN	0	100	UniRef100_G7LI45 BHLH transcription factor n=1 Tax=Medicago truncatula RepID=G7LI45_MEDTR	5e-117	106.42	AT5G50915.2|Symbols:|basic helix-loop-helix (bHLH) DNA-binding superfamily protein|chr5:20710764-20712252 REVERSE LENGTH=286	3e-58	78.32	GO:0009739	response to gibberellin stimulus	GO:0003677 GO:0003700	DNA binding; sequence-specific DNA binding transcription factor activity	GO:0005634	nucleus	PF00010	Helix-loop-helix DNA-binding domain	PTHR12565	STEROL REGULATORY ELEMENT-BINDING PROTEIN	NA	NA
Glyma.07G121000	g1,g2,g8	3	3	0					237	UniRef100_I1KJD9 Uncharacterized protein n=1 Tax=Glycine max RepID=I1KJD9_SOYBN	8e-173	100	UniRef100_U5FNX0 Uridylate kinase family protein n=2 Tax=Populus trichocarpa RepID=U5FNX0_POPTR	8e-122	95.48	AT5G26667.3|Symbols:PYR6|P-loop containing nucleoside triphosphate hydrolases superfamily protein|chr5:9276659-9278091 FORWARD LENGTH=202	6e-122	101.98	GO:0006139 GO:0009173 GO:0046939	nucleobase-containing compound metabolic process; nucleotide phosphorylation; pyrimidine ribonucleoside monophosphate metabolic process	GO:0004127 GO:0005524 GO:0009041 GO:0016776 GO:0019201 GO:0019205	ATP binding; cytidylate kinase activity; nucleobase-containing compound kinase activity; nucleotide kinase activity; phosphotransferase activity, phosphate group as acceptor; uridylate kinase activity	GO:0005737 GO:0005829 GO:0048046	apoplast; cytoplasm; cytosol	PF00406	Adenylate kinase	PTHR23359	NUCLEOTIDE KINASE	KOG3079	Uridylate_kinase/adenylate_kinase
Glyma.07G125300	g1,g2,g8	3	3	0					1166	UniRef100_K7L1D3 DNA-directed RNA polymerase n=1 Tax=Glycine max RepID=K7L1D3_SOYBN	0	100	UniRef100_K7L1D3 DNA-directed RNA polymerase n=1 Tax=Glycine max RepID=K7L1D3_SOYBN	0	100	AT5G45140.1|Symbols:NRPC2|nuclear RNA polymerase C2|chr5:18247416-18257713 REVERSE LENGTH=1161	0	98.02	GO:0006351 GO:0009560	embryo sac egg cell differentiation; transcription, DNA-dependent	GO:0003677 GO:0003899 GO:0032549	DNA-directed RNA polymerase activity; DNA binding; ribonucleoside binding	GO:0009507	chloroplast	PF04561 PF04565 PF04560 PF04567 PF04566 PF04563 PF00562	RNA polymerase Rpb2, domain 2; RNA polymerase Rpb2, domain 3; RNA polymerase Rpb2, domain 7; RNA polymerase Rpb2, domain 5; RNA polymerase Rpb2, domain 4; RNA polymerase beta subunit; RNA polymerase Rpb2, domain 6	PTHR20856	DNA-DIRECTED RNA POLYMERASE I SUBUNIT 2	KOG0215	RNA_polymerase_III,_second_largest_subunit
Glyma.07G127200	g1,g2,g8	3	3	0					64	UniRef100_K7L1E2 Uncharacterized protein n=1 Tax=Glycine max RepID=K7L1E2_SOYBN	5e-34	53.39	UniRef100_Q9M373 Arabinogalactan peptide 20 n=1 Tax=Arabidopsis thaliana RepID=AGP20_ARATH	9e-13	79.73	AT3G61640.1|Symbols:AGP20, AtAGP20|arabinogalactan protein 20|chr3:22810283-22810629 REVERSE LENGTH=74	1e-15	79.73	GO:0008150 GO:0009612	biological process; response to mechanical stimulus	NA	NA	GO:0005886 GO:0031225	anchored to membrane; plasma membrane	PF06376	Protein of unknown function (DUF1070)	NA	NA	NA	NA
Glyma.07G155500	g1,g2,g8	3	3	0					179	UniRef100_I1KKJ7 Uncharacterized protein n=1 Tax=Glycine max RepID=I1KKJ7_SOYBN	3e-126	100	UniRef100_G7KT83 Abscisic acid receptor PYL4 n=1 Tax=Medicago truncatula RepID=G7KT83_MEDTR	3e-91	93.55	AT2G38310.1|Symbols:PYL4, RCAR10|PYR1-like 4|chr2:16050251-16050874 FORWARD LENGTH=207	2e-78	79.71	GO:0009738	abscisic acid mediated signaling pathway	GO:0004872 GO:0005515	protein binding; receptor activity	GO:0005634	nucleus	PF10604	Polyketide cyclase / dehydrase and lipid transport	NA	NA	NA	NA
Glyma.07G188900	g1,g2,g8	3	3	0					256	UniRef100_I1KLC0 Uncharacterized protein n=1 Tax=Glycine max RepID=I1KLC0_SOYBN	0	100	NA	NA	NA	AT1G11380.1|Symbols:|PLAC8 family protein|chr1:3832695-3833921 FORWARD LENGTH=254	4e-93	86.61	GO:0008150	biological process	GO:0003674	molecular function	GO:0005886	plasma membrane	PF04749	PLAC8 family	NA	NA	NA	NA
Glyma.07G209200	g1,g2,g8	3	3	0					56	UniRef100_K7L2Y5 Uncharacterized protein n=1 Tax=Glycine max RepID=K7L2Y5_SOYBN	1e-30	100	NA	NA	NA	NA	NA	NA	NA	NA	NA	NA	NA	NA	NA	NA	NA	NA	NA	NA
Glyma.08G093900	g1,g2,g8	3	3	0					342	UniRef100_I1KRR6 Uncharacterized protein n=1 Tax=Glycine max RepID=I1KRR6_SOYBN	0	100	UniRef100_T2DNL8 Xyloglucan endotransglucosylase/hydrolase protein 28-like protein n=1 Tax=Phaseolus vulgaris RepID=T2DNL8_PHAVU	0	101.53	AT1G14720.1|Symbols:XTR2, EXGT-A2, ATXTH28, XTH28|xyloglucan endotransglucosylase/hydrolase 28|chr1:5066806-5068466 REVERSE LENGTH=332	4e-163	100	GO:0005975 GO:0006073 GO:0010154 GO:0080086	carbohydrate metabolic process; cellular glucan metabolic process; fruit development; stamen filament development	GO:0004553 GO:0016762 GO:0016798	hydrolase activity, acting on glycosyl bonds; hydrolase activity, hydrolyzing O-glycosyl compounds; xyloglucan:xyloglucosyl transferase activity	GO:0005576 GO:0005618 GO:0048046	apoplast; cell wall; extracellular region	PF00722 PF06955	Glycosyl hydrolases family 16; Xyloglucan endo-transglycosylase (XET) C-terminus	NA	NA	NA	NA
Glyma.08G161500	g1,g2,g8	3	3	0					1657	UniRef100_I1KTU1 Uncharacterized protein n=1 Tax=Glycine max RepID=I1KTU1_SOYBN	0	100	UniRef100_G7IQR6 Myosin XI-F n=1 Tax=Medicago truncatula RepID=G7IQR6_MEDTR	0	102.79	AT2G31900.1|Symbols:XIF, ATXIF, ATMYO5|myosin-like protein XIF|chr2:13560760-13569623 REVERSE LENGTH=1556	0	71.72	GO:0009624 GO:0010089 GO:0030048 GO:0044036 GO:0051645 GO:0051646 GO:0060151	Golgi localization; actin filament-based movement; cell wall macromolecule metabolic process; mitochondrion localization; peroxisome localization; response to nematode; xylem development	GO:0003774 GO:0005515 GO:0005524	ATP binding; motor activity; protein binding	GO:0016459 GO:0016461	myosin complex; unconventional myosin complex	PF02736 PF00612 PF00063 PF01843	Myosin N-terminal SH3-like domain; IQ calmodulin-binding motif; Myosin head (motor domain); DIL domain	PTHR13140	MYOSIN	KOG0160	Myosin_class_V_heavy_chain
Glyma.08G207300	g1,g2,g8	3	3	0					906	UniRef100_I1KV92 Uncharacterized protein n=1 Tax=Glycine max RepID=I1KV92_SOYBN	0	100	UniRef100_Q9C827 Coatomer subunit beta'-2 n=1 Tax=Arabidopsis thaliana RepID=COB22_ARATH	0	97.73	AT1G52360.1|Symbols:|Coatomer, beta' subunit|chr1:19499282-19505397 FORWARD LENGTH=926	0	97.73	GO:0006094 GO:0006886 GO:0007010 GO:0010498 GO:0016192	cytoskeleton organization; gluconeogenesis; intracellular protein transport; proteasomal protein catabolic process; vesicle-mediated transport	GO:0005198	structural molecule activity	GO:0005737 GO:0005829 GO:0030117 GO:0030126	COPI vesicle coat; cytoplasm; cytosol; membrane coat	PF00400 PF04053	WD domain, G-beta repeat; Coatomer WD associated region	PTHR19876	COATOMER	KOG0276	Vesicle_coat_complex_COPI,_beta'_subunit
Glyma.08G209000	g1,g2,g8	3	3	0					446	UniRef100_I1KVA7 Uncharacterized protein n=1 Tax=Glycine max RepID=I1KVA7_SOYBN	0	100	UniRef100_B9GWP2 Phototropic-responsive NPH3 family protein n=1 Tax=Populus trichocarpa RepID=B9GWP2_POPTR	0	95.92	AT3G15570.1|Symbols:|Phototropic-responsive NPH3 family protein|chr3:5270267-5271700 REVERSE LENGTH=452	2e-179	93.14	GO:0000023 GO:0009416 GO:0019252	maltose metabolic process; response to light stimulus; starch biosynthetic process	GO:0004871	signal transducer activity	GO:0005886	plasma membrane	PF03000	NPH3 family	NA	NA	NA	NA
Glyma.08G281600	g1,g2,g8	3	3	0					141	UniRef100_I1KXA1 Uncharacterized protein n=1 Tax=Glycine max RepID=I1KXA1_SOYBN	2e-77	100	NA	NA	NA	NA	NA	NA	NA	NA	NA	NA	NA	NA	NA	NA	NA	NA	NA	NA
Glyma.08G295700	g1,g2,g8	3	3	0					867	UniRef100_I1KXP5 Uncharacterized protein n=1 Tax=Glycine max RepID=I1KXP5_SOYBN	0	100	UniRef100_O80452 AMP deaminase n=1 Tax=Arabidopsis thaliana RepID=AMPD_ARATH	0	102.38	AT2G38280.2|Symbols:FAC1, ATAMPD|AMP deaminase, putative / myoadenylate deaminase, putative|chr2:16033767-16038793 REVERSE LENGTH=839	0	102.38	GO:0006188 GO:0007062 GO:0009165 GO:0009168 GO:0009640 GO:0009737 GO:0009793 GO:0009845 GO:0009880 GO:0009909 GO:0009933 GO:0010072 GO:0010162 GO:0010182 GO:0010228 GO:0010431 GO:0010564 GO:0016567 GO:0019915 GO:0045595 GO:0048366 GO:0048825 GO:0050826 GO:0051301	IMP biosynthetic process; cell division; cotyledon development; embryo development ending in seed dormancy; embryonic pattern specification; leaf development; lipid storage; meristem structural organization; nucleotide biosynthetic process; photomorphogenesis; primary shoot apical meristem specification; protein ubiquitination; purine ribonucleoside monophosphate biosynthetic process; regulation …	GO:0003876 GO:0005515 GO:0019239 GO:0043424	AMP deaminase activity; deaminase activity; protein binding; protein histidine kinase binding	GO:0005634 GO:0005829 GO:0031307 GO:0043231	cytosol; integral to mitochondrial outer membrane; intracellular membrane-bounded organelle; nucleus	PF00962	Adenosine/AMP deaminase	PTHR11359	AMP DEAMINASE	KOG1096	Adenosine_monophosphate_deaminase
Glyma.08G296300	g1,g2,g8	3	3	0					854	UniRef100_K7L9R3 Uncharacterized protein n=1 Tax=Glycine max RepID=K7L9R3_SOYBN	0	100	UniRef100_Q9LVI0 Genomic DNA, chromosome 3, P1 clone: MEB5 n=1 Tax=Arabidopsis thaliana RepID=Q9LVI0_ARATH	0	102.4	AT3G17900.1|Symbols:|unknown protein; FUNCTIONS IN: molecular_function unknown; INVOLVED IN: biological_process unknown; LOCATED IN: cellular_component unknown; EXPRESSED IN: 23 plant structures; EXPRESSED DURING: 13 growth stages; Has 45 Blast hits to 44 proteins in 14 species: Archae - 0; Bacteria - 0; Metazoa - 2; Fungi - 2; Plants - 39; Viruses - 0; Other Eukaryotes - 2 (source: NCBI BLink).|…	0	101.79	GO:0008150	biological process	GO:0003674	molecular function	GO:0009507	chloroplast	NA	NA	NA	NA	NA	NA
Glyma.09G007200	g1,g2,g8	3	3	0					712	UniRef100_I1KZV9 Uncharacterized protein n=1 Tax=Glycine max RepID=I1KZV9_SOYBN	0	100	UniRef100_D7ME76 Kinase n=1 Tax=Arabidopsis lyrata subsp. lyrata RepID=D7ME76_ARALL	0	100.85	AT4G22130.1|Symbols:SRF8|STRUBBELIG-receptor family 8|chr4:11723733-11727331 FORWARD LENGTH=703	0	100.85	GO:0006468 GO:0009624 GO:0010075 GO:0048653	anther development; protein phosphorylation; regulation of meristem growth; response to nematode	GO:0004672 GO:0004713 GO:0005524 GO:0016301 GO:0016772	ATP binding; kinase activity; protein kinase activity; protein tyrosine kinase activity; transferase activity, transferring phosphorus-containing groups	GO:0005576 GO:0005886	extracellular region; plasma membrane	PF00560 PF00069 PF08263	Leucine Rich Repeat; Protein kinase domain; Leucine rich repeat N-terminal domain	PTHR24420	LEUCINE-RICH REPEAT RECEPTOR-LIKE PROTEIN KINASE	KOG1187	Serine/threonine_protein_kinase
Glyma.09G102000	g1,g2,g8	3	3	0					89	UniRef100_I1JFS5 Uncharacterized protein n=1 Tax=Glycine max RepID=I1JFS5_SOYBN	4e-40	45.3	UniRef100_A3BKF2 Protein LHCP TRANSLOCATION DEFECT n=3 Tax=Oryza sativa RepID=LTD_ORYSJ	3e-31	47.67	AT1G50900.1|Symbols:GDC1|Ankyrin repeat family protein|chr1:18866272-18867014 FORWARD LENGTH=175	2e-32	46.86	GO:0006098 GO:0006655 GO:0019288 GO:0080167 GO:0090391	granum assembly; isopentenyl diphosphate biosynthetic process, mevalonate-independent pathway; pentose-phosphate shunt; phosphatidylglycerol biosynthetic process; response to karrikin	GO:0003674	molecular function	GO:0009507 GO:0009570	chloroplast; chloroplast stroma	NA	NA	NA	NA	NA	NA
Glyma.09G123500	g1,g2,g8	3	3	0					1616	UniRef100_I1L2W3 Uncharacterized protein n=2 Tax=Glycine max RepID=I1L2W3_SOYBN	0	100	UniRef100_F4I4P3-2 Isoform 2 of Mediator of RNA polymerase II transcription subunit 23 n=1 Tax=Arabidopsis thaliana RepID=F4I4P3-2	0	100.94	AT1G23230.2|Symbols:|FUNCTIONS IN: molecular_function unknown; INVOLVED IN: response to salt stress; EXPRESSED IN: 24 plant structures; EXPRESSED DURING: 15 growth stages; CONTAINS InterPro DOMAIN/s: Mediator complex subunit Med23 (InterPro:IPR021629).|chr1:8244481-8251741 FORWARD LENGTH=1592	0	100.94	GO:0006487 GO:0010413 GO:0045492	glucuronoxylan metabolic process; protein N-linked glycosylation; xylan biosynthetic process	GO:0003674	molecular function	GO:0005634	nucleus	PF11573	Mediator complex subunit 23	PTHR12691	FAMILY NOT NAMED	KOG1883	Cofactor_required_for_Sp1_transcriptional_activation,_subunit_3
Glyma.09G179400	g1,g2,g8	3	3	0					298	UniRef100_I1L485 Uncharacterized protein n=1 Tax=Glycine max RepID=I1L485_SOYBN	0	100	UniRef100_Q7XST6 OSJNBa0039K24.20 protein n=2 Tax=Oryza sativa subsp. japonica RepID=Q7XST6_ORYSJ	9e-119	93.97	AT1G45688.1|Symbols:|unknown protein; FUNCTIONS IN: molecular_function unknown; INVOLVED IN: biological_process unknown; LOCATED IN: plasma membrane; EXPRESSED IN: 22 plant structures; EXPRESSED DURING: 13 growth stages; BEST Arabidopsis thaliana protein match is: unknown protein (TAIR:AT5G42860.1); Has 258 Blast hits to 242 proteins in 39 species: Archae - 0; Bacteria - 11; Metazoa - 10; Fungi -…	5e-126	86.26	GO:0008150 GO:0048767	biological process; root hair elongation	GO:0003674	molecular function	GO:0005886 GO:0009507	chloroplast; plasma membrane	PF03168	Late embryogenesis abundant protein	NA	NA	NA	NA
Glyma.09G227500	g1,g2,g8	3	3	0					466	UniRef100_I1L5L5 Uncharacterized protein n=1 Tax=Glycine max RepID=I1L5L5_SOYBN	0	100	UniRef100_Q4H439 Polyamine oxidase n=1 Tax=Nicotiana tabacum RepID=Q4H439_TOBAC	0	93.94	AT5G13700.1|Symbols:ATPAO1, APAO, PAO1|polyamine oxidase 1|chr5:4420222-4422974 REVERSE LENGTH=472	0	92.58	GO:0006598 GO:0055114	oxidation-reduction process; polyamine catabolic process	GO:0046592 GO:0050660	flavin adenine dinucleotide binding; polyamine oxidase activity	GO:0005739	mitochondrion	PF01593	Flavin containing amine oxidoreductase	PTHR10742	AMINE OXIDASE	KOG0029	Amine_oxidase
Glyma.09G267100	g1,g2,g8	3	3	0					2962	UniRef100_K7MU18 Uncharacterized protein n=1 Tax=Glycine max RepID=K7MU18_SOYBN	0	99.9	UniRef100_G7L1D4 Neurobeachin-like protein n=1 Tax=Medicago truncatula RepID=G7L1D4_MEDTR	0	96.79	AT2G45540.1|Symbols:|WD-40 repeat family protein / beige-related|chr2:18757881-18772229 REVERSE LENGTH=2946	0	98.2	GO:0008150	biological process	GO:0000166	nucleotide binding	GO:0005886	plasma membrane	PF00400 PF02138	WD domain, G-beta repeat; Beige/BEACH domain	PTHR13743	BEIGE/BEACH-RELATED	KOG1787	Kinase_A-anchor_protein_Neurobeachin_and_related_BEACH_and_WD40_repeat_proteins
Glyma.09G271600	g1,g2,g8	3	3	0					65	UniRef100_UPI0001B63824 PREDICTED: NADH dehydrogenase [ubiquinone] 1 alpha subcomplex subunit 1 n=1 Tax=Glycine max RepID=UPI0001B63824	7e-40	100	UniRef100_Q9C9Z5 NADH dehydrogenase [ubiquinone] 1 alpha subcomplex subunit 1 n=1 Tax=Arabidopsis thaliana RepID=NDUA1_ARATH	9e-29	98.46	AT3G08610.1|Symbols:|unknown protein; Has 40 Blast hits to 40 proteins in 15 species: Archae - 0; Bacteria - 0; Metazoa - 0; Fungi - 0; Plants - 40; Viruses - 0; Other Eukaryotes - 0 (source: NCBI BLink).|chr3:2616435-2616768 REVERSE LENGTH=65	1e-31	98.46	GO:0006511 GO:0008150 GO:0009853 GO:0051788 GO:0080129	biological process; photorespiration; proteasome core complex assembly; response to misfolded protein; ubiquitin-dependent protein catabolic process	GO:0003674	molecular function	GO:0005739 GO:0005747	mitochondrial respiratory chain complex I; mitochondrion	NA	NA	NA	NA	NA	NA
Glyma.09G273300	g1,g2,g8	3	3	0					897	UniRef100_I1L6Y8 Uncharacterized protein n=2 Tax=Glycine max RepID=I1L6Y8_SOYBN	0	100	UniRef100_C6ZRN8 Receptor-like kinase n=1 Tax=Glycine max RepID=C6ZRN8_SOYBN	0	99.43	AT3G51550.1|Symbols:FER|Malectin/receptor-like protein kinase family protein|chr3:19117877-19120564 REVERSE LENGTH=895	0	98.1	GO:0000902 GO:0006007 GO:0006096 GO:0006468 GO:0006833 GO:0006972 GO:0007030 GO:0009266 GO:0009651 GO:0009791 GO:0010193 GO:0010483 GO:0016049 GO:0030244 GO:0046686 GO:0046777 GO:0048193 GO:0048767 GO:0050832	Golgi organization; Golgi vesicle transport; cell growth; cell morphogenesis; cellulose biosynthetic process; defense response to fungus; glucose catabolic process; glycolysis; hyperosmotic response; pollen tube reception; post-embryonic development; protein autophosphorylation; protein phosphorylation; response to cadmium ion; response to ozone; response to salt stress; response to temperature s…	GO:0004672 GO:0004674 GO:0005524 GO:0016301 GO:0016772	ATP binding; kinase activity; protein kinase activity; protein serine/threonine kinase activity; transferase activity, transferring phosphorus-containing groups	GO:0005576 GO:0005886 GO:0009506 GO:0016020 GO:0043680	extracellular region; filiform apparatus; membrane; plasma membrane; plasmodesma	PF07714 PF11721	Protein tyrosine kinase; Di-glucose binding within endoplasmic reticulum	PTHR24420	LEUCINE-RICH REPEAT RECEPTOR-LIKE PROTEIN KINASE	KOG1187	Serine/threonine_protein_kinase
Glyma.10G008300	g1,g2,g8	3	3	0					134	UniRef100_K7LGR9 Uncharacterized protein n=1 Tax=Glycine max RepID=K7LGR9_SOYBN	2e-90	100	UniRef100_Q94CG2 Bet1-like SNARE 1-2 n=2 Tax=Arabidopsis thaliana RepID=BET12_ARATH	2e-58	100	AT4G14455.1|Symbols:ATBET12, BET12, ATBS14B, BS14B|Target SNARE coiled-coil domain protein|chr4:8310482-8311938 FORWARD LENGTH=130	3e-61	100	GO:0006888 GO:0006944 GO:0016192	ER to Golgi vesicle-mediated transport; cellular membrane fusion; vesicle-mediated transport	GO:0005484 GO:0008565	SNAP receptor activity; protein transporter activity	GO:0005794	Golgi apparatus	PF05739	SNARE domain	PTHR12791	GOLGI SNARE BET1-RELATED	KOG3385	V-SNARE
Glyma.10G013700	g1,g2,g8	3	3	0					164	UniRef100_C6SZS5 Uncharacterized protein n=1 Tax=Glycine max RepID=C6SZS5_SOYBN	3e-117	100	UniRef100_G7IDR7 Universal stress protein A-like protein n=1 Tax=Medicago truncatula RepID=G7IDR7_MEDTR	2e-79	98.1	AT3G62550.1|Symbols:|Adenine nucleotide alpha hydrolases-like superfamily protein|chr3:23136194-23137074 FORWARD LENGTH=162	7e-59	94.44	GO:0002238	response to molecule of fungal origin	GO:0003674	molecular function	GO:0005634 GO:0005773	nucleus; vacuole	PF00582	Universal stress protein family	NA	NA	NA	NA
Glyma.10G016100	g1,g2,g8	3	3	0					457	UniRef100_I1L7S8 Uncharacterized protein n=2 Tax=Glycine max RepID=I1L7S8_SOYBN	0	100	UniRef100_U5G3P3 Glycoside hydrolase family 28 family protein n=1 Tax=Populus trichocarpa RepID=U5G3P3_POPTR	0	96.44	AT3G16850.1|Symbols:|Pectin lyase-like superfamily protein|chr3:5748692-5750981 FORWARD LENGTH=455	0	97.58	GO:0005975 GO:0006816 GO:0007030 GO:0009637 GO:0009651 GO:0010155 GO:0046777 GO:0048767	Golgi organization; calcium ion transport; carbohydrate metabolic process; protein autophosphorylation; regulation of proton transport; response to blue light; response to salt stress; root hair elongation	GO:0004650	polygalacturonase activity	GO:0005576 GO:0005773 GO:0009505	extracellular region; plant-type cell wall; vacuole	PF00295	Glycosyl hydrolases family 28	NA	NA	NA	NA
Glyma.10G109400	g1,g2,g8	3	3	0					165	UniRef100_K7LIG6 Uncharacterized protein n=1 Tax=Glycine max RepID=K7LIG6_SOYBN	3e-115	100	NA	NA	NA	NA	NA	NA	NA	NA	NA	NA	NA	NA	NA	NA	NA	NA	NA	NA
Glyma.10G161000	g1,g2,g8	3	3	0					355	UniRef100_I1LBK2 Uncharacterized protein n=1 Tax=Glycine max RepID=I1LBK2_SOYBN	0	100	UniRef100_G7I6W5 Pollen-specific protein SF21 n=1 Tax=Medicago truncatula RepID=G7I6W5_MEDTR	0	99.72	AT5G11790.1|Symbols:NDL2|N-MYC downregulated-like 2|chr5:3799682-3802496 FORWARD LENGTH=344	3e-166	101.74	GO:0030154	cell differentiation	GO:0003674	molecular function	GO:0005737	cytoplasm	PF03096	Ndr family	PTHR11034	N-MYC DOWNSTREAM REGULATED	KOG2931	Differentiation-related_gene_1_protein_(NDR1_protein),_related_proteins
Glyma.10G251400	g1,g2,g8	3	3	0					187	UniRef100_I1LE83 Uncharacterized protein n=2 Tax=Glycine max RepID=I1LE83_SOYBN	1e-130	100	UniRef100_B9H1G0 ROP-INTERACTIVE CRIB MOTIF-CONTAINING protein 10 n=1 Tax=Populus trichocarpa RepID=B9H1G0_POPTR	5e-40	67.52	AT2G33460.1|Symbols:RIC1|ROP-interactive CRIB motif-containing protein 1|chr2:14174590-14175561 REVERSE LENGTH=224	2e-25	25.89	GO:0000226 GO:0000902 GO:0009827 GO:0009860 GO:0010215 GO:0031122	cell morphogenesis; cellulose microfibril organization; cytoplasmic microtubule organization; microtubule cytoskeleton organization; plant-type cell wall modification; pollen tube growth	GO:0005515	protein binding	GO:0010005 GO:0016324	apical plasma membrane; cortical microtubule, transverse to long axis	PF00786	P21-Rho-binding domain	NA	NA	NA	NA
Glyma.10G271500	g1,g2,g8	3	3	0					432	UniRef100_I1LEU0 Uncharacterized protein n=1 Tax=Glycine max RepID=I1LEU0_SOYBN	0	100	UniRef100_B9HJ53 Phosphatase 2C family protein n=1 Tax=Populus trichocarpa RepID=B9HJ53_POPTR	0	100.7	AT1G68410.2|Symbols:|Protein phosphatase 2C family protein|chr1:25650262-25652255 REVERSE LENGTH=436	0	98.62	NA	NA	GO:0003824 GO:0004722	catalytic activity; protein serine/threonine phosphatase activity	GO:0005575	cellular component	PF00481	Protein phosphatase 2C	PTHR13832	PROTEIN PHOSPHATASE 2C	KOG0698	Serine/threonine_protein_phosphatase
Glyma.10G276000	g1,g2,g8	3	3	0					131	UniRef100_I1LEY3 Uncharacterized protein n=1 Tax=Glycine max RepID=I1LEY3_SOYBN	1e-90	100	NA	NA	NA	AT3G06070.1|Symbols:|unknown protein; BEST Arabidopsis thaliana protein match is: unknown protein (TAIR:AT5G19190.1); Has 33 Blast hits to 33 proteins in 12 species: Archae - 0; Bacteria - 0; Metazoa - 1; Fungi - 0; Plants - 32; Viruses - 0; Other Eukaryotes - 0 (source: NCBI BLink).|chr3:1831305-1831846 REVERSE LENGTH=151	9e-06	71.52	GO:0008150	biological process	GO:0003674	molecular function	GO:0005575	cellular component	NA	NA	NA	NA	NA	NA
Glyma.10G294700	g1,g2,g8	3	3	0					831	UniRef100_K7LM54 Uncharacterized protein n=1 Tax=Glycine max RepID=K7LM54_SOYBN	0	100	UniRef100_G7IAX7 TBC1 domain family member 8B n=1 Tax=Medicago truncatula RepID=G7IAX7_MEDTR	0	98.06	AT3G55020.1|Symbols:|Ypt/Rab-GAP domain of gyp1p superfamily protein|chr3:20389278-20394713 REVERSE LENGTH=777	0	96.53	GO:0032313	regulation of Rab GTPase activity	GO:0005097	RAB GTPase activator activity	GO:0005622 GO:0005634 GO:0005829	cytosol; intracellular; nucleus	PF00566	Rab-GTPase-TBC domain	PTHR22957	TBC1 DOMAIN FAMILY MEMBER GTPASE-ACTIVATING PROTEIN	KOG2058	Ypt/Rab_GTPase_activating_protein
Glyma.10G295100	g1,g2,g8	3	3	0					1907	UniRef100_I1LFH9 Uncharacterized protein n=1 Tax=Glycine max RepID=I1LFH9_SOYBN	0	100	UniRef100_Q9SFU6 Callose synthase 9 n=4 Tax=Arabidopsis thaliana RepID=CALS9_ARATH	0	100.85	AT3G07160.1|Symbols:ATGSL10, gsl10, CALS9|glucan synthase-like 10|chr3:2265142-2279383 REVERSE LENGTH=1890	0	100.85	GO:0006075 GO:0006606 GO:0006944 GO:0009555 GO:0009556 GO:0009846 GO:0048589 GO:0052543 GO:0055047 GO:0080092	(1->3)-beta-D-glucan biosynthetic process; callose deposition in cell wall; cellular membrane fusion; developmental growth; generative cell mitosis; microsporogenesis; pollen development; pollen germination; protein import into nucleus; regulation of pollen tube growth	GO:0003843	1,3-beta-D-glucan synthase activity	GO:0000148 GO:0005794 GO:0005886	1,3-beta-D-glucan synthase complex; Golgi apparatus; plasma membrane	PF02364	1,3-beta-glucan synthase component	PTHR12741	LYST-INTERACTING PROTEIN LIP5 (DOPAMINE RESPONSIVE PROTEIN DRG-1)	KOG0916	1,3-beta-glucan_synthase/callose_synthase_catalytic_subunit
Glyma.11G031400	g1,g2,g8	3	3	0					767	UniRef100_K7LMS0 Uncharacterized protein n=1 Tax=Glycine max RepID=K7LMS0_SOYBN	0	100	UniRef100_U5GRI5 Oxysterol-binding family protein n=2 Tax=Populus trichocarpa RepID=U5GRI5_POPTR	0	99.74	AT4G22540.1|Symbols:ORP2A|OSBP(oxysterol binding protein)-related protein 2A|chr4:11860969-11866108 REVERSE LENGTH=721	0	105.55	GO:0007165 GO:0008202	signal transduction; steroid metabolic process	GO:0005543 GO:0008142 GO:0035091	oxysterol binding; phosphatidylinositol binding; phospholipid binding	GO:0005634	nucleus	PF01237 PF00169	Oxysterol-binding protein ; PH domain	PTHR10972	OXYSTEROL-BINDING PROTEIN-RELATED	KOG1737	Oxysterol-binding_protein
Glyma.11G096300	g1,g2,g8	3	3	0					69	UniRef100_I1LIN1 Uncharacterized protein n=1 Tax=Glycine max RepID=I1LIN1_SOYBN	1e-40	100	UniRef100_Q8VZY5 Fortune-1 n=1 Tax=Cycas edentata RepID=Q8VZY5_9SPER	7e-09	88.31	AT3G22210.1|Symbols:|unknown protein; FUNCTIONS IN: molecular_function unknown; INVOLVED IN: biological_process unknown; LOCATED IN: endomembrane system; EXPRESSED IN: 21 plant structures; EXPRESSED DURING: 13 growth stages; Has 26 Blast hits to 26 proteins in 13 species: Archae - 0; Bacteria - 0; Metazoa - 0; Fungi - 0; Plants - 26; Viruses - 0; Other Eukaryotes - 0 (source: NCBI BLink).|chr3:78…	2e-20	92.75	GO:0000023 GO:0006098 GO:0008150 GO:0019252	biological process; maltose metabolic process; pentose-phosphate shunt; starch biosynthetic process	GO:0003674	molecular function	NA	NA	NA	NA	NA	NA	NA	NA
Glyma.11G144800	g1,g2,g8	3	3	0					613	UniRef100_C6ZRU5 Protein kinase family protein n=1 Tax=Glycine max RepID=C6ZRU5_SOYBN	0	100	UniRef100_C6ZRU5 Protein kinase family protein n=1 Tax=Glycine max RepID=C6ZRU5_SOYBN	0	100	AT2G28250.2|Symbols:NCRK|Protein kinase superfamily protein|chr2:12044004-12046339 FORWARD LENGTH=565	0	107.61	GO:0006468 GO:0007155 GO:0010014 GO:0010089 GO:0010090 GO:0044036 GO:0045010 GO:0048765 GO:0071555	actin nucleation; cell adhesion; cell wall macromolecule metabolic process; cell wall organization; meristem initiation; protein phosphorylation; root hair cell differentiation; trichome morphogenesis; xylem development	GO:0004672 GO:0004674 GO:0005524 GO:0016301 GO:0016772 GO:0051020	ATP binding; GTPase binding; kinase activity; protein kinase activity; protein serine/threonine kinase activity; transferase activity, transferring phosphorus-containing groups	GO:0005768 GO:0005886 GO:0010008 GO:0012505	endomembrane system; endosome; endosome membrane; plasma membrane	PF00069	Protein kinase domain	PTHR24420	LEUCINE-RICH REPEAT RECEPTOR-LIKE PROTEIN KINASE	KOG1187	Serine/threonine_protein_kinase
Glyma.11G217000	g1,g2,g8	3	3	0					162	UniRef100_K7LRI2 Uncharacterized protein n=1 Tax=Glycine max RepID=K7LRI2_SOYBN	7e-111	100	UniRef100_Q9FM02 Dbj|BAA95748.1 n=1 Tax=Arabidopsis thaliana RepID=Q9FM02_ARATH	5e-39	80.12	AT5G62950.3|Symbols:|RNA polymerase II, Rpb4, core protein|chr5:25262355-25263033 REVERSE LENGTH=139	8e-45	87.05	GO:0006351 GO:0044237	cellular metabolic process; transcription, DNA-dependent	GO:0000166 GO:0003824 GO:0003899	DNA-directed RNA polymerase activity; catalytic activity; nucleotide binding	GO:0005886	plasma membrane	PF03874	RNA polymerase Rpb4	PTHR15561	CALCITONIN GENE-RELATED PEPTIDE-RECEPTOR COMPONENT PROTEIN	KOG4168	Predicted_RNA_polymerase_III_subunit_C17
Glyma.11G220100	g1,g2,g8	3	3	0					189	UniRef100_I1LMG3 Peptidyl-prolyl cis-trans isomerase n=2 Tax=Glycine max RepID=I1LMG3_SOYBN	2e-130	100	UniRef100_I1LMG3 Peptidyl-prolyl cis-trans isomerase n=2 Tax=Glycine max RepID=I1LMG3_SOYBN	2e-130	100	AT3G55520.1|Symbols:|FKBP-like peptidyl-prolyl cis-trans isomerase family protein|chr3:20594177-20595128 FORWARD LENGTH=190	3e-89	92.11	GO:0000413 GO:0006457 GO:0018208	peptidyl-proline modification; protein folding; protein peptidyl-prolyl isomerization	GO:0003755 GO:0005528	FK506 binding; peptidyl-prolyl cis-trans isomerase activity	GO:0009543 GO:0016020	chloroplast thylakoid lumen; membrane	PF00254	FKBP-type peptidyl-prolyl cis-trans isomerase	PTHR10516	PEPTIDYL-PROLYL CIS-TRANS ISOMERASE	KOG0544	FKBP-type_peptidyl-prolyl_cis-trans_isomerase
Glyma.11G231500	g1,g2,g8	3	3	0	AS2				190	UniRef100_C6SVI6 Uncharacterized protein n=1 Tax=Glycine max RepID=C6SVI6_SOYBN	7e-137	100	UniRef100_G7K270 LOB domain-containing protein n=1 Tax=Medicago truncatula RepID=G7K270_MEDTR	4e-94	103.95	AT3G11090.1|Symbols:LBD21|LOB domain-containing protein 21|chr3:3475036-3475533 FORWARD LENGTH=165	1e-61	89.7	GO:0008150	biological process	NA	NA	GO:0005634	nucleus	PF03195	Protein of unknown function DUF260	NA	NA	NA	NA
Glyma.11G253900	g1,g2,g8	3	3	0					277	UniRef100_C6SY01 Putative uncharacterized protein (Fragment) n=1 Tax=Glycine max RepID=C6SY01_SOYBN	0	94.48	UniRef100_G7JAU8 Xyloglucan endotransglycosylase/hydrolase XTH-21 n=1 Tax=Medicago truncatula RepID=G7JAU8_MEDTR	2e-175	97.87	AT3G23730.1|Symbols:XTH16|xyloglucan endotransglucosylase/hydrolase 16|chr3:8550222-8551248 FORWARD LENGTH=291	1e-156	91.75	GO:0005975 GO:0006073	carbohydrate metabolic process; cellular glucan metabolic process	GO:0004553 GO:0016762 GO:0016798	hydrolase activity, acting on glycosyl bonds; hydrolase activity, hydrolyzing O-glycosyl compounds; xyloglucan:xyloglucosyl transferase activity	GO:0005576 GO:0005618 GO:0048046	apoplast; cell wall; extracellular region	PF00722 PF06955	Glycosyl hydrolases family 16; Xyloglucan endo-transglycosylase (XET) C-terminus	PTHR10963	GLYCOSYL HYDROLASE-RELATED	NA	NA
Glyma.12G010500	g1,g2,g8	3	3	0					506	UniRef100_I1LNZ1 Uncharacterized protein n=1 Tax=Glycine max RepID=I1LNZ1_SOYBN	0	100	UniRef100_D7LU09 Kinase family protein n=1 Tax=Arabidopsis lyrata subsp. lyrata RepID=D7LU09_ARALL	5e-129	90.58	AT3G51990.1|Symbols:|Protein kinase superfamily protein|chr3:19287989-19289077 FORWARD LENGTH=362	5e-132	90.33	GO:0006468	protein phosphorylation	GO:0004672 GO:0004674 GO:0005524 GO:0016301 GO:0016772	ATP binding; kinase activity; protein kinase activity; protein serine/threonine kinase activity; transferase activity, transferring phosphorus-containing groups	GO:0005576	extracellular region	PF07714	Protein tyrosine kinase	PTHR24420	LEUCINE-RICH REPEAT RECEPTOR-LIKE PROTEIN KINASE	KOG1187	Serine/threonine_protein_kinase
Glyma.12G047600	g1,g2,g8	3	3	0					110	UniRef100_K7LT22 Uncharacterized protein n=1 Tax=Glycine max RepID=K7LT22_SOYBN	1e-73	100	UniRef100_M4QS19 Hydroperoxide lyase n=1 Tax=Glycine max RepID=M4QS19_SOYBN	2e-10	15.06	NA	NA	NA	NA	NA	NA	NA	NA	NA	NA	NA	NA	NA	NA	NA
Glyma.12G234300	g1,g2,g8	3	3	0					670	UniRef100_I1LVA7 Uncharacterized protein n=1 Tax=Glycine max RepID=I1LVA7_SOYBN	0	100	UniRef100_D2D336 Rhamnose synthase n=1 Tax=Gossypium hirsutum RepID=D2D336_GOSHI	0	100.15	AT1G78570.1|Symbols:RHM1, ROL1, ATRHM1|rhamnose biosynthesis 1|chr1:29550110-29552207 FORWARD LENGTH=669	0	99.85	GO:0009225 GO:0009744 GO:0009813 GO:0010224 GO:0010253 GO:0010315 GO:0044237 GO:0045226 GO:0051555	UDP-rhamnose biosynthetic process; auxin efflux; cellular metabolic process; extracellular polysaccharide biosynthetic process; flavonoid biosynthetic process; flavonol biosynthetic process; nucleotide-sugar metabolic process; response to UV-B; response to sucrose stimulus	GO:0000166 GO:0003824 GO:0008831 GO:0010280 GO:0050377 GO:0050662	UDP-L-rhamnose synthase activity; UDP-glucose 4,6-dehydratase activity; catalytic activity; coenzyme binding; dTDP-4-dehydrorhamnose reductase activity; nucleotide binding	GO:0005829 GO:0009506 GO:0009507	chloroplast; cytosol; plasmodesma	PF04321 PF01370	RmlD substrate binding domain; NAD dependent epimerase/dehydratase family	PTHR10366	NAD DEPENDENT EPIMERASE/DEHYDRATASE	KOG0747	Putative_NAD+-dependent_epimerases
Glyma.13G018000	g1,g8,g16	3	3	0					1161	UniRef100_G7K0E3 Putative uncharacterized protein n=1 Tax=Medicago truncatula RepID=G7K0E3_MEDTR	0	86.76	UniRef100_G7K0E0 Tar1p n=1 Tax=Medicago truncatula RepID=G7K0E0_MEDTR	0	77.58	NA	NA	NA	NA	NA	NA	NA	NA	NA	NA	NA	NA	NA	NA	NA
Glyma.13G024100	g1,g8,g16	3	3	0					270	UniRef100_I1LXR9 Uncharacterized protein n=2 Tax=Phaseoleae RepID=I1LXR9_SOYBN	5e-109	99.36	UniRef100_B2KZF9 Senescence-associated protein n=1 Tax=Picea abies RepID=B2KZF9_PICAB	6e-93	99.36	NA	NA	NA	NA	NA	NA	NA	NA	NA	NA	NA	NA	NA	NA	NA
Glyma.13G057800	g1,g2,g8	3	3	0					979	UniRef100_I1LWR4 Phosphorylase n=1 Tax=Glycine max RepID=I1LWR4_SOYBN	0	100	UniRef100_I1LWR4 Phosphorylase n=1 Tax=Glycine max RepID=I1LWR4_SOYBN	0	100	AT3G29320.1|Symbols:|Glycosyl transferase, family 35|chr3:11252871-11257587 FORWARD LENGTH=962	0	101.14	GO:0005975 GO:0009266 GO:0009409 GO:0009414 GO:0019252 GO:0042742	carbohydrate metabolic process; defense response to bacterium; response to cold; response to temperature stimulus; response to water deprivation; starch biosynthetic process	GO:0004645 GO:0016757 GO:0030170	phosphorylase activity; pyridoxal phosphate binding; transferase activity, transferring glycosyl groups	GO:0009507 GO:0009536 GO:0009570	chloroplast; chloroplast stroma; plastid	PF00343	Carbohydrate phosphorylase	PTHR11468	GLYCOGEN PHOSPHORYLASE	KOG2099	Glycogen_phosphorylase
Glyma.13G151000	g1,g2,g8	3	3	0					1994	UniRef100_K7LZV9 Uncharacterized protein n=1 Tax=Glycine max RepID=K7LZV9_SOYBN	0	100	UniRef100_F6KFZ2 Repressor of gene silencing 1 n=1 Tax=Gossypium hirsutum RepID=F6KFZ2_GOSHI	0	82.99	AT2G36490.1|Symbols:DML1, ROS1|demeter-like 1|chr2:15308259-15314272 REVERSE LENGTH=1393	0	40.27	GO:0006281 GO:0006284 GO:0006306 GO:0006342 GO:0031936 GO:0080111	DNA demethylation; DNA methylation; DNA repair; base-excision repair; chromatin silencing; negative regulation of chromatin silencing	GO:0003906 GO:0005515 GO:0019104	DNA-(apurinic or apyrimidinic site) lyase activity; DNA N-glycosylase activity; protein binding	GO:0005634	nucleus	PF00730	HhH-GPD superfamily base excision DNA repair protein	PTHR10359	A/G-SPECIFIC ADENINE GLYCOSYLASE/ENDONUCLEASE III	NA	NA
Glyma.13G207100	g1,g2,g8	3	3	0					120	UniRef100_K7M0W4 Uncharacterized protein n=1 Tax=Glycine max RepID=K7M0W4_SOYBN	2e-82	100	NA	NA	NA	AT5G19190.1|Symbols:|unknown protein; BEST Arabidopsis thaliana protein match is: unknown protein (TAIR:AT3G06070.1); Has 1807 Blast hits to 1807 proteins in 277 species: Archae - 0; Bacteria - 0; Metazoa - 736; Fungi - 347; Plants - 385; Viruses - 0; Other Eukaryotes - 339 (source: NCBI BLink).|chr5:6457349-6457918 FORWARD LENGTH=154	1e-18	73.38	GO:0008150	biological process	GO:0003674	molecular function	GO:0005634	nucleus	NA	NA	NA	NA	NA	NA
Glyma.13G242800	g1,g2,g8	3	3	0					920	UniRef100_I1M287 Uncharacterized protein n=1 Tax=Glycine max RepID=I1M287_SOYBN	0	100	UniRef100_B9N1K5 COP1-interacting protein 7 n=1 Tax=Populus trichocarpa RepID=B9N1K5_POPTR	5e-173	81.04	AT1G61100.2|Symbols:|disease resistance protein (TIR class), putative|chr1:22508831-22512122 REVERSE LENGTH=807	1e-150	108.67	GO:0006952	defense response	NA	NA	GO:0005886	plasma membrane	NA	NA	NA	NA	NA	NA
Glyma.13G331300	g1,g2,g8	3	3	0					699	UniRef100_I1M4R1 Uncharacterized protein n=2 Tax=Glycine max RepID=I1M4R1_SOYBN	0	100	UniRef100_C6ZRT9 Protein kinase n=1 Tax=Glycine max RepID=C6ZRT9_SOYBN	0	65.79	AT3G46290.1|Symbols:HERK1|hercules receptor kinase 1|chr3:17013009-17015501 FORWARD LENGTH=830	0	64.82	GO:0006468 GO:0009741 GO:0009742 GO:0009791 GO:0009826 GO:0051510	brassinosteroid mediated signaling pathway; post-embryonic development; protein phosphorylation; regulation of unidimensional cell growth; response to brassinosteroid stimulus; unidimensional cell growth	GO:0004672 GO:0004674 GO:0005524 GO:0016301 GO:0016772	ATP binding; kinase activity; protein kinase activity; protein serine/threonine kinase activity; transferase activity, transferring phosphorus-containing groups	GO:0005886 GO:0009506	plasma membrane; plasmodesma	PF11721	Di-glucose binding within endoplasmic reticulum	PTHR24420	LEUCINE-RICH REPEAT RECEPTOR-LIKE PROTEIN KINASE	NA	NA
Glyma.14G053900	g1,g2,g8	3	3	0	bHLH				157	UniRef100_I1M7N4 Uncharacterized protein n=1 Tax=Glycine max RepID=I1M7N4_SOYBN	1e-108	100	UniRef100_G7K7C1 Transcription factor bHLH93 n=1 Tax=Medicago truncatula RepID=G7K7C1_MEDTR	4e-82	98.71	AT2G40435.1|Symbols:|BEST Arabidopsis thaliana protein match is: transcription regulators (TAIR:AT3G56220.1); Has 289 Blast hits to 289 proteins in 30 species: Archae - 0; Bacteria - 0; Metazoa - 0; Fungi - 0; Plants - 289; Viruses - 0; Other Eukaryotes - 0 (source: NCBI BLink).|chr2:16887048-16888407 FORWARD LENGTH=158	3e-60	98.1	NA	NA	NA	NA	GO:0005634	nucleus	NA	NA	NA	NA	NA	NA
Glyma.14G061400	g1,g2,g8	3	3	0					335	UniRef100_I1M7W5 Uncharacterized protein n=2 Tax=Glycine max RepID=I1M7W5_SOYBN	0	100	UniRef100_G7KGW5 Exostosin-2 n=1 Tax=Medicago truncatula RepID=G7KGW5_MEDTR	0	97.95	AT3G55830.1|Symbols:EPC1|Nucleotide-diphospho-sugar transferases superfamily protein|chr3:20715101-20717133 FORWARD LENGTH=334	1e-163	99.4	GO:0009617 GO:0010087 GO:0016337 GO:0045087	cell-cell adhesion; innate immune response; phloem or xylem histogenesis; response to bacterium	GO:0016757 GO:0016758 GO:0035251	UDP-glucosyltransferase activity; transferase activity, transferring glycosyl groups; transferase activity, transferring hexosyl groups	GO:0005739 GO:0005768 GO:0005794 GO:0005802 GO:0031227	Golgi apparatus; endosome; intrinsic to endoplasmic reticulum membrane; mitochondrion; trans-Golgi network	PF09258	Glycosyl transferase family 64 domain	PTHR11062	EXOSTOSIN (HEPARAN SULFATE GLYCOSYLTRANSFERASE)-RELATED	NA	NA
Glyma.14G106600	g1,g2,g8	3	3	0					82	NA	NA	NA	NA	NA	NA	NA	NA	NA	NA	NA	NA	NA	NA	NA	NA	NA	NA	NA	NA	NA
Glyma.14G125200	g2,g8,g14	3	3	0					850	UniRef100_K7M6D1 Uncharacterized protein n=1 Tax=Glycine max RepID=K7M6D1_SOYBN	0	100.38	UniRef100_Q8RWY7 Multidomain cyclophilin type peptidyl-prolyl cis-trans isomerase n=1 Tax=Arabidopsis thaliana RepID=Q8RWY7_ARATH	1e-74	21.74	AT4G32420.3|Symbols:|Cyclophilin-like peptidyl-prolyl cis-trans isomerase family protein|chr4:15647550-15652103 REVERSE LENGTH=837	1e-76	21.74	GO:0000398 GO:0006457	mRNA splicing, via spliceosome; protein folding	GO:0003755	peptidyl-prolyl cis-trans isomerase activity	GO:0005634	nucleus	PF00160	Cyclophilin type peptidyl-prolyl cis-trans isomerase/CLD	PTHR11071	PEPTIDYL-PROLYL CIS-TRANS ISOMERASE	KOG0546	HSP90_co-chaperone_CPR7/Cyclophilin
Glyma.15G018100	g1,g2,g8	3	3	0					248	UniRef100_C6TJW9 Uncharacterized protein n=1 Tax=Glycine max RepID=C6TJW9_SOYBN	2e-167	100	UniRef100_G7IUM9 Aquaporin n=1 Tax=Medicago truncatula RepID=G7IUM9_MEDTR	3e-144	98.39	AT3G16240.1|Symbols:DELTA-TIP, TIP2;1, DELTA-TIP1, AQP1, ATTIP2;1|delta tonoplast integral protein|chr3:5505534-5506788 FORWARD LENGTH=250	6e-134	98.8	GO:0006810 GO:0006816 GO:0006833 GO:0007030 GO:0009651 GO:0015840 GO:0030003 GO:0055085 GO:0070838	Golgi organization; calcium ion transport; cellular cation homeostasis; divalent metal ion transport; response to salt stress; transmembrane transport; transport; urea transport; water transport	GO:0005215 GO:0015200 GO:0015204 GO:0015250 GO:0051739	ammonia transmembrane transporter activity; methylammonium transmembrane transporter activity; transporter activity; urea transmembrane transporter activity; water channel activity	GO:0000326 GO:0005618 GO:0005737 GO:0005773 GO:0005774 GO:0005794 GO:0005886 GO:0009505 GO:0009506 GO:0009507 GO:0009705 GO:0009941 GO:0016020 GO:0016021 GO:0042807	Golgi apparatus; cell wall; central vacuole; chloroplast; chloroplast envelope; cytoplasm; integral to membrane; membrane; plant-type cell wall; plant-type vacuole membrane; plasma membrane; plasmodesma; protein storage vacuole; vacuolar membrane; vacuole	PF00230	Major intrinsic protein	PTHR19139	AQUAPORIN TRANSPORTER	KOG0223	Aquaporin_(major_intrinsic_protein_family)
Glyma.15G035900	g1,g2,g8	3	3	0					1086	UniRef100_I1MDC8 Uncharacterized protein n=1 Tax=Glycine max RepID=I1MDC8_SOYBN	0	100	UniRef100_Q2HS37 Nucleic acid binding NABP n=1 Tax=Medicago truncatula RepID=Q2HS37_MEDTR	0	99.52	AT2G29190.2|Symbols:PUM2|pumilio 2|chr2:12544260-12548071 REVERSE LENGTH=972	0	107.2	GO:0008150	biological process	GO:0003723 GO:0003729 GO:0003730	RNA binding; mRNA 3'-UTR binding; mRNA binding	GO:0005737 GO:0005829	cytoplasm; cytosol	PF00806 PF07990	Pumilio-family RNA binding repeat; Nucleic acid binding protein NABP	PTHR12537	RNA BINDING PROTEIN PUMILIO-RELATED	KOG1488	Translational_repressor_Pumilio/PUF3_and_related_RNA-binding_proteins_(Puf_superfamily)
Glyma.15G042900	g1,g2,g8	3	3	0					742	UniRef100_C6ZRT9 Protein kinase n=1 Tax=Glycine max RepID=C6ZRT9_SOYBN	0	88.36	UniRef100_C6ZRT9 Protein kinase n=1 Tax=Glycine max RepID=C6ZRT9_SOYBN	0	88.36	AT3G46290.1|Symbols:HERK1|hercules receptor kinase 1|chr3:17013009-17015501 FORWARD LENGTH=830	0	87.59	GO:0006468 GO:0009741 GO:0009742 GO:0009791 GO:0009826 GO:0051510	brassinosteroid mediated signaling pathway; post-embryonic development; protein phosphorylation; regulation of unidimensional cell growth; response to brassinosteroid stimulus; unidimensional cell growth	GO:0004672 GO:0004674 GO:0005524 GO:0016301 GO:0016772	ATP binding; kinase activity; protein kinase activity; protein serine/threonine kinase activity; transferase activity, transferring phosphorus-containing groups	GO:0005886 GO:0009506	plasma membrane; plasmodesma	PF07714 PF11721	Protein tyrosine kinase; Di-glucose binding within endoplasmic reticulum	PTHR24420	LEUCINE-RICH REPEAT RECEPTOR-LIKE PROTEIN KINASE	KOG1187	Serine/threonine_protein_kinase
Glyma.15G056500	g1,g2,g8	3	3	0	BTB/POZ				673	UniRef100_I1MDZ4 Uncharacterized protein n=1 Tax=Glycine max RepID=I1MDZ4_SOYBN	0	100	UniRef100_G7IPM3 Root phototropism protein n=1 Tax=Medicago truncatula RepID=G7IPM3_MEDTR	0	98.1	AT5G64330.1|Symbols:NPH3, RPT3, JK218|Phototropic-responsive NPH3 family protein|chr5:25727568-25730225 FORWARD LENGTH=746	0	85.92	GO:0000271 GO:0009416 GO:0009637 GO:0009638 GO:0009664 GO:0009785 GO:0009825 GO:0009832 GO:0009932 GO:0010155 GO:0010817 GO:0016567 GO:0043481 GO:0046777 GO:0048767 GO:0071555	anthocyanin accumulation in tissues in response to UV light; blue light signaling pathway; cell tip growth; cell wall organization; multidimensional cell growth; phototropism; plant-type cell wall biogenesis; plant-type cell wall organization; polysaccharide biosynthetic process; protein autophosphorylation; protein ubiquitination; regulation of hormone levels; regulation of proton transport; res…	GO:0004871 GO:0005515	protein binding; signal transducer activity	GO:0005634 GO:0005886	nucleus; plasma membrane	PF03000	NPH3 family	PTHR13690	FAMILY NOT NAMED	NA	NA
Glyma.16G001300	g1,g2,g8	3	3	0					397	UniRef100_I1MJT4 Uncharacterized protein n=2 Tax=Glycine max RepID=I1MJT4_SOYBN	0	100	NA	NA	NA	AT1G57680.2|Symbols:|FUNCTIONS IN: molecular_function unknown; INVOLVED IN: biological_process unknown; LOCATED IN: endomembrane system; EXPRESSED IN: 24 plant structures; EXPRESSED DURING: 15 growth stages; CONTAINS InterPro DOMAIN/s: Uncharacterised conserved protein UCP031277 (InterPro:IPR016971); Has 35333 Blast hits to 34131 proteins in 2444 species: Archae - 798; Bacteria - 22429; Metazoa -…	5e-115	94.2	GO:0008150	biological process	GO:0003674	molecular function	NA	NA	NA	NA	NA	NA	NA	NA
Glyma.16G026500	g1,g2,g8	3	3	0					52	UniRef100_K7MEW3 Uncharacterized protein n=1 Tax=Glycine max RepID=K7MEW3_SOYBN	1e-28	100	NA	NA	NA	AT2G46390.1|Symbols:|unknown protein; FUNCTIONS IN: molecular_function unknown; INVOLVED IN: biological_process unknown; LOCATED IN: endomembrane system; EXPRESSED IN: 24 plant structures; EXPRESSED DURING: 15 growth stages; Has 4 Blast hits to 4 proteins in 2 species: Archae - 0; Bacteria - 0; Metazoa - 0; Fungi - 0; Plants - 4; Viruses - 0; Other Eukaryotes - 0 (source: NCBI BLink).|chr2:190424…	2e-06	65.22	GO:0008150	biological process	GO:0003674	molecular function	GO:0005749	mitochondrial respiratory chain complex II	NA	NA	NA	NA	NA	NA
Glyma.16G032700	g1,g2,g8	3	3	0					498	UniRef100_I1MKS4 Uncharacterized protein n=1 Tax=Glycine max RepID=I1MKS4_SOYBN	0	100	UniRef100_C6ZRW5 Protein kinase family protein n=1 Tax=Glycine max RepID=C6ZRW5_SOYBN	0	77.31	AT1G01540.2|Symbols:|Protein kinase superfamily protein|chr1:195980-198383 FORWARD LENGTH=472	0	104.66	GO:0006468 GO:0046777	protein autophosphorylation; protein phosphorylation	GO:0004672 GO:0004674 GO:0004713 GO:0005524 GO:0016301 GO:0016772	ATP binding; kinase activity; protein kinase activity; protein serine/threonine kinase activity; protein tyrosine kinase activity; transferase activity, transferring phosphorus-containing groups	GO:0005886	plasma membrane	PF00069	Protein kinase domain	PTHR24420	LEUCINE-RICH REPEAT RECEPTOR-LIKE PROTEIN KINASE	KOG1187	Serine/threonine_protein_kinase
Glyma.16G217100	g1,g2,g8	3	3	0					380	UniRef100_I1MQL1 Uncharacterized protein n=1 Tax=Glycine max RepID=I1MQL1_SOYBN	0	100	UniRef100_B9HVN9 Calcium-dependent protein kinase n=1 Tax=Populus trichocarpa RepID=B9HVN9_POPTR	6e-123	77.11	AT1G14590.1|Symbols:|Nucleotide-diphospho-sugar transferase family protein|chr1:4998957-5000617 REVERSE LENGTH=386	1e-122	87.82	GO:0008150	biological process	GO:0003674	molecular function	GO:0009507 GO:0009543	chloroplast; chloroplast thylakoid lumen	PF03407	Nucleotide-diphospho-sugar transferase	PTHR24015	FAMILY NOT NAMED	NA	NA
Glyma.17G003000	g1,g2,g8	3	3	0					249	UniRef100_I1MQU6 Uncharacterized protein n=1 Tax=Glycine max RepID=I1MQU6_SOYBN	0	100	NA	NA	NA	AT5G49800.1|Symbols:|Polyketide cyclase/dehydrase and lipid transport superfamily protein|chr5:20234771-20236135 REVERSE LENGTH=242	1e-123	94.21	GO:0008150	biological process	GO:0003674	molecular function	GO:0005739	mitochondrion	PF01852	START domain	NA	NA	KOG2761	START_domain-containing_proteins_involved_in_steroidogenesis/phosphatidylcholine_transfer
Glyma.17G036600	g1,g2,g8	3	3	0					547	UniRef100_UPI0003DECE32 PREDICTED: CAS1 domain-containing protein 1-like isoform X2 n=1 Tax=Glycine max RepID=UPI0003DECE32	0	100	UniRef100_G7JPZ5 CAS1 domain-containing protein n=1 Tax=Medicago truncatula RepID=G7JPZ5_MEDTR	0	95.96	AT3G06550.1|Symbols:|O-acetyltransferase family protein|chr3:2039317-2042664 REVERSE LENGTH=545	0	99.45	GO:0009737 GO:0009834 GO:0050832	defense response to fungus; response to abscisic acid stimulus; secondary cell wall biogenesis	GO:0003674	molecular function	GO:0005783 GO:0005794	Golgi apparatus; endoplasmic reticulum	PF07779	10 TM Acyl Transferase domain found in Cas1p	PTHR13533	FAMILY NOT NAMED	KOG1699	O-acetyltransferase
Glyma.17G104100	g1,g2,g8	3	3	0					1637	UniRef100_K7MKZ2 Uncharacterized protein n=2 Tax=Glycine max RepID=K7MKZ2_SOYBN	0	100	UniRef100_I7CHF6 Dicer-like protein 4 n=1 Tax=Solanum lycopersicum RepID=I7CHF6_SOLLC	0	100.06	AT5G20320.1|Symbols:DCL4, ATDCL4|dicer-like 4|chr5:6859571-6869068 REVERSE LENGTH=1702	0	93.42	GO:0000278 GO:0000398 GO:0006306 GO:0006342 GO:0006353 GO:0006355 GO:0006396 GO:0007267 GO:0009616 GO:0009640 GO:0009793 GO:0009845 GO:0009909 GO:0009933 GO:0010050 GO:0010162 GO:0010182 GO:0010216 GO:0010228 GO:0010267 GO:0010599 GO:0016567 GO:0016569 GO:0019915 GO:0030422 GO:0031047 GO:0035196 GO:0043687 GO:0045893 GO:0050826 GO:0051607	DNA-dependent transcription, termination; DNA methylation; RNA processing; cell-cell signaling; chromatin silencing; covalent chromatin modification; defense response to virus; embryo development ending in seed dormancy; gene silencing by RNA; lipid storage; mRNA splicing, via spliceosome; maintenance of DNA methylation; meristem structural organization; mitotic cell cycle; photomorphogenesis; po…	GO:0003676 GO:0003677 GO:0003723 GO:0003725 GO:0004386 GO:0004525 GO:0005515 GO:0005524 GO:0008026 GO:0016787 GO:0016891	ATP-dependent helicase activity; ATP binding; DNA binding; RNA binding; double-stranded RNA binding; endoribonuclease activity, producing 5'-phosphomonoesters; helicase activity; hydrolase activity; nucleic acid binding; protein binding; ribonuclease III activity	GO:0005622 GO:0005634	intracellular; nucleus	PF00271 PF00636 PF02170 PF03368 PF00035 PF00270	Helicase conserved C-terminal domain; Ribonuclease III domain; PAZ domain; Dicer dimerisation domain; Double-stranded RNA binding motif; DEAD/DEAH box helicase	PTHR14950	HELICASE-RELATED	KOG0701	dsRNA-specific_nuclease_Dicer_and_related_ribonucleases
Glyma.17G261500	g1,g2,g8	3	3	0					542	UniRef100_I1MY65 Uncharacterized protein n=1 Tax=Glycine max RepID=I1MY65_SOYBN	0	100	UniRef100_B9GQ47 Multi-copper oxidase type 1 family protein n=1 Tax=Populus trichocarpa RepID=B9GQ47_POPTR	0	98.9	AT1G76160.1|Symbols:sks5|SKU5 similar 5|chr1:28578211-28581020 REVERSE LENGTH=541	0	99.82	GO:0016126 GO:0052541 GO:0052546 GO:0055114	cell wall pectin metabolic process; oxidation-reduction process; plant-type cell wall cellulose metabolic process; sterol biosynthetic process	GO:0005507 GO:0016491	copper ion binding; oxidoreductase activity	GO:0005576 GO:0005618 GO:0009505 GO:0009506 GO:0048046	apoplast; cell wall; extracellular region; plant-type cell wall; plasmodesma	PF00394 PF07731 PF07732	Multicopper oxidase; Multicopper oxidase; Multicopper oxidase	PTHR11709	MULTI-COPPER OXIDASE	KOG1263	Multicopper_oxidases
Glyma.18G026000	g1,g2,g8	3	3	0					1701	UniRef100_I1MZ13 Clathrin heavy chain n=1 Tax=Glycine max RepID=I1MZ13_SOYBN	0	100	UniRef100_I1MZ13 Clathrin heavy chain n=1 Tax=Glycine max RepID=I1MZ13_SOYBN	0	99.94	AT3G11130.1|Symbols:|Clathrin, heavy chain|chr3:3482575-3491667 REVERSE LENGTH=1705	0	97.18	GO:0006886 GO:0006897 GO:0016192	endocytosis; intracellular protein transport; vesicle-mediated transport	GO:0005198 GO:0005515	protein binding; structural molecule activity	GO:0005773 GO:0005774 GO:0005794 GO:0005886 GO:0009506 GO:0030130 GO:0030132	Golgi apparatus; clathrin coat of coated pit; clathrin coat of trans-Golgi network vesicle; plasma membrane; plasmodesma; vacuolar membrane; vacuole	PF01394 PF09268 PF00637	Clathrin propeller repeat; Clathrin, heavy-chain linker; Region in Clathrin and VPS	PTHR10292	CLATHRIN HEAVY CHAIN	KOG0985	Vesicle_coat_protein_clathrin,_heavy_chain
Glyma.18G039500	g1,g2,g8	3	3	0					140	UniRef100_I1MZD8 Uncharacterized protein n=1 Tax=Glycine max RepID=I1MZD8_SOYBN	1e-92	100	UniRef100_G7K1X5 Polcalcin Nic t n=1 Tax=Medicago truncatula RepID=G7K1X5_MEDTR	3e-66	97.14	AT1G18210.2|Symbols:|Calcium-binding EF-hand family protein|chr1:6268273-6268785 REVERSE LENGTH=170	2e-50	80	GO:0008150	biological process	GO:0005509	calcium ion binding	GO:0005773 GO:0005886	plasma membrane; vacuole	PF00036	EF hand	PTHR10891	EF-HAND CALCIUM-BINDING DOMAIN CONTAINING PROTEIN	KOG0027	Calmodulin_and_related_proteins_(EF-Hand_superfamily)
Glyma.18G151900	g1,g2,g8	3	3	0					185	UniRef100_I1N1R8 Uncharacterized protein n=1 Tax=Glycine max RepID=I1N1R8_SOYBN	6e-133	100	UniRef100_G7KZ44 Eukaryotic translation initiation factor 3 subunit A n=1 Tax=Medicago truncatula RepID=G7KZ44_MEDTR	1e-62	73.51	AT3G07460.1|Symbols:|Protein of unknown function, DUF538|chr3:2384837-2385617 REVERSE LENGTH=177	1e-44	85.31	GO:0008150	biological process	GO:0003674	molecular function	GO:0005576 GO:0005773	extracellular region; vacuole	PF04398	Protein of unknown function, DUF538	NA	NA	NA	NA
Glyma.18G223300	g1,g2,g8	3	3	0					2965	UniRef100_K7MU18 Uncharacterized protein n=1 Tax=Glycine max RepID=K7MU18_SOYBN	0	100	UniRef100_G7L1D4 Neurobeachin-like protein n=1 Tax=Medicago truncatula RepID=G7L1D4_MEDTR	0	99.66	AT2G45540.1|Symbols:|WD-40 repeat family protein / beige-related|chr2:18757881-18772229 REVERSE LENGTH=2946	0	98.3	GO:0008150	biological process	GO:0000166	nucleotide binding	GO:0005886	plasma membrane	PF00400 PF02138	WD domain, G-beta repeat; Beige/BEACH domain	PTHR13743	BEIGE/BEACH-RELATED	KOG1787	Kinase_A-anchor_protein_Neurobeachin_and_related_BEACH_and_WD40_repeat_proteins
Glyma.18G229200	g1,g2,g8	3	3	0					89	UniRef100_I1N3M1 Uncharacterized protein n=1 Tax=Glycine max RepID=I1N3M1_SOYBN	2e-58	100	NA	NA	NA	AT4G00585.1|Symbols:|unknown protein; Has 47 Blast hits to 47 proteins in 22 species: Archae - 0; Bacteria - 0; Metazoa - 3; Fungi - 7; Plants - 33; Viruses - 0; Other Eukaryotes - 4 (source: NCBI BLink).|chr4:251157-252284 REVERSE LENGTH=88	2e-44	92.05	GO:0006511 GO:0009853 GO:0051788 GO:0080129	photorespiration; proteasome core complex assembly; response to misfolded protein; ubiquitin-dependent protein catabolic process	GO:0003674	molecular function	GO:0005747 GO:0031966 GO:0045271	mitochondrial membrane; mitochondrial respiratory chain complex I; respiratory chain complex I	NA	NA	NA	NA	NA	NA
Glyma.18G277500	g1,g2,g8	3	3	0					191	UniRef100_K7MV45 Uncharacterized protein n=1 Tax=Glycine max RepID=K7MV45_SOYBN	9e-138	100	NA	NA	NA	NA	NA	NA	NA	NA	NA	NA	NA	NA	NA	NA	NA	NA	NA	NA
Glyma.19G000400	g1,g2,g8	3	3	0					760	UniRef100_K7MVR8 Katanin p80 WD40 repeat-containing subunit B1 homolog n=2 Tax=Glycine max RepID=K7MVR8_SOYBN	0	100	UniRef100_K7MVR8 Katanin p80 WD40 repeat-containing subunit B1 homolog n=2 Tax=Glycine max RepID=K7MVR8_SOYBN	0	100	AT5G08390.1|Symbols:|Transducin/WD40 repeat-like superfamily protein|chr5:2701448-2706910 FORWARD LENGTH=839	0	90.46	GO:0007155 GO:0008150 GO:0010090 GO:0010228 GO:0016926 GO:0042546 GO:0044036 GO:0045010 GO:0050665	actin nucleation; biological process; cell adhesion; cell wall biogenesis; cell wall macromolecule metabolic process; hydrogen peroxide biosynthetic process; protein desumoylation; trichome morphogenesis; vegetative to reproductive phase transition of meristem	GO:0003674	molecular function	GO:0005737 GO:0080008	CUL4-RING ubiquitin ligase complex; cytoplasm	PF00400	WD domain, G-beta repeat	PTHR19845	KATANIN P80 SUBUNIT	KOG0267	Microtubule_severing_protein_katanin_p80_subunit_B_(contains_WD40_repeats)
Glyma.19G014800	g1,g2,g8	3	3	0					515	UniRef100_K7MVY5 Uncharacterized protein n=2 Tax=Glycine max RepID=K7MVY5_SOYBN	0	100	UniRef100_O49859 Cytochrome P450 82A4 n=1 Tax=Glycine max RepID=C82A4_SOYBN	0	97.71	AT4G31970.1|Symbols:CYP82C2|cytochrome P450, family 82, subfamily C, polypeptide 2|chr4:15462408-15464358 FORWARD LENGTH=523	3e-166	91.2	GO:0055114 GO:0071456	cellular response to hypoxia; oxidation-reduction process	GO:0004497 GO:0005506 GO:0009055 GO:0016705 GO:0019825 GO:0020037	electron carrier activity; heme binding; iron ion binding; monooxygenase activity; oxidoreductase activity, acting on paired donors, with incorporation or reduction of molecular oxygen; oxygen binding	GO:0009507	chloroplast	PF00067	Cytochrome P450	PTHR24298	FAMILY NOT NAMED	KOG0156	Cytochrome_P450_CYP2_subfamily
Glyma.19G015200	g1,g2,g8	3	3	0					526	UniRef100_I1N5Y8 Uncharacterized protein n=1 Tax=Glycine max RepID=I1N5Y8_SOYBN	0	95.8	UniRef100_O49859 Cytochrome P450 82A4 n=1 Tax=Glycine max RepID=C82A4_SOYBN	0	99.81	AT4G31970.1|Symbols:CYP82C2|cytochrome P450, family 82, subfamily C, polypeptide 2|chr4:15462408-15464358 FORWARD LENGTH=523	3e-168	93.31	GO:0055114 GO:0071456	cellular response to hypoxia; oxidation-reduction process	GO:0004497 GO:0005506 GO:0009055 GO:0016705 GO:0019825 GO:0020037	electron carrier activity; heme binding; iron ion binding; monooxygenase activity; oxidoreductase activity, acting on paired donors, with incorporation or reduction of molecular oxygen; oxygen binding	GO:0009507	chloroplast	PF00067	Cytochrome P450	PTHR24298	FAMILY NOT NAMED	KOG0156	Cytochrome_P450_CYP2_subfamily
Glyma.19G065600	g1,g2,g8	3	3	0					2067	UniRef100_UPI000233F161 PREDICTED: glutamate synthase [NADH], amyloplastic-like isoform X1 n=1 Tax=Glycine max RepID=UPI000233F161	0	93.04	UniRef100_Q93WZ7 NADH glutamate synthase n=1 Tax=Phaseolus vulgaris RepID=Q93WZ7_PHAVU	0	92.85	AT5G53460.3|Symbols:GLT1|NADH-dependent glutamate synthase 1|chr5:21700518-21709629 FORWARD LENGTH=2208	0	91.85	GO:0006094 GO:0006096 GO:0006537 GO:0006807 GO:0008152 GO:0009651 GO:0019676 GO:0042128 GO:0046686 GO:0048589 GO:0055114	ammonia assimilation cycle; developmental growth; gluconeogenesis; glutamate biosynthetic process; glycolysis; metabolic process; nitrate assimilation; nitrogen compound metabolic process; oxidation-reduction process; response to cadmium ion; response to salt stress	GO:0000166 GO:0003824 GO:0005506 GO:0010181 GO:0015930 GO:0016040 GO:0016491 GO:0016638 GO:0016639 GO:0045181 GO:0050660 GO:0051536	FMN binding; catalytic activity; flavin adenine dinucleotide binding; glutamate synthase (NADH) activity; glutamate synthase activity; glutamate synthase activity, NAD(P)H as acceptor; iron-sulfur cluster binding; iron ion binding; nucleotide binding; oxidoreductase activity; oxidoreductase activity, acting on the CH-NH2 group of donors; oxidoreductase activity, acting on the CH-NH2 group of dono…	GO:0005739 GO:0009507 GO:0009536 GO:0009570	chloroplast; chloroplast stroma; mitochondrion; plastid	PF00070 PF00310 PF07992 PF01645 PF04898 PF01493	Pyridine nucleotide-disulphide oxidoreductase; Glutamine amidotransferases class-II; Pyridine nucleotide-disulphide oxidoreductase; Conserved region in glutamate synthase; Glutamate synthase central domain; GXGXG motif	PTHR11938	FAD NADPH DEHYDROGENASE/OXIDOREDUCTASE	KOG0399	Glutamate_synthase
Glyma.19G068600	g1,g2,g8	3	3	0					465	UniRef100_I1N743 Uncharacterized protein n=1 Tax=Glycine max RepID=I1N743_SOYBN	0	100	NA	NA	NA	AT5G40470.1|Symbols:|RNI-like superfamily protein|chr5:16208255-16209745 REVERSE LENGTH=496	1e-95	93.55	GO:0008150 GO:0031348	biological process; negative regulation of defense response	GO:0003674	molecular function	NA	NA	NA	NA	PTHR23125	F-BOX/LEUCINE RICH REPEAT PROTEIN	NA	NA
Glyma.19G089900	g1,g2,g8	3	3	0					277	UniRef100_I1N7R3 Uncharacterized protein n=1 Tax=Glycine max RepID=I1N7R3_SOYBN	0	100	UniRef100_Q8LFS2 Regulatory protein n=1 Tax=Arabidopsis thaliana RepID=Q8LFS2_ARATH	4e-25	52.32	AT5G44820.1|Symbols:|Nucleotide-diphospho-sugar transferase family protein|chr5:18095795-18097558 REVERSE LENGTH=367	1e-28	52.32	GO:0008150	biological process	GO:0003674	molecular function	GO:0009507	chloroplast	PF03407	Nucleotide-diphospho-sugar transferase	PTHR24015	FAMILY NOT NAMED	NA	NA
Glyma.19G192600	g1,g2,g8	3	3	0					168	UniRef100_C6T313 Uncharacterized protein n=1 Tax=Glycine max RepID=C6T313_SOYBN	4e-112	100	NA	NA	NA	AT2G36410.2|Symbols:|Family of unknown function (DUF662) _x0001_|chr2:15279041-15280270 FORWARD LENGTH=192	4e-79	82.81	GO:0007020	microtubule nucleation	NA	NA	GO:0005634 GO:0005886	nucleus; plasma membrane	PF04949	Transcriptional activator	PTHR21470	NTKL-BINDING PROTEIN 1	NA	NA
Glyma.19G249900	g1,g2,g8	3	3	0					2631	UniRef100_I1NCF0 Uncharacterized protein n=1 Tax=Glycine max RepID=I1NCF0_SOYBN	0	100	UniRef100_G7L2Y0 Translational activator GCN1 n=1 Tax=Medicago truncatula RepID=G7L2Y0_MEDTR	0	95.02	AT1G64790.1|Symbols:ILA|ILITYHIA|chr1:24065232-24081908 REVERSE LENGTH=2610	0	100.11	GO:0006094 GO:0007010 GO:0009627 GO:0010498 GO:0042742	cytoskeleton organization; defense response to bacterium; gluconeogenesis; proteasomal protein catabolic process; systemic acquired resistance	NA	NA	GO:0005634 GO:0005829 GO:0009507 GO:0016020	chloroplast; cytosol; membrane; nucleus	PF12074 PF01602 PF02985	Domain of unknown function (DUF3554); Adaptin N terminal region; HEAT repeat	PTHR23346	TRANSLATIONAL ACTIVATOR GCN1-RELATED	KOG1242	Protein_containing_adaptin_N-terminal_region
Glyma.20G142100	g1,g2,g8	3	3	0					157	UniRef100_I1NGA7 Uncharacterized protein n=1 Tax=Glycine max RepID=I1NGA7_SOYBN	2e-108	100	UniRef100_B9H1G0 ROP-INTERACTIVE CRIB MOTIF-CONTAINING protein 10 n=1 Tax=Populus trichocarpa RepID=B9H1G0_POPTR	7e-39	70.06	AT2G33460.1|Symbols:RIC1|ROP-interactive CRIB motif-containing protein 1|chr2:14174590-14175561 REVERSE LENGTH=224	1e-26	62.5	GO:0000226 GO:0000902 GO:0009827 GO:0009860 GO:0010215 GO:0031122	cell morphogenesis; cellulose microfibril organization; cytoplasmic microtubule organization; microtubule cytoskeleton organization; plant-type cell wall modification; pollen tube growth	GO:0005515	protein binding	GO:0010005 GO:0016324	apical plasma membrane; cortical microtubule, transverse to long axis	PF00786	P21-Rho-binding domain	NA	NA	NA	NA
Glyma.20G145800	g1,g2,g8	3	3	0					731	UniRef100_K7N3H6 Uncharacterized protein n=1 Tax=Glycine max RepID=K7N3H6_SOYBN	0	100	UniRef100_C0M0P3 With no lysine kinase n=1 Tax=Glycine max RepID=C0M0P3_SOYBN	0	111.96	AT3G04910.1|Symbols:WNK1, ZIK4, ATWNK1|with no lysine (K) kinase 1|chr3:1355084-1358057 FORWARD LENGTH=700	0	104.14	GO:0006468 GO:0007623	circadian rhythm; protein phosphorylation	GO:0004672 GO:0004674 GO:0004713 GO:0005524 GO:0016301 GO:0016772	ATP binding; kinase activity; protein kinase activity; protein serine/threonine kinase activity; protein tyrosine kinase activity; transferase activity, transferring phosphorus-containing groups	GO:0005634 GO:0016020	membrane; nucleus	PF00069	Protein kinase domain	PTHR13902	SERINE/THREONINE-PROTEIN KINASE WNK (WITH NO LYSINE)-RELATED	KOG0584	Serine/threonine_protein_kinase
Glyma.20G183400	g1,g2,g8	3	3	0					2027	UniRef100_I1NHI7 Uncharacterized protein n=1 Tax=Glycine max RepID=I1NHI7_SOYBN	0	100	UniRef100_B9GIF2 MICROTUBULE ORGANIZATION 1 family protein n=1 Tax=Populus trichocarpa RepID=B9GIF2_POPTR	0	99.51	AT2G35630.1|Symbols:MOR1, GEM1|ARM repeat superfamily protein|chr2:14966828-14980361 FORWARD LENGTH=1978	0	102.28	GO:0000226 GO:0000910 GO:0000911 GO:0006342 GO:0007017 GO:0007067 GO:0007129 GO:0007131 GO:0009630 GO:0009920 GO:0010564 GO:0016572 GO:0051567	cell plate formation involved in plant-type cell wall biogenesis; chromatin silencing; cytokinesis; cytokinesis by cell plate formation; gravitropism; histone H3-K9 methylation; histone phosphorylation; microtubule-based process; microtubule cytoskeleton organization; mitosis; reciprocal meiotic recombination; regulation of cell cycle process; synapsis	GO:0008017	microtubule binding	GO:0005634 GO:0005819 GO:0005874 GO:0009506 GO:0009524 GO:0009574 GO:0030981	cortical microtubule cytoskeleton; microtubule; nucleus; phragmoplast; plasmodesma; preprophase band; spindle	PF02985 PF12348	HEAT repeat; CLASP N terminal	PTHR12609	MICROTUBULE ASSOCIATED PROTEIN XMAP215	KOG1820	Microtubule-associated_protein
Glyma.20G195900	g1,g2,g8	3	3	0	AP2-EREBP				200	UniRef100_C6SY34 Uncharacterized protein n=1 Tax=Glycine max RepID=C6SY34_SOYBN	6e-147	100	UniRef100_G7I303 Ethylene-responsive transcription factor n=1 Tax=Medicago truncatula RepID=G7I303_MEDTR	1e-68	97.97	AT5G07580.1|Symbols:|Integrase-type DNA-binding superfamily protein|chr5:2399525-2400349 FORWARD LENGTH=274	2e-38	29.2	GO:0006355 GO:0009873	ethylene mediated signaling pathway; regulation of transcription, DNA-dependent	GO:0003677 GO:0003700	DNA binding; sequence-specific DNA binding transcription factor activity	GO:0005634	nucleus	PF00847	AP2 domain	NA	NA	NA	NA
Glyma.U025800	g1,g2,g8	3	3	0	SBP				191	UniRef100_I1LT75 Uncharacterized protein n=1 Tax=Glycine max RepID=I1LT75_SOYBN	7e-134	100	UniRef100_Q52UU1 Squamosa promoter binding-like protein n=1 Tax=Betula platyphylla RepID=Q52UU1_BETPL	1e-50	102.86	AT1G53160.1|Symbols:SPL4|squamosa promoter binding protein-like 4|chr1:19806478-19807080 FORWARD LENGTH=174	3e-39	78.74	GO:0006355 GO:0010321	regulation of transcription, DNA-dependent; regulation of vegetative phase change	GO:0003677 GO:0003700	DNA binding; sequence-specific DNA binding transcription factor activity	GO:0005634	nucleus	PF03110	SBP domain	NA	NA	NA	NA
Glyma.01G000900	g1,g2	2	2	0					764	UniRef100_I1J495 Uncharacterized protein n=1 Tax=Glycine max RepID=I1J495_SOYBN	0	100	NA	NA	NA	AT5G58100.1|Symbols:|unknown protein; INVOLVED IN: pollen exine formation; EXPRESSED IN: 19 plant structures; EXPRESSED DURING: 8 growth stages; BEST Arabidopsis thaliana protein match is: unknown protein (TAIR:AT3G28720.1); Has 35333 Blast hits to 34131 proteins in 2444 species: Archae - 798; Bacteria - 22429; Metazoa - 974; Fungi - 991; Plants - 531; Viruses - 0; Other Eukaryotes - 9610 (source…	0	78.41	GO:0010584	pollen exine formation	NA	NA	GO:0005739 GO:0005783 GO:0005794	Golgi apparatus; endoplasmic reticulum; mitochondrion	NA	NA	NA	NA	NA	NA
Glyma.01G006700	g1,g8	2	2	0					709	UniRef100_I1J4H3 Uncharacterized protein n=1 Tax=Glycine max RepID=I1J4H3_SOYBN	0	100	UniRef100_D7LZB3 Peptidase M28 family protein n=1 Tax=Arabidopsis lyrata subsp. lyrata RepID=D7LZB3_ARALL	0	99.71	AT5G19740.1|Symbols:|Peptidase M28 family protein|chr5:6673986-6676767 FORWARD LENGTH=681	0	99.85	GO:0006508	proteolysis	GO:0008233 GO:0016805	dipeptidase activity; peptidase activity	GO:0005773 GO:0005886	plasma membrane; vacuole	PF04253 PF04389 PF02225	Transferrin receptor-like dimerisation domain; Peptidase family M28; PA domain	PTHR10404	N-ACETYLATED-ALPHA-LINKED ACIDIC DIPEPTIDASE	KOG2195	Transferrin_receptor_and_related_proteins_containing_the_protease-associated_(PA)_domain
Glyma.01G010200	g1,g8	2	2	0					408	UniRef100_I1J4L6 Phosphoribulokinase n=1 Tax=Glycine max RepID=I1J4L6_SOYBN	0	100	UniRef100_I1J4L6 Phosphoribulokinase n=1 Tax=Glycine max RepID=I1J4L6_SOYBN	0	100	AT1G32060.1|Symbols:PRK|phosphoribulokinase|chr1:11532668-11534406 FORWARD LENGTH=395	0	103.04	GO:0000165 GO:0005975 GO:0006098 GO:0006364 GO:0006612 GO:0008152 GO:0009058 GO:0009409 GO:0009595 GO:0009637 GO:0009657 GO:0009697 GO:0009773 GO:0009814 GO:0009862 GO:0009867 GO:0009902 GO:0010103 GO:0010114 GO:0010200 GO:0010207 GO:0010218 GO:0010310 GO:0010363 GO:0015979 GO:0018119 GO:0019344 GO:0019684 GO:0031348 GO:0035304 GO:0042742 GO:0043900 GO:0050832	MAPK cascade; biosynthetic process; carbohydrate metabolic process; chloroplast relocation; cysteine biosynthetic process; defense response, incompatible interaction; defense response to bacterium; defense response to fungus; detection of biotic stimulus; jasmonic acid mediated signaling pathway; metabolic process; negative regulation of defense response; pentose-phosphate shunt; peptidyl-cystein…	GO:0005515 GO:0005524 GO:0008974 GO:0016301	ATP binding; kinase activity; phosphoribulokinase activity; protein binding	GO:0009507 GO:0009535 GO:0009570 GO:0009579 GO:0009941 GO:0010319 GO:0016020 GO:0048046	apoplast; chloroplast; chloroplast envelope; chloroplast stroma; chloroplast thylakoid membrane; membrane; stromule; thylakoid	PF00485	Phosphoribulokinase / Uridine kinase family	PTHR10285	URIDINE KINASE	KOG4203	Armadillo/beta-Catenin/plakoglobin
Glyma.01G010600	g1,g8	2	2	0					139	UniRef100_C6T1S3 Uncharacterized protein n=1 Tax=Glycine max RepID=C6T1S3_SOYBN	9e-98	100	UniRef100_Q016E2 WGS project CAID00000000 data, contig chromosome 06 n=1 Tax=Ostreococcus tauri RepID=Q016E2_OSTTA	3e-07	43.92	AT1G33810.1|Symbols:|unknown protein; FUNCTIONS IN: molecular_function unknown; INVOLVED IN: biological_process unknown; LOCATED IN: chloroplast thylakoid membrane, chloroplast, chloroplast envelope; EXPRESSED IN: 22 plant structures; EXPRESSED DURING: 13 growth stages; Has 39 Blast hits to 39 proteins in 18 species: Archae - 0; Bacteria - 0; Metazoa - 0; Fungi - 0; Plants - 39; Viruses - 0; Othe…	3e-61	96.38	GO:0008150 GO:0045036	biological process; protein targeting to chloroplast	GO:0003674	molecular function	GO:0005634 GO:0009507 GO:0009535 GO:0009536 GO:0009941	chloroplast; chloroplast envelope; chloroplast thylakoid membrane; nucleus; plastid	NA	NA	NA	NA	NA	NA
Glyma.01G010900	g1,g8	2	2	0					152	UniRef100_C6TCP9 Uncharacterized protein n=1 Tax=Glycine max RepID=C6TCP9_SOYBN	5e-104	100	NA	NA	NA	AT1G31940.1|Symbols:|unknown protein; LOCATED IN: plasma membrane; EXPRESSED IN: 22 plant structures; EXPRESSED DURING: 13 growth stages; BEST Arabidopsis thaliana protein match is: unknown protein (TAIR:AT2G35585.1); Has 67 Blast hits to 67 proteins in 17 species: Archae - 0; Bacteria - 0; Metazoa - 0; Fungi - 0; Plants - 67; Viruses - 0; Other Eukaryotes - 0 (source: NCBI BLink).|chr1:11470293-…	1e-64	93.67	NA	NA	NA	NA	GO:0005634 GO:0005886	nucleus; plasma membrane	NA	NA	NA	NA	NA	NA
Glyma.01G011300	g1,g8	2	2	0					606	UniRef100_I1J4M9 Uncharacterized protein n=1 Tax=Glycine max RepID=I1J4M9_SOYBN	0	100	UniRef100_G7K9K3 Pentatricopeptide repeat-containing protein n=1 Tax=Medicago truncatula RepID=G7K9K3_MEDTR	0	98.25	AT1G31920.1|Symbols:|Tetratricopeptide repeat (TPR)-like superfamily protein|chr1:11461864-11463684 REVERSE LENGTH=606	0	96.7	GO:0008150 GO:0010075 GO:0016556	biological process; mRNA modification; regulation of meristem growth	NA	NA	GO:0005739	mitochondrion	PF01535	PPR repeat	PTHR24015	FAMILY NOT NAMED	NA	NA
Glyma.01G011700	g1,g8	2	2	0					606	UniRef100_K7K163 Uncharacterized protein n=1 Tax=Glycine max RepID=K7K163_SOYBN	0	100	UniRef100_G7K9K3 Pentatricopeptide repeat-containing protein n=1 Tax=Medicago truncatula RepID=G7K9K3_MEDTR	0	98.25	AT1G31920.1|Symbols:|Tetratricopeptide repeat (TPR)-like superfamily protein|chr1:11461864-11463684 REVERSE LENGTH=606	0	94.88	GO:0008150 GO:0010075 GO:0016556	biological process; mRNA modification; regulation of meristem growth	NA	NA	GO:0005739	mitochondrion	PF01535	PPR repeat	PTHR24015	FAMILY NOT NAMED	NA	NA
Glyma.01G014400	g1,g8	2	2	0					304	UniRef100_I1J4R0 Uncharacterized protein n=1 Tax=Glycine max RepID=I1J4R0_SOYBN	0	100	UniRef100_B6TV09 3-beta hydroxysteroid dehydrogenase/isomerase family protein n=1 Tax=Zea mays RepID=B6TV09_MAIZE	7e-151	86.27	AT1G32220.1|Symbols:|NAD(P)-binding Rossmann-fold superfamily protein|chr1:11608038-11609591 FORWARD LENGTH=296	4e-150	102.03	GO:0006979 GO:0042631 GO:0044237	cellular metabolic process; cellular response to water deprivation; response to oxidative stress	GO:0000166 GO:0003824 GO:0050662	catalytic activity; coenzyme binding; nucleotide binding	GO:0005739 GO:0009507 GO:0009579 GO:0010287	chloroplast; mitochondrion; plastoglobule; thylakoid	PF01370	NAD dependent epimerase/dehydratase family	PTHR12126	NADH-UBIQUINONE OXIDOREDUCTASE 39 KDA SUBUNIT-RELATED	KOG4288	Predicted_oxidoreductase
Glyma.01G015100	g1,g8	2	2	0					371	UniRef100_I1J4S3 Uncharacterized protein n=1 Tax=Glycine max RepID=I1J4S3_SOYBN	0	100	UniRef100_Q9ZP40 Plastoglobulin-1, chloroplastic n=1 Tax=Pisum sativum RepID=PG1_PEA	7e-165	98.6	AT2G35490.1|Symbols:|Plastid-lipid associated protein PAP / fibrillin family protein|chr2:14912309-14913797 REVERSE LENGTH=376	7e-122	77.66	GO:0008150	biological process	GO:0005198	structural molecule activity	GO:0009507 GO:0009534 GO:0009535 GO:0009536 GO:0009579 GO:0010287	chloroplast; chloroplast thylakoid; chloroplast thylakoid membrane; plastid; plastoglobule; thylakoid	PF04755	PAP fibrillin	NA	NA	NA	NA
Glyma.01G016200	g1,g8	2	2	0					140	UniRef100_K7LF33 Uncharacterized protein n=1 Tax=Glycine max RepID=K7LF33_SOYBN	7e-52	16.5	UniRef100_G7KDN8 E3 ubiquitin-protein ligase RNF14 n=1 Tax=Medicago truncatula RepID=G7KDN8_MEDTR	3e-45	14.76	AT1G32340.1|Symbols:NHL8|NDR1/HIN1-like 8|chr1:11663462-11666037 REVERSE LENGTH=688	3e-36	14.24	GO:0006487 GO:0006499 GO:0008150 GO:0009610	N-terminal protein myristoylation; biological process; protein N-linked glycosylation; response to symbiotic fungus	GO:0008270	zinc ion binding	GO:0005634	nucleus	PF01485	IBR domain	PTHR11685	RBR FAMILY (RING FINGER AND IBR DOMAIN-CONTAINING)	NA	NA
Glyma.01G016500	g1,g2	2	2	0					1247	UniRef100_I1J4T8 Uncharacterized protein n=5 Tax=Glycine RepID=I1J4T8_SOYBN	0	100	UniRef100_G7KDP1 ABC transporter B family member n=1 Tax=Medicago truncatula RepID=G7KDP1_MEDTR	0	99.76	AT4G25960.1|Symbols:PGP2|P-glycoprotein 2|chr4:13177438-13183425 FORWARD LENGTH=1273	0	97.17	GO:0006200 GO:0006810 GO:0010048 GO:0010315 GO:0010540 GO:0010541 GO:0043481 GO:0048440 GO:0055085	ATP catabolic process; acropetal auxin transport; anthocyanin accumulation in tissues in response to UV light; auxin efflux; basipetal auxin transport; carpel development; transmembrane transport; transport; vernalization response	GO:0000166 GO:0005524 GO:0016887 GO:0017111 GO:0042626	ATP binding; ATPase activity; ATPase activity, coupled to transmembrane movement of substances; nucleoside-triphosphatase activity; nucleotide binding	GO:0005886 GO:0009507 GO:0016020 GO:0016021	chloroplast; integral to membrane; membrane; plasma membrane	PF00664 PF00005	ABC transporter transmembrane region; ABC transporter	PTHR24221	FAMILY NOT NAMED	KOG0055	Multidrug/pheromone_exporter,_ABC_superfamily
Glyma.01G017800	g1,g8	2	2	0					232	UniRef100_I1J4V1 Uncharacterized protein n=1 Tax=Glycine max RepID=I1J4V1_SOYBN	3e-164	100	UniRef100_Q5VSW6 OSJNBa0009P12.10 protein n=5 Tax=Oryza RepID=Q5VSW6_ORYSJ	1e-11	89.13	AT1G32690.1|Symbols:|unknown protein; FUNCTIONS IN: molecular_function unknown; INVOLVED IN: biological_process unknown; LOCATED IN: plasma membrane; EXPRESSED IN: 21 plant structures; EXPRESSED DURING: 11 growth stages; BEST Arabidopsis thaliana protein match is: unknown protein (TAIR:AT2G35200.1); Has 45 Blast hits to 45 proteins in 8 species: Archae - 0; Bacteria - 0; Metazoa - 0; Fungi - 0; P…	3e-29	112	GO:0008150	biological process	GO:0003674	molecular function	GO:0005634 GO:0005886	nucleus; plasma membrane	NA	NA	NA	NA	NA	NA
Glyma.01G023200	g1,g8	2	2	0					720	UniRef100_I1J510 Uncharacterized protein n=3 Tax=Glycine max RepID=I1J510_SOYBN	0	100	UniRef100_G7JWE5 MscS-Like mechanosensitive ion channel MSCL8 n=1 Tax=Medicago truncatula RepID=G7JWE5_MEDTR	0	97.82	AT5G10490.1|Symbols:MSL2|MSCS-like 2|chr5:3300376-3304005 REVERSE LENGTH=673	0	106.84	GO:0009657 GO:0010020 GO:0055085	chloroplast fission; plastid organization; transmembrane transport	GO:0005216	ion channel activity	GO:0005886 GO:0009507 GO:0009526 GO:0016020	chloroplast; membrane; plasma membrane; plastid envelope	PF00924	Mechanosensitive ion channel	NA	NA	NA	NA
Glyma.01G026700	g1,g8	2	2	0					482	UniRef100_I1J547 Uncharacterized protein n=1 Tax=Glycine max RepID=I1J547_SOYBN	0	100	UniRef100_A8IKE9 Alanine aminotransferase 3 n=1 Tax=Glycine max RepID=A8IKE9_SOYBN	0	100.21	AT1G70580.4|Symbols:AOAT2, GGT2|alanine-2-oxoglutarate aminotransferase 2|chr1:26613222-26615845 FORWARD LENGTH=481	0	100	GO:0009058 GO:0009853 GO:0010264 GO:0042218	1-aminocyclopropane-1-carboxylate biosynthetic process; biosynthetic process; myo-inositol hexakisphosphate biosynthetic process; photorespiration	GO:0003824 GO:0004021 GO:0008453 GO:0016740 GO:0016847 GO:0030170 GO:0047958	1-aminocyclopropane-1-carboxylate synthase activity; L-alanine:2-oxoglutarate aminotransferase activity; alanine-glyoxylate transaminase activity; catalytic activity; glycine:2-oxoglutarate aminotransferase activity; pyridoxal phosphate binding; transferase activity	GO:0005737 GO:0005777 GO:0009507 GO:0009570	chloroplast; chloroplast stroma; cytoplasm; peroxisome	PF00155	Aminotransferase class I and II	PTHR11751	SUBGROUP I AMINOTRANSFERASE RELATED	KOG0258	Alanine_aminotransferase
Glyma.01G028200	g1,g8	2	2	0					254	UniRef100_I1J566 Uncharacterized protein n=1 Tax=Glycine max RepID=I1J566_SOYBN	0	94.76	UniRef100_G7K058 Menaquinone biosynthesis methyltransferase ubiE n=1 Tax=Medicago truncatula RepID=G7K058_MEDTR	3e-141	93.7	AT1G23360.1|Symbols:MENG|S-adenosyl-L-methionine-dependent methyltransferases superfamily protein|chr1:8295421-8296893 REVERSE LENGTH=261	3e-117	93.49	GO:0042372	phylloquinone biosynthetic process	GO:0008168 GO:0052624	2-phytyl-1,4-naphthoquinone methyltransferase activity; methyltransferase activity	GO:0005739 GO:0009507	chloroplast; mitochondrion	PF01209	ubiE/COQ5 methyltransferase family	PTHR10108	METHYLTRANSFERASE	KOG1540	Ubiquinone_biosynthesis_methyltransferase_COQ5
Glyma.01G029100	g1,g8	2	2	0					334	UniRef100_I1J576 Uncharacterized protein n=1 Tax=Glycine max RepID=I1J576_SOYBN	0	100	NA	NA	NA	AT1G10660.1|Symbols:|unknown protein; LOCATED IN: endomembrane system; EXPRESSED IN: 24 plant structures; EXPRESSED DURING: 15 growth stages; BEST Arabidopsis thaliana protein match is: unknown protein (TAIR:AT5G62960.1); Has 155 Blast hits to 154 proteins in 22 species: Archae - 0; Bacteria - 0; Metazoa - 10; Fungi - 4; Plants - 139; Viruses - 0; Other Eukaryotes - 2 (source: NCBI BLink).|chr1:3…	2e-125	100.94	GO:0008150	biological process	GO:0003674	molecular function	GO:0005575	cellular component	NA	NA	NA	NA	NA	NA
Glyma.01G030400	g1,g8	2	2	0					292	UniRef100_UPI000189D607 PREDICTED: AMSH-like ubiquitin thiolesterase 2-like isoform X1 n=1 Tax=Glycine max RepID=UPI000189D607	0	100	UniRef100_G7K1D2 STAM-binding protein n=1 Tax=Medicago truncatula RepID=G7K1D2_MEDTR	8e-141	95.32	AT1G10600.1|Symbols:AMSH2|associated molecule with the SH3 domain of STAM 2|chr1:3503765-3505190 FORWARD LENGTH=223	6e-106	88.34	GO:0006511	ubiquitin-dependent protein catabolic process	GO:0003674	molecular function	GO:0005634 GO:0005739	mitochondrion; nucleus	PF01398	JAB1/Mov34/MPN/PAD-1 ubiquitin protease	PTHR12947	AMSH	NA	NA
Glyma.01G030500	g1,g8	2	2	0					279	UniRef100_I1J593 Carbonic anhydrase n=2 Tax=Glycine max RepID=I1J593_SOYBN	0	100	UniRef100_I1J593 Carbonic anhydrase n=2 Tax=Glycine max RepID=I1J593_SOYBN	0	100	AT5G14740.2|Symbols:CA2, CA18, BETA CA2|carbonic anhydrase 2|chr5:4760536-4762382 FORWARD LENGTH=259	8e-133	98.84	GO:0000165 GO:0006612 GO:0009409 GO:0009595 GO:0009697 GO:0009814 GO:0009862 GO:0009867 GO:0010200 GO:0010310 GO:0010363 GO:0015976 GO:0019243 GO:0019684 GO:0031348 GO:0042742 GO:0043900 GO:0050832	MAPK cascade; carbon utilization; defense response, incompatible interaction; defense response to bacterium; defense response to fungus; detection of biotic stimulus; jasmonic acid mediated signaling pathway; methylglyoxal catabolic process to D-lactate; negative regulation of defense response; photosynthesis, light reaction; protein targeting to membrane; regulation of hydrogen peroxide metaboli…	GO:0004089 GO:0008270	carbonate dehydratase activity; zinc ion binding	GO:0005737 GO:0005829 GO:0009507 GO:0009535 GO:0009570 GO:0009941 GO:0048046	apoplast; chloroplast; chloroplast envelope; chloroplast stroma; chloroplast thylakoid membrane; cytoplasm; cytosol	PF00484	Carbonic anhydrase	PTHR11002	CARBONIC ANHYDRASE	KOG1578	Predicted_carbonic_anhydrase_involved_in_protection_against_oxidative_damage
Glyma.01G033800	g1,g8	2	2	0					271	UniRef100_K7K1J7 Uncharacterized protein n=1 Tax=Glycine max RepID=K7K1J7_SOYBN	0	100	UniRef100_G7K2S7 Auxin-induced protein 5NG4 n=1 Tax=Medicago truncatula RepID=G7K2S7_MEDTR	4e-102	38.8	AT5G40240.1|Symbols:|nodulin MtN21 /EamA-like transporter family protein|chr5:16082325-16084466 REVERSE LENGTH=368	3e-46	60.05	NA	NA	GO:0003674	molecular function	GO:0016020	membrane	PF00892	EamA-like transporter family	NA	NA	NA	NA
Glyma.01G034700	g1,g8	2	2	0					479	UniRef100_I1J5D0 Uncharacterized protein n=1 Tax=Glycine max RepID=I1J5D0_SOYBN	0	100	UniRef100_O04523 Protein ALTERED XYLOGLUCAN 4 n=1 Tax=Arabidopsis thaliana RepID=TBL27_ARATH	6e-119	86.78	AT1G70230.1|Symbols:TBL27|TRICHOME BIREFRINGENCE-LIKE 27|chr1:26450389-26451724 FORWARD LENGTH=416	7e-122	86.78	GO:0010167 GO:0010411 GO:0015706	nitrate transport; response to nitrate; xyloglucan metabolic process	NA	NA	GO:0005634 GO:0005794	Golgi apparatus; nucleus	PF03005	PF03005	PTHR13533	FAMILY NOT NAMED	NA	NA
Glyma.01G034800	g1,g8	2	2	0					422	UniRef100_I1J5D1 Uncharacterized protein n=1 Tax=Glycine max RepID=I1J5D1_SOYBN	0	97.68	NA	NA	NA	AT1G70230.1|Symbols:TBL27|TRICHOME BIREFRINGENCE-LIKE 27|chr1:26450389-26451724 FORWARD LENGTH=416	1e-101	95.67	GO:0010167 GO:0010411 GO:0015706	nitrate transport; response to nitrate; xyloglucan metabolic process	NA	NA	GO:0005634 GO:0005794	Golgi apparatus; nucleus	PF03005	PF03005	NA	NA	NA	NA
Glyma.01G038000	g1,g8	2	2	0					367	UniRef100_K7K1M5 Uncharacterized protein n=1 Tax=Glycine max RepID=K7K1M5_SOYBN	0	100	UniRef100_P52902 Pyruvate dehydrogenase E1 component subunit alpha, mitochondrial n=1 Tax=Pisum sativum RepID=ODPA_PEA	0	88.92	AT1G59900.1|Symbols:AT-E1 ALPHA, E1 ALPHA|pyruvate dehydrogenase complex E1 alpha subunit|chr1:22051368-22053660 FORWARD LENGTH=389	0	94.09	GO:0006096 GO:0008152 GO:0046686 GO:0055114	glycolysis; metabolic process; oxidation-reduction process; response to cadmium ion	GO:0004739 GO:0016624	oxidoreductase activity, acting on the aldehyde or oxo group of donors, disulfide as acceptor; pyruvate dehydrogenase (acetyl-transferring) activity	GO:0005634 GO:0005739 GO:0005829 GO:0043231	cytosol; intracellular membrane-bounded organelle; mitochondrion; nucleus	PF00676	Dehydrogenase E1 component	PTHR11516	PYRUVATE DEHYDROGENASE E1 COMPONENT, ALPHA SUBUNIT (BACTERIAL AND ORGANELLAR)	KOG0225	Pyruvate_dehydrogenase_E1,_alpha_subunit
Glyma.01G038600	g1,g8	2	2	0	MYB/HD-like				301	UniRef100_I1J5G9 Uncharacterized protein n=1 Tax=Glycine max RepID=I1J5G9_SOYBN	0	100	UniRef100_Q0PJI4 MYB transcription factor MYB138 n=1 Tax=Glycine max RepID=Q0PJI4_SOYBN	3e-168	101.35	AT1G70000.2|Symbols:|myb-like transcription factor family protein|chr1:26363674-26364635 REVERSE LENGTH=261	2e-80	114.94	GO:0006355 GO:0009651 GO:0009723 GO:0009733 GO:0009737 GO:0009739 GO:0009751 GO:0009753 GO:0046686 GO:0080167	regulation of transcription, DNA-dependent; response to abscisic acid stimulus; response to auxin stimulus; response to cadmium ion; response to ethylene stimulus; response to gibberellin stimulus; response to jasmonic acid stimulus; response to karrikin; response to salicylic acid stimulus; response to salt stress	GO:0003676 GO:0003677 GO:0003700 GO:0008270	DNA binding; nucleic acid binding; sequence-specific DNA binding transcription factor activity; zinc ion binding	GO:0005634	nucleus	PF00249	Myb-like DNA-binding domain	PTHR12374	TRANSCRIPTIONAL ADAPTOR 2 (ADA2)-RELATED	NA	NA
Glyma.01G039100	g1,g8	2	2	0					196	UniRef100_I1J5H5 Uncharacterized protein n=1 Tax=Glycine max RepID=I1J5H5_SOYBN	5e-141	100	UniRef100_Q8LGA9 SHW1 protein n=1 Tax=Arabidopsis thaliana RepID=Q8LGA9_ARATH	2e-37	46.88	AT1G69935.1|Symbols:SHW1|short hypocotyl in white light1|chr1:26342072-26343082 REVERSE LENGTH=192	8e-40	46.88	GO:0010100	negative regulation of photomorphogenesis	GO:0003674	molecular function	GO:0005634 GO:0005739	mitochondrion; nucleus	NA	NA	NA	NA	NA	NA
Glyma.01G040200	g1,g8	2	2	0					235	UniRef100_Q9FQF3 Glutathione S-transferase GST 5 n=1 Tax=Glycine max RepID=Q9FQF3_SOYBN	2e-168	100	UniRef100_Q9FQF3 Glutathione S-transferase GST 5 n=1 Tax=Glycine max RepID=Q9FQF3_SOYBN	2e-168	100	AT1G10360.1|Symbols:ATGSTU18, GST29, GSTU18|glutathione S-transferase TAU 18|chr1:3395738-3396806 REVERSE LENGTH=227	2e-86	96.04	GO:0006098 GO:0009407 GO:0010304 GO:0010583	PSII associated light-harvesting complex II catabolic process; pentose-phosphate shunt; response to cyclopentenone; toxin catabolic process	GO:0004364	glutathione transferase activity	GO:0005737	cytoplasm	PF02798 PF00043	Glutathione S-transferase, N-terminal domain; Glutathione S-transferase, C-terminal domain	PTHR11260	GLUTATHIONE S-TRANSFERASE, GST, SUPERFAMILY, GST DOMAIN CONTAINING	KOG0406	Glutathione_S-transferase
Glyma.01G040700	g1,g8	2	2	0					139	UniRef100_C6T3W8 Thioredoxin n=1 Tax=Glycine max RepID=C6T3W8_SOYBN	1e-97	100	UniRef100_C6T3W8 Thioredoxin n=1 Tax=Glycine max RepID=C6T3W8_SOYBN	1e-97	100	AT5G39950.1|Symbols:ATTRX2, ATH2, ATTRXH2, TRXH2, TRX2|thioredoxin 2|chr5:15990885-15991881 REVERSE LENGTH=133	8e-41	96.99	GO:0000103 GO:0000280 GO:0006499 GO:0006662 GO:0007000 GO:0045454	N-terminal protein myristoylation; cell redox homeostasis; glycerol ether metabolic process; nuclear division; nucleolus organization; sulfate assimilation	GO:0009055 GO:0015035 GO:0016671	electron carrier activity; oxidoreductase activity, acting on a sulfur group of donors, disulfide as acceptor; protein disulfide oxidoreductase activity	GO:0005737 GO:0005739 GO:0005829 GO:0005886	cytoplasm; cytosol; mitochondrion; plasma membrane	PF00085	Thioredoxin	PTHR10438	THIOREDOXIN	KOG0907	Thioredoxin
Glyma.01G044000	g1,g8	2	2	0					235	UniRef100_C6TFW8 Uncharacterized protein (Fragment) n=1 Tax=Glycine max RepID=C6TFW8_SOYBN	2e-172	100	UniRef100_B9GGX3 SOUL heme-binding family protein n=1 Tax=Populus trichocarpa RepID=B9GGX3_POPTR	7e-103	87.17	AT1G17100.1|Symbols:|SOUL heme-binding family protein|chr1:5844766-5845539 FORWARD LENGTH=232	3e-95	84.05	GO:0008150 GO:0019761	biological process; glucosinolate biosynthetic process	NA	NA	GO:0005773 GO:0005774 GO:0009507	chloroplast; vacuolar membrane; vacuole	PF04832	SOUL heme-binding protein	PTHR11220	HEME-BINDING PROTEIN-RELATED	NA	NA
Glyma.01G044500	g1,g8	2	2	0					196	UniRef100_I1J5M8 Uncharacterized protein n=1 Tax=Glycine max RepID=I1J5M8_SOYBN	4e-138	100	UniRef100_G7KB58 Putativ eribonuclease P n=1 Tax=Medicago truncatula RepID=G7KB58_MEDTR	3e-83	96.98	AT1G14345.1|Symbols:|NAD(P)-linked oxidoreductase superfamily protein|chr1:4899176-4899766 FORWARD LENGTH=196	9e-80	95.41	GO:0006098 GO:0010207 GO:0019288	isopentenyl diphosphate biosynthetic process, mevalonate-independent pathway; pentose-phosphate shunt; photosystem II assembly	NA	NA	GO:0009507 GO:0009534 GO:0009535 GO:0016020	chloroplast; chloroplast thylakoid; chloroplast thylakoid membrane; membrane	NA	NA	PTHR25005	No Available Panther Description	NA	NA
Glyma.01G047900	g1,g2	2	2	0	ZF-HD				297	UniRef100_I1J5R0 Uncharacterized protein n=1 Tax=Glycine max RepID=I1J5R0_SOYBN	0	100	UniRef100_Q9ARE0 ZF-HD homeobox protein n=1 Tax=Flaveria trinervia RepID=Q9ARE0_FLATR	1e-55	82.13	AT5G15210.1|Symbols:ATHB30, ZFHD3, HB30, ZHD8|homeobox protein 30|chr5:4937874-4938689 REVERSE LENGTH=271	8e-52	95.94	NA	NA	GO:0003677 GO:0003700 GO:0005515	DNA binding; protein binding; sequence-specific DNA binding transcription factor activity	GO:0005634	nucleus	PF04770	ZF-HD protein dimerisation region	NA	NA	NA	NA
Glyma.01G050900	g1,g8	2	2	0					246	UniRef100_K7K1W5 Uncharacterized protein n=1 Tax=Glycine max RepID=K7K1W5_SOYBN	8e-177	100	UniRef100_G7KGQ5 Oxygen-evolving enhancer protein 3-2 n=2 Tax=Medicago truncatula RepID=G7KGQ5_MEDTR	2e-91	77.78	AT1G14150.1|Symbols:PQL1, PQL2|PsbQ-like 2|chr1:4839885-4840632 FORWARD LENGTH=190	5e-64	101.05	GO:0006098 GO:0009767 GO:0015979	pentose-phosphate shunt; photosynthesis; photosynthetic electron transport chain	GO:0005509 GO:0045156	calcium ion binding; electron transporter, transferring electrons within the cyclic electron transport pathway of photosynthesis activity	GO:0009344 GO:0009507 GO:0009523 GO:0009534 GO:0009535 GO:0009543 GO:0009654 GO:0019898 GO:0030095	chloroplast; chloroplast photosystem II; chloroplast thylakoid; chloroplast thylakoid lumen; chloroplast thylakoid membrane; extrinsic to membrane; nitrite reductase complex [NAD(P)H]; oxygen evolving complex; photosystem II	PF05757	Oxygen evolving enhancer protein 3 (PsbQ)	NA	NA	NA	NA
Glyma.01G054000	g1,g8	2	2	0					160	UniRef100_C6SVG2 Uncharacterized protein n=1 Tax=Glycine max RepID=C6SVG2_SOYBN	3e-112	100	UniRef100_A6YGE9 Translation initiation factor n=1 Tax=Carica papaya RepID=A6YGE9_CARPA	4e-108	100	AT1G13950.1|Symbols:EIF-5A, ELF5A-1, ATELF5A-1, EIF5A|eukaryotic elongation factor 5A-1|chr1:4773631-4774668 FORWARD LENGTH=158	3e-99	100.63	GO:0006413 GO:0006452 GO:0008612 GO:0010089 GO:0045901 GO:0045905	peptidyl-lysine modification to hypusine; positive regulation of translational elongation; positive regulation of translational termination; translational frameshifting; translational initiation; xylem development	GO:0003723 GO:0003743 GO:0003746 GO:0043022	RNA binding; ribosome binding; translation elongation factor activity; translation initiation factor activity	GO:0005737	cytoplasm	PF00467 PF01287	KOW motif; Eukaryotic elongation factor 5A hypusine, DNA-binding OB fold	PTHR11673	TRANSLATION INITIATION FACTOR 5A-RELATED	KOG3271	Translation_initiation_factor_5A_(eIF-5A)
Glyma.01G054800	g1,g8	2	2	0					1009	UniRef100_K7K203 Uncharacterized protein n=1 Tax=Glycine max RepID=K7K203_SOYBN	0	100	UniRef100_Q9LMG4 F16A14.15 n=1 Tax=Arabidopsis thaliana RepID=Q9LMG4_ARATH	5e-112	99.2	AT1G13940.1|Symbols:|Plant protein of unknown function (DUF863)|chr1:4762703-4765923 REVERSE LENGTH=1005	6e-115	99.2	GO:0008150	biological process	GO:0003674	molecular function	GO:0005634	nucleus	PF05904	Plant protein of unknown function (DUF863)	NA	NA	NA	NA
Glyma.01G055400	g1,g8	2	2	0					186	UniRef100_C6TFB5 Uncharacterized protein n=1 Tax=Glycine max RepID=C6TFB5_SOYBN	3e-132	100	NA	NA	NA	AT2G03420.1|Symbols:|unknown protein; Has 38 Blast hits to 38 proteins in 17 species: Archae - 0; Bacteria - 0; Metazoa - 0; Fungi - 0; Plants - 38; Viruses - 0; Other Eukaryotes - 0 (source: NCBI BLink).|chr2:1035100-1035937 REVERSE LENGTH=170	4e-51	82.35	GO:0000023 GO:0008150 GO:0010103 GO:0019252 GO:0019288 GO:0045893	biological process; isopentenyl diphosphate biosynthetic process, mevalonate-independent pathway; maltose metabolic process; positive regulation of transcription, DNA-dependent; starch biosynthetic process; stomatal complex morphogenesis	GO:0003674	molecular function	GO:0009507	chloroplast	NA	NA	NA	NA	NA	NA
Glyma.01G057100	g1,g8	2	2	0					481	UniRef100_I1J5Y9 UDP-glucose 6-dehydrogenase n=1 Tax=Glycine max RepID=I1J5Y9_SOYBN	0	100	UniRef100_I1J5Y9 UDP-glucose 6-dehydrogenase n=1 Tax=Glycine max RepID=I1J5Y9_SOYBN	0	100	AT3G29360.2|Symbols:|UDP-glucose 6-dehydrogenase family protein|chr3:11267375-11268817 REVERSE LENGTH=480	0	100	GO:0005975 GO:0006007 GO:0006065 GO:0007030 GO:0007033 GO:0048767 GO:0052546	Golgi organization; UDP-glucuronate biosynthetic process; carbohydrate metabolic process; cell wall pectin metabolic process; glucose catabolic process; root hair elongation; vacuole organization	GO:0003979	UDP-glucose 6-dehydrogenase activity	GO:0005634 GO:0005737 GO:0005829	cytoplasm; cytosol; nucleus	PF00984 PF03720 PF03721	UDP-glucose/GDP-mannose dehydrogenase family, central domain; UDP-glucose/GDP-mannose dehydrogenase family, UDP binding domain; UDP-glucose/GDP-mannose dehydrogenase family, NAD binding domain	PTHR11374	UDP-GLUCOSE DEHYDROGENASE/UDP-MANNAC DEHYDROGENASE	KOG2666	UDP-glucose/GDP-mannose_dehydrogenase
Glyma.01G058200	g2,g8	2	2	0					617	UniRef100_K7K223 Uncharacterized protein n=1 Tax=Glycine max RepID=K7K223_SOYBN	0	100	UniRef100_G7JWU3 Pentatricopeptide repeat-containing protein n=1 Tax=Medicago truncatula RepID=G7JWU3_MEDTR	0	100.16	AT1G26460.1|Symbols:|Tetratricopeptide repeat (TPR)-like superfamily protein|chr1:9151816-9154407 FORWARD LENGTH=630	0	97.78	GO:0008150 GO:0009220	biological process; pyrimidine ribonucleotide biosynthetic process	GO:0003674	molecular function	GO:0005739	mitochondrion	PF01535	PPR repeat	PTHR24015	FAMILY NOT NAMED	NA	NA
Glyma.01G058600	g1,g8	2	2	0					117	UniRef100_I1J601 Uncharacterized protein n=1 Tax=Glycine max RepID=I1J601_SOYBN	7e-76	100	UniRef100_Q2PMQ5 Cytochrome b6 n=3 Tax=Glycine RepID=CYB6_SOYBN	3e-71	53.49	ATCG00720.1|Symbols:PETB|photosynthetic electron transfer B|chrC:74841-76292 FORWARD LENGTH=215	5e-72	53.49	GO:0006091 GO:0006354 GO:0009407 GO:0009773 GO:0009832 GO:0010583 GO:0015979 GO:0016049 GO:0019684 GO:0022904 GO:0030243	DNA-dependent transcription, elongation; cell growth; cellulose metabolic process; generation of precursor metabolites and energy; photosynthesis; photosynthesis, light reaction; photosynthetic electron transport in photosystem I; plant-type cell wall biogenesis; respiratory electron transport chain; response to cyclopentenone; toxin catabolic process	GO:0009055 GO:0016491 GO:0020037	electron carrier activity; heme binding; oxidoreductase activity	GO:0009507 GO:0009512 GO:0009534 GO:0009535 GO:0009579 GO:0016020	chloroplast; chloroplast thylakoid; chloroplast thylakoid membrane; cytochrome b6f complex; membrane; thylakoid	PF00033	Cytochrome b(N-terminal)/b6/petB	PTHR19271	CYTOCHROME B	NA	NA
Glyma.01G071300	g1,g8	2	2	0					354	UniRef100_UPI0001B63D63 PREDICTED: S-adenosylmethionine decarboxylase proenzyme-like n=1 Tax=Glycine max RepID=UPI0001B63D63	0	99.44	UniRef100_Q8S3F8 S-adenosylmethionine decarboxylase proenzyme n=2 Tax=Glycine max RepID=Q8S3F8_SOYBN	0	99.44	AT3G25570.2|Symbols:|Adenosylmethionine decarboxylase family protein|chr3:9287413-9288462 REVERSE LENGTH=349	3e-172	98.28	GO:0006597 GO:0008295	spermidine biosynthetic process; spermine biosynthetic process	GO:0004014	adenosylmethionine decarboxylase activity	GO:0005575	cellular component	PF01536	Adenosylmethionine decarboxylase	PTHR11570	S-ADENOSYLMETHIONINE DECARBOXYLASE	KOG0788	S-adenosylmethionine_decarboxylase
Glyma.01G074600	g1,g8	2	2	0					465	UniRef100_I1J3X8 Uncharacterized protein n=1 Tax=Glycine max RepID=I1J3X8_SOYBN	0	100	UniRef100_G7KUY2 Glucosyltransferase-13 n=1 Tax=Medicago truncatula RepID=G7KUY2_MEDTR	0	98.07	AT4G01070.1|Symbols:GT72B1, UGT72B1|UDP-Glycosyltransferase superfamily protein|chr4:461858-463300 REVERSE LENGTH=480	2e-152	94.79	GO:0006612 GO:0006805 GO:0008152 GO:0009611 GO:0009636 GO:0009651 GO:0009805 GO:0009963 GO:0010363 GO:0042178	coumarin biosynthetic process; metabolic process; positive regulation of flavonoid biosynthetic process; protein targeting to membrane; regulation of plant-type hypersensitive response; response to salt stress; response to toxic substance; response to wounding; xenobiotic catabolic process; xenobiotic metabolic process	GO:0008194 GO:0016757 GO:0016758 GO:0035251	UDP-glucosyltransferase activity; UDP-glycosyltransferase activity; transferase activity, transferring glycosyl groups; transferase activity, transferring hexosyl groups	GO:0005634	nucleus	PF00201	UDP-glucoronosyl and UDP-glucosyl transferase	PTHR11926	GLUCOSYL/GLUCURONOSYL TRANSFERASES	KOG1192	UDP-glucuronosyl_and_UDP-glucosyl_transferase
Glyma.01G076100	g1,g8	2	2	0					242	UniRef100_K7K2I0 Uncharacterized protein n=4 Tax=Glycine max RepID=K7K2I0_SOYBN	4e-174	100	UniRef100_D7M6B6 Plastid-lipid associated protein pap n=5 Tax=Arabidopsis lyrata RepID=D7M6B6_ARALL	7e-92	93.3	AT4G00030.1|Symbols:|Plastid-lipid associated protein PAP / fibrillin family protein|chr4:13565-14366 FORWARD LENGTH=212	2e-94	91.51	GO:0008150	biological process	GO:0005198	structural molecule activity	GO:0009507	chloroplast	PF04755	PAP fibrillin	NA	NA	NA	NA
Glyma.01G076900	g1,g8	2	2	0	bHLH				459	UniRef100_I1J6F8 Uncharacterized protein n=1 Tax=Glycine max RepID=I1J6F8_SOYBN	0	100	UniRef100_Q8GZ38 Transcription factor UNE10 n=1 Tax=Arabidopsis thaliana RepID=UNE10_ARATH	3e-104	111.28	AT4G00050.1|Symbols:UNE10|basic helix-loop-helix (bHLH) DNA-binding superfamily protein|chr4:17863-19848 FORWARD LENGTH=399	3e-107	111.28	GO:0006355 GO:0009567	double fertilization forming a zygote and endosperm; regulation of transcription, DNA-dependent	GO:0003677 GO:0003700	DNA binding; sequence-specific DNA binding transcription factor activity	GO:0005634 GO:0009506	nucleus; plasmodesma	PF00010	Helix-loop-helix DNA-binding domain	PTHR10014	BASIC HELIX-LOOP-HELIX/LEUCINE ZIPPER TRANSCRIPTION FACTOR	NA	NA
Glyma.01G078200	g1,g8	2	2	0					163	UniRef100_UPI0000F35E42 PREDICTED: uncharacterized protein LOC100783436 n=1 Tax=Glycine max RepID=UPI0000F35E42	3e-114	100	UniRef100_G7J151 Auxin-induced SAUR-like protein n=1 Tax=Medicago truncatula RepID=G7J151_MEDTR	3e-52	102.67	AT3G60690.1|Symbols:|SAUR-like auxin-responsive protein family|chr3:22435262-22435774 FORWARD LENGTH=170	5e-49	88.24	GO:0009733 GO:0009862	response to auxin stimulus; systemic acquired resistance, salicylic acid mediated signaling pathway	NA	NA	GO:0005739	mitochondrion	PF02519	Auxin responsive protein	NA	NA	NA	NA
Glyma.01G078800	g1,g8	2	2	0					129	UniRef100_C6SZG2 Uncharacterized protein n=1 Tax=Glycine max RepID=C6SZG2_SOYBN	8e-83	100	UniRef100_G7JQW5 Proline-rich protein n=1 Tax=Medicago truncatula RepID=G7JQW5_MEDTR	8e-29	92.68	AT4G00165.2|Symbols:|Bifunctional inhibitor/lipid-transfer protein/seed storage 2S albumin superfamily protein|chr4:69433-69819 REVERSE LENGTH=128	7e-41	77.34	GO:0006499 GO:0006869	N-terminal protein myristoylation; lipid transport	GO:0008289	lipid binding	GO:0005576	extracellular region	PF00234	Protease inhibitor/seed storage/LTP family	NA	NA	NA	NA
Glyma.01G079100	g1,g8	2	2	0					699	UniRef100_I1J6H9 Uncharacterized protein n=1 Tax=Glycine max RepID=I1J6H9_SOYBN	0	100	UniRef100_B9GPJ6 ABC1 family protein n=1 Tax=Populus trichocarpa RepID=B9GPJ6_POPTR	0	93.04	AT1G79600.1|Symbols:|Protein kinase superfamily protein|chr1:29950105-29952516 REVERSE LENGTH=711	0	88.89	GO:0050821	protein stabilization	GO:0004672	protein kinase activity	GO:0005886 GO:0009507 GO:0010287	chloroplast; plasma membrane; plastoglobule	PF03109	ABC1 family	PTHR10566	CHAPERONE-ACTIVITY OF BC1 COMPLEX (CABC1)-RELATED	KOG1235	Predicted_unusual_protein_kinase
Glyma.01G081700	g1,g8	2	2	0					481	UniRef100_I1J6K7 Uncharacterized protein n=1 Tax=Glycine max RepID=I1J6K7_SOYBN	0	83.33	UniRef100_G7JZD5 Peptide transporter PTR n=1 Tax=Medicago truncatula RepID=G7JZD5_MEDTR	0	82.02	AT1G68570.1|Symbols:|Major facilitator superfamily protein|chr1:25746811-25750110 FORWARD LENGTH=596	0	80.2	GO:0006857	oligopeptide transport	GO:0005215	transporter activity	GO:0005886 GO:0016020	membrane; plasma membrane	PF00854	POT family	PTHR11654	OLIGOPEPTIDE TRANSPORTER-RELATED	KOG1237	H+/oligopeptide_symporter
Glyma.01G083000	g1,g8	2	2	0					404	UniRef100_C6TEJ2 Uncharacterized protein n=1 Tax=Glycine max RepID=C6TEJ2_SOYBN	0	100	NA	NA	NA	AT1G13340.1|Symbols:|Regulator of Vps4 activity in the MVB pathway protein|chr1:4569622-4571043 REVERSE LENGTH=409	1e-90	98.53	GO:0006979 GO:0009697 GO:0009863 GO:0031348 GO:0045087	innate immune response; negative regulation of defense response; response to oxidative stress; salicylic acid biosynthetic process; salicylic acid mediated signaling pathway	NA	NA	GO:0005737	cytoplasm	PF03398	Regulator of Vps4 activity in the MVB pathway	PTHR12161	UNCHARACTERIZED DUF292	KOG2027	Spindle_pole_body_protein
Glyma.01G084700	g1,g8	2	2	0					156	UniRef100_K7K2P5 Uncharacterized protein n=2 Tax=Glycine max RepID=K7K2P5_SOYBN	6e-110	80.73	UniRef100_G7JYE1 ATP-dependent Clp protease adapter protein clpS n=1 Tax=Medicago truncatula RepID=G7JYE1_MEDTR	3e-91	99.36	AT1G68660.1|Symbols:|Ribosomal protein L12/ ATP-dependent Clp protease adaptor protein ClpS family protein|chr1:25778058-25779083 REVERSE LENGTH=159	2e-77	97.48	GO:0030163	protein catabolic process	GO:0003674	molecular function	NA	NA	PF02617	ATP-dependent Clp protease adaptor protein ClpS	NA	NA	NA	NA
Glyma.01G087500	g1,g8	2	2	0	AP2-EREBP				385	UniRef100_I1J6Q5 Uncharacterized protein n=1 Tax=Glycine max RepID=I1J6Q5_SOYBN	0	100	UniRef100_G7JY94 AP2 domain-containing transcription factor n=1 Tax=Medicago truncatula RepID=G7JY94_MEDTR	0	93.2	AT1G25560.1|Symbols:TEM1, EDF1|AP2/B3 transcription factor family protein|chr1:8981891-8982976 REVERSE LENGTH=361	2e-150	105.26	GO:0006355 GO:0009873 GO:0030003 GO:0048573 GO:0070838	cellular cation homeostasis; divalent metal ion transport; ethylene mediated signaling pathway; photoperiodism, flowering; regulation of transcription, DNA-dependent	GO:0003677 GO:0003700	DNA binding; sequence-specific DNA binding transcription factor activity	GO:0005634	nucleus	PF00847 PF02362	AP2 domain; B3 DNA binding domain	NA	NA	NA	NA
Glyma.01G087800	g2,g8	2	2	0					339	UniRef100_I1J6Q7 Uncharacterized protein n=1 Tax=Glycine max RepID=I1J6Q7_SOYBN	0	100	UniRef100_G7J889 Glycosyltransferase CAZy family GT8 n=1 Tax=Medicago truncatula RepID=G7J889_MEDTR	0	98.54	AT1G13250.1|Symbols:GATL3|galacturonosyltransferase-like 3|chr1:4528965-4530002 REVERSE LENGTH=345	7e-176	90.72	GO:0016051	carbohydrate biosynthetic process	GO:0016757 GO:0016758 GO:0047262	polygalacturonate 4-alpha-galacturonosyltransferase activity; transferase activity, transferring glycosyl groups; transferase activity, transferring hexosyl groups	GO:0005794	Golgi apparatus	PF01501	Glycosyl transferase family 8	PTHR13778	GLYCOSYLTRANSFERASE 8 DOMAIN-CONTAINING PROTEIN	NA	NA
Glyma.01G087900	g1,g8	2	2	0					578	UniRef100_K7K2R8 Uncharacterized protein n=1 Tax=Glycine max RepID=K7K2R8_SOYBN	0	100	UniRef100_G7JX40 Serine/threonine protein kinase SNT7 n=1 Tax=Medicago truncatula RepID=G7JX40_MEDTR	0	100.35	AT1G68830.1|Symbols:STN7|STT7 homolog STN7|chr1:25872654-25875473 REVERSE LENGTH=562	0	96.98	GO:0006468 GO:0007623 GO:0015996 GO:0042548	chlorophyll catabolic process; circadian rhythm; protein phosphorylation; regulation of photosynthesis, light reaction	GO:0004672 GO:0004674 GO:0005524 GO:0016301 GO:0016772	ATP binding; kinase activity; protein kinase activity; protein serine/threonine kinase activity; transferase activity, transferring phosphorus-containing groups	GO:0009507	chloroplast	PF00069	Protein kinase domain	PTHR11584	SERINE/THREONINE PROTEIN KINASE	KOG0594	Protein_kinase_PCTAIRE_and_related_kinases
Glyma.01G089100	g1,g8	2	2	0					307	UniRef100_I1J6R3 Uncharacterized protein n=1 Tax=Glycine max RepID=I1J6R3_SOYBN	0	100	UniRef100_G7I4X2 Coiled-coil domain-containing protein n=1 Tax=Medicago truncatula RepID=G7I4X2_MEDTR	0	97.12	AT1G25682.1|Symbols:|Family of unknown function (DUF572) _x0001_|chr1:9002532-9004550 REVERSE LENGTH=310	1e-163	98.06	GO:0008150	biological process	GO:0003674	molecular function	GO:0005634	nucleus	PF04502	Family of unknown function (DUF572)	PTHR12111	CELL CYCLE CONTROL PROTEIN CWF16-RELATED	KOG2990	C2C2-type_Zn-finger_protein
Glyma.01G089300	g1,g8	2	2	0					977	UniRef100_I1J6R6 Uncharacterized protein n=1 Tax=Glycine max RepID=I1J6R6_SOYBN	0	100.83	UniRef100_G7JX26 Protein CHUP1 n=1 Tax=Medicago truncatula RepID=G7JX26_MEDTR	0	97.59	AT3G25690.2|Symbols:CHUP1|Hydroxyproline-rich glycoprotein family protein|chr3:9354061-9357757 FORWARD LENGTH=1004	0	96.12	GO:0006364 GO:0009902 GO:0010027 GO:0010207 GO:0019684 GO:0034660 GO:0035304 GO:0042793 GO:0045893	chloroplast relocation; ncRNA metabolic process; photosynthesis, light reaction; photosystem II assembly; positive regulation of transcription, DNA-dependent; rRNA processing; regulation of protein dephosphorylation; thylakoid membrane organization; transcription from plastid promoter	NA	NA	GO:0005634 GO:0009507 GO:0009707	chloroplast; chloroplast outer membrane; nucleus	NA	NA	PTHR23213	FORMIN-RELATED	NA	NA
Glyma.01G089900	g1,g8	2	2	0					612	UniRef100_I1J6S1 Uncharacterized protein n=1 Tax=Glycine max RepID=I1J6S1_SOYBN	0	100	UniRef100_G7I4Y0 LSM14-like protein n=1 Tax=Medicago truncatula RepID=G7I4Y0_MEDTR	0	86.4	AT1G26110.1|Symbols:DCP5|decapping 5|chr1:9024616-9027556 REVERSE LENGTH=611	0	93.62	GO:0006486 GO:0006487 GO:0010606 GO:0017148 GO:0031087 GO:0033962	cytoplasmic mRNA processing body assembly; deadenylation-independent decapping of nuclear-transcribed mRNA; negative regulation of translation; positive regulation of cytoplasmic mRNA processing body assembly; protein N-linked glycosylation; protein glycosylation	GO:0005515 GO:0042803	protein binding; protein homodimerization activity	GO:0000932 GO:0005829	cytoplasmic mRNA processing body; cytosol	PF09532 PF09542	FDF domain; PF09542	PTHR13586	SCD6 PROTEIN-RELATED	KOG1073	Uncharacterized_mRNA-associated_protein_RAP55
Glyma.01G095900	g1,g8	2	2	0					63	UniRef100_I1J6B5 Photosystem II reaction center protein Z n=1 Tax=Glycine max RepID=I1J6B5_SOYBN	4e-32	100	UniRef100_I1J6B5 Photosystem II reaction center protein Z n=1 Tax=Glycine max RepID=I1J6B5_SOYBN	4e-32	100	ATCG00300.1|Symbols:YCF9|YCF9|chrC:35751-35939 FORWARD LENGTH=62	3e-30	100	GO:0006091 GO:0006354 GO:0015979 GO:0019684 GO:0042549	DNA-dependent transcription, elongation; generation of precursor metabolites and energy; photosynthesis; photosynthesis, light reaction; photosystem II stabilization	GO:0003674	molecular function	GO:0009507 GO:0009523 GO:0009535 GO:0009539 GO:0030095	chloroplast; chloroplast photosystem II; chloroplast thylakoid membrane; photosystem II; photosystem II reaction center	PF01737	YCF9	NA	NA	NA	NA
Glyma.01G096200	g1,g8	2	2	0					213	UniRef100_C6T3I9 Uncharacterized protein n=1 Tax=Glycine max RepID=C6T3I9_SOYBN	2e-150	100	UniRef100_P01070 Trypsin inhibitor A n=1 Tax=Glycine max RepID=ITRA_SOYBN	1e-70	96.76	AT1G73260.1|Symbols:ATKTI1, KTI1|kunitz trypsin inhibitor 1|chr1:27547410-27548057 REVERSE LENGTH=215	3e-21	90.23	GO:0009651 GO:0009751 GO:0010167 GO:0012501 GO:0015706 GO:0042542 GO:0042742	defense response to bacterium; nitrate transport; programmed cell death; response to hydrogen peroxide; response to nitrate; response to salicylic acid stimulus; response to salt stress	GO:0004866	endopeptidase inhibitor activity	GO:0005576 GO:0005739	extracellular region; mitochondrion	PF00197	Trypsin and protease inhibitor	NA	NA	NA	NA
Glyma.01G097100	g1,g8	2	2	0					298	UniRef100_C6TA29 Uncharacterized protein n=1 Tax=Glycine max RepID=C6TA29_SOYBN	0	100	UniRef100_G7KF41 Mitochondrial carnitine/acylcarnitine carrier-like protein n=1 Tax=Medicago truncatula RepID=G7KF41_MEDTR	0	100	AT5G46800.1|Symbols:BOU|Mitochondrial substrate carrier family protein|chr5:18988779-18989810 REVERSE LENGTH=300	2e-169	99	GO:0006810 GO:0006839 GO:0015822 GO:0055085	mitochondrial transport; ornithine transport; transmembrane transport; transport	GO:0005215	transporter activity	GO:0005739 GO:0005743 GO:0009507 GO:0009536	chloroplast; mitochondrial inner membrane; mitochondrion; plastid	PF00153	Mitochondrial carrier protein	PTHR24089	FAMILY NOT NAMED	KOG0758	Mitochondrial_carnitine-acylcarnitine_carrier_protein
Glyma.01G106700	g1,g8	2	2	0					145	UniRef100_K7K327 Uncharacterized protein n=2 Tax=Glycine max RepID=K7K327_SOYBN	2e-100	77.84	UniRef100_B9HPB1 Copper transporter family protein n=1 Tax=Populus trichocarpa RepID=B9HPB1_POPTR	1e-33	80	AT2G26975.1|Symbols:|Ctr copper transporter family|chr2:11512992-11513429 FORWARD LENGTH=145	2e-30	93.1	GO:0006825 GO:0035434	copper ion transmembrane transport; copper ion transport	GO:0005375	copper ion transmembrane transporter activity	GO:0005773 GO:0016021	integral to membrane; vacuole	PF04145	Ctr copper transporter family	PTHR12483	SOLUTE CARRIER FAMILY 31 (COPPER TRANSPORTERS)	KOG3386	Copper_transporter
Glyma.01G109100	g1,g8	2	2	0					345	UniRef100_I1J750 Uncharacterized protein n=1 Tax=Glycine max RepID=I1J750_SOYBN	0	100	UniRef100_F6MEN9 Plastid transcriptionally active n=1 Tax=Gossypium hirsutum RepID=F6MEN9_GOSHI	5e-128	99.42	AT3G09210.1|Symbols:PTAC13|plastid transcriptionally active 13|chr3:2825422-2826850 REVERSE LENGTH=333	2e-116	96.1	GO:0006655 GO:0009902 GO:0010027 GO:0019288 GO:0032968 GO:0034660 GO:0042793 GO:0045893	chloroplast relocation; isopentenyl diphosphate biosynthetic process, mevalonate-independent pathway; ncRNA metabolic process; phosphatidylglycerol biosynthetic process; positive regulation of transcription, DNA-dependent; positive regulation of transcription elongation from RNA polymerase II promoter; thylakoid membrane organization; transcription from plastid promoter	NA	NA	GO:0009295 GO:0009507 GO:0009508	chloroplast; nucleoid; plastid chromosome	PF02357 PF00467	Transcription termination factor nusG; KOW motif	NA	NA	NA	NA
Glyma.01G115000	g1,g8	2	2	0					463	UniRef100_I1J7A3 Uncharacterized protein n=1 Tax=Glycine max RepID=I1J7A3_SOYBN	0	100	UniRef100_G7JN22 Alpha-amylase n=1 Tax=Medicago truncatula RepID=G7JN22_MEDTR	1e-161	87.31	AT5G01260.1|Symbols:|Carbohydrate-binding-like fold|chr5:105367-106488 FORWARD LENGTH=306	2e-39	64.71	GO:0005975 GO:0010264	carbohydrate metabolic process; myo-inositol hexakisphosphate biosynthetic process	GO:0003824 GO:0030246 GO:2001070	carbohydrate binding; catalytic activity; starch binding	GO:0005576	extracellular region	PF00686	Starch binding domain	PTHR10357	ALPHA-AMYLASE	NA	NA
Glyma.01G115900	g1,g8	2	2	0					291	UniRef100_I1J7A8 Uncharacterized protein n=1 Tax=Glycine max RepID=I1J7A8_SOYBN	0	100	UniRef100_Q9XQB2 Chlorophyll a/b binding protein CP29 n=1 Tax=Vigna radiata var. radiata RepID=Q9XQB2_VIGRR	0	96.9	AT3G08940.2|Symbols:LHCB4.2|light harvesting complex photosystem II|chr3:2717717-2718665 FORWARD LENGTH=287	8e-173	96.86	GO:0006364 GO:0009637 GO:0009644 GO:0009744 GO:0009765 GO:0010114 GO:0010155 GO:0010218 GO:0015979 GO:0019344 GO:0019684 GO:0035304	cysteine biosynthetic process; photosynthesis; photosynthesis, light harvesting; photosynthesis, light reaction; rRNA processing; regulation of protein dephosphorylation; regulation of proton transport; response to blue light; response to far red light; response to high light intensity; response to red light; response to sucrose stimulus	GO:0016168	chlorophyll binding	GO:0009507 GO:0009534 GO:0009535 GO:0009579 GO:0009941 GO:0016020	chloroplast; chloroplast envelope; chloroplast thylakoid; chloroplast thylakoid membrane; membrane; thylakoid	PF00504	Chlorophyll A-B binding protein	PTHR21649	CHLOROPHYLL A/B BINDING PROTEIN	NA	NA
Glyma.01G121700	g1,g8	2	2	0					217	UniRef100_I1J7F5 Uncharacterized protein n=1 Tax=Glycine max RepID=I1J7F5_SOYBN	7e-157	100	UniRef100_G8A2L4 Rhodanese-like family protein-like protein n=1 Tax=Medicago truncatula RepID=G8A2L4_MEDTR	2e-114	95.98	AT3G08920.1|Symbols:|Rhodanese/Cell cycle control phosphatase superfamily protein|chr3:2712274-2713117 FORWARD LENGTH=214	4e-78	94.86	GO:0008150	biological process	GO:0003674	molecular function	GO:0009507 GO:0009534 GO:0009941	chloroplast; chloroplast envelope; chloroplast thylakoid	PF00581	Rhodanese-like domain	NA	NA	KOG1530	Rhodanese-related_sulfurtransferase
Glyma.01G122000	g1,g8	2	2	0					247	UniRef100_I1J7F7 Uncharacterized protein n=1 Tax=Glycine max RepID=I1J7F7_SOYBN	0	100	UniRef100_G7JP31 GDSL esterase/lipase CPRD49 n=1 Tax=Medicago truncatula RepID=G7JP31_MEDTR	5e-145	90.77	AT3G11210.1|Symbols:|SGNH hydrolase-type esterase superfamily protein|chr3:3511101-3512899 REVERSE LENGTH=256	1e-115	95.7	GO:0006629	lipid metabolic process	GO:0004091 GO:0016787 GO:0016788	carboxylesterase activity; hydrolase activity; hydrolase activity, acting on ester bonds	GO:0005576 GO:0048046	apoplast; extracellular region	PF00657	GDSL-like Lipase/Acylhydrolase	PTHR14209	ISOAMYL ACETATE-HYDROLYZING ESTERASE 1	KOG3035	Isoamyl_acetate-hydrolyzing_esterase
Glyma.01G124700	g1,g8	2	2	0					217	UniRef100_I1J7H4 Uncharacterized protein n=1 Tax=Glycine max RepID=I1J7H4_SOYBN	3e-157	100	UniRef100_G7JKP6 Abscisic acid receptor PYL4 n=1 Tax=Medicago truncatula RepID=G7JKP6_MEDTR	1e-89	100.47	AT2G38310.1|Symbols:PYL4, RCAR10|PYR1-like 4|chr2:16050251-16050874 FORWARD LENGTH=207	2e-80	78.26	GO:0009738	abscisic acid mediated signaling pathway	GO:0004872 GO:0005515	protein binding; receptor activity	GO:0005634	nucleus	PF10604	Polyketide cyclase / dehydrase and lipid transport	NA	NA	NA	NA
Glyma.01G132800	g1,g8	2	2	0					416	UniRef100_I1J7P4 Uncharacterized protein n=1 Tax=Glycine max RepID=I1J7P4_SOYBN	0	100	UniRef100_B9N840 Pentatricopeptide repeat-containing family protein n=1 Tax=Populus trichocarpa RepID=B9N840_POPTR	2e-166	89.25	AT3G42630.1|Symbols:|Pentatricopeptide repeat (PPR) superfamily protein|chr3:14722314-14723635 FORWARD LENGTH=415	4e-153	99.04	NA	NA	NA	NA	GO:0005739 GO:0009507	chloroplast; mitochondrion	PF01535	PPR repeat	PTHR24015	FAMILY NOT NAMED	NA	NA
Glyma.01G145400	g1,g8	2	2	0					1134	UniRef100_I1J7Z7 Elongation factor Ts n=1 Tax=Glycine max RepID=I1J7Z7_SOYBN	0	100	UniRef100_I1J7Z7 Elongation factor Ts n=1 Tax=Glycine max RepID=I1J7Z7_SOYBN	0	100	AT4G29060.1|Symbols:emb2726|elongation factor Ts family protein|chr4:14317744-14321315 FORWARD LENGTH=953	0	45.75	GO:0006414 GO:0009793 GO:0009902 GO:0010027 GO:0016117 GO:0019288 GO:0034660 GO:0042744 GO:0046686	carotenoid biosynthetic process; chloroplast relocation; embryo development ending in seed dormancy; hydrogen peroxide catabolic process; isopentenyl diphosphate biosynthetic process, mevalonate-independent pathway; ncRNA metabolic process; response to cadmium ion; thylakoid membrane organization; translational elongation	GO:0003723 GO:0003746	RNA binding; translation elongation factor activity	GO:0009507 GO:0009570 GO:0009941	chloroplast; chloroplast envelope; chloroplast stroma	PF00889 PF00627 PF00575	Elongation factor TS; UBA/TS-N domain; S1 RNA binding domain	PTHR11741	ELONGATION FACTOR TS	KOG1071	Mitochondrial_translation_elongation_factor_EF-Tsmt,_catalyzes_nucleotide_exchange_on_EF-Tumt
Glyma.01G147700	g1,g8	2	2	0					325	UniRef100_I1J818 Uncharacterized protein n=1 Tax=Glycine max RepID=I1J818_SOYBN	0	100	NA	NA	NA	AT5G48790.1|Symbols:|Domain of unknown function (DUF1995)|chr5:19780010-19781977 REVERSE LENGTH=316	1e-148	86.71	GO:0008150 GO:0015979 GO:0019684 GO:0035304	biological process; photosynthesis; photosynthesis, light reaction; regulation of protein dephosphorylation	GO:0003674	molecular function	GO:0009507	chloroplast	PF09353	Domain of unknown function (DUF1995)	NA	NA	NA	NA
Glyma.01G148100	g2,g8	2	2	0					504	UniRef100_K7K3X8 Uncharacterized protein n=2 Tax=Glycine max RepID=K7K3X8_SOYBN	0	100	UniRef100_G7I2N7 GTPase obg n=1 Tax=Medicago truncatula RepID=G7I2N7_MEDTR	0	98.05	AT1G07615.1|Symbols:|GTP-binding protein Obg/CgtA|chr1:2342277-2344200 REVERSE LENGTH=493	2e-167	99.8	NA	NA	GO:0000287 GO:0003924 GO:0005525	GTP binding; GTPase activity; magnesium ion binding	GO:0005737	cytoplasm	PF01926 PF01018	50S ribosome-binding GTPase; GTP1/OBG	PTHR11702	DEVELOPMENTALLY REGULATED GTP-BINDING PROTEIN-RELATED	KOG1489	Predicted_GTP-binding_protein_(ODN_superfamily)
Glyma.01G151300	g1,g8	2	2	0					576	UniRef100_I1J851 Uncharacterized protein n=1 Tax=Glycine max RepID=I1J851_SOYBN	0	100	UniRef100_F4KD53 Major facilitator protein n=1 Tax=Arabidopsis thaliana RepID=F4KD53_ARATH	0	100.88	AT5G45275.1|Symbols:|Major facilitator superfamily protein|chr5:18334476-18337240 REVERSE LENGTH=570	0	100.88	GO:0008150	biological process	GO:0003674	molecular function	NA	NA	PF06813	Nodulin-like	PTHR21576	UNCHARACTERIZED NODULIN-LIKE PROTEIN	NA	NA
Glyma.01G152700	g1,g8	2	2	0					265	UniRef100_K7K412 Uncharacterized protein n=1 Tax=Glycine max RepID=K7K412_SOYBN	0	100	NA	NA	NA	AT4G19390.1|Symbols:|Uncharacterised protein family (UPF0114)|chr4:10574903-10576355 REVERSE LENGTH=273	4e-82	85.35	GO:0008150	biological process	GO:0003674	molecular function	GO:0005886 GO:0009941	chloroplast envelope; plasma membrane	PF03350	Uncharacterized protein family, UPF0114	NA	NA	NA	NA
Glyma.01G153500	g1,g8	2	2	0					250	UniRef100_K7K415 Uncharacterized protein n=1 Tax=Glycine max RepID=K7K415_SOYBN	0	100	UniRef100_Q09X22 Photosystem II D2 protein n=1 Tax=Morus indica RepID=PSBD_MORIN	2e-147	65.44	ATCG00270.1|Symbols:PSBD|photosystem II reaction center protein D|chrC:32711-33772 FORWARD LENGTH=353	1e-148	65.44	GO:0006091 GO:0006354 GO:0009769 GO:0009772 GO:0010207 GO:0015979 GO:0019684	DNA-dependent transcription, elongation; generation of precursor metabolites and energy; photosynthesis; photosynthesis, light harvesting in photosystem II; photosynthesis, light reaction; photosynthetic electron transport in photosystem II; photosystem II assembly	GO:0045156 GO:0045157	electron transporter, transferring electrons within the cyclic electron transport pathway of photosynthesis activity; electron transporter, transferring electrons within the noncyclic electron transport pathway of photosynthesis activity	GO:0005737 GO:0009507 GO:0009523 GO:0009534 GO:0009535 GO:0009579 GO:0010287 GO:0016020 GO:0030076	chloroplast; chloroplast thylakoid; chloroplast thylakoid membrane; cytoplasm; light-harvesting complex; membrane; photosystem II; plastoglobule; thylakoid	PF00124	Photosynthetic reaction centre protein	NA	NA	NA	NA
Glyma.01G158000	g1,g8	2	2	0					375	UniRef100_K7K436 Uncharacterized protein n=1 Tax=Glycine max RepID=K7K436_SOYBN	0	100	UniRef100_U5G7W2 Phosphatase 2C family protein n=2 Tax=Populus trichocarpa RepID=U5G7W2_POPTR	0	95.57	AT3G51470.1|Symbols:|Protein phosphatase 2C family protein|chr3:19097924-19099244 REVERSE LENGTH=361	1e-178	96.4	GO:0006470	protein dephosphorylation	GO:0003824 GO:0004722	catalytic activity; protein serine/threonine phosphatase activity	GO:0005634 GO:0008287	nucleus; protein serine/threonine phosphatase complex	PF00481	Protein phosphatase 2C	PTHR13832	PROTEIN PHOSPHATASE 2C	KOG0698	Serine/threonine_protein_phosphatase
Glyma.01G161500	g1,g8	2	2	0					187	UniRef100_C6SXE2 Uncharacterized protein n=1 Tax=Glycine max RepID=C6SXE2_SOYBN	2e-135	100	UniRef100_V7CKR8 Sulfurtransferase n=1 Tax=Phaseolus vulgaris RepID=V7CKR8_PHAVU	7e-99	98.39	AT4G35770.1|Symbols:SEN1, ATSEN1, DIN1|Rhodanese/Cell cycle control phosphatase superfamily protein|chr4:16945073-16945983 FORWARD LENGTH=182	5e-57	77.47	GO:0006979 GO:0007568 GO:0009416 GO:0009611 GO:0009744 GO:0009750 GO:0009753	aging; response to fructose stimulus; response to jasmonic acid stimulus; response to light stimulus; response to oxidative stress; response to sucrose stimulus; response to wounding	GO:0003674	molecular function	GO:0009507	chloroplast	PF00581	Rhodanese-like domain	PTHR13253	FAMILY NOT NAMED	KOG1530	Rhodanese-related_sulfurtransferase
Glyma.01G162800	g1,g2	2	2	0					902	UniRef100_I1J8H1 Uncharacterized protein n=2 Tax=Glycine max RepID=I1J8H1_SOYBN	0	100	UniRef100_G7JYQ8 Aconitate hydratase n=1 Tax=Medicago truncatula RepID=G7JYQ8_MEDTR	0	100	AT4G35830.1|Symbols:ACO1|aconitase 1|chr4:16973007-16977949 REVERSE LENGTH=898	0	99.89	GO:0000302 GO:0006007 GO:0006096 GO:0006101 GO:0006102 GO:0006833 GO:0006972 GO:0007030 GO:0007033 GO:0008152 GO:0009266 GO:0009651 GO:0010039 GO:0015979 GO:0046686 GO:0055072	Golgi organization; citrate metabolic process; glucose catabolic process; glycolysis; hyperosmotic response; iron ion homeostasis; isocitrate metabolic process; metabolic process; photosynthesis; response to cadmium ion; response to iron ion; response to reactive oxygen species; response to salt stress; response to temperature stimulus; vacuole organization; water transport	GO:0003994 GO:0005507 GO:0048027 GO:0051539	4 iron, 4 sulfur cluster binding; aconitate hydratase activity; copper ion binding; mRNA 5'-UTR binding	GO:0005737 GO:0005739 GO:0005773 GO:0005829 GO:0005886 GO:0009506 GO:0048046	apoplast; cytoplasm; cytosol; mitochondrion; plasma membrane; plasmodesma; vacuole	PF00694 PF00330	Aconitase C-terminal domain; Aconitase family (aconitate hydratase)	PTHR11670	ACONITASE	KOG0452	RNA-binding_translational_regulator_IRP_(aconitase_superfamily)
Glyma.01G163400	g1,g8	2	2	0					73	UniRef100_K7MQT0 Uncharacterized protein n=1 Tax=Glycine max RepID=K7MQT0_SOYBN	1e-19	96.43	NA	NA	NA	NA	NA	NA	NA	NA	NA	NA	NA	NA	NA	NA	NA	NA	NA	NA
Glyma.01G168500	g1,g8	2	2	0	C2C2 (Zn) CO-like				211	UniRef100_I1J8N5 Uncharacterized protein n=1 Tax=Glycine max RepID=I1J8N5_SOYBN	2e-127	114.13	UniRef100_G7KGE4 Zinc finger protein CONSTANS-like protein n=1 Tax=Medicago truncatula RepID=G7KGE4_MEDTR	1e-111	113.51	AT4G38960.3|Symbols:|B-box type zinc finger family protein|chr4:18161576-18163045 FORWARD LENGTH=226	2e-69	92.48	GO:0006355 GO:0007623 GO:0009411 GO:0009813	circadian rhythm; flavonoid biosynthetic process; regulation of transcription, DNA-dependent; response to UV	GO:0003700 GO:0008270	sequence-specific DNA binding transcription factor activity; zinc ion binding	GO:0005622 GO:0005634	intracellular; nucleus	PF00643	B-box zinc finger	NA	NA	NA	NA
Glyma.01G170300	g1,g8	2	2	0					121	UniRef100_I1J8Q1 Thioredoxin n=1 Tax=Glycine max RepID=I1J8Q1_SOYBN	1e-80	100	UniRef100_I1J8Q1 Thioredoxin n=1 Tax=Glycine max RepID=I1J8Q1_SOYBN	1e-80	100	AT3G51030.1|Symbols:ATTRX1, ATTRX H1, TRX1|thioredoxin H-type 1|chr3:18951123-18951955 REVERSE LENGTH=114	3e-63	99.12	GO:0006662 GO:0043085 GO:0045454	cell redox homeostasis; glycerol ether metabolic process; positive regulation of catalytic activity	GO:0008047 GO:0009055 GO:0015035 GO:0016671	electron carrier activity; enzyme activator activity; oxidoreductase activity, acting on a sulfur group of donors, disulfide as acceptor; protein disulfide oxidoreductase activity	GO:0005737 GO:0005829 GO:0048046	apoplast; cytoplasm; cytosol	PF00085	Thioredoxin	PTHR10438	THIOREDOXIN	KOG0907	Thioredoxin
Glyma.01G173000	g1,g8	2	2	0					471	UniRef100_I1J8T4 Uncharacterized protein n=1 Tax=Glycine max RepID=I1J8T4_SOYBN	0	88.33	UniRef100_G7KEY2 Phosphopantetheine adenylyltransferase n=1 Tax=Medicago truncatula RepID=G7KEY2_MEDTR	4e-72	76.57	AT2G18245.1|Symbols:|alpha/beta-Hydrolases superfamily protein|chr2:7937353-7939382 FORWARD LENGTH=398	5e-89	73.37	GO:0008150	biological process	GO:0003674	molecular function	GO:0005575	cellular component	PF05705	Eukaryotic protein of unknown function (DUF829)	PTHR24702	No Available Panther Description	NA	NA
Glyma.01G173200	g1,g8	2	2	0					517	UniRef100_I1J8T8 Uncharacterized protein n=2 Tax=Glycine max RepID=I1J8T8_SOYBN	0	100	UniRef100_G7KEX9 Pentatricopeptide repeat-containing protein n=1 Tax=Medicago truncatula RepID=G7KEX9_MEDTR	0	98.84	AT5G66520.1|Symbols:|Tetratricopeptide repeat (TPR)-like superfamily protein|chr5:26551879-26553741 FORWARD LENGTH=620	0	80.97	GO:0008150 GO:0016556	biological process; mRNA modification	NA	NA	GO:0005575	cellular component	PF01535	PPR repeat	PTHR24015	FAMILY NOT NAMED	NA	NA
Glyma.01G179300	g1,g8	2	2	0					1703	UniRef100_I1J8Z9 Clathrin heavy chain n=1 Tax=Glycine max RepID=I1J8Z9_SOYBN	0	100	UniRef100_I1J8Z9 Clathrin heavy chain n=1 Tax=Glycine max RepID=I1J8Z9_SOYBN	0	100	AT3G11130.1|Symbols:|Clathrin, heavy chain|chr3:3482575-3491667 REVERSE LENGTH=1705	0	97.07	GO:0006886 GO:0006897 GO:0016192	endocytosis; intracellular protein transport; vesicle-mediated transport	GO:0005198 GO:0005515	protein binding; structural molecule activity	GO:0005773 GO:0005774 GO:0005794 GO:0005886 GO:0009506 GO:0030130 GO:0030132	Golgi apparatus; clathrin coat of coated pit; clathrin coat of trans-Golgi network vesicle; plasma membrane; plasmodesma; vacuolar membrane; vacuole	PF01394 PF00637 PF09268	Clathrin propeller repeat; Region in Clathrin and VPS; Clathrin, heavy-chain linker	PTHR10292	CLATHRIN HEAVY CHAIN	KOG0985	Vesicle_coat_protein_clathrin,_heavy_chain
Glyma.01G180100	g2,g8	2	2	0	C2H2 (Zn)				1493	UniRef100_K7K4I0 Uncharacterized protein n=1 Tax=Glycine max RepID=K7K4I0_SOYBN	0	100	UniRef100_G7KAR8 Histone-lysine N-methyltransferase SUVR5 n=1 Tax=Medicago truncatula RepID=G7KAR8_MEDTR	0	99	AT2G23740.2|Symbols:|nucleic acid binding;sequence-specific DNA binding transcription factors;zinc ion binding|chr2:10098213-10103229 FORWARD LENGTH=1382	0	99.93	GO:0006342 GO:1900109	chromatin silencing; regulation of histone H3-K9 dimethylation	GO:0003676 GO:0003700 GO:0008270 GO:0043565	nucleic acid binding; sequence-specific DNA binding; sequence-specific DNA binding transcription factor activity; zinc ion binding	GO:0005622 GO:0005634	intracellular; nucleus	PF05033 PF00856	Pre-SET motif; SET domain	PTHR22884	SET DOMAIN PROTEINS	KOG1082	Histone_H3_(Lys9)_methyltransferase_SUV39H1/Clr4,_required_for_transcriptional_silencing
Glyma.01G180800	g1,g8	2	2	0					330	UniRef100_C6TKL8 Uncharacterized protein n=1 Tax=Glycine max RepID=C6TKL8_SOYBN	0	100	UniRef100_T2DNJ8 Oxygen-evolving enhancer protein 1 n=1 Tax=Phaseolus vulgaris RepID=T2DNJ8_PHAVU	0	100	AT3G50820.1|Symbols:PSBO2, PSBO-2, OEC33|photosystem II subunit O-2|chr3:18891008-18892311 REVERSE LENGTH=331	0	99.09	GO:0000165 GO:0006098 GO:0006355 GO:0006364 GO:0006612 GO:0009617 GO:0009657 GO:0009773 GO:0009862 GO:0009867 GO:0009902 GO:0009965 GO:0010027 GO:0010205 GO:0010207 GO:0010310 GO:0010363 GO:0015979 GO:0019684 GO:0019761 GO:0030003 GO:0030154 GO:0031348 GO:0035304 GO:0042549 GO:0042742 GO:0042793 GO:0045893 GO:0070838	MAPK cascade; cell differentiation; cellular cation homeostasis; chloroplast relocation; defense response to bacterium; divalent metal ion transport; glucosinolate biosynthetic process; jasmonic acid mediated signaling pathway; leaf morphogenesis; negative regulation of defense response; pentose-phosphate shunt; photoinhibition; photosynthesis; photosynthesis, light reaction; photosynthetic elect…	GO:0005509 GO:0005515 GO:0008266 GO:0010242	calcium ion binding; oxygen evolving activity; poly(U) RNA binding; protein binding	GO:0009507 GO:0009534 GO:0009535 GO:0009543 GO:0009570 GO:0009579 GO:0009654 GO:0010287 GO:0030095 GO:0031977	chloroplast; chloroplast photosystem II; chloroplast stroma; chloroplast thylakoid; chloroplast thylakoid lumen; chloroplast thylakoid membrane; oxygen evolving complex; plastoglobule; thylakoid; thylakoid lumen	PF01716	Manganese-stabilising protein / photosystem II polypeptide	NA	NA	NA	NA
Glyma.01G182500	g1,g8	2	2	0					253	UniRef100_I1J932 Uncharacterized protein n=2 Tax=Glycine max RepID=I1J932_SOYBN	0	100	UniRef100_G7K9G6 Protein disulfide-isomerase n=1 Tax=Medicago truncatula RepID=G7K9G6_MEDTR	2e-134	96.55	AT4G37200.1|Symbols:HCF164|Thioredoxin superfamily protein|chr4:17509836-17511230 REVERSE LENGTH=261	3e-110	96.55	GO:0006662 GO:0010190 GO:0019761 GO:0045454	cell redox homeostasis; cytochrome b6f complex assembly; glucosinolate biosynthetic process; glycerol ether metabolic process	GO:0009055 GO:0015035 GO:0016671	electron carrier activity; oxidoreductase activity, acting on a sulfur group of donors, disulfide as acceptor; protein disulfide oxidoreductase activity	GO:0009507 GO:0009534 GO:0009535 GO:0031977	chloroplast; chloroplast thylakoid; chloroplast thylakoid membrane; thylakoid lumen	PF00085	Thioredoxin	PTHR10438	THIOREDOXIN	KOG0907	Thioredoxin
Glyma.01G182600	g1,g8	2	2	0					170	UniRef100_I1J933 Uncharacterized protein n=1 Tax=Glycine max RepID=I1J933_SOYBN	3e-111	100	UniRef100_T2DMP0 Synechocystis YCF37-like protein n=1 Tax=Phaseolus vulgaris RepID=T2DMP0_PHAVU	2e-78	103.09	AT2G23670.1|Symbols:YCF37|homolog of Synechocystis YCF37|chr2:10063307-10063810 REVERSE LENGTH=167	1e-48	89.22	GO:0006098 GO:0008150 GO:0010027 GO:0019288	biological process; isopentenyl diphosphate biosynthetic process, mevalonate-independent pathway; pentose-phosphate shunt; thylakoid membrane organization	GO:0003674	molecular function	GO:0009507 GO:0009534 GO:0009535 GO:0009543 GO:0009579	chloroplast; chloroplast thylakoid; chloroplast thylakoid lumen; chloroplast thylakoid membrane; thylakoid	NA	NA	NA	NA	NA	NA
Glyma.01G182700	g1,g8	2	2	0					154	UniRef100_K7K4J0 Uncharacterized protein n=1 Tax=Glycine max RepID=K7K4J0_SOYBN	8e-108	100	UniRef100_G7K9E1 Methyl jasmonate esterase n=1 Tax=Medicago truncatula RepID=G7K9E1_MEDTR	7e-66	58.4	AT2G23610.1|Symbols:ATMES3, MES3|methyl esterase 3|chr2:10044410-10046403 REVERSE LENGTH=263	8e-31	57.79	GO:0006612 GO:0006833 GO:0009651 GO:0009750 GO:0009963 GO:0010363 GO:0019344	cysteine biosynthetic process; positive regulation of flavonoid biosynthetic process; protein targeting to membrane; regulation of plant-type hypersensitive response; response to fructose stimulus; response to salt stress; water transport	GO:0016788 GO:0080030 GO:0080032	hydrolase activity, acting on ester bonds; methyl indole-3-acetate esterase activity; methyl jasmonate esterase activity	GO:0005737	cytoplasm	PF00561	alpha/beta hydrolase fold	PTHR10992	ALPHA/BETA HYDROLASE FOLD-CONTAINING PROTEIN	NA	NA
Glyma.01G184600	g1,g8	2	2	0					595	UniRef100_K7K4K4 Uncharacterized protein n=1 Tax=Glycine max RepID=K7K4K4_SOYBN	0	100	NA	NA	NA	AT4G37080.3|Symbols:|Protein of unknown function, DUF547|chr4:17473719-17476716 FORWARD LENGTH=610	0	96.39	GO:0008150	biological process	GO:0003674	molecular function	GO:0005634	nucleus	PF04784	Protein of unknown function, DUF547	PTHR23054	UNCHARACTERIZED	NA	NA
Glyma.01G185300	g1,g8	2	2	0					357	UniRef100_UPI0001890CCE PREDICTED: methionine aminopeptidase 1D, chloroplastic/mitochondrial isoform X1 n=1 Tax=Glycine max RepID=UPI0001890CCE	0	100	UniRef100_V7CIS5 Methionine aminopeptidase n=1 Tax=Phaseolus vulgaris RepID=V7CIS5_PHAVU	0	100.56	AT4G37040.1|Symbols:MAP1D|methionine aminopeptidase 1D|chr4:17455175-17457085 FORWARD LENGTH=350	0	99.43	GO:0006508 GO:0009737 GO:0009987 GO:0019408 GO:0031365	N-terminal protein amino acid modification; cellular process; dolichol biosynthetic process; proteolysis; response to abscisic acid stimulus	GO:0004177 GO:0008235	aminopeptidase activity; metalloexopeptidase activity	GO:0005739 GO:0009507	chloroplast; mitochondrion	PF00557	Metallopeptidase family M24	PTHR10804	PROTEASE FAMILY M24 (METHIONYL AMINOPEPTIDASE, AMINOPEPTIDASE P)	KOG2738	Putative_methionine_aminopeptidase
Glyma.01G185400	g1,g8	2	2	0					199	UniRef100_I1J960 Uncharacterized protein n=1 Tax=Glycine max RepID=I1J960_SOYBN	2e-142	100	UniRef100_Q6T2Z2 Cyclin-dependent kinase inhibitor 1;2 n=1 Tax=Glycine max RepID=Q6T2Z2_SOYBN	3e-141	100	AT1G49620.1|Symbols:KRP7, ICN6, ICK5|Cyclin-dependent kinase inhibitor family protein|chr1:18365692-18366559 REVERSE LENGTH=195	2e-17	23.59	GO:0000278 GO:0007050 GO:0010440 GO:0042023 GO:0045736	DNA endoreduplication; cell cycle arrest; mitotic cell cycle; negative regulation of cyclin-dependent protein serine/threonine kinase activity; stomatal lineage progression	GO:0004861 GO:0005515 GO:0030332	cyclin-dependent protein serine/threonine kinase inhibitor activity; cyclin binding; protein binding	GO:0001673 GO:0005634	male germ cell nucleus; nucleus	PF02234	Cyclin-dependent kinase inhibitor	PTHR10265	CYCLIN-DEPENDENT KINASE INHIBITOR 1	NA	NA
Glyma.01G185600	g1,g8	2	2	0					188	UniRef100_C6TAV2 Uncharacterized protein n=1 Tax=Glycine max RepID=C6TAV2_SOYBN	4e-131	100	UniRef100_G7K7Z2 Calcium-binding protein CML24 n=1 Tax=Medicago truncatula RepID=G7K7Z2_MEDTR	1e-95	99.47	AT2G15680.1|Symbols:|Calcium-binding EF-hand family protein|chr2:6831024-6831587 FORWARD LENGTH=187	6e-46	97.33	GO:0008150	biological process	GO:0005509	calcium ion binding	GO:0005739 GO:0005886	mitochondrion; plasma membrane	PF00036	EF hand	PTHR10891	EF-HAND CALCIUM-BINDING DOMAIN CONTAINING PROTEIN	KOG0027	Calmodulin_and_related_proteins_(EF-Hand_superfamily)
Glyma.01G185900	g1,g8	2	2	0					173	UniRef100_I1J966 Uncharacterized protein n=1 Tax=Glycine max RepID=I1J966_SOYBN	2e-121	100	NA	NA	NA	AT4G33985.1|Symbols:|Protein of unknown function (DUF1685)|chr4:16288301-16288857 REVERSE LENGTH=154	9e-42	93.51	GO:0008150 GO:0010286	biological process; heat acclimation	GO:0003674	molecular function	GO:0005634	nucleus	PF07939	Protein of unknown function (DUF1685)	NA	NA	NA	NA
Glyma.01G186300	g1,g8	2	2	0					412	UniRef100_I1J970 Uncharacterized protein n=1 Tax=Glycine max RepID=I1J970_SOYBN	0	100	UniRef100_G7K6N7 Remorin-like protein n=1 Tax=Medicago truncatula RepID=G7K6N7_MEDTR	9e-162	100.99	AT1G45207.2|Symbols:|Remorin family protein|chr1:17130703-17133548 REVERSE LENGTH=555	9e-60	73.69	GO:0008150	biological process	GO:0003674	molecular function	GO:0005634 GO:0005886	nucleus; plasma membrane	PF03763	Remorin, C-terminal region	NA	NA	NA	NA
Glyma.01G188100	g1,g8	2	2	0					347	UniRef100_I1J987 Uncharacterized protein n=1 Tax=Glycine max RepID=I1J987_SOYBN	0	100	UniRef100_Q94JY0 Cyclin delta-3 n=1 Tax=Arabidopsis thaliana RepID=Q94JY0_ARATH	2e-159	100.3	AT4G34090.1|Symbols:|unknown protein; FUNCTIONS IN: molecular_function unknown; INVOLVED IN: biological_process unknown; LOCATED IN: chloroplast, chloroplast stroma; EXPRESSED IN: 22 plant structures; EXPRESSED DURING: 13 growth stages; BEST Arabidopsis thaliana protein match is: unknown protein (TAIR:AT2G23370.1); Has 30201 Blast hits to 17322 proteins in 780 species: Archae - 12; Bacteria - 139…	2e-162	100.3	GO:0006098 GO:0008150 GO:0009965 GO:0019288 GO:0030154	biological process; cell differentiation; isopentenyl diphosphate biosynthetic process, mevalonate-independent pathway; leaf morphogenesis; pentose-phosphate shunt	GO:0003674	molecular function	GO:0009507 GO:0009570	chloroplast; chloroplast stroma	NA	NA	NA	NA	NA	NA
Glyma.01G188600	g1,g8	2	2	0	AP2-EREBP				169	UniRef100_I1J993 Uncharacterized protein n=2 Tax=Glycine RepID=I1J993_SOYBN	2e-118	100	UniRef100_A9NJJ0 Dehydration responsive element-binding protein 1 n=1 Tax=Glycine soja RepID=A9NJJ0_GLYSO	3e-117	100	AT3G50260.1|Symbols:CEJ1, ATERF#011, DEAR1|cooperatively regulated by ethylene and jasmonate 1|chr3:18634687-18635148 FORWARD LENGTH=153	3e-52	90.2	GO:0002679 GO:0006355 GO:0009409 GO:0009414 GO:0009611 GO:0009617 GO:0009737 GO:0009738 GO:0010200 GO:0010941 GO:0035556 GO:0042538 GO:0042742	abscisic acid mediated signaling pathway; defense response to bacterium; hyperosmotic salinity response; intracellular signal transduction; regulation of cell death; regulation of transcription, DNA-dependent; respiratory burst involved in defense response; response to abscisic acid stimulus; response to bacterium; response to chitin; response to cold; response to water deprivation; response to w…	GO:0003677 GO:0003700	DNA binding; sequence-specific DNA binding transcription factor activity	GO:0005634	nucleus	PF00847	AP2 domain	NA	NA	NA	NA
Glyma.01G189800	g1,g8	2	2	0					183	UniRef100_C6SX15 Uncharacterized protein n=1 Tax=Glycine max RepID=C6SX15_SOYBN	2e-130	100	UniRef100_G7K590 ADP-ribosylation factor n=1 Tax=Medicago truncatula RepID=G7K590_MEDTR	4e-124	100	AT3G62290.3|Symbols:ARFA1E|ADP-ribosylation factor A1E|chr3:23052287-23053545 FORWARD LENGTH=181	4e-115	100	GO:0006499 GO:0006886 GO:0007264 GO:0015031	N-terminal protein myristoylation; intracellular protein transport; protein transport; small GTPase mediated signal transduction	GO:0005525 GO:0016004	GTP binding; phospholipase activator activity	GO:0005622 GO:0005773 GO:0005794 GO:0009506	Golgi apparatus; intracellular; plasmodesma; vacuole	PF00025	ADP-ribosylation factor family	PTHR11711	ADP RIBOSYLATION FACTOR-RELATED	KOG0070	GTP-binding_ADP-ribosylation_factor_Arf1
Glyma.01G190700	g1,g8	2	2	0				yes	508	UniRef100_I1J9B4 Uncharacterized protein n=1 Tax=Glycine max RepID=I1J9B4_SOYBN	0	100	UniRef100_J9PI84 Divalent metal transporter 1 n=1 Tax=Arachis hypogaea RepID=J9PI84_ARAHY	0	100	AT2G23150.1|Symbols:NRAMP3, ATNRAMP3|natural resistance-associated macrophage protein 3|chr2:9856422-9858565 REVERSE LENGTH=509	0	96.86	GO:0006810 GO:0006828 GO:0006875 GO:0009617 GO:0010043 GO:0015691 GO:0015692 GO:0030001 GO:0042742 GO:0055072 GO:2000379	cadmium ion transport; cellular metal ion homeostasis; defense response to bacterium; iron ion homeostasis; lead ion transport; manganese ion transport; metal ion transport; positive regulation of reactive oxygen species metabolic process; response to bacterium; response to zinc ion; transport	GO:0005215 GO:0005384 GO:0015103 GO:0046873	inorganic anion transmembrane transporter activity; manganese ion transmembrane transporter activity; metal ion transmembrane transporter activity; transporter activity	GO:0005737 GO:0005773 GO:0005774 GO:0005794 GO:0009506 GO:0016020	Golgi apparatus; cytoplasm; membrane; plasmodesma; vacuolar membrane; vacuole	PF01566	Natural resistance-associated macrophage protein	PTHR11706	MANGANESE TRANSPORTER	KOG1291	Mn2+_and_Fe2+_transporters_of_the_NRAMP_family
Glyma.01G191200	g1,g8	2	2	0					273	UniRef100_I1J9C0 Uncharacterized protein n=1 Tax=Glycine max RepID=I1J9C0_SOYBN	0	100	UniRef100_G7K3X2 Sigma factor sigB regulation protein rsbQ n=1 Tax=Medicago truncatula RepID=G7K3X2_MEDTR	1e-178	88.2	AT4G37470.1|Symbols:|alpha/beta-Hydrolases superfamily protein|chr4:17617045-17618363 REVERSE LENGTH=270	4e-160	99.26	GO:0009640 GO:0009704 GO:0009744 GO:0009813 GO:0010224 GO:0080167	de-etiolation; flavonoid biosynthetic process; photomorphogenesis; response to UV-B; response to karrikin; response to sucrose stimulus	GO:0016787	hydrolase activity	GO:0005737	cytoplasm	PF00561	alpha/beta hydrolase fold	PTHR10992	ALPHA/BETA HYDROLASE FOLD-CONTAINING PROTEIN	KOG1454	Predicted_hydrolase/acyltransferase_(alpha/beta_hydrolase_superfamily)
Glyma.01G191600	g1,g8	2	2	0					312	UniRef100_I1J9C4 Uncharacterized protein n=1 Tax=Glycine max RepID=I1J9C4_SOYBN	0	100	UniRef100_Q9FN15 Gb|AAC18972.1 n=1 Tax=Arabidopsis thaliana RepID=Q9FN15_ARATH	3e-139	95.11	AT5G67370.1|Symbols:|Protein of unknown function (DUF1230)|chr5:26877667-26879465 REVERSE LENGTH=327	3e-142	95.11	GO:0008150	biological process	GO:0003674	molecular function	GO:0009507	chloroplast	PF06799	Protein of unknown function (DUF1230)	NA	NA	NA	NA
Glyma.01G192300	g1,g8	2	2	0	BTB/POZ				619	UniRef100_I1J9D0 Uncharacterized protein n=1 Tax=Glycine max RepID=I1J9D0_SOYBN	0	100	UniRef100_G7IU11 Root phototropism protein n=1 Tax=Medicago truncatula RepID=G7IU11_MEDTR	0	98.1	AT5G67385.1|Symbols:|Phototropic-responsive NPH3 family protein|chr5:26884754-26887083 FORWARD LENGTH=604	0	99.83	GO:0009416	response to light stimulus	GO:0004871	signal transducer activity	GO:0005886	plasma membrane	PF00651 PF03000	BTB/POZ domain; NPH3 family	PTHR13690	FAMILY NOT NAMED	NA	NA
Glyma.01G192500	g1,g8	2	2	0					329	UniRef100_I1J9D2 Uncharacterized protein n=1 Tax=Glycine max RepID=I1J9D2_SOYBN	0	100	UniRef100_G7IU06 Peroxidase n=1 Tax=Medicago truncatula RepID=G7IU06_MEDTR	0	100	AT4G37530.1|Symbols:|Peroxidase superfamily protein|chr4:17634786-17636082 FORWARD LENGTH=329	2e-159	92.4	GO:0006979 GO:0009651 GO:0055114	oxidation-reduction process; response to oxidative stress; response to salt stress	GO:0004601 GO:0005515 GO:0020037	heme binding; peroxidase activity; protein binding	GO:0005576	extracellular region	PF00141	Peroxidase	NA	NA	NA	NA
Glyma.01G192600	g1,g8	2	2	0	AS2				244	UniRef100_I1J9D3 Uncharacterized protein n=1 Tax=Glycine max RepID=I1J9D3_SOYBN	5e-179	100	UniRef100_G7K3V2 LOB domain-containing protein n=1 Tax=Medicago truncatula RepID=G7K3V2_MEDTR	3e-126	105.19	AT3G49940.1|Symbols:LBD38|LOB domain-containing protein 38|chr3:18514465-18515302 FORWARD LENGTH=247	2e-80	97.98	GO:0008150 GO:0010167 GO:0015706	biological process; nitrate transport; response to nitrate	NA	NA	GO:0005634	nucleus	PF03195	Protein of unknown function DUF260	NA	NA	NA	NA
Glyma.01G195600	g1,g8	2	2	0					407	UniRef100_K7K4R5 Uncharacterized protein n=1 Tax=Glycine max RepID=K7K4R5_SOYBN	0	100	UniRef100_G7K2F2 Protein PHLOEM PROTEIN 2-LIKE A10 n=1 Tax=Medicago truncatula RepID=G7K2F2_MEDTR	0	98.31	AT1G10150.1|Symbols:|Carbohydrate-binding protein|chr1:3326160-3327404 FORWARD LENGTH=414	7e-128	94.2	NA	NA	GO:0030246	carbohydrate binding	GO:0005739	mitochondrion	NA	NA	PTHR21477	FAMILY NOT NAMED	NA	NA
Glyma.01G198500	g1,g8	2	2	0					352	UniRef100_I1J9I9 Uncharacterized protein n=1 Tax=Glycine max RepID=I1J9I9_SOYBN	0	100	NA	NA	NA	AT2G35260.1|Symbols:|unknown protein; FUNCTIONS IN: molecular_function unknown; INVOLVED IN: biological_process unknown; LOCATED IN: chloroplast; EXPRESSED IN: 21 plant structures; EXPRESSED DURING: 13 growth stages; BEST Arabidopsis thaliana protein match is: unknown protein (TAIR:AT4G17840.1); Has 42 Blast hits to 42 proteins in 14 species: Archae - 0; Bacteria - 0; Metazoa - 0; Fungi - 0; Plan…	2e-134	77.75	GO:0008150 GO:0010155 GO:0019761 GO:0046777	biological process; glucosinolate biosynthetic process; protein autophosphorylation; regulation of proton transport	GO:0003674	molecular function	GO:0009507	chloroplast	NA	NA	NA	NA	NA	NA
Glyma.01G199700	g1,g8	2	2	0					200	UniRef100_C6T0B7 Uncharacterized protein n=1 Tax=Glycine max RepID=C6T0B7_SOYBN	2e-145	100	UniRef100_Q39732 Glycine cleavage system H protein, mitochondrial n=1 Tax=Flaveria anomala RepID=GCSH_FLAAN	8e-98	101.85	AT2G35370.1|Symbols:GDCH|glycine decarboxylase complex H|chr2:14891239-14892050 FORWARD LENGTH=165	2e-92	100	GO:0006098 GO:0006364 GO:0006546 GO:0009409 GO:0009657 GO:0009697 GO:0009744 GO:0009749 GO:0009814 GO:0009853 GO:0010207 GO:0015979 GO:0019344 GO:0019464 GO:0019684 GO:0042742 GO:0043085	cysteine biosynthetic process; defense response, incompatible interaction; defense response to bacterium; glycine catabolic process; glycine decarboxylation via glycine cleavage system; pentose-phosphate shunt; photorespiration; photosynthesis; photosynthesis, light reaction; photosystem II assembly; plastid organization; positive regulation of catalytic activity; rRNA processing; response to col…	GO:0004375	glycine dehydrogenase (decarboxylating) activity	GO:0005634 GO:0005739 GO:0005960 GO:0009507 GO:0009579	chloroplast; glycine cleavage complex; mitochondrion; nucleus; thylakoid	PF01597	Glycine cleavage H-protein	PTHR11715	GLYCINE CLEAVAGE SYSTEM H PROTEIN	KOG3373	Glycine_cleavage_system_H_protein_(lipoate-binding)
Glyma.01G201000	g1,g8	2	2	0					216	UniRef100_I1J9L7 Uncharacterized protein n=1 Tax=Glycine max RepID=I1J9L7_SOYBN	3e-149	100	UniRef100_G7J7D8 50S ribosomal protein L11 n=1 Tax=Medicago truncatula RepID=G7J7D8_MEDTR	2e-109	100.51	AT1G32990.1|Symbols:PRPL11|plastid ribosomal protein l11|chr1:11955827-11957139 FORWARD LENGTH=222	1e-104	87.39	GO:0006364 GO:0006412 GO:0010027 GO:0015995 GO:0019288 GO:0042254	chlorophyll biosynthetic process; isopentenyl diphosphate biosynthetic process, mevalonate-independent pathway; rRNA processing; ribosome biogenesis; thylakoid membrane organization; translation	GO:0003735	structural constituent of ribosome	GO:0005840 GO:0009507 GO:0009570 GO:0009941 GO:0016020 GO:0022625 GO:0022626	chloroplast; chloroplast envelope; chloroplast stroma; cytosolic large ribosomal subunit; cytosolic ribosome; membrane; ribosome	PF00298 PF03946	Ribosomal protein L11, RNA binding domain; Ribosomal protein L11, N-terminal domain	PTHR11661	60S RIBOSOMAL PROTEIN L12	KOG3257	Mitochondrial/chloroplast_ribosomal_protein_L11
Glyma.01G201600	g1,g8	2	2	0	TPR				122	UniRef100_K7K4V3 Uncharacterized protein n=1 Tax=Glycine max RepID=K7K4V3_SOYBN	2e-85	100	UniRef100_G8A326 Photosystem I assembly protein Ycf3 n=1 Tax=Medicago truncatula RepID=G8A326_MEDTR	3e-71	99.18	ATCG00360.1|Symbols:YCF3|Tetratricopeptide repeat (TPR)-like superfamily protein|chrC:42584-43751 REVERSE LENGTH=126	6e-70	96.03	GO:0006091 GO:0006354 GO:0015979 GO:0048564	DNA-dependent transcription, elongation; generation of precursor metabolites and energy; photosynthesis; photosystem I assembly	GO:0051082	unfolded protein binding	GO:0009507	chloroplast	PF00515	Tetratricopeptide repeat	PTHR26312	FAMILY NOT NAMED	NA	NA
Glyma.01G203100	g1,g8	2	2	0					890	UniRef100_I1J9N9 Lon protease homolog 2, peroxisomal n=2 Tax=Glycine max RepID=I1J9N9_SOYBN	0	100	UniRef100_I1J9N9 Lon protease homolog 2, peroxisomal n=2 Tax=Glycine max RepID=I1J9N9_SOYBN	0	100	AT5G47040.1|Symbols:LON2|lon protease 2|chr5:19093356-19098678 REVERSE LENGTH=888	0	100.11	GO:0006200 GO:0006508 GO:0006515 GO:0016485 GO:0016560 GO:0038032 GO:0040007 GO:0048527	ATP catabolic process; growth; lateral root development; misfolded or incompletely synthesized protein catabolic process; protein import into peroxisome matrix, docking; protein processing; proteolysis; termination of G-protein coupled receptor signaling pathway	GO:0000166 GO:0004176 GO:0004252 GO:0005524 GO:0008236 GO:0017111 GO:0043565	ATP-dependent peptidase activity; ATP binding; nucleoside-triphosphatase activity; nucleotide binding; sequence-specific DNA binding; serine-type endopeptidase activity; serine-type peptidase activity	GO:0005777 GO:0005782 GO:0009295 GO:0043233	nucleoid; organelle lumen; peroxisomal matrix; peroxisome	PF00004 PF02190 PF05362	ATPase family associated with various cellular activities (AAA); ATP-dependent protease La (LON) domain; Lon protease (S16) C-terminal proteolytic domain	PTHR10046	ATP DEPENDENT LON PROTEASE FAMILY MEMBER	KOG2004	Mitochondrial_ATP-dependent_protease_PIM1/LON
Glyma.01G204300	g2,g8	2	2	0					338	UniRef100_I1J9Q2 Uncharacterized protein n=1 Tax=Glycine max RepID=I1J9Q2_SOYBN	0	100	UniRef100_A2Q1W0 Peptidyl-prolyl cis-trans isomerase, cyclophilin type n=1 Tax=Medicago truncatula RepID=A2Q1W0_MEDTR	7e-129	100.92	AT4G17070.1|Symbols:|peptidyl-prolyl cis-trans isomerases|chr4:9595523-9598066 REVERSE LENGTH=343	1e-151	97.96	GO:0006457 GO:0006979	protein folding; response to oxidative stress	GO:0003755	peptidyl-prolyl cis-trans isomerase activity	GO:0005737	cytoplasm	PF00160	Cyclophilin type peptidyl-prolyl cis-trans isomerase/CLD	NA	NA	KOG0884	Similar_to_cyclophilin-type_peptidyl-prolyl_cis-trans_isomerase
Glyma.01G205400	g1,g8	2	2	0					214	UniRef100_C6T1E2 Uncharacterized protein n=1 Tax=Glycine max RepID=C6T1E2_SOYBN	7e-151	100	UniRef100_B7FKU8 50S ribosomal protein L19 n=1 Tax=Medicago truncatula RepID=B7FKU8_MEDTR	1e-95	93.01	AT4G17560.1|Symbols:|Ribosomal protein L19 family protein|chr4:9780343-9781752 FORWARD LENGTH=225	4e-71	73.33	GO:0006412 GO:0010267 GO:0019288 GO:0035196 GO:0042254 GO:0051607	defense response to virus; isopentenyl diphosphate biosynthetic process, mevalonate-independent pathway; production of miRNAs involved in gene silencing by miRNA; production of ta-siRNAs involved in RNA interference; ribosome biogenesis; translation	GO:0003735	structural constituent of ribosome	GO:0005622 GO:0005840 GO:0009507 GO:0009570 GO:0009941 GO:0016020	chloroplast; chloroplast envelope; chloroplast stroma; intracellular; membrane; ribosome	PF01245	Ribosomal protein L19	PTHR15680	RIBOSOMAL PROTEIN L19	NA	NA
Glyma.01G205700	g1,g8	2	2	0					431	UniRef100_I1J9R9 Uncharacterized protein n=2 Tax=Glycine max RepID=I1J9R9_SOYBN	0	100	UniRef100_G7JXH2 Zeaxanthin epoxidase n=1 Tax=Medicago truncatula RepID=G7JXH2_MEDTR	0	99.07	AT2G35660.1|Symbols:CTF2A|FAD/NAD(P)-binding oxidoreductase family protein|chr2:14988499-14990320 FORWARD LENGTH=439	0	95.44	GO:0008152	metabolic process	GO:0004497 GO:0016491	monooxygenase activity; oxidoreductase activity	GO:0005739 GO:0009507	chloroplast; mitochondrion	PF01494	FAD binding domain	PTHR13789	MONOOXYGENASE	KOG2614	Kynurenine_3-monooxygenase_and_related_flavoprotein_monooxygenases
Glyma.01G208000	g1,g8	2	2	0					332	UniRef100_K7K4Z2 Uncharacterized protein n=1 Tax=Glycine max RepID=K7K4Z2_SOYBN	0	100	UniRef100_G7JXD1 Methionyl-tRNA formyltransferase n=2 Tax=Medicago truncatula RepID=G7JXD1_MEDTR	4e-179	94.56	AT4G17360.1|Symbols:|Formyl transferase|chr4:9703698-9705468 REVERSE LENGTH=328	1e-159	89.02	GO:0000023 GO:0006189 GO:0009058 GO:0009152 GO:0009853 GO:0019252 GO:0043085 GO:0046653	'de novo' IMP biosynthetic process; biosynthetic process; maltose metabolic process; photorespiration; positive regulation of catalytic activity; purine ribonucleotide biosynthetic process; starch biosynthetic process; tetrahydrofolate metabolic process	GO:0008168 GO:0008864 GO:0016742	formyltetrahydrofolate deformylase activity; hydroxymethyl-, formyl- and related transferase activity; methyltransferase activity	GO:0005739	mitochondrion	PF00551	Formyl transferase	PTHR10520	TRIFUNCTIONAL PURINE BIOSYNTHETIC PROTEIN ADENOSINE-3-RELATED	KOG3076	5'-phosphoribosylglycinamide_formyltransferase
Glyma.01G209700	g1,g8	2	2	0					109	UniRef100_I1J9W2 Uncharacterized protein n=1 Tax=Glycine max RepID=I1J9W2_SOYBN	2e-71	100	UniRef100_G7JIX1 Protein arginine N-methyltransferase n=1 Tax=Medicago truncatula RepID=G7JIX1_MEDTR	1e-11	12.43	NA	NA	NA	NA	NA	NA	NA	NA	NA	NA	NA	NA	NA	NA	NA
Glyma.01G212700	g1,g8	2	2	0					134	UniRef100_UPI000189CFC0 PREDICTED: protein cornichon homolog 4 isoform X2 n=1 Tax=Glycine max RepID=UPI000189CFC0	3e-89	100	UniRef100_B7FJU3 ER-derived vesicles protein ERV14 n=1 Tax=Medicago truncatula RepID=B7FJU3_MEDTR	4e-70	97.08	AT1G12390.1|Symbols:|Cornichon family protein|chr1:4220347-4221481 FORWARD LENGTH=137	2e-65	97.08	GO:0035556	intracellular signal transduction	GO:0005515	protein binding	GO:0016020	membrane	PF03311	Cornichon protein	PTHR12290	CORNICHON-RELATED	KOG2729	ER_vesicle_integral_membrane_protein_involved_in_establishing_cell_polarity,_signaling_and_protein_degradation
Glyma.01G213700	g1,g8	2	2	0					503	UniRef100_I1JA08 Uncharacterized protein n=1 Tax=Glycine max RepID=I1JA08_SOYBN	0	100	UniRef100_G7KEV4 1-aminocyclopropane-1-carboxylate synthase n=1 Tax=Medicago truncatula RepID=G7KEV4_MEDTR	0	100.6	AT1G62960.1|Symbols:ACS10|ACC synthase 10|chr1:23318271-23320229 REVERSE LENGTH=557	0	89.05	GO:0006520 GO:0009058 GO:0009693 GO:0042218	1-aminocyclopropane-1-carboxylate biosynthetic process; biosynthetic process; cellular amino acid metabolic process; ethylene biosynthetic process	GO:0003824 GO:0004069 GO:0008793 GO:0016740 GO:0016847 GO:0030170	1-aminocyclopropane-1-carboxylate synthase activity; L-aspartate:2-oxoglutarate aminotransferase activity; aromatic-amino-acid:2-oxoglutarate aminotransferase activity; catalytic activity; pyridoxal phosphate binding; transferase activity	NA	NA	PF00155	Aminotransferase class I and II	PTHR11751	SUBGROUP I AMINOTRANSFERASE RELATED	KOG0256	1-aminocyclopropane-1-carboxylate_synthase,_and_related_proteins
Glyma.01G214300	g1,g8	2	2	0					317	UniRef100_I1JA15 Uncharacterized protein n=1 Tax=Glycine max RepID=I1JA15_SOYBN	0	100	UniRef100_G7KET9 PGR5-like protein 1A n=1 Tax=Medicago truncatula RepID=G7KET9_MEDTR	6e-175	96.93	AT4G22890.5|Symbols:PGR5-LIKE A|PGR5-LIKE A|chr4:12007157-12009175 FORWARD LENGTH=322	8e-159	98.14	GO:0000023 GO:0006098 GO:0006364 GO:0009637 GO:0009657 GO:0009773 GO:0009902 GO:0010027 GO:0010114 GO:0010207 GO:0010218 GO:0010304 GO:0015979 GO:0019252 GO:0019684 GO:0034660 GO:0035304 GO:0042742 GO:0043085	PSII associated light-harvesting complex II catabolic process; chloroplast relocation; defense response to bacterium; maltose metabolic process; ncRNA metabolic process; pentose-phosphate shunt; photosynthesis; photosynthesis, light reaction; photosynthetic electron transport in photosystem I; photosystem II assembly; plastid organization; positive regulation of catalytic activity; rRNA processin…	GO:0003674	molecular function	GO:0009507 GO:0009534 GO:0009535 GO:0009579	chloroplast; chloroplast thylakoid; chloroplast thylakoid membrane; thylakoid	NA	NA	NA	NA	NA	NA
Glyma.01G214800	g1,g8	2	2	0	Homeodomain/HOMEOBOX				282	UniRef100_I1JA22 Uncharacterized protein n=1 Tax=Glycine max RepID=I1JA22_SOYBN	0	100	UniRef100_A9P848 Homeodomain transcription factor family protein n=23 Tax=Saliceae RepID=A9P848_POPTR	0	89.7	AT1G62990.1|Symbols:KNAT7, IXR11|KNOTTED-like homeobox of Arabidopsis thaliana 7|chr1:23337468-23340348 FORWARD LENGTH=291	2e-167	96.22	GO:0006355 GO:0007155 GO:0010089 GO:0010090 GO:0010413 GO:0044036 GO:0045010 GO:0045492 GO:0045892 GO:0048513 GO:0048765 GO:0071555 GO:2000652	actin nucleation; cell adhesion; cell wall macromolecule metabolic process; cell wall organization; glucuronoxylan metabolic process; negative regulation of transcription, DNA-dependent; organ development; regulation of secondary cell wall biogenesis; regulation of transcription, DNA-dependent; root hair cell differentiation; trichome morphogenesis; xylan biosynthetic process; xylem development	GO:0003677 GO:0003700 GO:0043565	DNA binding; sequence-specific DNA binding; sequence-specific DNA binding transcription factor activity	GO:0005634	nucleus	PF03791 PF00046 PF03790 PF03789	KNOX2 domain ; Homeobox domain; KNOX1 domain ; ELK domain	PTHR11850	HOMEOBOX PROTEIN TRANSCRIPTION FACTORS	KOG0773	Transcription_factor_MEIS1_and_related_HOX_domain_proteins
Glyma.01G221400	g1,g8	2	2	0					343	UniRef100_I1JA87 Uncharacterized protein n=1 Tax=Glycine max RepID=I1JA87_SOYBN	0	100	UniRef100_G7KC13 6-phosphofructo-2-kinase/fructose-2, 6-biphosphatase n=1 Tax=Medicago truncatula RepID=G7KC13_MEDTR	0	93.5	AT3G05170.1|Symbols:|Phosphoglycerate mutase family protein|chr3:1466738-1468219 FORWARD LENGTH=316	1e-98	83.54	GO:0008152	metabolic process	GO:0003824	catalytic activity	GO:0005634	nucleus	PF00300	Histidine phosphatase superfamily (branch 1)	PTHR23029	PHOSPHOGLYCERATE MUTASE	KOG0235	Phosphoglycerate_mutase
Glyma.01G221500	g1,g8	2	2	0	Homeodomain/HOMEOBOX				647	UniRef100_I1JA88 Uncharacterized protein n=1 Tax=Glycine max RepID=I1JA88_SOYBN	0	100	UniRef100_Q7Y0Z9 Bell-like homeodomain protein 3 (Fragment) n=1 Tax=Solanum lycopersicum RepID=Q7Y0Z9_SOLLC	0	101.34	AT5G41410.1|Symbols:BEL1|POX (plant homeobox) family protein|chr5:16580424-16583770 FORWARD LENGTH=611	1e-139	91.65	GO:0006355 GO:0009862 GO:0048481 GO:0048513	organ development; ovule development; regulation of transcription, DNA-dependent; systemic acquired resistance, salicylic acid mediated signaling pathway	GO:0003677 GO:0003700 GO:0005515 GO:0043565	DNA binding; protein binding; sequence-specific DNA binding; sequence-specific DNA binding transcription factor activity	GO:0005634 GO:0005829 GO:0009506	cytosol; nucleus; plasmodesma	PF07526 PF00046	Associated with HOX; Homeobox domain	PTHR11850	HOMEOBOX PROTEIN TRANSCRIPTION FACTORS	KOG0773	Transcription_factor_MEIS1_and_related_HOX_domain_proteins
Glyma.01G223500	g1,g8	2	2	0					353	UniRef100_K7K5A3 Uncharacterized protein (Fragment) n=1 Tax=Glycine max RepID=K7K5A3_SOYBN	0	93.37	UniRef100_G7KAQ7 Transmembrane protein n=1 Tax=Medicago truncatula RepID=G7KAQ7_MEDTR	9e-130	87.34	AT1G64150.1|Symbols:|Uncharacterized protein family (UPF0016)|chr1:23809047-23812579 REVERSE LENGTH=370	2e-119	73.24	GO:0042631	cellular response to water deprivation	NA	NA	GO:0009507 GO:0016020	chloroplast; membrane	PF01169	Uncharacterized protein family UPF0016	PTHR12608	TRANSMEMBRANE PROTEIN HTP-1 RELATED	KOG2881	Predicted_membrane_protein
Glyma.01G224200	g1,g8	2	2	0					1130	UniRef100_K7K5A8 Uncharacterized protein n=1 Tax=Glycine max RepID=K7K5A8_SOYBN	0	100	UniRef100_G7KAM7 Histone acetyltransferase type B subunit n=1 Tax=Medicago truncatula RepID=G7KAM7_MEDTR	0	71.05	AT4G11110.1|Symbols:SPA2|SPA1-related 2|chr4:6772163-6776675 FORWARD LENGTH=1036	0	76.64	GO:0006281 GO:0006468 GO:0010100 GO:0048608	DNA repair; negative regulation of photomorphogenesis; protein phosphorylation; reproductive structure development	GO:0004672 GO:0004871 GO:0005515 GO:0005524 GO:0016772	ATP binding; protein binding; protein kinase activity; signal transducer activity; transferase activity, transferring phosphorus-containing groups	GO:0005634 GO:0005834 GO:0080008	CUL4-RING ubiquitin ligase complex; heterotrimeric G-protein complex; nucleus	PF00400	WD domain, G-beta repeat	PTHR22847	WD40 REPEAT PROTEIN	KOG0265	U5_snRNP-specific_protein-like_factor_and_related_proteins
Glyma.01G230900	g1,g8	2	2	0					114	UniRef100_C6SX87 Uncharacterized protein n=1 Tax=Glycine max RepID=C6SX87_SOYBN	1e-78	100	UniRef100_G7K7W9 Cytochrome c n=1 Tax=Medicago truncatula RepID=G7K7W9_MEDTR	4e-74	100	AT4G10040.1|Symbols:CYTC-2|cytochrome c-2|chr4:6277083-6278281 FORWARD LENGTH=112	7e-74	100	NA	NA	GO:0005506 GO:0005507 GO:0009055 GO:0020037	copper ion binding; electron carrier activity; heme binding; iron ion binding	GO:0005739	mitochondrion	PF00034	Cytochrome c	PTHR11961	CYTOCHROME C	KOG3453	Cytochrome_c
Glyma.01G231900	g1,g8	2	2	0					328	UniRef100_K7K5E9 Uncharacterized protein n=1 Tax=Glycine max RepID=K7K5E9_SOYBN	0	100	UniRef100_B6U301 Rieske domain containing protein n=1 Tax=Zea mays RepID=B6U301_MAIZE	7e-122	83.7	AT1G71500.1|Symbols:|Rieske (2Fe-2S) domain-containing protein|chr1:26936084-26937331 FORWARD LENGTH=287	9e-125	94.43	GO:0055114	oxidation-reduction process	GO:0016491 GO:0051537	2 iron, 2 sulfur cluster binding; oxidoreductase activity	GO:0009507 GO:0009534 GO:0009535 GO:0009941	chloroplast; chloroplast envelope; chloroplast thylakoid; chloroplast thylakoid membrane	NA	NA	PTHR21496	FERREDOXIN-RELATED	NA	NA
Glyma.01G232100	g1,g8	2	2	0					554	UniRef100_I1JAL3 Uncharacterized protein n=1 Tax=Glycine max RepID=I1JAL3_SOYBN	0	100	UniRef100_G7K979 2-succinylbenzoate-CoA ligase n=1 Tax=Medicago truncatula RepID=G7K979_MEDTR	0	100.36	AT1G20560.1|Symbols:AAE1|acyl activating enzyme 1|chr1:7119927-7121730 REVERSE LENGTH=556	0	99.46	GO:0008152 GO:0015996	chlorophyll catabolic process; metabolic process	GO:0003824 GO:0016208	AMP binding; catalytic activity	GO:0005739 GO:0005777	mitochondrion; peroxisome	PF00501	AMP-binding enzyme	PTHR24095	FAMILY NOT NAMED	KOG1176	Acyl-CoA_synthetase
Glyma.01G233700	g1,g8	2	2	0					255	UniRef100_I1JAN3 Uncharacterized protein n=2 Tax=Glycine max RepID=I1JAN3_SOYBN	0	100	UniRef100_G7K548 Nogo-B receptor n=1 Tax=Medicago truncatula RepID=G7K548_MEDTR	5e-135	88.5	AT1G11755.1|Symbols:LEW1|Undecaprenyl pyrophosphate synthetase family protein|chr1:3969987-3971488 REVERSE LENGTH=254	2e-80	100	GO:0006487 GO:0009414 GO:0009645 GO:0019408 GO:0030968	dolichol biosynthetic process; endoplasmic reticulum unfolded protein response; protein N-linked glycosylation; response to low light intensity stimulus; response to water deprivation	GO:0016765 GO:0045547	dehydrodolichyl diphosphate synthase activity; transferase activity, transferring alkyl or aryl (other than methyl) groups	NA	NA	NA	NA	PTHR21528	UNCHARACTERIZED	KOG2818	Predicted_undecaprenyl_diphosphate_synthase
Glyma.01G237800	g1,g8	2	2	0					156	UniRef100_K7K5J1 Uncharacterized protein n=1 Tax=Glycine max RepID=K7K5J1_SOYBN	5e-105	100	UniRef100_D7MBA8 Protein translocase n=1 Tax=Arabidopsis lyrata subsp. lyrata RepID=D7MBA8_ARALL	1e-29	54.24	AT4G14870.1|Symbols:SECE1|secE/sec61-gamma protein transport protein|chr4:8517248-8517781 FORWARD LENGTH=177	6e-32	54.24	GO:0006605 GO:0006886 GO:0009306 GO:0010027	intracellular protein transport; protein secretion; protein targeting; thylakoid membrane organization	GO:0005515 GO:0015450	P-P-bond-hydrolysis-driven protein transmembrane transporter activity; protein binding	GO:0009507 GO:0009535 GO:0016020 GO:0016021	chloroplast; chloroplast thylakoid membrane; integral to membrane; membrane	NA	NA	NA	NA	NA	NA
Glyma.01G238000	g1,g8	2	2	0					148	UniRef100_C6T1B0 Uncharacterized protein n=1 Tax=Glycine max RepID=C6T1B0_SOYBN	7e-102	100	UniRef100_T2DNC3 Ferredoxin-3 chloroplastic-like protein n=1 Tax=Phaseolus vulgaris RepID=T2DNC3_PHAVU	9e-73	100.68	AT4G14890.1|Symbols:FdC2|2Fe-2S ferredoxin-like superfamily protein|chr4:8520887-8521351 FORWARD LENGTH=154	6e-63	70.13	GO:0006098 GO:0006364 GO:0015995 GO:0019288 GO:0022900 GO:0045893	chlorophyll biosynthetic process; electron transport chain; isopentenyl diphosphate biosynthetic process, mevalonate-independent pathway; pentose-phosphate shunt; positive regulation of transcription, DNA-dependent; rRNA processing	GO:0009055 GO:0051536 GO:0051537	2 iron, 2 sulfur cluster binding; electron carrier activity; iron-sulfur cluster binding	GO:0009507	chloroplast	PF00111	2Fe-2S iron-sulfur cluster binding domain	NA	NA	NA	NA
Glyma.01G242000	g1,g8	2	2	0					394	UniRef100_I1JAX6 Uncharacterized protein n=1 Tax=Glycine max RepID=I1JAX6_SOYBN	0	100	UniRef100_G7K0Y3 Magnesium transporter n=1 Tax=Medicago truncatula RepID=G7K0Y3_MEDTR	0	86.49	AT3G19640.1|Symbols:MGT4, MRS2-3|magnesium transporter 4|chr3:6820969-6823104 FORWARD LENGTH=484	0	77.07	GO:0009644 GO:0030001 GO:0042542 GO:0055085	metal ion transport; response to high light intensity; response to hydrogen peroxide; transmembrane transport	GO:0015095 GO:0046873	magnesium ion transmembrane transporter activity; metal ion transmembrane transporter activity	GO:0005634 GO:0005886 GO:0016020	membrane; nucleus; plasma membrane	NA	NA	PTHR13890	RNA SPLICING PROTEIN MRS2, MITOCHONDRIAL	KOG2662	Magnesium_transporters_CorA_family
Glyma.02G000300	g1,g8	2	2	0					168	UniRef100_I1JB34 Uncharacterized protein n=1 Tax=Glycine max RepID=I1JB34_SOYBN	1e-119	100	UniRef100_Q9FG89 NAD(P)H dehydrogenase 18 n=1 Tax=Arabidopsis thaliana RepID=Q9FG89_ARATH	5e-64	65.57	AT5G43750.1|Symbols:NDH18|NAD(P)H dehydrogenase 18|chr5:17580100-17581145 REVERSE LENGTH=212	5e-67	65.57	GO:0006979 GO:0010027 GO:0019288 GO:0030003 GO:0070838	cellular cation homeostasis; divalent metal ion transport; isopentenyl diphosphate biosynthetic process, mevalonate-independent pathway; response to oxidative stress; thylakoid membrane organization	GO:0003674	molecular function	GO:0009507 GO:0009535	chloroplast; chloroplast thylakoid membrane	NA	NA	NA	NA	NA	NA
Glyma.02G000900	g1,g8	2	2	0					158	UniRef100_I1JB41 Uncharacterized protein n=1 Tax=Glycine max RepID=I1JB41_SOYBN	2e-110	100	UniRef100_Q67VQ4 BolA-like n=2 Tax=Oryza sativa RepID=Q67VQ4_ORYSJ	1e-39	59.04	AT5G17560.1|Symbols:|BolA-like family protein|chr5:5788474-5789671 FORWARD LENGTH=177	2e-48	58.76	GO:0008150 GO:0019243	biological process; methylglyoxal catabolic process to D-lactate	NA	NA	GO:0009507	chloroplast	PF01722	BolA-like protein	PTHR12735	BOLA-LIKE PROTEIN-RELATED	KOG3348	BolA_(bacterial_stress-induced_morphogen)-related_protein
Glyma.02G001300	g1,g8	2	2	0					77	UniRef100_C6T2C6 Uncharacterized protein n=1 Tax=Glycine max RepID=C6T2C6_SOYBN	5e-47	100	NA	NA	NA	AT4G14615.1|Symbols:|unknown protein; FUNCTIONS IN: molecular_function unknown; INVOLVED IN: biological_process unknown; LOCATED IN: endomembrane system; EXPRESSED IN: 24 plant structures; EXPRESSED DURING: 15 growth stages; CONTAINS InterPro DOMAIN/s: Protein of unknown function DUF2346 (InterPro:IPR018625); BEST Arabidopsis thaliana protein match is: unknown protein (TAIR:AT1G52825.1); Has 3020…	4e-38	97.37	GO:0008150	biological process	GO:0003674	molecular function	NA	NA	PF09803	Uncharacterized conserved protein (DUF2346)	NA	NA	KOG4702	Uncharacterized_conserved_protein
Glyma.02G002000	g1,g8	2	2	0					344	UniRef100_I1JB52 Uncharacterized protein n=1 Tax=Glycine max RepID=I1JB52_SOYBN	0	100	UniRef100_B9HKC1 Albino or pale green mutant 1 family protein n=1 Tax=Populus trichocarpa RepID=B9HKC1_POPTR	0	100.59	AT3G63410.1|Symbols:APG1, VTE3, IEP37, E37|S-adenosyl-L-methionine-dependent methyltransferases superfamily protein|chr3:23415816-23417002 REVERSE LENGTH=338	2e-178	101.48	GO:0006655 GO:0008152 GO:0010189 GO:0010236 GO:0019288 GO:0019761	glucosinolate biosynthetic process; isopentenyl diphosphate biosynthetic process, mevalonate-independent pathway; metabolic process; phosphatidylglycerol biosynthetic process; plastoquinone biosynthetic process; vitamin E biosynthetic process	GO:0008168 GO:0008757 GO:0051741	2-methyl-6-phytyl-1,4-benzoquinone methyltransferase activity; S-adenosylmethionine-dependent methyltransferase activity; methyltransferase activity	GO:0009507 GO:0009536 GO:0009706 GO:0009941	chloroplast; chloroplast envelope; chloroplast inner membrane; plastid	PF08241	Methyltransferase domain	PTHR10108	METHYLTRANSFERASE	KOG1540	Ubiquinone_biosynthesis_methyltransferase_COQ5
Glyma.02G006000	g1,g8	2	2	0					320	UniRef100_I1JB89 Uncharacterized protein n=1 Tax=Glycine max RepID=I1JB89_SOYBN	0	100	UniRef100_G7I5D1 Serine/threonine protein phosphatase n=1 Tax=Medicago truncatula RepID=G7I5D1_MEDTR	0	99.07	AT2G39840.1|Symbols:TOPP4|type one serine/threonine protein phosphatase 4|chr2:16627430-16628789 FORWARD LENGTH=321	0	95.64	GO:0006470 GO:0006499	N-terminal protein myristoylation; protein dephosphorylation	GO:0004722 GO:0016787	hydrolase activity; protein serine/threonine phosphatase activity	GO:0000164 GO:0005737	cytoplasm; protein phosphatase type 1 complex	PF00149	Calcineurin-like phosphoesterase	PTHR11668	SERINE/THREONINE PROTEIN PHOSPHATASE	KOG0374	Serine/threonine_specific_protein_phosphatase_PP1,_catalytic_subunit
Glyma.02G009000	g1,g8	2	2	0					227	UniRef100_UPI0001BA939F PREDICTED: uncharacterized protein LOC100790710 n=1 Tax=Glycine max RepID=UPI0001BA939F	7e-150	105.12	UniRef100_B6T2Z5 Cyclase/dehydrase n=1 Tax=Zea mays RepID=B6T2Z5_MAIZE	5e-75	69.43	AT1G02475.1|Symbols:|Polyketide cyclase/dehydrase and lipid transport superfamily protein|chr1:514110-515331 REVERSE LENGTH=219	6e-79	73.97	GO:0008150	biological process	GO:0003674	molecular function	GO:0005634	nucleus	PF03364	Polyketide cyclase / dehydrase and lipid transport	NA	NA	NA	NA
Glyma.02G009600	g1,g8	2	2	0					224	UniRef100_K7K5V1 Uncharacterized protein n=1 Tax=Glycine max RepID=K7K5V1_SOYBN	2e-144	99.5	UniRef100_G7KTP7 ADP-ribosylation factor-like protein n=1 Tax=Medicago truncatula RepID=G7KTP7_MEDTR	4e-130	89.32	AT5G14670.1|Symbols:ATARFA1B, ARFA1B|ADP-ribosylation factor A1B|chr5:4729319-4730495 FORWARD LENGTH=188	3e-131	96.81	GO:0006499 GO:0007264	N-terminal protein myristoylation; small GTPase mediated signal transduction	GO:0005525 GO:0016004	GTP binding; phospholipase activator activity	GO:0005622 GO:0005794	Golgi apparatus; intracellular	PF00025	ADP-ribosylation factor family	PTHR11711	ADP RIBOSYLATION FACTOR-RELATED	KOG0070	GTP-binding_ADP-ribosylation_factor_Arf1
Glyma.02G010200	g1,g8	2	2	0					256	UniRef100_I1JBD8 Uncharacterized protein n=1 Tax=Glycine max RepID=I1JBD8_SOYBN	0	100	UniRef100_T2DMV6 DNA methyltransferase 1-associated protein n=1 Tax=Phaseolus vulgaris RepID=T2DMV6_PHAVU	2e-136	100	AT4G01935.1|Symbols:|unknown protein; FUNCTIONS IN: molecular_function unknown; INVOLVED IN: biological_process unknown; LOCATED IN: chloroplast; Has 37 Blast hits to 37 proteins in 17 species: Archae - 0; Bacteria - 0; Metazoa - 0; Fungi - 0; Plants - 30; Viruses - 0; Other Eukaryotes - 7 (source: NCBI BLink).|chr4:841102-842228 FORWARD LENGTH=256	4e-107	96.48	GO:0008150	biological process	GO:0003674	molecular function	GO:0009507	chloroplast	PF07281	Insulin-induced protein (INSIG)	NA	NA	NA	NA
Glyma.02G012500	g1,g8	2	2	0					129	UniRef100_UPI00018C70EE PREDICTED: calvin cycle protein CP12-2, chloroplastic n=1 Tax=Glycine max RepID=UPI00018C70EE	4e-87	100	UniRef100_F1DT11 Chloroplast protein 12 n=1 Tax=Stylosanthes guianensis RepID=F1DT11_9FABA	7e-46	96.97	AT3G62410.1|Symbols:CP12-2, CP12|CP12 domain-containing protein 2|chr3:23091006-23091401 FORWARD LENGTH=131	4e-31	63.36	GO:0009416 GO:0009637 GO:0009644 GO:0009744 GO:0010114 GO:0010155 GO:0010218 GO:0018316 GO:0019253 GO:0034605 GO:0070417 GO:0071454 GO:0080153	cellular response to anoxia; cellular response to cold; cellular response to heat; negative regulation of reductive pentose-phosphate cycle; peptide cross-linking via L-cystine; reductive pentose-phosphate cycle; regulation of proton transport; response to blue light; response to far red light; response to high light intensity; response to light stimulus; response to red light; response to sucros…	GO:0005515	protein binding	GO:0009507 GO:0009570 GO:0043234	chloroplast; chloroplast stroma; protein complex	PF02672	CP12 domain	NA	NA	NA	NA
Glyma.02G019200	g1,g8	2	2	0					192	UniRef100_I1JBN0 Uncharacterized protein n=1 Tax=Glycine max RepID=I1JBN0_SOYBN	4e-135	100	UniRef100_G7KB58 Putativ eribonuclease P n=1 Tax=Medicago truncatula RepID=G7KB58_MEDTR	2e-82	94.97	AT1G14345.1|Symbols:|NAD(P)-linked oxidoreductase superfamily protein|chr1:4899176-4899766 FORWARD LENGTH=196	4e-76	93.37	GO:0006098 GO:0010207 GO:0019288	isopentenyl diphosphate biosynthetic process, mevalonate-independent pathway; pentose-phosphate shunt; photosystem II assembly	NA	NA	GO:0009507 GO:0009534 GO:0009535 GO:0016020	chloroplast; chloroplast thylakoid; chloroplast thylakoid membrane; membrane	NA	NA	PTHR25005	No Available Panther Description	NA	NA
Glyma.02G019600	g1,g8	2	2	0					235	UniRef100_I1JBN4 Uncharacterized protein n=1 Tax=Glycine max RepID=I1JBN4_SOYBN	3e-172	100	UniRef100_B9GGX3 SOUL heme-binding family protein n=1 Tax=Populus trichocarpa RepID=B9GGX3_POPTR	2e-104	87.61	AT1G17100.1|Symbols:|SOUL heme-binding family protein|chr1:5844766-5845539 FORWARD LENGTH=232	3e-95	84.05	GO:0008150 GO:0019761	biological process; glucosinolate biosynthetic process	NA	NA	GO:0005773 GO:0005774 GO:0009507	chloroplast; vacuolar membrane; vacuole	PF04832	SOUL heme-binding protein	PTHR11220	HEME-BINDING PROTEIN-RELATED	NA	NA
Glyma.02G022000	g1,g8	2	2	0					396	UniRef100_UPI0003DE9540 PREDICTED: protein TWIN LOV 1-like isoform X1 n=1 Tax=Glycine max RepID=UPI0003DE9540	0	100	UniRef100_D0PPG4 PAS/LOV protein 1 n=2 Tax=Glycine max RepID=D0PPG4_SOYBN	0	101.28	AT2G02710.2|Symbols:PLP, PLPA|PAS/LOV protein B|chr2:758812-760608 REVERSE LENGTH=397	3e-147	90.18	GO:0000160 GO:0006355 GO:0006468 GO:0007165 GO:0010155 GO:0023014 GO:0046777	phosphorelay signal transduction system; protein autophosphorylation; protein phosphorylation; regulation of proton transport; regulation of transcription, DNA-dependent; signal transduction; signal transduction by phosphorylation	GO:0000155 GO:0004871	phosphorelay sensor kinase activity; signal transducer activity	GO:0005886	plasma membrane	PF00989 PF08447	PAS fold; PAS fold	PTHR23244	KELCH REPEAT DOMAIN	NA	NA
Glyma.02G023400	g1,g8	2	2	0					139	UniRef100_C6TFD4 Uncharacterized protein n=1 Tax=Glycine max RepID=C6TFD4_SOYBN	3e-97	100	UniRef100_C6T3W8 Thioredoxin n=1 Tax=Glycine max RepID=C6T3W8_SOYBN	1e-83	100	AT5G39950.1|Symbols:ATTRX2, ATH2, ATTRXH2, TRXH2, TRX2|thioredoxin 2|chr5:15990885-15991881 REVERSE LENGTH=133	3e-38	95.49	GO:0000103 GO:0000280 GO:0006499 GO:0006662 GO:0007000 GO:0045454	N-terminal protein myristoylation; cell redox homeostasis; glycerol ether metabolic process; nuclear division; nucleolus organization; sulfate assimilation	GO:0009055 GO:0015035 GO:0016671	electron carrier activity; oxidoreductase activity, acting on a sulfur group of donors, disulfide as acceptor; protein disulfide oxidoreductase activity	GO:0005737 GO:0005739 GO:0005829 GO:0005886	cytoplasm; cytosol; mitochondrion; plasma membrane	PF00085	Thioredoxin	PTHR10438	THIOREDOXIN	KOG0907	Thioredoxin
Glyma.02G023800	g2,g8	2	2	0					258	UniRef100_C6ZS34 TIR-NBS-LRR type disease resistance protein n=1 Tax=Glycine max RepID=C6ZS34_SOYBN	0	100	UniRef100_C6ZS34 TIR-NBS-LRR type disease resistance protein n=1 Tax=Glycine max RepID=C6ZS34_SOYBN	0	100	AT2G20142.1|Symbols:|Toll-Interleukin-Resistance (TIR) domain family protein|chr2:8695387-8696566 FORWARD LENGTH=313	5e-44	55.27	GO:0007165	signal transduction	NA	NA	GO:0005622 GO:0005737	cytoplasm; intracellular	PF01582	TIR domain	PTHR23155	LEUCINE-RICH REPEAT-CONTAINING PROTEIN	NA	NA
Glyma.02G026300	g1,g8	2	2	0	MYB/HD-like				301	UniRef100_Q0PJI4 MYB transcription factor MYB138 n=1 Tax=Glycine max RepID=Q0PJI4_SOYBN	0	101.35	UniRef100_Q0PJI4 MYB transcription factor MYB138 n=1 Tax=Glycine max RepID=Q0PJI4_SOYBN	0	101.35	AT1G70000.2|Symbols:|myb-like transcription factor family protein|chr1:26363674-26364635 REVERSE LENGTH=261	4e-77	114.94	GO:0006355 GO:0009651 GO:0009723 GO:0009733 GO:0009737 GO:0009739 GO:0009751 GO:0009753 GO:0046686 GO:0080167	regulation of transcription, DNA-dependent; response to abscisic acid stimulus; response to auxin stimulus; response to cadmium ion; response to ethylene stimulus; response to gibberellin stimulus; response to jasmonic acid stimulus; response to karrikin; response to salicylic acid stimulus; response to salt stress	GO:0003676 GO:0003677 GO:0003700 GO:0008270	DNA binding; nucleic acid binding; sequence-specific DNA binding transcription factor activity; zinc ion binding	GO:0005634	nucleus	PF00249	Myb-like DNA-binding domain	PTHR12374	TRANSCRIPTIONAL ADAPTOR 2 (ADA2)-RELATED	NA	NA
Glyma.02G026400	g1,g8	2	2	0					301	UniRef100_UPI0003DECE7C PREDICTED: uncharacterized protein LOC100776666 isoform X1 n=2 Tax=Glycine max RepID=UPI0003DECE7C	0	100	UniRef100_Q9XIE5 F23H11.16 protein n=2 Tax=Arabidopsis thaliana RepID=Q9XIE5_ARATH	5e-120	95.08	AT1G59840.2|Symbols:CCB4|cofactor assembly of complex C|chr1:22026569-22028174 FORWARD LENGTH=297	2e-126	97.64	GO:0010190 GO:0010207	cytochrome b6f complex assembly; photosystem II assembly	GO:0003674	molecular function	GO:0009507	chloroplast	PF11152	Protein of unknown function (DUF2930)	NA	NA	NA	NA
Glyma.02G030800	g1,g8	2	2	0					173	UniRef100_I1JBY7 Uncharacterized protein n=1 Tax=Glycine max RepID=I1JBY7_SOYBN	7e-122	100	NA	NA	NA	AT1G60010.1|Symbols:|unknown protein; FUNCTIONS IN: molecular_function unknown; INVOLVED IN: N-terminal protein myristoylation; LOCATED IN: cellular_component unknown; EXPRESSED IN: 22 plant structures; EXPRESSED DURING: 13 growth stages; BEST Arabidopsis thaliana protein match is: unknown protein (TAIR:AT1G10530.1); Has 185 Blast hits to 185 proteins in 18 species: Archae - 0; Bacteria - 0; Meta…	2e-57	99.42	GO:0006499 GO:0006833 GO:0009651 GO:0009750	N-terminal protein myristoylation; response to fructose stimulus; response to salt stress; water transport	GO:0003674	molecular function	GO:0005634	nucleus	NA	NA	NA	NA	NA	NA
Glyma.02G030900	g1,g8	2	2	0					272	UniRef100_C6TM45 Uncharacterized protein n=2 Tax=Glycine max RepID=C6TM45_SOYBN	0	100	UniRef100_G7K2U6 Sterol 4-alpha-methyl-oxidase n=1 Tax=Medicago truncatula RepID=G7K2U6_MEDTR	0	100	AT1G07420.1|Symbols:ATSMO2, SMO2-1|sterol 4-alpha-methyl-oxidase 2-1|chr1:2277910-2280033 FORWARD LENGTH=266	4e-170	98.12	GO:0006333 GO:0006633 GO:0016126 GO:0046520 GO:0055114	chromatin assembly or disassembly; fatty acid biosynthetic process; oxidation-reduction process; sphingoid biosynthetic process; sterol biosynthetic process	GO:0000254 GO:0005506 GO:0016491 GO:0080065	4-alpha-methyl-delta7-sterol-4alpha-methyl oxidase activity; C-4 methylsterol oxidase activity; iron ion binding; oxidoreductase activity	GO:0009941	chloroplast envelope	PF04116	Fatty acid hydroxylase superfamily	PTHR11863	STEROL DESATURASE	KOG0873	C-4_sterol_methyl_oxidase
Glyma.02G031900	g1,g8	2	2	0					441	UniRef100_I1JC01 Uncharacterized protein n=1 Tax=Glycine max RepID=I1JC01_SOYBN	0	100	UniRef100_O04523 Protein ALTERED XYLOGLUCAN 4 n=1 Tax=Arabidopsis thaliana RepID=TBL27_ARATH	4e-174	102.4	AT1G70230.1|Symbols:TBL27|TRICHOME BIREFRINGENCE-LIKE 27|chr1:26450389-26451724 FORWARD LENGTH=416	5e-177	102.4	GO:0010167 GO:0010411 GO:0015706	nitrate transport; response to nitrate; xyloglucan metabolic process	NA	NA	GO:0005634 GO:0005794	Golgi apparatus; nucleus	PF03005	PF03005	PTHR13533	FAMILY NOT NAMED	NA	NA
Glyma.02G032100	g1,g8	2	2	0					303	UniRef100_I1J5C5 Uncharacterized protein n=1 Tax=Glycine max RepID=I1J5C5_SOYBN	7e-179	102.06	UniRef100_Q9LR91 Acyl-CoA N-acyltransferases-like protein n=1 Tax=Arabidopsis thaliana RepID=Q9LR91_ARATH	4e-97	79.94	AT1G24040.2|Symbols:|Acyl-CoA N-acyltransferases (NAT) superfamily protein|chr1:8505794-8506753 REVERSE LENGTH=319	4e-100	79.94	GO:0008152	metabolic process	GO:0008080	N-acetyltransferase activity	GO:0009507	chloroplast	PF00583	Acetyltransferase (GNAT) family	PTHR23091	N-TERMINAL ACETYLTRANSFERASE	NA	NA
Glyma.02G032200	g1,g8	2	2	0					364	UniRef100_I1JC04 Uncharacterized protein n=2 Tax=Glycine max RepID=I1JC04_SOYBN	0	100	UniRef100_G7K2T1 Protein kinase family protein n=1 Tax=Medicago truncatula RepID=G7K2T1_MEDTR	0	100.55	AT1G24030.2|Symbols:|Protein kinase superfamily protein|chr1:8503394-8505195 FORWARD LENGTH=361	0	100.55	GO:0006468 GO:0010228 GO:0010413 GO:0016926 GO:0042546 GO:0044036 GO:0045492 GO:0050665	cell wall biogenesis; cell wall macromolecule metabolic process; glucuronoxylan metabolic process; hydrogen peroxide biosynthetic process; protein desumoylation; protein phosphorylation; vegetative to reproductive phase transition of meristem; xylan biosynthetic process	GO:0004672 GO:0004674 GO:0004713 GO:0005524 GO:0016301 GO:0016772	ATP binding; kinase activity; protein kinase activity; protein serine/threonine kinase activity; protein tyrosine kinase activity; transferase activity, transferring phosphorus-containing groups	GO:0005886	plasma membrane	PF00069	Protein kinase domain	PTHR24420	LEUCINE-RICH REPEAT RECEPTOR-LIKE PROTEIN KINASE	KOG1187	Serine/threonine_protein_kinase
Glyma.02G035000	g1,g8	2	2	0					279	UniRef100_I1J593 Carbonic anhydrase n=2 Tax=Glycine max RepID=I1J593_SOYBN	0	100	UniRef100_I1J593 Carbonic anhydrase n=2 Tax=Glycine max RepID=I1J593_SOYBN	0	100	AT5G14740.2|Symbols:CA2, CA18, BETA CA2|carbonic anhydrase 2|chr5:4760536-4762382 FORWARD LENGTH=259	2e-133	98.84	GO:0000165 GO:0006612 GO:0009409 GO:0009595 GO:0009697 GO:0009814 GO:0009862 GO:0009867 GO:0010200 GO:0010310 GO:0010363 GO:0015976 GO:0019243 GO:0019684 GO:0031348 GO:0042742 GO:0043900 GO:0050832	MAPK cascade; carbon utilization; defense response, incompatible interaction; defense response to bacterium; defense response to fungus; detection of biotic stimulus; jasmonic acid mediated signaling pathway; methylglyoxal catabolic process to D-lactate; negative regulation of defense response; photosynthesis, light reaction; protein targeting to membrane; regulation of hydrogen peroxide metaboli…	GO:0004089 GO:0008270	carbonate dehydratase activity; zinc ion binding	GO:0005737 GO:0005829 GO:0009507 GO:0009535 GO:0009570 GO:0009941 GO:0048046	apoplast; chloroplast; chloroplast envelope; chloroplast stroma; chloroplast thylakoid membrane; cytoplasm; cytosol	PF00484	Carbonic anhydrase	PTHR11002	CARBONIC ANHYDRASE	KOG1578	Predicted_carbonic_anhydrase_involved_in_protection_against_oxidative_damage
Glyma.02G036500	g1,g8	2	2	0					625	UniRef100_I1JC46 Uncharacterized protein n=1 Tax=Glycine max RepID=I1JC46_SOYBN	0	100	UniRef100_E2IXG6 Leucine-rich repeat receptor-like kinase n=1 Tax=Medicago truncatula RepID=E2IXG6_MEDTR	0	96.8	AT1G60800.1|Symbols:NIK3|NSP-interacting kinase 3|chr1:22383601-22386931 REVERSE LENGTH=632	0	97.78	GO:0006468 GO:0007020 GO:0010075 GO:0048653	anther development; microtubule nucleation; protein phosphorylation; regulation of meristem growth	GO:0004672 GO:0004674 GO:0005524 GO:0016301 GO:0016772	ATP binding; kinase activity; protein kinase activity; protein serine/threonine kinase activity; transferase activity, transferring phosphorus-containing groups	GO:0005576 GO:0005886	extracellular region; plasma membrane	PF00069 PF00560 PF08263	Protein kinase domain; Leucine Rich Repeat; Leucine rich repeat N-terminal domain	PTHR24420	LEUCINE-RICH REPEAT RECEPTOR-LIKE PROTEIN KINASE	KOG1187	Serine/threonine_protein_kinase
Glyma.02G038100	g1,g8	2	2	0					482	UniRef100_I1JC65 Uncharacterized protein n=1 Tax=Glycine max RepID=I1JC65_SOYBN	0	100	UniRef100_A8IKE5 Alanine aminotransferase 2 n=1 Tax=Glycine max RepID=A8IKE5_SOYBN	0	100	AT1G70580.4|Symbols:AOAT2, GGT2|alanine-2-oxoglutarate aminotransferase 2|chr1:26613222-26615845 FORWARD LENGTH=481	0	100	GO:0009058 GO:0009853 GO:0010264 GO:0042218	1-aminocyclopropane-1-carboxylate biosynthetic process; biosynthetic process; myo-inositol hexakisphosphate biosynthetic process; photorespiration	GO:0003824 GO:0004021 GO:0008453 GO:0016740 GO:0016847 GO:0030170 GO:0047958	1-aminocyclopropane-1-carboxylate synthase activity; L-alanine:2-oxoglutarate aminotransferase activity; alanine-glyoxylate transaminase activity; catalytic activity; glycine:2-oxoglutarate aminotransferase activity; pyridoxal phosphate binding; transferase activity	GO:0005737 GO:0005777 GO:0009507 GO:0009570	chloroplast; chloroplast stroma; cytoplasm; peroxisome	PF00155	Aminotransferase class I and II	PTHR11751	SUBGROUP I AMINOTRANSFERASE RELATED	KOG0258	Alanine_aminotransferase
Glyma.02G038300	g1,g8	2	2	0	TPR				328	UniRef100_I1JC67 Uncharacterized protein n=1 Tax=Glycine max RepID=I1JC67_SOYBN	0	100	UniRef100_B9HTU2 F-box family protein n=1 Tax=Populus trichocarpa RepID=B9HTU2_POPTR	7e-152	97.9	AT1G70590.1|Symbols:|F-box family protein|chr1:26618403-26620159 FORWARD LENGTH=351	4e-132	93.16	GO:0006944 GO:0008150 GO:0010200 GO:0048193	Golgi vesicle transport; biological process; cellular membrane fusion; response to chitin	NA	NA	NA	NA	PF08238	Sel1 repeat	PTHR11102	SEL-1-LIKE PROTEIN	NA	NA
Glyma.02G038600	g1,g8	2	2	0					508	UniRef100_K7K6B6 MATE efflux family protein n=1 Tax=Glycine max RepID=K7K6B6_SOYBN	0	100	UniRef100_K7K6B6 MATE efflux family protein n=1 Tax=Glycine max RepID=K7K6B6_SOYBN	0	100	AT3G26590.1|Symbols:|MATE efflux family protein|chr3:9761927-9765259 REVERSE LENGTH=500	0	96.2	GO:0006855 GO:0055085	drug transmembrane transport; transmembrane transport	GO:0005215 GO:0015238 GO:0015297	antiporter activity; drug transmembrane transporter activity; transporter activity	GO:0005773 GO:0005774 GO:0005886 GO:0016020	membrane; plasma membrane; vacuolar membrane; vacuole	PF01554	MatE	PTHR11206	MULTIDRUG RESISTANCE PROTEIN	KOG1347	Uncharacterized_membrane_protein,_predicted_efflux_pump
Glyma.02G039700	g1,g8	2	2	0					152	NA	NA	NA	NA	NA	NA	NA	NA	NA	NA	NA	NA	NA	NA	NA	NA	NA	NA	NA	NA	NA
Glyma.02G042200	g1,g8	2	2	0					599	UniRef100_I1JCB2 Uncharacterized protein n=1 Tax=Glycine max RepID=I1JCB2_SOYBN	0	100	UniRef100_G7L9H4 2-succinylbenzoate-CoA ligase n=1 Tax=Medicago truncatula RepID=G7L9H4_MEDTR	0	85.53	AT2G17650.1|Symbols:|AMP-dependent synthetase and ligase family protein|chr2:7671041-7672936 FORWARD LENGTH=603	0	91.21	GO:0008152 GO:0009686 GO:0009740	gibberellic acid mediated signaling pathway; gibberellin biosynthetic process; metabolic process	GO:0003824	catalytic activity	GO:0005739	mitochondrion	PF00501	AMP-binding enzyme	PTHR24095	FAMILY NOT NAMED	KOG1176	Acyl-CoA_synthetase
Glyma.02G047000	g1,g8	2	2	0					159	UniRef100_I1JCG1 Uncharacterized protein n=1 Tax=Glycine max RepID=I1JCG1_SOYBN	9e-111	100	UniRef100_G7LC15 Thiosulfate sulfurtransferase n=1 Tax=Medicago truncatula RepID=G7LC15_MEDTR	2e-73	96.18	AT5G66170.3|Symbols:STR18|sulfurtransferase 18|chr5:26447828-26448586 FORWARD LENGTH=136	3e-45	90.44	GO:0007568	aging	GO:0004792	thiosulfate sulfurtransferase activity	GO:0005737 GO:0009507	chloroplast; cytoplasm	PF00581	Rhodanese-like domain	PTHR13253	FAMILY NOT NAMED	KOG1530	Rhodanese-related_sulfurtransferase
Glyma.02G047600	g1,g8	2	2	0					363	UniRef100_I1JCG8 Uncharacterized protein n=1 Tax=Glycine max RepID=I1JCG8_SOYBN	0	100	UniRef100_U5G4Q2 Chain A family protein n=1 Tax=Populus trichocarpa RepID=U5G4Q2_POPTR	0	99.72	AT5G66190.1|Symbols:ATLFNR1, FNR1|ferredoxin-NADP(+)-oxidoreductase 1|chr5:26451203-26453012 REVERSE LENGTH=360	0	100.56	GO:0000165 GO:0006098 GO:0006364 GO:0006612 GO:0009409 GO:0009595 GO:0009657 GO:0009697 GO:0009767 GO:0009773 GO:0009814 GO:0009862 GO:0009867 GO:0010200 GO:0010207 GO:0010310 GO:0010363 GO:0015979 GO:0019684 GO:0019761 GO:0031348 GO:0042742 GO:0043085 GO:0043900 GO:0050832 GO:0055114	MAPK cascade; defense response, incompatible interaction; defense response to bacterium; defense response to fungus; detection of biotic stimulus; glucosinolate biosynthetic process; jasmonic acid mediated signaling pathway; negative regulation of defense response; oxidation-reduction process; pentose-phosphate shunt; photosynthesis; photosynthesis, light reaction; photosynthetic electron transpo…	GO:0003959 GO:0004324 GO:0008266 GO:0016491 GO:0045156 GO:0045157 GO:0050660 GO:0050661	NADPH dehydrogenase activity; NADP binding; electron transporter, transferring electrons within the cyclic electron transport pathway of photosynthesis activity; electron transporter, transferring electrons within the noncyclic electron transport pathway of photosynthesis activity; ferredoxin-NADP+ reductase activity; flavin adenine dinucleotide binding; oxidoreductase activity; poly(U) RNA bindi…	GO:0009507 GO:0009534 GO:0009535 GO:0009570 GO:0009579 GO:0009941 GO:0031977 GO:0048046	apoplast; chloroplast; chloroplast envelope; chloroplast stroma; chloroplast thylakoid; chloroplast thylakoid membrane; thylakoid; thylakoid lumen	PF00175 PF00970	Oxidoreductase NAD-binding domain ; Oxidoreductase FAD-binding domain	PTHR19384	FLAVODOXIN-RELATED	NA	NA
Glyma.02G048800	g1,g8	2	2	0					178	UniRef100_I1JCI0 Uncharacterized protein n=1 Tax=Glycine max RepID=I1JCI0_SOYBN	6e-127	100	UniRef100_Q00SS6 WGS project CAID00000000 data, contig chromosome 18 n=1 Tax=Ostreococcus tauri RepID=Q00SS6_OSTTA	3e-09	48.45	AT2G17972.1|Symbols:|unknown protein; FUNCTIONS IN: molecular_function unknown; INVOLVED IN: biological_process unknown; LOCATED IN: chloroplast thylakoid membrane, chloroplast; EXPRESSED IN: 22 plant structures; EXPRESSED DURING: 14 growth stages; Has 34 Blast hits to 34 proteins in 17 species: Archae - 0; Bacteria - 0; Metazoa - 0; Fungi - 0; Plants - 34; Viruses - 0; Other Eukaryotes - 0 (sour…	3e-38	74.05	GO:0008150 GO:0016556	biological process; mRNA modification	GO:0003674	molecular function	GO:0009507 GO:0009535	chloroplast; chloroplast thylakoid membrane	NA	NA	NA	NA	NA	NA
Glyma.02G049800	g1,g2	2	2	0		3			885	UniRef100_K7K6I0 Uncharacterized protein n=1 Tax=Glycine max RepID=K7K6I0_SOYBN	0	100	UniRef100_G7LCY9 Heterogeneous nuclear ribonucleoprotein Q n=1 Tax=Medicago truncatula RepID=G7LCY9_MEDTR	0	89.38	AT2G44710.1|Symbols:|RNA-binding (RRM/RBD/RNP motifs) family protein|chr2:18432902-18436629 FORWARD LENGTH=809	5e-98	35.85	GO:0000398	mRNA splicing, via spliceosome	GO:0000166 GO:0003676 GO:0003723	RNA binding; nucleic acid binding; nucleotide binding	NA	NA	PF00076	RNA recognition motif. (a.k.a. RRM, RBD, or RNP domain)	PTHR24012	FAMILY NOT NAMED	KOG0117	Heterogeneous_nuclear_ribonucleoprotein_R_(RRM_superfamily)
Glyma.02G055900	g1,g8	2	2	0	MYB/HD-like				74	UniRef100_I1JCP4 Uncharacterized protein n=1 Tax=Glycine max RepID=I1JCP4_SOYBN	5e-47	100	UniRef100_G7LDY7 MYB transcription factor MYB164 n=1 Tax=Medicago truncatula RepID=G7LDY7_MEDTR	2e-39	100	AT4G39250.1|Symbols:ATRL1, RSM2, RL1|RAD-like 1|chr4:18271457-18271857 REVERSE LENGTH=100	1e-26	65	GO:0006355	regulation of transcription, DNA-dependent	GO:0003677 GO:0003700	DNA binding; sequence-specific DNA binding transcription factor activity	GO:0005634	nucleus	NA	NA	PTHR25040	FAMILY NOT NAMED	NA	NA
Glyma.02G061100	g1,g8	2	2	0					327	UniRef100_C6T7N2 Uncharacterized protein n=1 Tax=Glycine max RepID=C6T7N2_SOYBN	0	100	UniRef100_T2DNJ8 Oxygen-evolving enhancer protein 1 n=1 Tax=Phaseolus vulgaris RepID=T2DNJ8_PHAVU	0	99.09	AT3G50820.1|Symbols:PSBO2, PSBO-2, OEC33|photosystem II subunit O-2|chr3:18891008-18892311 REVERSE LENGTH=331	0	98.19	GO:0000165 GO:0006098 GO:0006355 GO:0006364 GO:0006612 GO:0009617 GO:0009657 GO:0009773 GO:0009862 GO:0009867 GO:0009902 GO:0009965 GO:0010027 GO:0010205 GO:0010207 GO:0010310 GO:0010363 GO:0015979 GO:0019684 GO:0019761 GO:0030003 GO:0030154 GO:0031348 GO:0035304 GO:0042549 GO:0042742 GO:0042793 GO:0045893 GO:0070838	MAPK cascade; cell differentiation; cellular cation homeostasis; chloroplast relocation; defense response to bacterium; divalent metal ion transport; glucosinolate biosynthetic process; jasmonic acid mediated signaling pathway; leaf morphogenesis; negative regulation of defense response; pentose-phosphate shunt; photoinhibition; photosynthesis; photosynthesis, light reaction; photosynthetic elect…	GO:0005509 GO:0005515 GO:0008266 GO:0010242	calcium ion binding; oxygen evolving activity; poly(U) RNA binding; protein binding	GO:0009507 GO:0009534 GO:0009535 GO:0009543 GO:0009570 GO:0009579 GO:0009654 GO:0010287 GO:0030095 GO:0031977	chloroplast; chloroplast photosystem II; chloroplast stroma; chloroplast thylakoid; chloroplast thylakoid lumen; chloroplast thylakoid membrane; oxygen evolving complex; plastoglobule; thylakoid; thylakoid lumen	PF01716	Manganese-stabilising protein / photosystem II polypeptide	NA	NA	NA	NA
Glyma.02G064700	g1,g8	2	2	0					247	UniRef100_I1JCY0 Uncharacterized protein n=1 Tax=Glycine max RepID=I1JCY0_SOYBN	5e-179	100	UniRef100_U5TZH2 Photosystem I light-harvesting chlorophyll a/b-binding protein n=1 Tax=Phaseolus vulgaris RepID=U5TZH2_PHAVU	4e-158	100.82	AT3G54890.1|Symbols:LHCA1|photosystem I light harvesting complex gene 1|chr3:20339706-20340922 REVERSE LENGTH=241	2e-138	100	GO:0006364 GO:0009637 GO:0009644 GO:0009744 GO:0009765 GO:0009768 GO:0010114 GO:0010155 GO:0010218 GO:0015979	photosynthesis; photosynthesis, light harvesting; photosynthesis, light harvesting in photosystem I; rRNA processing; regulation of proton transport; response to blue light; response to far red light; response to high light intensity; response to red light; response to sucrose stimulus	GO:0016168	chlorophyll binding	GO:0009507 GO:0009534 GO:0009535 GO:0009579 GO:0009941 GO:0010287 GO:0016020 GO:0030076	chloroplast; chloroplast envelope; chloroplast thylakoid; chloroplast thylakoid membrane; light-harvesting complex; membrane; plastoglobule; thylakoid	PF00504	Chlorophyll A-B binding protein	PTHR21649	CHLOROPHYLL A/B BINDING PROTEIN	NA	NA
Glyma.02G066600	g1,g8	2	2	0					278	UniRef100_K7K6T4 Uncharacterized protein n=1 Tax=Glycine max RepID=K7K6T4_SOYBN	0	78.41	NA	NA	NA	AT3G26710.1|Symbols:CCB1|cofactor assembly of complex C|chr3:9813550-9814606 FORWARD LENGTH=267	5e-106	73.03	GO:0006364 GO:0009657 GO:0010027 GO:0010190 GO:0010207 GO:0019288	cytochrome b6f complex assembly; isopentenyl diphosphate biosynthetic process, mevalonate-independent pathway; photosystem II assembly; plastid organization; rRNA processing; thylakoid membrane organization	GO:0003674	molecular function	GO:0009507	chloroplast	PF12046	Protein of unknown function (DUF3529)	NA	NA	NA	NA
Glyma.02G068400	g1,g8	2	2	0					234	UniRef100_I1JD22 Uncharacterized protein n=1 Tax=Glycine max RepID=I1JD22_SOYBN	2e-173	100	UniRef100_G7KYC9 INO80 complex subunit D n=1 Tax=Medicago truncatula RepID=G7KYC9_MEDTR	4e-83	92.7	AT2G31600.1|Symbols:|unknown protein; FUNCTIONS IN: molecular_function unknown; INVOLVED IN: biological_process unknown; LOCATED IN: chloroplast; BEST Arabidopsis thaliana protein match is: unknown protein (TAIR:AT3G53860.1); Has 35333 Blast hits to 34131 proteins in 2444 species: Archae - 798; Bacteria - 22429; Metazoa - 974; Fungi - 991; Plants - 531; Viruses - 0; Other Eukaryotes - 9610 (sourc…	6e-56	69.77	GO:0008150	biological process	GO:0003674	molecular function	GO:0009507	chloroplast	NA	NA	NA	NA	NA	NA
Glyma.02G068600	g1,g8	2	2	0					234	UniRef100_I1JD22 Uncharacterized protein n=1 Tax=Glycine max RepID=I1JD22_SOYBN	2e-173	100	UniRef100_G7KYC9 INO80 complex subunit D n=1 Tax=Medicago truncatula RepID=G7KYC9_MEDTR	4e-83	92.7	AT2G31600.1|Symbols:|unknown protein; FUNCTIONS IN: molecular_function unknown; INVOLVED IN: biological_process unknown; LOCATED IN: chloroplast; BEST Arabidopsis thaliana protein match is: unknown protein (TAIR:AT3G53860.1); Has 35333 Blast hits to 34131 proteins in 2444 species: Archae - 798; Bacteria - 22429; Metazoa - 974; Fungi - 991; Plants - 531; Viruses - 0; Other Eukaryotes - 9610 (sourc…	6e-56	69.77	GO:0008150	biological process	GO:0003674	molecular function	GO:0009507	chloroplast	NA	NA	NA	NA	NA	NA
Glyma.02G073000	g1,g8	2	2	0					281	UniRef100_I1JD64 Uncharacterized protein n=1 Tax=Glycine max RepID=I1JD64_SOYBN	0	100	UniRef100_B9N0W2 Shikimate kinase family protein n=1 Tax=Populus trichocarpa RepID=B9N0W2_POPTR	2e-103	88.46	AT3G26900.3|Symbols:SKL1, ATSKL1|shikimate kinase like 1|chr3:9912314-9914424 REVERSE LENGTH=280	3e-85	83.21	GO:0000096 GO:0006520 GO:0006546 GO:0006569 GO:0006636 GO:0006733 GO:0006766 GO:0008652 GO:0009072 GO:0009073 GO:0009106 GO:0009108 GO:0009117 GO:0009658 GO:0009684 GO:0009695 GO:0009965 GO:0010027 GO:0015995 GO:0016226 GO:0019288 GO:0019344 GO:0019748 GO:0030154 GO:0044272 GO:0045893	aromatic amino acid family biosynthetic process; aromatic amino acid family metabolic process; cell differentiation; cellular amino acid biosynthetic process; cellular amino acid metabolic process; chlorophyll biosynthetic process; chloroplast organization; coenzyme biosynthetic process; cysteine biosynthetic process; glycine catabolic process; indoleacetic acid biosynthetic process; iron-sulfur …	GO:0004765 GO:0005524	ATP binding; shikimate kinase activity	GO:0009507 GO:0009570	chloroplast; chloroplast stroma	PF01202	Shikimate kinase	PTHR21087	SHIKIMATE KINASE	NA	NA
Glyma.02G074000	g1,g8	2	2	0					285	UniRef100_I1JD76 Uncharacterized protein n=1 Tax=Glycine max RepID=I1JD76_SOYBN	0	100	UniRef100_Q9ZV08 Acyl-CoA N-acyltransferases superfamily protein n=1 Tax=Arabidopsis thaliana RepID=Q9ZV08_ARATH	3e-114	79.73	AT2G39000.1|Symbols:|Acyl-CoA N-acyltransferases (NAT) superfamily protein|chr2:16286454-16287941 REVERSE LENGTH=291	3e-117	79.73	GO:0008152	metabolic process	GO:0008080	N-acetyltransferase activity	GO:0005634	nucleus	PF00583	Acetyltransferase (GNAT) family	PTHR23091	N-TERMINAL ACETYLTRANSFERASE	NA	NA
Glyma.02G075100	g1,g8	2	2	0		4			512	UniRef100_I1JD85 Uncharacterized protein n=1 Tax=Glycine max RepID=I1JD85_SOYBN	0	100	UniRef100_A3DSX4 Sucrose transport protein SUF1 n=3 Tax=Phaseolus vulgaris RepID=A3DSX4_PHAVU	0	100.39	AT1G22710.1|Symbols:SUC2, SUT1, ATSUC2|sucrose-proton symporter 2|chr1:8030911-8032970 REVERSE LENGTH=512	0	97.27	GO:0009915 GO:0015770 GO:0055085	phloem sucrose loading; sucrose transport; transmembrane transport	GO:0005351 GO:0008506 GO:0008515 GO:0015144	carbohydrate transmembrane transporter activity; sucrose:hydrogen symporter activity; sucrose transmembrane transporter activity; sugar:hydrogen symporter activity	GO:0005886 GO:0016020	membrane; plasma membrane	NA	NA	PTHR19432	SUGAR TRANSPORTER	KOG0637	Sucrose_transporter_and_related_proteins
Glyma.02G079400	g1,g8	2	2	0					183	UniRef100_I1JDC2 Uncharacterized protein n=1 Tax=Glycine max RepID=I1JDC2_SOYBN	1e-127	100	UniRef100_B9H7V8 ONE-HELIX protein 2 n=1 Tax=Populus trichocarpa RepID=B9H7V8_POPTR	2e-66	94.3	AT1G34000.1|Symbols:OHP2|one-helix protein 2|chr1:12358151-12358902 REVERSE LENGTH=172	2e-58	105.81	GO:0009637 GO:0009642 GO:0009644 GO:0009744 GO:0010114 GO:0010155 GO:0010218	regulation of proton transport; response to blue light; response to far red light; response to high light intensity; response to light intensity; response to red light; response to sucrose stimulus	GO:0003674	molecular function	GO:0009507 GO:0009534 GO:0009535	chloroplast; chloroplast thylakoid; chloroplast thylakoid membrane	NA	NA	NA	NA	NA	NA
Glyma.02G081200	g1,g8	2	2	0					267	UniRef100_I1JDE1 Uncharacterized protein n=1 Tax=Glycine max RepID=I1JDE1_SOYBN	0	100	UniRef100_G7KJ00 3-oxo-5-alpha-steroid 4-dehydrogenase n=1 Tax=Medicago truncatula RepID=G7KJ00_MEDTR	6e-136	97.04	AT5G16010.1|Symbols:|3-oxo-5-alpha-steroid 4-dehydrogenase family protein|chr5:5227982-5229012 FORWARD LENGTH=268	3e-115	98.13	GO:0006629	lipid metabolic process	GO:0003865 GO:0016627	3-oxo-5-alpha-steroid 4-dehydrogenase activity; oxidoreductase activity, acting on the CH-CH group of donors	GO:0005737 GO:0009507 GO:0009941 GO:0016021	chloroplast; chloroplast envelope; cytoplasm; integral to membrane	PF02544	3-oxo-5-alpha-steroid 4-dehydrogenase	PTHR10556	3-OXO-5-ALPHA-STEROID 4-DEHYDROGENASE	KOG1638	Steroid_reductase
Glyma.02G084300	g1,g2	2	2	0					365	UniRef100_I1JDG6 Uncharacterized protein n=1 Tax=Glycine max RepID=I1JDG6_SOYBN	0	100	UniRef100_B9H7Q1 Mitochondrial substrate carrier family protein n=1 Tax=Populus trichocarpa RepID=B9H7Q1_POPTR	0	90.91	AT5G42130.1|Symbols:|Mitochondrial substrate carrier family protein|chr5:16835572-16836810 REVERSE LENGTH=412	2e-176	88.11	GO:0006810 GO:0006826 GO:0010039	iron ion transport; response to iron ion; transport	NA	NA	GO:0005739 GO:0009507 GO:0009536 GO:0009941	chloroplast; chloroplast envelope; mitochondrion; plastid	PF00153	Mitochondrial carrier protein	PTHR24089	FAMILY NOT NAMED	KOG0768	Mitochondrial_carrier_protein_PET8
Glyma.02G085800	g1,g8	2	2	0					181	UniRef100_I1JDI2 Uncharacterized protein n=1 Tax=Glycine max RepID=I1JDI2_SOYBN	3e-132	100	UniRef100_N1QXW8 NADH-ubiquinone oxidoreductase 75 kDa subunit, mitochondrial n=1 Tax=Aegilops tauschii RepID=N1QXW8_AEGTA	6e-31	18.51	AT2G01755.1|Symbols:|unknown protein; FUNCTIONS IN: molecular_function unknown; INVOLVED IN: biological_process unknown; LOCATED IN: chloroplast; Has 120 Blast hits to 120 proteins in 52 species: Archae - 0; Bacteria - 80; Metazoa - 0; Fungi - 0; Plants - 24; Viruses - 0; Other Eukaryotes - 16 (source: NCBI BLink).|chr2:332249-332770 REVERSE LENGTH=173	4e-36	68.21	GO:0008150	biological process	GO:0003674	molecular function	GO:0009507	chloroplast	NA	NA	NA	NA	NA	NA
Glyma.02G087800	g1,g8	2	2	0					216	UniRef100_I1JDK1 Uncharacterized protein n=1 Tax=Glycine max RepID=I1JDK1_SOYBN	2e-154	100	UniRef100_F4KBV0 Transcriptional coactivator/pterin dehydratase n=1 Tax=Arabidopsis thaliana RepID=F4KBV0_ARATH	1e-82	92.23	AT5G51110.1|Symbols:|Transcriptional coactivator/pterin dehydratase|chr5:20778316-20779380 REVERSE LENGTH=220	2e-86	79.09	GO:0006098 GO:0006364 GO:0006729 GO:0009073 GO:0009657 GO:0009902 GO:0010027 GO:0010207 GO:0016226 GO:0019684 GO:0034660 GO:0035304 GO:0042793	aromatic amino acid family biosynthetic process; chloroplast relocation; iron-sulfur cluster assembly; ncRNA metabolic process; pentose-phosphate shunt; photosynthesis, light reaction; photosystem II assembly; plastid organization; rRNA processing; regulation of protein dephosphorylation; tetrahydrobiopterin biosynthetic process; thylakoid membrane organization; transcription from plastid promoter	GO:0008124	4-alpha-hydroxytetrahydrobiopterin dehydratase activity	GO:0009507	chloroplast	PF01329	Pterin 4 alpha carbinolamine dehydratase	PTHR12599	PTERIN-4-ALPHA-CARBINOLAMINE DEHYDRATASE	KOG4073	Pterin_carbinolamine_dehydratase_PCBD/dimerization_cofactor_of_HNF1
Glyma.02G088200	g1,g8	2	2	0					271	UniRef100_I1JDK4 Uncharacterized protein n=1 Tax=Glycine max RepID=I1JDK4_SOYBN	0	100	NA	NA	NA	AT1G64680.1|Symbols:|unknown protein; BEST Arabidopsis thaliana protein match is: unknown protein (TAIR:AT1G03055.1); Has 146 Blast hits to 146 proteins in 26 species: Archae - 0; Bacteria - 6; Metazoa - 0; Fungi - 0; Plants - 125; Viruses - 0; Other Eukaryotes - 15 (source: NCBI BLink).|chr1:24036071-24037062 FORWARD LENGTH=250	2e-131	94.4	GO:0008150 GO:0016556	biological process; mRNA modification	GO:0003674	molecular function	GO:0009534 GO:0009941	chloroplast envelope; chloroplast thylakoid	NA	NA	NA	NA	NA	NA
Glyma.02G091100	g1,g8	2	2	0					135	UniRef100_I1JDN0 Uncharacterized protein n=1 Tax=Glycine max RepID=I1JDN0_SOYBN	1e-94	100	NA	NA	NA	AT5G38060.1|Symbols:|unknown protein; FUNCTIONS IN: molecular_function unknown; INVOLVED IN: biological_process unknown; LOCATED IN: chloroplast; BEST Arabidopsis thaliana protein match is: unknown protein (TAIR:AT1G65000.1); Has 1807 Blast hits to 1807 proteins in 277 species: Archae - 0; Bacteria - 0; Metazoa - 736; Fungi - 347; Plants - 385; Viruses - 0; Other Eukaryotes - 339 (source: NCBI BL…	7e-49	67.91	GO:0008150	biological process	GO:0003674	molecular function	NA	NA	NA	NA	NA	NA	NA	NA
Glyma.02G091400	g1,g8	2	2	0					146	UniRef100_I1JDN3 Uncharacterized protein n=1 Tax=Glycine max RepID=I1JDN3_SOYBN	6e-103	100	UniRef100_G7KW42 Metal ion binding protein n=1 Tax=Medicago truncatula RepID=G7KW42_MEDTR	2e-80	99.32	AT5G17450.1|Symbols:HIPP21|Heavy metal transport/detoxification superfamily protein|chr5:5755386-5756743 FORWARD LENGTH=149	3e-57	97.32	GO:0030001	metal ion transport	GO:0046872	metal ion binding	GO:0005634	nucleus	PF00403	Heavy-metal-associated domain	PTHR22814	COPPER TRANSPORT PROTEIN ATOX1-RELATED	KOG1603	Copper_chaperone
Glyma.02G094900	g1,g8	2	2	0					249	UniRef100_I1JDS1 Uncharacterized protein n=1 Tax=Glycine max RepID=I1JDS1_SOYBN	0	100	UniRef100_B9HTN3 Thylakoid lumenal 25.6 kDa family protein n=1 Tax=Populus trichocarpa RepID=B9HTN3_POPTR	9e-106	95.47	AT3G55330.1|Symbols:PPL1|PsbP-like protein 1|chr3:20514031-20515275 REVERSE LENGTH=230	3e-94	89.57	GO:0006098 GO:0006364 GO:0009657 GO:0010103 GO:0010207 GO:0015979 GO:0043085	pentose-phosphate shunt; photosynthesis; photosystem II assembly; plastid organization; positive regulation of catalytic activity; rRNA processing; stomatal complex morphogenesis	GO:0005509	calcium ion binding	GO:0009507 GO:0009523 GO:0009543 GO:0009579 GO:0009654 GO:0019898 GO:0030095 GO:0031977	chloroplast; chloroplast photosystem II; chloroplast thylakoid lumen; extrinsic to membrane; oxygen evolving complex; photosystem II; thylakoid; thylakoid lumen	PF01789	PsbP	NA	NA	NA	NA
Glyma.02G095200	g1,g8	2	2	0					556	UniRef100_I1JDS6 Beta-hexosaminidase n=1 Tax=Glycine max RepID=I1JDS6_SOYBN	0	100	UniRef100_I1JDS6 Beta-hexosaminidase n=1 Tax=Glycine max RepID=I1JDS6_SOYBN	0	100	AT3G55260.1|Symbols:HEXO1, ATHEX2|beta-hexosaminidase 1|chr3:20489317-20492858 FORWARD LENGTH=541	0	101.11	GO:0005975	carbohydrate metabolic process	GO:0003824 GO:0004553 GO:0004563 GO:0015929 GO:0043169	beta-N-acetylhexosaminidase activity; catalytic activity; cation binding; hexosaminidase activity; hydrolase activity, hydrolyzing O-glycosyl compounds	GO:0005773 GO:0005829 GO:0009505	cytosol; plant-type cell wall; vacuole	PF02838 PF00728	Glycosyl hydrolase family 20, domain 2; Glycosyl hydrolase family 20, catalytic domain	PTHR22600	BETA-HEXOSAMINIDASE	KOG2499	Beta-N-acetylhexosaminidase
Glyma.02G095700	g1,g8	2	2	0					114	UniRef100_UPI0003DED71B PREDICTED: uncharacterized protein LOC100795820 isoform X2 n=1 Tax=Glycine max RepID=UPI0003DED71B	4e-75	100	UniRef100_G7KVN5 Plant-specific domain TIGR01589 family protein n=1 Tax=Medicago truncatula RepID=G7KVN5_MEDTR	2e-47	81.37	AT3G55240.1|Symbols:|Plant protein 1589 of unknown function|chr3:20473876-20474705 REVERSE LENGTH=95	1e-47	94.74	GO:0032502	developmental process	GO:0003674	molecular function	GO:0009507	chloroplast	PF09713	Plant protein 1589 of unknown function (A thal 3526)	NA	NA	NA	NA
Glyma.02G098100	g1,g8	2	2	0					156	UniRef100_C6T435 Uncharacterized protein n=1 Tax=Glycine max RepID=C6T435_SOYBN	8e-110	100	UniRef100_G7JYE1 ATP-dependent Clp protease adapter protein clpS n=1 Tax=Medicago truncatula RepID=G7JYE1_MEDTR	3e-92	99.36	AT1G68660.1|Symbols:|Ribosomal protein L12/ ATP-dependent Clp protease adaptor protein ClpS family protein|chr1:25778058-25779083 REVERSE LENGTH=159	8e-78	97.48	GO:0030163	protein catabolic process	GO:0003674	molecular function	NA	NA	PF02617	ATP-dependent Clp protease adaptor protein ClpS	NA	NA	NA	NA
Glyma.02G098700	g1,g8	2	2	0					339	UniRef100_I1JDV8 Uncharacterized protein n=2 Tax=Glycine max RepID=I1JDV8_SOYBN	0	100	UniRef100_Q9C535 Metallo-beta-lactamase domain-containing protein n=1 Tax=Arabidopsis thaliana RepID=Q9C535_ARATH	5e-156	95.43	AT1G29700.1|Symbols:|Metallo-hydrolase/oxidoreductase superfamily protein|chr1:10385196-10386906 REVERSE LENGTH=350	6e-159	95.43	GO:0008150 GO:0010207 GO:0010264	biological process; myo-inositol hexakisphosphate biosynthetic process; photosystem II assembly	GO:0003674	molecular function	GO:0009507	chloroplast	NA	NA	NA	NA	NA	NA
Glyma.02G099300	g1,g8	2	2	0					353	UniRef100_I1JDW6 Methionine aminopeptidase n=1 Tax=Glycine max RepID=I1JDW6_SOYBN	0	100	UniRef100_I1JDW6 Methionine aminopeptidase n=1 Tax=Glycine max RepID=I1JDW6_SOYBN	0	100	AT1G13270.1|Symbols:MAP1C, MAP1B|methionine aminopeptidase 1B|chr1:4544999-4547155 FORWARD LENGTH=369	5e-173	90.24	GO:0006508 GO:0009987 GO:0019243 GO:0031365	N-terminal protein amino acid modification; cellular process; methylglyoxal catabolic process to D-lactate; proteolysis	GO:0004177 GO:0008235	aminopeptidase activity; metalloexopeptidase activity	GO:0005739 GO:0009507	chloroplast; mitochondrion	PF00557	Metallopeptidase family M24	PTHR10804	PROTEASE FAMILY M24 (METHIONYL AMINOPEPTIDASE, AMINOPEPTIDASE P)	KOG2738	Putative_methionine_aminopeptidase
Glyma.02G099500	g1,g8	2	2	0	AP2-EREBP				402	UniRef100_I1JDW7 Uncharacterized protein n=1 Tax=Glycine max RepID=I1JDW7_SOYBN	0	100	UniRef100_G7JY94 AP2 domain-containing transcription factor n=1 Tax=Medicago truncatula RepID=G7JY94_MEDTR	0	97.33	AT1G25560.1|Symbols:TEM1, EDF1|AP2/B3 transcription factor family protein|chr1:8981891-8982976 REVERSE LENGTH=361	2e-144	109.97	GO:0006355 GO:0009873 GO:0030003 GO:0048573 GO:0070838	cellular cation homeostasis; divalent metal ion transport; ethylene mediated signaling pathway; photoperiodism, flowering; regulation of transcription, DNA-dependent	GO:0003677 GO:0003700	DNA binding; sequence-specific DNA binding transcription factor activity	GO:0005634	nucleus	PF02362 PF00847	B3 DNA binding domain; AP2 domain	NA	NA	NA	NA
Glyma.02G099900	g1,g8	2	2	0					343	UniRef100_I1JDW9 Uncharacterized protein n=1 Tax=Glycine max RepID=I1JDW9_SOYBN	0	100	UniRef100_G7J889 Glycosyltransferase CAZy family GT8 n=1 Tax=Medicago truncatula RepID=G7J889_MEDTR	0	99.71	AT1G13250.1|Symbols:GATL3|galacturonosyltransferase-like 3|chr1:4528965-4530002 REVERSE LENGTH=345	8e-179	90.72	GO:0016051	carbohydrate biosynthetic process	GO:0016757 GO:0016758 GO:0047262	polygalacturonate 4-alpha-galacturonosyltransferase activity; transferase activity, transferring glycosyl groups; transferase activity, transferring hexosyl groups	GO:0005794	Golgi apparatus	PF01501	Glycosyl transferase family 8	PTHR13778	GLYCOSYLTRANSFERASE 8 DOMAIN-CONTAINING PROTEIN	NA	NA
Glyma.02G100000	g1,g8	2	2	0					582	UniRef100_I1JDX0 Uncharacterized protein n=1 Tax=Glycine max RepID=I1JDX0_SOYBN	0	100	UniRef100_G7JX40 Serine/threonine protein kinase SNT7 n=1 Tax=Medicago truncatula RepID=G7JX40_MEDTR	0	101.04	AT1G68830.1|Symbols:STN7|STT7 homolog STN7|chr1:25872654-25875473 REVERSE LENGTH=562	0	97.69	GO:0006468 GO:0007623 GO:0015996 GO:0042548	chlorophyll catabolic process; circadian rhythm; protein phosphorylation; regulation of photosynthesis, light reaction	GO:0004672 GO:0004674 GO:0005524 GO:0016301 GO:0016772	ATP binding; kinase activity; protein kinase activity; protein serine/threonine kinase activity; transferase activity, transferring phosphorus-containing groups	GO:0009507	chloroplast	PF00069	Protein kinase domain	PTHR11584	SERINE/THREONINE PROTEIN KINASE	KOG0594	Protein_kinase_PCTAIRE_and_related_kinases
Glyma.02G101100	g1,g8	2	2	0					978	UniRef100_I1JDY1 Uncharacterized protein n=1 Tax=Glycine max RepID=I1JDY1_SOYBN	0	100	UniRef100_G7JX26 Protein CHUP1 n=1 Tax=Medicago truncatula RepID=G7JX26_MEDTR	0	97.19	AT3G25690.2|Symbols:CHUP1|Hydroxyproline-rich glycoprotein family protein|chr3:9354061-9357757 FORWARD LENGTH=1004	0	95.92	GO:0006364 GO:0009902 GO:0010027 GO:0010207 GO:0019684 GO:0034660 GO:0035304 GO:0042793 GO:0045893	chloroplast relocation; ncRNA metabolic process; photosynthesis, light reaction; photosystem II assembly; positive regulation of transcription, DNA-dependent; rRNA processing; regulation of protein dephosphorylation; thylakoid membrane organization; transcription from plastid promoter	NA	NA	GO:0005634 GO:0009507 GO:0009707	chloroplast; chloroplast outer membrane; nucleus	NA	NA	PTHR23213	FORMIN-RELATED	NA	NA
Glyma.02G102300	g1,g8	2	2	0					129	UniRef100_C6SX19 Uncharacterized protein n=1 Tax=Glycine max RepID=C6SX19_SOYBN	1e-87	100	UniRef100_G7J6M1 Tir-nbs-lrr resistance protein n=1 Tax=Medicago truncatula RepID=G7J6M1_MEDTR	1e-26	6.67	AT5G20935.1|Symbols:|unknown protein; CONTAINS InterPro DOMAIN/s: Protein of unknown function DUF3148 (InterPro:IPR021495); Has 30201 Blast hits to 17322 proteins in 780 species: Archae - 12; Bacteria - 1396; Metazoa - 17338; Fungi - 3422; Plants - 5037; Viruses - 0; Other Eukaryotes - 2996 (source: NCBI BLink).|chr5:7103487-7103945 FORWARD LENGTH=108	2e-41	83.33	GO:0008150 GO:0010207 GO:0016556	biological process; mRNA modification; photosystem II assembly	GO:0003674	molecular function	GO:0009507	chloroplast	PF11347	Protein of unknown function (DUF3148)	NA	NA	NA	NA
Glyma.02G112400	g1,g8	2	2	0					160	UniRef100_C6SY82 Putative uncharacterized protein n=1 Tax=Glycine max RepID=C6SY82_SOYBN	3e-111	100	UniRef100_H9BNZ5 Eukaryotic translation initiation factor 5A2 n=1 Tax=Tamarix androssowii RepID=H9BNZ5_9CARY	5e-108	100	AT1G13950.1|Symbols:EIF-5A, ELF5A-1, ATELF5A-1, EIF5A|eukaryotic elongation factor 5A-1|chr1:4773631-4774668 FORWARD LENGTH=158	3e-100	100.63	GO:0006413 GO:0006452 GO:0008612 GO:0010089 GO:0045901 GO:0045905	peptidyl-lysine modification to hypusine; positive regulation of translational elongation; positive regulation of translational termination; translational frameshifting; translational initiation; xylem development	GO:0003723 GO:0003743 GO:0003746 GO:0043022	RNA binding; ribosome binding; translation elongation factor activity; translation initiation factor activity	GO:0005737	cytoplasm	PF00467 PF01287	KOW motif; Eukaryotic elongation factor 5A hypusine, DNA-binding OB fold	PTHR11673	TRANSLATION INITIATION FACTOR 5A-RELATED	KOG3271	Translation_initiation_factor_5A_(eIF-5A)
Glyma.02G113500	g1,g8	2	2	0					328	UniRef100_I1JEB0 Uncharacterized protein n=1 Tax=Glycine max RepID=I1JEB0_SOYBN	0	100	UniRef100_G7JXU8 F-box only protein n=1 Tax=Medicago truncatula RepID=G7JXU8_MEDTR	4e-143	89	AT2G03390.1|Symbols:|uvrB/uvrC motif-containing protein|chr2:1030635-1032354 REVERSE LENGTH=330	1e-153	99.09	GO:0006289	nucleotide-excision repair	GO:0003677 GO:0004518	DNA binding; nuclease activity	GO:0005634 GO:0009507	chloroplast; nucleus	PF08755 PF02151	Hemimethylated DNA-binding protein YccV like; UvrB/uvrC motif	NA	NA	NA	NA
Glyma.02G113800	g1,g8	2	2	0					184	UniRef100_I1JEB3 Uncharacterized protein n=1 Tax=Glycine max RepID=I1JEB3_SOYBN	1e-131	100	NA	NA	NA	AT2G03420.1|Symbols:|unknown protein; Has 38 Blast hits to 38 proteins in 17 species: Archae - 0; Bacteria - 0; Metazoa - 0; Fungi - 0; Plants - 38; Viruses - 0; Other Eukaryotes - 0 (source: NCBI BLink).|chr2:1035100-1035937 REVERSE LENGTH=170	6e-50	63.53	GO:0000023 GO:0008150 GO:0010103 GO:0019252 GO:0019288 GO:0045893	biological process; isopentenyl diphosphate biosynthetic process, mevalonate-independent pathway; maltose metabolic process; positive regulation of transcription, DNA-dependent; starch biosynthetic process; stomatal complex morphogenesis	GO:0003674	molecular function	GO:0009507	chloroplast	NA	NA	NA	NA	NA	NA
Glyma.02G126500	g1,g8	2	2	0					193	UniRef100_I1JEN2 Uncharacterized protein n=1 Tax=Glycine max RepID=I1JEN2_SOYBN	1e-131	100	UniRef100_Q9C666 Acyl-CoA N-acyltransferase domain-containing protein n=1 Tax=Arabidopsis thaliana RepID=Q9C666_ARATH	4e-86	97.46	AT1G26220.1|Symbols:|Acyl-CoA N-acyltransferases (NAT) superfamily protein|chr1:9071157-9071750 FORWARD LENGTH=197	4e-89	97.46	GO:0008152 GO:0019684	metabolic process; photosynthesis, light reaction	GO:0008080	N-acetyltransferase activity	GO:0009507	chloroplast	PF00583	Acetyltransferase (GNAT) family	PTHR13355	GLUCOSAMINE 6-PHOSPHATE N-ACETYLTRANSFERASE	NA	NA
Glyma.02G128400	g1,g8	2	2	0					423	UniRef100_I1JEP8 Uncharacterized protein n=1 Tax=Glycine max RepID=I1JEP8_SOYBN	0	100	UniRef100_B9GK04 F-box family protein n=1 Tax=Populus trichocarpa RepID=B9GK04_POPTR	4e-30	92.96	AT4G38870.1|Symbols:|F-box and associated interaction domains-containing protein|chr4:18132583-18133863 REVERSE LENGTH=426	2e-21	86.38	GO:0008150	biological process	GO:0003674	molecular function	GO:0005634	nucleus	NA	NA	NA	NA	NA	NA
Glyma.02G131600	g1,g8	2	2	0					310	UniRef100_UPI0003DEA06C PREDICTED: protein DJ-1 homolog C-like isoform X2 n=1 Tax=Glycine max RepID=UPI0003DEA06C	0	100	UniRef100_G7JL67 Protein thiJ n=1 Tax=Medicago truncatula RepID=G7JL67_MEDTR	6e-167	66.08	AT4G34020.2|Symbols:|Class I glutamine amidotransferase-like superfamily protein|chr4:16298553-16300897 REVERSE LENGTH=437	4e-123	68.19	GO:0009658	chloroplast organization	NA	NA	GO:0009507	chloroplast	PF01965	DJ-1/PfpI family	PTHR11019	THIJ/PFPI	KOG2764	Putative_transcriptional_regulator_DJ-1
Glyma.02G133600	g1,g8	2	2	0					413	UniRef100_I1JEV4 Uncharacterized protein n=1 Tax=Glycine max RepID=I1JEV4_SOYBN	0	100	NA	NA	NA	AT2G15695.1|Symbols:|Protein of unknown function DUF829, transmembrane 53|chr2:6834194-6836336 REVERSE LENGTH=420	2e-155	96.43	GO:0008150	biological process	GO:0003674	molecular function	GO:0005634	nucleus	PF05705	Eukaryotic protein of unknown function (DUF829)	PTHR12265	UNCHARACTERIZED	KOG2521	Uncharacterized_conserved_protein
Glyma.02G135400	g1,g8	2	2	0	MYB/HD-like				415	UniRef100_I1JEX5 Uncharacterized protein n=1 Tax=Glycine max RepID=I1JEX5_SOYBN	0	100	UniRef100_G7JMI0 Two-component response regulator ARR14 n=1 Tax=Medicago truncatula RepID=G7JMI0_MEDTR	2e-123	96.17	AT4G37180.1|Symbols:|Homeodomain-like superfamily protein|chr4:17504648-17506107 FORWARD LENGTH=356	4e-55	102.25	GO:0006355	regulation of transcription, DNA-dependent	GO:0003677 GO:0003700	DNA binding; sequence-specific DNA binding transcription factor activity	GO:0005634	nucleus	PF00249	Myb-like DNA-binding domain	NA	NA	NA	NA
Glyma.02G136200	g1,g8	2	2	0					353	UniRef100_C6T994 Uncharacterized protein n=1 Tax=Glycine max RepID=C6T994_SOYBN	0	100	UniRef100_A3QRM3 Senescence-associated nodulin 1A n=1 Tax=Glycine max RepID=A3QRM3_SOYBN	0	100	AT3G19010.1|Symbols:|2-oxoglutarate (2OG) and Fe(II)-dependent oxygenase superfamily protein|chr3:6556306-6557862 REVERSE LENGTH=349	8e-135	100.57	GO:0006612 GO:0009813 GO:0009963 GO:0010363 GO:0030003 GO:0055114 GO:0070838	cellular cation homeostasis; divalent metal ion transport; flavonoid biosynthetic process; oxidation-reduction process; positive regulation of flavonoid biosynthetic process; protein targeting to membrane; regulation of plant-type hypersensitive response	GO:0005506 GO:0016491 GO:0016706 GO:0045431	flavonol synthase activity; iron ion binding; oxidoreductase activity; oxidoreductase activity, acting on paired donors, with incorporation or reduction of molecular oxygen, 2-oxoglutarate as one donor, and incorporation of one atom each of oxygen into both donors	GO:0005737	cytoplasm	PF03171	2OG-Fe(II) oxygenase superfamily	PTHR10209	OXIDOREDUCTASE, 2OG-FE(II) OXYGENASE FAMILY PROTEIN	KOG0143	Iron/ascorbate_family_oxidoreductases
Glyma.02G138400	g1,g8	2	2	0					395	UniRef100_UPI0001B63990 PREDICTED: cysteine synthase, chloroplastic/chromoplastic isoform 1 n=1 Tax=Glycine max RepID=UPI0001B63990	0	100	UniRef100_A5YT88 OAS-TL4 cysteine synthase n=1 Tax=Glycine max RepID=A5YT88_SOYBN	0	100.77	AT2G43750.2|Symbols:OASB|O-acetylserine (thiol) lyase B|chr2:18129604-18132322 REVERSE LENGTH=392	0	86.48	GO:0000096 GO:0006535 GO:0006546 GO:0006636 GO:0006733 GO:0006766 GO:0008152 GO:0008652 GO:0009072 GO:0009073 GO:0009106 GO:0009108 GO:0009117 GO:0009684 GO:0009695 GO:0009965 GO:0015995 GO:0019288 GO:0019344 GO:0019748 GO:0019761 GO:0030154 GO:0044272 GO:0045893 GO:0046686	aromatic amino acid family biosynthetic process; aromatic amino acid family metabolic process; cell differentiation; cellular amino acid biosynthetic process; chlorophyll biosynthetic process; coenzyme biosynthetic process; cysteine biosynthetic process; cysteine biosynthetic process from serine; glucosinolate biosynthetic process; glycine catabolic process; indoleacetic acid biosynthetic process…	GO:0003824 GO:0004124 GO:0030170	catalytic activity; cysteine synthase activity; pyridoxal phosphate binding	GO:0005739 GO:0005768 GO:0005794 GO:0005802 GO:0009507 GO:0009536 GO:0009570 GO:0009941 GO:0048046	Golgi apparatus; apoplast; chloroplast; chloroplast envelope; chloroplast stroma; endosome; mitochondrion; plastid; trans-Golgi network	PF00291	Pyridoxal-phosphate dependent enzyme	PTHR10314	SER/THR DEHYDRATASE, TRP SYNTHASE	KOG1252	Cystathionine_beta-synthase_and_related_enzymes
Glyma.02G141700	g1,g8	2	2	0					134	UniRef100_I1JF41 Uncharacterized protein n=1 Tax=Glycine max RepID=I1JF41_SOYBN	2e-87	100	UniRef100_Q41387 Photosystem II reaction center W protein, chloroplastic n=1 Tax=Spinacia oleracea RepID=PSBW_SPIOL	7e-47	97.08	AT2G30570.1|Symbols:PSBW|photosystem II reaction center W|chr2:13019326-13020053 REVERSE LENGTH=133	5e-47	100	GO:0006364 GO:0009657 GO:0010207 GO:0015979 GO:0042549	photosynthesis; photosystem II assembly; photosystem II stabilization; plastid organization; rRNA processing	GO:0003674	molecular function	GO:0009507 GO:0009523 GO:0009535	chloroplast; chloroplast thylakoid membrane; photosystem II	PF07123	Photosystem II reaction centre W protein (PsbW)	NA	NA	NA	NA
Glyma.02G143700	g1,g8	2	2	0					343	UniRef100_C6TGX5 Uncharacterized protein n=1 Tax=Glycine max RepID=C6TGX5_SOYBN	0	100	UniRef100_G3F840 2-methyl-6-phytylbenzoquinone methyltranferase 1 n=1 Tax=Arachis hypogaea RepID=G3F840_ARAHY	0	97.44	AT3G63410.1|Symbols:APG1, VTE3, IEP37, E37|S-adenosyl-L-methionine-dependent methyltransferases superfamily protein|chr3:23415816-23417002 REVERSE LENGTH=338	0	101.18	GO:0006655 GO:0008152 GO:0010189 GO:0010236 GO:0019288 GO:0019761	glucosinolate biosynthetic process; isopentenyl diphosphate biosynthetic process, mevalonate-independent pathway; metabolic process; phosphatidylglycerol biosynthetic process; plastoquinone biosynthetic process; vitamin E biosynthetic process	GO:0008168 GO:0008757 GO:0051741	2-methyl-6-phytyl-1,4-benzoquinone methyltransferase activity; S-adenosylmethionine-dependent methyltransferase activity; methyltransferase activity	GO:0009507 GO:0009536 GO:0009706 GO:0009941	chloroplast; chloroplast envelope; chloroplast inner membrane; plastid	PF08241	Methyltransferase domain	PTHR10108	METHYLTRANSFERASE	KOG1540	Ubiquinone_biosynthesis_methyltransferase_COQ5
Glyma.02G144400	g1,g8	2	2	0	C2H2 (Zn)				459	UniRef100_I1JF70 Uncharacterized protein n=1 Tax=Glycine max RepID=I1JF70_SOYBN	0	100	UniRef100_G7ICR7 Zinc finger protein-like protein n=1 Tax=Medicago truncatula RepID=G7ICR7_MEDTR	0	87.02	AT4G02670.1|Symbols:AtIDD12, IDD12|indeterminate(ID)-domain 12|chr4:1176190-1178489 REVERSE LENGTH=402	8e-117	102.74	GO:0006355	regulation of transcription, DNA-dependent	GO:0003676 GO:0003700 GO:0008270	nucleic acid binding; sequence-specific DNA binding transcription factor activity; zinc ion binding	GO:0005622 GO:0005634	intracellular; nucleus	PF12171	Zinc-finger double-stranded RNA-binding	PTHR10593	SERINE/THREONINE-PROTEIN KINASE RIO	NA	NA
Glyma.02G145600	g2,g8	2	2	0					561	UniRef100_I1JF85 Uncharacterized protein n=1 Tax=Glycine max RepID=I1JF85_SOYBN	0	100	UniRef100_G7IDM2 Type I inositol-1,4,5-trisphosphate 5-phosphatase n=1 Tax=Medicago truncatula RepID=G7IDM2_MEDTR	0	100.18	AT3G63240.1|Symbols:|DNAse I-like superfamily protein|chr3:23364411-23366876 REVERSE LENGTH=547	0	101.1	GO:0032957 GO:0046854 GO:0046855	inositol phosphate dephosphorylation; inositol trisphosphate metabolic process; phosphatidylinositol phosphorylation	GO:0016787	hydrolase activity	GO:0005737	cytoplasm	PF03372	Endonuclease/Exonuclease/phosphatase family	PTHR11200	INOSITOL 5-PHOSPHATASE	KOG0565	Inositol_polyphosphate_5-phosphatase_and_related_proteins
Glyma.02G146300	g1,g8	2	2	0					140	UniRef100_I1JF94 Uncharacterized protein n=1 Tax=Glycine max RepID=I1JF94_SOYBN	8e-95	100	UniRef100_Q9LJ93 Genomic DNA, chromosome 3, BAC clone:F16J14 n=2 Tax=Arabidopsis thaliana RepID=Q9LJ93_ARATH	4e-24	67.07	AT3G22530.1|Symbols:|unknown protein; FUNCTIONS IN: molecular_function unknown; INVOLVED IN: biological_process unknown; LOCATED IN: plasma membrane; EXPRESSED IN: 25 plant structures; EXPRESSED DURING: 15 growth stages; BEST Arabidopsis thaliana protein match is: unknown protein (TAIR:AT4G14830.1); Has 77 Blast hits to 77 proteins in 12 species: Archae - 0; Bacteria - 0; Metazoa - 0; Fungi - 0; …	1e-26	56.57	GO:0008150	biological process	GO:0003674	molecular function	GO:0005774	vacuolar membrane	NA	NA	NA	NA	NA	NA
Glyma.02G147000	g1,g8	2	2	0					262	UniRef100_C6TCH7 Uncharacterized protein n=1 Tax=Glycine max RepID=C6TCH7_SOYBN	0	100	UniRef100_T2BAV2 Ribosome recycling factor n=1 Tax=Arachis hypogaea RepID=T2BAV2_ARAHY	6e-145	93.88	AT3G63190.1|Symbols:RRF, HFP108, cpRRF, AtcpRRF|ribosome recycling factor, chloroplast precursor|chr3:23342861-23344640 REVERSE LENGTH=275	5e-114	94.91	GO:0006098 GO:0006412 GO:0009073 GO:0009658 GO:0009790 GO:0009817 GO:0010027 GO:0016226 GO:0019288 GO:0019408 GO:0032544 GO:0042742	aromatic amino acid family biosynthetic process; chloroplast organization; defense response to bacterium; defense response to fungus, incompatible interaction; dolichol biosynthetic process; embryo development; iron-sulfur cluster assembly; isopentenyl diphosphate biosynthetic process, mevalonate-independent pathway; pentose-phosphate shunt; plastid translation; thylakoid membrane organization; t…	GO:0005507	copper ion binding	GO:0009507 GO:0009570 GO:0009579	chloroplast; chloroplast stroma; thylakoid	PF01765	Ribosome recycling factor	PTHR20982	RIBOSOME RECYCLING FACTOR	KOG4759	Ribosome_recycling_factor
Glyma.02G147300	g1,g8	2	2	0					404	UniRef100_I1JFA6 Uncharacterized protein n=1 Tax=Glycine max RepID=I1JFA6_SOYBN	0	100	UniRef100_G7IED1 MRNA-binding protein n=1 Tax=Medicago truncatula RepID=G7IED1_MEDTR	0	100.5	AT3G63140.1|Symbols:CSP41A|chloroplast stem-loop binding protein of 41 kDa|chr3:23327006-23328620 REVERSE LENGTH=406	0	82.51	GO:0006098 GO:0006364 GO:0009637 GO:0009657 GO:0009965 GO:0010114 GO:0010207 GO:0010218 GO:0015979 GO:0015995 GO:0019684 GO:0030154 GO:0032544 GO:0045727 GO:0045893	cell differentiation; chlorophyll biosynthetic process; leaf morphogenesis; pentose-phosphate shunt; photosynthesis; photosynthesis, light reaction; photosystem II assembly; plastid organization; plastid translation; positive regulation of transcription, DNA-dependent; positive regulation of translation; rRNA processing; response to blue light; response to far red light; response to red light	GO:0003729 GO:0005515 GO:0008266	mRNA binding; poly(U) RNA binding; protein binding	GO:0009507 GO:0009534 GO:0009570 GO:0009579 GO:0009941 GO:0010287 GO:0048046	apoplast; chloroplast; chloroplast envelope; chloroplast stroma; chloroplast thylakoid; plastoglobule; thylakoid	PF01370	NAD dependent epimerase/dehydratase family	PTHR10366	NAD DEPENDENT EPIMERASE/DEHYDRATASE	NA	NA
Glyma.02G147400	g1,g8	2	2	0					915	UniRef100_I1JFA7 Uncharacterized protein n=1 Tax=Glycine max RepID=I1JFA7_SOYBN	0	100	UniRef100_G7IED3 GTP-binding protein engA n=1 Tax=Medicago truncatula RepID=G7IED3_MEDTR	0	100	AT1G03160.1|Symbols:FZL|FZO-like|chr1:761321-766053 FORWARD LENGTH=912	0	100	GO:0006364 GO:0009228 GO:0009793 GO:0009902 GO:0010027 GO:0010207 GO:0010228 GO:0015979 GO:0016226 GO:0034660 GO:0035304 GO:0042793 GO:0045893 GO:0048481	chloroplast relocation; embryo development ending in seed dormancy; iron-sulfur cluster assembly; ncRNA metabolic process; ovule development; photosynthesis; photosystem II assembly; positive regulation of transcription, DNA-dependent; rRNA processing; regulation of protein dephosphorylation; thiamine biosynthetic process; thylakoid membrane organization; transcription from plastid promoter; vege…	GO:0003924 GO:0004789 GO:0005525	GTP binding; GTPase activity; thiamine-phosphate diphosphorylase activity	GO:0009507 GO:0031969	chloroplast; chloroplast membrane	PF01926	50S ribosome-binding GTPase	PTHR11649	MSS1/TRME-RELATED GTP-BINDING PROTEIN	KOG0448	Mitofusin_1_GTPase,_involved_in_mitochondrila_biogenesis
Glyma.02G149000	g1,g8	2	2	0					46	UniRef100_K7LH06 Uncharacterized protein n=1 Tax=Glycine max RepID=K7LH06_SOYBN	7e-22	100	UniRef100_Q6IM87 DVL14 n=1 Tax=Arabidopsis thaliana RepID=Q6IM87_ARATH	3e-09	72.92	AT3G63088.1|Symbols:RTFL14, DVL14|ROTUNDIFOLIA like 14|chr3:23313053-23313199 FORWARD LENGTH=48	3e-12	72.92	GO:0048367	shoot system development	GO:0003674	molecular function	GO:0005739	mitochondrion	PF08137	DVL family	NA	NA	NA	NA
Glyma.02G149700	g1,g8	2	2	0					417	UniRef100_I1JFC8 Uncharacterized protein n=1 Tax=Glycine max RepID=I1JFC8_SOYBN	0	100	UniRef100_E4MWC7 mRNA, clone: RTFL01-07-P23 n=2 Tax=Eutrema RepID=E4MWC7_THEHA	1e-81	98.1	AT4G02920.1|Symbols:|unknown protein; BEST Arabidopsis thaliana protein match is: unknown protein (TAIR:AT1G03340.1); Has 41 Blast hits to 41 proteins in 12 species: Archae - 0; Bacteria - 0; Metazoa - 0; Fungi - 0; Plants - 41; Viruses - 0; Other Eukaryotes - 0 (source: NCBI BLink).|chr4:1292816-1294670 FORWARD LENGTH=418	1e-83	98.8	GO:0008150	biological process	GO:0003674	molecular function	GO:0005739	mitochondrion	NA	NA	NA	NA	NA	NA
Glyma.02G149800	g1,g8	2	2	0					340	UniRef100_I1JFC9 Uncharacterized protein n=1 Tax=Glycine max RepID=I1JFC9_SOYBN	0	100	UniRef100_Q1RSJ8 Zinc finger, RING-type n=1 Tax=Medicago truncatula RepID=Q1RSJ8_MEDTR	0	99.41	AT1G63900.1|Symbols:DAL1|E3 Ubiquitin ligase family protein|chr1:23717056-23719086 FORWARD LENGTH=343	0	98.83	GO:0009658 GO:0045037	chloroplast organization; protein import into chloroplast stroma	GO:0004842 GO:0008270	ubiquitin-protein ligase activity; zinc ion binding	GO:0005739 GO:0009941	chloroplast envelope; mitochondrion	PF12483	E3 Ubiquitin ligase	PTHR12183	UNCHARACTERIZED RING ZINC FINGER-CONTAINING PROTEIN	KOG1571	Predicted_E3_ubiquitin_ligase
Glyma.02G154500	g1,g8	2	2	0					70	UniRef100_K7K8J6 Uncharacterized protein n=1 Tax=Glycine max RepID=K7K8J6_SOYBN	1e-42	100	NA	NA	NA	NA	NA	NA	NA	NA	NA	NA	NA	NA	NA	NA	NA	NA	NA	NA
Glyma.02G155200	g8,g14	2	2	0					947	UniRef100_I1JFI1 Uncharacterized protein n=1 Tax=Glycine max RepID=I1JFI1_SOYBN	0	100	UniRef100_G7IF83 DNA mismatch repair protein n=1 Tax=Medicago truncatula RepID=G7IF83_MEDTR	0	101.29	AT4G02460.1|Symbols:PMS1|DNA mismatch repair protein, putative|chr4:1076306-1080510 REVERSE LENGTH=923	0	100.22	GO:0000278 GO:0000724 GO:0006200 GO:0006261 GO:0006275 GO:0006298 GO:0006306 GO:0006310 GO:0006312 GO:0006355 GO:0007062 GO:0007129 GO:0007131 GO:0007140 GO:0007267 GO:0009555 GO:0009560 GO:0009616 GO:0009640 GO:0009691 GO:0009793 GO:0009845 GO:0009880 GO:0009909 GO:0009933 GO:0010050 GO:0010072 GO:0010154 GO:0010162 GO:0010182 GO:0010228 GO:0010267 GO:0010431 GO:0010564 GO:0016444 GO:0016567 GO:…	ATP catabolic process; DNA-dependent DNA replication; DNA methylation; DNA recombination; cell-cell signaling; cell division; chromatin modification; cotyledon development; cytokinin biosynthetic process; double-strand break repair via homologous recombination; embryo development ending in seed dormancy; embryo sac egg cell differentiation; embryonic pattern specification; fruit development; gene…	GO:0005524 GO:0016887 GO:0030983	ATP binding; ATPase activity; mismatched DNA binding	GO:0005634 GO:0032389	MutLalpha complex; nucleus	PF01119 PF02518 PF08676	DNA mismatch repair protein, C-terminal domain; Histidine kinase-, DNA gyrase B-, and HSP90-like ATPase; MutL C terminal dimerisation domain	PTHR10073	DNA MISMATCH REPAIR PROTEIN (MLH, PMS, MUTL)	KOG1978	DNA_mismatch_repair_protein_-_MLH2/PMS1/Pms2_family
Glyma.02G155600	g1,g8	2	2	0					159	UniRef100_I1JFI9 Uncharacterized protein n=1 Tax=Glycine max RepID=I1JFI9_SOYBN	2e-111	100	UniRef100_B4UW73 Universal stress protein n=1 Tax=Arachis hypogaea RepID=B4UW73_ARAHY	5e-82	85.64	AT2G47710.1|Symbols:|Adenine nucleotide alpha hydrolases-like superfamily protein|chr2:19555045-19555956 REVERSE LENGTH=162	6e-69	95.68	GO:0002238	response to molecule of fungal origin	GO:0003674	molecular function	GO:0005773 GO:0005794 GO:0005886	Golgi apparatus; plasma membrane; vacuole	PF00582	Universal stress protein family	NA	NA	NA	NA
Glyma.02G157800	g1,g8	2	2	0					454	UniRef100_I1JFK5 Uncharacterized protein n=1 Tax=Glycine max RepID=I1JFK5_SOYBN	0	100	UniRef100_Q9FHK9 Probable mediator of RNA polymerase II transcription subunit 26b n=1 Tax=Arabidopsis thaliana RepID=MD26B_ARATH	4e-119	102.75	AT5G05140.1|Symbols:|Transcription elongation factor (TFIIS) family protein|chr5:1520353-1522297 FORWARD LENGTH=436	5e-122	102.75	GO:0006351 GO:0006355 GO:0009611 GO:0009620 GO:0009695 GO:0009753 GO:0010200	jasmonic acid biosynthetic process; regulation of transcription, DNA-dependent; response to chitin; response to fungus; response to jasmonic acid stimulus; response to wounding; transcription, DNA-dependent	GO:0003677	DNA binding	GO:0005634 GO:0016021	integral to membrane; nucleus	PF08711	TFIIS helical bundle-like domain	PTHR15141	TRANSCRIPTION ELONGATION FACTOR B POLYPEPTIDE 3	NA	NA
Glyma.02G164700	g1,g8	2	2	0					788	UniRef100_K7K8T5 Uncharacterized protein n=1 Tax=Glycine max RepID=K7K8T5_SOYBN	0	100	UniRef100_G7I7B3 Transcriptional corepressor LEUNIG n=1 Tax=Medicago truncatula RepID=G7I7B3_MEDTR	0	100.13	AT2G32700.2|Symbols:LUH|LEUNIG_homolog|chr2:13867235-13871844 FORWARD LENGTH=787	0	100	GO:0006355 GO:0009790 GO:0009827 GO:0009908 GO:0045892 GO:0048358	embryo development; flower development; mucilage pectin biosynthetic process; negative regulation of transcription, DNA-dependent; plant-type cell wall modification; regulation of transcription, DNA-dependent	GO:0003713	transcription coactivator activity	GO:0005634	nucleus	PF00400 PF08513	WD domain, G-beta repeat; LisH	PTHR12610	SINGLE STRANDED DNA BINDING PROTEIN	KOG0266	WD40_repeat-containing_protein
Glyma.02G165000	g1,g8	2	2	0					194	UniRef100_K7K8T8 Pyruvate kinase n=1 Tax=Glycine max RepID=K7K8T8_SOYBN	9e-138	100	UniRef100_K7K8T8 Pyruvate kinase n=1 Tax=Glycine max RepID=K7K8T8_SOYBN	9e-138	100	AT3G52990.2|Symbols:|Pyruvate kinase family protein|chr3:19649336-19652237 FORWARD LENGTH=474	4e-122	40.08	GO:0006096 GO:0046686	glycolysis; response to cadmium ion	GO:0000287 GO:0003824 GO:0004743 GO:0030955	catalytic activity; magnesium ion binding; potassium ion binding; pyruvate kinase activity	GO:0005737 GO:0005829 GO:0016020	cytoplasm; cytosol; membrane	PF00224 PF02887	Pyruvate kinase, barrel domain; Pyruvate kinase, alpha/beta domain	PTHR11817	PYRUVATE KINASE	NA	NA
Glyma.02G166500	g1,g8	2	2	0					491	UniRef100_UPI000233712F PREDICTED: uncharacterized protein LOC100806435 n=1 Tax=Glycine max RepID=UPI000233712F	0	100	UniRef100_Q9FG14 Gb|AAF23201.1 n=1 Tax=Arabidopsis thaliana RepID=Q9FG14_ARATH	5e-163	93.44	AT5G06560.1|Symbols:|Protein of unknown function, DUF593|chr5:2003678-2005543 REVERSE LENGTH=518	5e-166	93.44	GO:0008150	biological process	GO:0003674	molecular function	GO:0005634	nucleus	PF04576	Zein-binding	NA	NA	NA	NA
Glyma.02G173600	g1,g8	2	2	0					300	UniRef100_I1JG19 Uncharacterized protein n=1 Tax=Glycine max RepID=I1JG19_SOYBN	0	100	UniRef100_H2DL86 Plastid lipid-associated protein n=1 Tax=Vitis pseudoreticulata RepID=H2DL86_9ROSI	2e-139	80.89	AT2G42130.4|Symbols:|Plastid-lipid associated protein PAP / fibrillin family protein|chr2:17566242-17567916 FORWARD LENGTH=299	2e-138	87.63	GO:0008150 GO:0010027 GO:0019288	biological process; isopentenyl diphosphate biosynthetic process, mevalonate-independent pathway; thylakoid membrane organization	GO:0005198	structural molecule activity	GO:0009507 GO:0009534 GO:0009570 GO:0009579 GO:0010287	chloroplast; chloroplast stroma; chloroplast thylakoid; plastoglobule; thylakoid	PF04755	PAP fibrillin	NA	NA	NA	NA
Glyma.02G180200	g1,g8	2	2	0					59	UniRef100_K7K998 Uncharacterized protein n=1 Tax=Glycine max RepID=K7K998_SOYBN	1e-29	100	NA	NA	NA	AT2G41905.1|Symbols:|BEST Arabidopsis thaliana protein match is: arabinogalactan protein 23 (TAIR:AT3G57690.1); Has 35333 Blast hits to 34131 proteins in 2444 species: Archae - 798; Bacteria - 22429; Metazoa - 974; Fungi - 991; Plants - 531; Viruses - 0; Other Eukaryotes - 9610 (source: NCBI BLink).|chr2:17495766-17495951 FORWARD LENGTH=61	3e-12	93.44	GO:0008150	biological process	GO:0003674	molecular function	GO:0005886 GO:0016020	membrane; plasma membrane	NA	NA	NA	NA	NA	NA
Glyma.02G182800	g1,g8	2	2	0					677	UniRef100_I1JG82 Uncharacterized protein n=1 Tax=Glycine max RepID=I1JG82_SOYBN	0	100	UniRef100_Q6SYB1 GTP-binding protein TypA n=1 Tax=Trifolium pratense RepID=Q6SYB1_TRIPR	0	99.56	AT5G13650.1|Symbols:|elongation factor family protein|chr5:4397821-4402364 FORWARD LENGTH=675	0	91.41	GO:0000302 GO:0010468 GO:0031425	chloroplast RNA processing; regulation of gene expression; response to reactive oxygen species	GO:0003746 GO:0003924 GO:0005525	GTP binding; GTPase activity; translation elongation factor activity	GO:0005622 GO:0005886 GO:0009507 GO:0009570	chloroplast; chloroplast stroma; intracellular; plasma membrane	PF03144 PF00679 PF00009	Elongation factor Tu domain 2; Elongation factor G C-terminus; Elongation factor Tu GTP binding domain	PTHR23115	TRANSLATION FACTOR	KOG0462	Elongation_factor-type_GTP-binding_protein
Glyma.02G184800	g1,g8	2	2	0					144	UniRef100_C6TFJ4 Uncharacterized protein n=1 Tax=Glycine max RepID=C6TFJ4_SOYBN	1e-99	100	UniRef100_V9M4W7 Plastid 16-kDa outer membrane protein n=1 Tax=Manihot esculenta RepID=V9M4W7_MANES	6e-72	97.95	AT2G28900.1|Symbols:OEP16, ATOEP16-L, ATOEP16-1, OEP16-1|outer plastid envelope protein 16-1|chr2:12414423-12415459 REVERSE LENGTH=148	3e-60	94.59	GO:0009409 GO:0009611 GO:0009744 GO:0009749 GO:0009753 GO:0015031 GO:0042742 GO:0045037	defense response to bacterium; protein import into chloroplast stroma; protein transport; response to cold; response to glucose stimulus; response to jasmonic acid stimulus; response to sucrose stimulus; response to wounding	GO:0015171 GO:0015450	P-P-bond-hydrolysis-driven protein transmembrane transporter activity; amino acid transmembrane transporter activity	GO:0005773 GO:0009507 GO:0009527 GO:0009536 GO:0009707 GO:0009941	chloroplast; chloroplast envelope; chloroplast outer membrane; plastid; plastid outer membrane; vacuole	PF02466	Tim17/Tim22/Tim23/Pmp24 family	NA	NA	NA	NA
Glyma.02G185300	g1,g8	2	2	0					523	UniRef100_I1JGA5 Thioredoxin reductase n=1 Tax=Glycine max RepID=I1JGA5_SOYBN	0	100	UniRef100_I1JGA5 Thioredoxin reductase n=1 Tax=Glycine max RepID=I1JGA5_SOYBN	0	100	AT2G41680.1|Symbols:NTRC|NADPH-dependent thioredoxin reductase C|chr2:17376349-17379028 REVERSE LENGTH=529	0	98.49	GO:0010027 GO:0010380 GO:0010581 GO:0016117 GO:0019288 GO:0019430 GO:0042744 GO:0043085 GO:0045454 GO:0046686 GO:0055114	carotenoid biosynthetic process; cell redox homeostasis; hydrogen peroxide catabolic process; isopentenyl diphosphate biosynthetic process, mevalonate-independent pathway; oxidation-reduction process; positive regulation of catalytic activity; regulation of chlorophyll biosynthetic process; regulation of starch biosynthetic process; removal of superoxide radicals; response to cadmium ion; thylako…	GO:0004791 GO:0005515 GO:0008047 GO:0016491 GO:0016671 GO:0050660	enzyme activator activity; flavin adenine dinucleotide binding; oxidoreductase activity; oxidoreductase activity, acting on a sulfur group of donors, disulfide as acceptor; protein binding; thioredoxin-disulfide reductase activity	GO:0005737 GO:0009507 GO:0009570	chloroplast; chloroplast stroma; cytoplasm	PF07992 PF00085 PF00070	Pyridine nucleotide-disulphide oxidoreductase; Thioredoxin; Pyridine nucleotide-disulphide oxidoreductase	PTHR22912	DISULFIDE OXIDOREDUCTASE	KOG0404	Thioredoxin_reductase
Glyma.02G187300	g1,g8	2	2	0					185	UniRef100_K7K9D9 Uncharacterized protein n=1 Tax=Glycine max RepID=K7K9D9_SOYBN	1e-131	100	UniRef100_Q43713 Pollen preferential protein n=1 Tax=Lilium longiflorum RepID=Q43713_LILLO	2e-09	84.62	AT3G11690.1|Symbols:|unknown protein; FUNCTIONS IN: molecular_function unknown; INVOLVED IN: biological_process unknown; LOCATED IN: chloroplast; EXPRESSED IN: 24 plant structures; EXPRESSED DURING: 15 growth stages; BEST Arabidopsis thaliana protein match is: unknown protein (TAIR:AT5G06380.1); Has 84 Blast hits to 84 proteins in 12 species: Archae - 0; Bacteria - 0; Metazoa - 0; Fungi - 0; Plan…	4e-13	65.08	GO:0008150	biological process	GO:0003674	molecular function	GO:0005634	nucleus	NA	NA	NA	NA	NA	NA
Glyma.02G191500	g1,g8	2	2	0					631	UniRef100_I1JGE2 Uncharacterized protein n=1 Tax=Glycine max RepID=I1JGE2_SOYBN	0	100	UniRef100_K7K9H2 Folylpolyglutamate synthase n=1 Tax=Glycine max RepID=K7K9H2_SOYBN	0	104.3	AT3G10160.1|Symbols:ATDFC, DFC, FPGS2|DHFS-FPGS homolog C|chr3:3139588-3143949 REVERSE LENGTH=625	0	100.8	GO:0006730 GO:0009853 GO:0090351	one-carbon metabolic process; photorespiration; seedling development	GO:0004326 GO:0005524 GO:0016874	ATP binding; ligase activity; tetrahydrofolylpolyglutamate synthase activity	GO:0005759	mitochondrial matrix	PF08245	Mur ligase middle domain	PTHR11136	FOLYLPOLYGLUTAMATE SYNTHASE-RELATED	KOG2525	Folylpolyglutamate_synthase
Glyma.02G192600	g1,g8	2	2	0					449	UniRef100_I1JGF1 Uncharacterized protein n=1 Tax=Glycine max RepID=I1JGF1_SOYBN	0	100	NA	NA	NA	AT2G35880.1|Symbols:|TPX2 (targeting protein for Xklp2) protein family|chr2:15063204-15065259 REVERSE LENGTH=432	4e-54	75.93	GO:0016126 GO:0052541 GO:0052546	cell wall pectin metabolic process; plant-type cell wall cellulose metabolic process; sterol biosynthetic process	GO:0003674	molecular function	GO:0005634	nucleus	PF06886	Targeting protein for Xklp2 (TPX2)	NA	NA	NA	NA
Glyma.02G197600	g1,g8	2	2	0					208	UniRef100_I1JGI7 Uncharacterized protein n=1 Tax=Glycine max RepID=I1JGI7_SOYBN	1e-149	100	UniRef100_E4MXF7 mRNA, clone: RTFL01-27-A10 n=2 Tax=Eutrema RepID=E4MXF7_THEHA	3e-90	99.04	AT3G11660.1|Symbols:NHL1|NDR1/HIN1-like 1|chr3:3679031-3679660 REVERSE LENGTH=209	3e-100	99.04	GO:0051607	defense response to virus	GO:0003674	molecular function	GO:0005886	plasma membrane	PF03168	Late embryogenesis abundant protein	NA	NA	NA	NA
Glyma.02G198100	g1,g8	2	2	0					802	UniRef100_K7K9M1 Uncharacterized protein n=1 Tax=Glycine max RepID=K7K9M1_SOYBN	0	100.12	UniRef100_G7JTB0 CLEC16A-like protein n=1 Tax=Medicago truncatula RepID=G7JTB0_MEDTR	1e-134	89.17	AT3G28430.1|Symbols:|unknown protein; FUNCTIONS IN: molecular_function unknown; INVOLVED IN: biological_process unknown; LOCATED IN: mitochondrion; EXPRESSED IN: 17 plant structures; EXPRESSED DURING: 6 growth stages; CONTAINS InterPro DOMAIN/s: Protein of unknown function FPL (InterPro:IPR019155); Has 243 Blast hits to 233 proteins in 101 species: Archae - 0; Bacteria - 0; Metazoa - 110; Fungi -…	3e-135	95.22	GO:0008150	biological process	GO:0003674	molecular function	NA	NA	PF09758	Uncharacterised conserved protein	PTHR21481	UNCHARACTERIZED	KOG2219	Uncharacterized_conserved_protein
Glyma.02G198400	g1,g8	2	2	0					261	UniRef100_UPI0001CAE6EF PREDICTED: 2-Cys peroxiredoxin BAS1, chloroplastic n=1 Tax=Glycine max RepID=UPI0001CAE6EF	0	100	UniRef100_F1C3E5 2-Cys peroxiredoxin n=1 Tax=Caragana jubata RepID=F1C3E5_9FABA	1e-154	99.24	AT5G06290.1|Symbols:2-Cys Prx B, 2CPB|2-cysteine peroxiredoxin B|chr5:1919380-1921211 FORWARD LENGTH=273	3e-140	78.02	GO:0000165 GO:0006098 GO:0006612 GO:0006833 GO:0009409 GO:0009595 GO:0009651 GO:0009697 GO:0009750 GO:0009814 GO:0009862 GO:0009867 GO:0010027 GO:0010200 GO:0010310 GO:0010363 GO:0019684 GO:0019761 GO:0031348 GO:0042742 GO:0043900 GO:0050832 GO:0055114	MAPK cascade; defense response, incompatible interaction; defense response to bacterium; defense response to fungus; detection of biotic stimulus; glucosinolate biosynthetic process; jasmonic acid mediated signaling pathway; negative regulation of defense response; oxidation-reduction process; pentose-phosphate shunt; photosynthesis, light reaction; protein targeting to membrane; regulation of hy…	GO:0016209 GO:0016491 GO:0051920	antioxidant activity; oxidoreductase activity; peroxiredoxin activity	GO:0005739 GO:0009507 GO:0009570 GO:0010319 GO:0048046	apoplast; chloroplast; chloroplast stroma; mitochondrion; stromule	PF00578 PF10417	AhpC/TSA family; C-terminal domain of 1-Cys peroxiredoxin	PTHR10681	THIOREDOXIN PEROXIDASE	KOG0852	Alkyl_hydroperoxide_reductase,_thiol_specific_antioxidant_and_related_enzymes
Glyma.02G200600	g1,g8	2	2	0					410	UniRef100_K7LHY5 Uncharacterized protein (Fragment) n=1 Tax=Glycine max RepID=K7LHY5_SOYBN	0	99.72	UniRef100_Q9CAX1 Protein trichome birefringence-like 8 n=1 Tax=Arabidopsis thaliana RepID=TBL8_ARATH	7e-170	93.44	AT3G11570.1|Symbols:TBL8|TRICHOME BIREFRINGENCE-LIKE 8|chr3:3645540-3647328 REVERSE LENGTH=427	8e-173	93.44	GO:0008150	biological process	NA	NA	GO:0009507	chloroplast	PF03005	PF03005	PTHR13533	FAMILY NOT NAMED	NA	NA
Glyma.02G200700	g1,g8	2	2	0					907	UniRef100_K7K9P4 Uncharacterized protein n=1 Tax=Glycine max RepID=K7K9P4_SOYBN	0	100	UniRef100_F4K2D7 LETM1-like protein n=1 Tax=Arabidopsis thaliana RepID=F4K2D7_ARATH	0	98.24	AT3G11560.4|Symbols:|LETM1-like protein|chr3:3639553-3645506 FORWARD LENGTH=872	0	92.55	GO:0010075	regulation of meristem growth	NA	NA	GO:0005739 GO:0009507 GO:0009941	chloroplast; chloroplast envelope; mitochondrion	PF07766	LETM1-like protein	PTHR14009	LEUCINE ZIPPER-EF-HAND CONTAINING TRANSMEMBRANE PROTEIN	KOG1043	Ca2+-binding_transmembrane_protein_LETM1/MRS7
Glyma.02G201500	g1,g8	2	2	0					189	UniRef100_C6T125 Uncharacterized protein n=1 Tax=Glycine max RepID=C6T125_SOYBN	7e-133	100	NA	NA	NA	AT2G36145.1|Symbols:|unknown protein; FUNCTIONS IN: molecular_function unknown; INVOLVED IN: biological_process unknown; LOCATED IN: chloroplast thylakoid membrane, chloroplast stroma, chloroplast; EXPRESSED IN: 19 plant structures; EXPRESSED DURING: 13 growth stages; Has 49 Blast hits to 49 proteins in 17 species: Archae - 0; Bacteria - 0; Metazoa - 0; Fungi - 0; Plants - 49; Viruses - 0; Other …	1e-62	74.73	GO:0000023 GO:0006098 GO:0008150 GO:0019252 GO:0043085	biological process; maltose metabolic process; pentose-phosphate shunt; positive regulation of catalytic activity; starch biosynthetic process	GO:0003674	molecular function	GO:0009507 GO:0009535 GO:0009570	chloroplast; chloroplast stroma; chloroplast thylakoid membrane	NA	NA	NA	NA	NA	NA
Glyma.02G202700	g1,g2	2	2	0					115	UniRef100_I1JGN2 Uncharacterized protein n=1 Tax=Glycine max RepID=I1JGN2_SOYBN	1e-78	100	NA	NA	NA	AT5G58005.2|Symbols:|Cytochrome c oxidase, subunit Vib family protein|chr5:23482234-23482757 FORWARD LENGTH=116	3e-61	96.55	NA	NA	GO:0004129	cytochrome-c oxidase activity	GO:0005634 GO:0005739	mitochondrion; nucleus	PF02297	Cytochrome oxidase c subunit VIb	NA	NA	NA	NA
Glyma.02G203300	g1,g8	2	2	0					442	UniRef100_I1JGN9 Uncharacterized protein n=1 Tax=Glycine max RepID=I1JGN9_SOYBN	0	100	UniRef100_P48628 Omega-6 fatty acid desaturase, chloroplastic n=1 Tax=Glycine max RepID=FAD6C_SOYBN	0	100	AT4G30950.1|Symbols:FAD6, FADC, SFD4|fatty acid desaturase 6|chr4:15057278-15059673 REVERSE LENGTH=448	0	98.21	GO:0000096 GO:0006546 GO:0006629 GO:0006633 GO:0006636 GO:0006655 GO:0006733 GO:0006766 GO:0008652 GO:0009072 GO:0009106 GO:0009108 GO:0009117 GO:0009416 GO:0009695 GO:0010205 GO:0015994 GO:0015995 GO:0016117 GO:0019216 GO:0019288 GO:0019684 GO:0019748 GO:0031408 GO:0035304 GO:0044272	aromatic amino acid family metabolic process; carotenoid biosynthetic process; cellular amino acid biosynthetic process; chlorophyll biosynthetic process; chlorophyll metabolic process; coenzyme biosynthetic process; fatty acid biosynthetic process; glycine catabolic process; isopentenyl diphosphate biosynthetic process, mevalonate-independent pathway; jasmonic acid biosynthetic process; lipid me…	GO:0045485	omega-6 fatty acid desaturase activity	GO:0009507 GO:0009941	chloroplast; chloroplast envelope	PF00487	Fatty acid desaturase	PTHR19353	FATTY ACID DESATURASE 2	NA	NA
Glyma.02G203500	g2,g8	2	2	0					509	UniRef100_K7K9R0 Ubiquitin carboxyl-terminal hydrolase n=1 Tax=Glycine max RepID=K7K9R0_SOYBN	0	57.39	UniRef100_K7K9R0 Ubiquitin carboxyl-terminal hydrolase n=1 Tax=Glycine max RepID=K7K9R0_SOYBN	0	57.39	AT5G57990.1|Symbols:UBP23|ubiquitin-specific protease 23|chr5:23470218-23473997 REVERSE LENGTH=859	0	48.43	GO:0006511 GO:0009165	nucleotide biosynthetic process; ubiquitin-dependent protein catabolic process	GO:0004221 GO:0004843	ubiquitin-specific protease activity; ubiquitin thiolesterase activity	GO:0005634	nucleus	PF00443	Ubiquitin carboxyl-terminal hydrolase	PTHR24006	FAMILY NOT NAMED	KOG1865	Ubiquitin_carboxyl-terminal_hydrolase
Glyma.02G203700	g1,g8	2	2	0					161	UniRef100_I1JGP5 Uncharacterized protein n=1 Tax=Glycine max RepID=I1JGP5_SOYBN	1e-113	100	UniRef100_T2DPB8 Eukaryotic translation initiation factor 5A n=1 Tax=Phaseolus vulgaris RepID=T2DPB8_PHAVU	3e-109	100	AT1G13950.1|Symbols:EIF-5A, ELF5A-1, ATELF5A-1, EIF5A|eukaryotic elongation factor 5A-1|chr1:4773631-4774668 FORWARD LENGTH=158	3e-101	100.63	GO:0006413 GO:0006452 GO:0008612 GO:0010089 GO:0045901 GO:0045905	peptidyl-lysine modification to hypusine; positive regulation of translational elongation; positive regulation of translational termination; translational frameshifting; translational initiation; xylem development	GO:0003723 GO:0003743 GO:0003746 GO:0043022	RNA binding; ribosome binding; translation elongation factor activity; translation initiation factor activity	GO:0005737	cytoplasm	PF01287	Eukaryotic elongation factor 5A hypusine, DNA-binding OB fold	PTHR11673	TRANSLATION INITIATION FACTOR 5A-RELATED	KOG3271	Translation_initiation_factor_5A_(eIF-5A)
Glyma.02G204100	g2,g8	2	2	0					311	UniRef100_I1JGP9 Uncharacterized protein n=1 Tax=Glycine max RepID=I1JGP9_SOYBN	0	100	UniRef100_F4JR41 Endonuclease/exonuclease/phosphatase domain-containing protein n=1 Tax=Arabidopsis thaliana RepID=F4JR41_ARATH	0	98.1	AT4G30900.2|Symbols:|DNAse I-like superfamily protein|chr4:15040021-15042203 FORWARD LENGTH=316	0	98.1	GO:0008150	biological process	GO:0003674	molecular function	GO:0005634 GO:0005886	nucleus; plasma membrane	PF03372	Endonuclease/Exonuclease/phosphatase family	NA	NA	NA	NA
Glyma.02G205700	g1,g8	2	2	0					276	UniRef100_I1JGR6 Translation initiation factor IF-3 n=1 Tax=Glycine max RepID=I1JGR6_SOYBN	0	100	UniRef100_I1JGR6 Translation initiation factor IF-3 n=1 Tax=Glycine max RepID=I1JGR6_SOYBN	0	100	AT4G30690.1|Symbols:|Translation initiation factor 3 protein|chr4:14960742-14962328 FORWARD LENGTH=281	2e-91	87.9	GO:0006413	translational initiation	GO:0003743	translation initiation factor activity	GO:0005618 GO:0005737 GO:0009507	cell wall; chloroplast; cytoplasm	PF05198 PF00707	Translation initiation factor IF-3, N-terminal domain; Translation initiation factor IF-3, C-terminal domain	PTHR10938	TRANSLATION INITIATION FACTOR IF-3	NA	NA
Glyma.02G206000	g1,g8	2	2	0					610	UniRef100_I1JGR9 Uncharacterized protein n=1 Tax=Glycine max RepID=I1JGR9_SOYBN	0	100	UniRef100_Q9SUH5 QWRF motif-containing protein 8 n=1 Tax=Arabidopsis thaliana RepID=QWRF8_ARATH	2e-175	90.37	AT4G30710.1|Symbols:QWRF8|Family of unknown function (DUF566) _x0001_|chr4:14965538-14967881 REVERSE LENGTH=644	2e-178	90.37	GO:0008150	biological process	NA	NA	NA	NA	PF04484	Family of unknown function (DUF566)	NA	NA	NA	NA
Glyma.02G206700	g1,g8	2	2	0					148	UniRef100_I1JGS8 50S ribosomal protein L35 n=1 Tax=Glycine max RepID=I1JGS8_SOYBN	2e-99	100	UniRef100_I1JGS8 50S ribosomal protein L35 n=1 Tax=Glycine max RepID=I1JGS8_SOYBN	2e-99	100	AT2G24090.1|Symbols:|Ribosomal protein L35|chr2:10242038-10243416 FORWARD LENGTH=145	5e-43	67.59	GO:0006098 GO:0006412	pentose-phosphate shunt; translation	GO:0003735	structural constituent of ribosome	GO:0005622 GO:0005840 GO:0009507	chloroplast; intracellular; ribosome	PF01632	Ribosomal protein L35	NA	NA	NA	NA
Glyma.02G214400	g1,g8	2	2	0					170	UniRef100_I1JH03 Uncharacterized protein n=1 Tax=Glycine max RepID=I1JH03_SOYBN	9e-118	100	NA	NA	NA	AT4G38060.2|Symbols:|unknown protein; BEST Arabidopsis thaliana protein match is: unknown protein (TAIR:AT5G65480.1); Has 35333 Blast hits to 34131 proteins in 2444 species: Archae - 798; Bacteria - 22429; Metazoa - 974; Fungi - 991; Plants - 531; Viruses - 0; Other Eukaryotes - 9610 (source: NCBI BLink).|chr4:17873709-17874379 REVERSE LENGTH=136	2e-14	95.59	GO:0008150	biological process	GO:0003674	molecular function	GO:0005739 GO:0009507	chloroplast; mitochondrion	NA	NA	NA	NA	NA	NA
Glyma.02G216600	g1,g8	2	2	0	MADS				244	UniRef100_UPI0003DE76E5 PREDICTED: agamous-like MADS-box protein AGL16-like isoform X2 n=1 Tax=Glycine max RepID=UPI0003DE76E5	3e-177	100	UniRef100_U5L2C5 MADS box protein MADS64 n=1 Tax=Gossypium hirsutum RepID=U5L2C5_GOSHI	5e-116	88.05	AT3G57230.1|Symbols:AGL16|AGAMOUS-like 16|chr3:21177710-21180671 FORWARD LENGTH=240	1e-98	89.58	GO:0006355 GO:0006944 GO:0009556 GO:0010440 GO:0048481 GO:0052543	callose deposition in cell wall; cellular membrane fusion; microsporogenesis; ovule development; regulation of transcription, DNA-dependent; stomatal lineage progression	GO:0003700 GO:0005515 GO:0008134 GO:0042803	protein binding; protein homodimerization activity; sequence-specific DNA binding transcription factor activity; transcription factor binding	GO:0005634	nucleus	PF00319 PF01486	SRF-type transcription factor (DNA-binding and dimerisation domain); K-box region	PTHR11945	MADS BOX PROTEIN	KOG0014	MADS_box_transcription_factor
Glyma.02G218300	g1,g8	2	2	0					543	UniRef100_I1JH44 Glutamyl-tRNA reductase n=1 Tax=Glycine max RepID=I1JH44_SOYBN	0	100	UniRef100_I1JH44 Glutamyl-tRNA reductase n=1 Tax=Glycine max RepID=I1JH44_SOYBN	0	100	AT1G58290.1|Symbols:HEMA1|Glutamyl-tRNA reductase family protein|chr1:21624028-21626051 REVERSE LENGTH=543	0	92.45	GO:0000302 GO:0006779 GO:0006783 GO:0009416 GO:0010039 GO:0015995 GO:0033014 GO:0055072 GO:0055114	chlorophyll biosynthetic process; heme biosynthetic process; iron ion homeostasis; oxidation-reduction process; porphyrin-containing compound biosynthetic process; response to iron ion; response to light stimulus; response to reactive oxygen species; tetrapyrrole biosynthetic process	GO:0000166 GO:0005515 GO:0008883 GO:0050661	NADP binding; glutamyl-tRNA reductase activity; nucleotide binding; protein binding	GO:0009507	chloroplast	PF05201 PF00745 PF01488	Glutamyl-tRNAGlu reductase, N-terminal domain; Glutamyl-tRNAGlu reductase, dimerisation domain; Shikimate / quinate 5-dehydrogenase	PTHR13812	ORNITHINE CYCLODEAMINASE-RELATED	NA	NA
Glyma.02G225300	g1,g8	2	2	0					804	UniRef100_I1JHB5 Uncharacterized protein n=1 Tax=Glycine max RepID=I1JHB5_SOYBN	0	100	UniRef100_G7K6A4 Cell division protease ftsH-like protein n=1 Tax=Medicago truncatula RepID=G7K6A4_MEDTR	0	101.26	AT5G58870.1|Symbols:ftsh9|FTSH protease 9|chr5:23770080-23773719 REVERSE LENGTH=806	0	99.63	GO:0006508 GO:0010304 GO:0030163	PSII associated light-harvesting complex II catabolic process; protein catabolic process; proteolysis	GO:0000166 GO:0004176 GO:0004222 GO:0005524 GO:0008237 GO:0008270 GO:0016887 GO:0017111	ATP-dependent peptidase activity; ATP binding; ATPase activity; metalloendopeptidase activity; metallopeptidase activity; nucleoside-triphosphatase activity; nucleotide binding; zinc ion binding	GO:0009507 GO:0009941 GO:0016020 GO:0016021	chloroplast; chloroplast envelope; integral to membrane; membrane	PF01434 PF00004 PF06480	Peptidase family M41; ATPase family associated with various cellular activities (AAA); FtsH Extracellular	PTHR23076	METALLOPROTEASE M41 FTSH	KOG0731	AAA+-type_ATPase_containing_the_peptidase_M41_domain
Glyma.02G227600	g1,g8	2	2	0					268	UniRef100_I1JHD7 Uncharacterized protein n=1 Tax=Glycine max RepID=I1JHD7_SOYBN	0	100	UniRef100_T2DMZ5 SelT-like protein-like protein n=1 Tax=Phaseolus vulgaris RepID=T2DMZ5_PHAVU	7e-109	94.21	AT5G58640.1|Symbols:|Selenoprotein, Rdx type|chr5:23697996-23699505 FORWARD LENGTH=228	2e-89	101.75	GO:0045454	cell redox homeostasis	GO:0008430	selenium binding	GO:0005783 GO:0005886 GO:0009507	chloroplast; endoplasmic reticulum; plasma membrane	PF10262	Rdx family	PTHR13544	SELENOPROTEIN T	KOG3286	Selenoprotein_T
Glyma.02G231100	g1,g8	2	2	0					394	UniRef100_C6T9W2 Uncharacterized protein n=1 Tax=Glycine max RepID=C6T9W2_SOYBN	0	100	UniRef100_G7KEE1 Pectinesterase n=1 Tax=Medicago truncatula RepID=G7KEE1_MEDTR	0	98.25	AT1G07010.1|Symbols:|Calcineurin-like metallo-phosphoesterase superfamily protein|chr1:2152949-2154968 FORWARD LENGTH=389	0	100.77	GO:0010264	myo-inositol hexakisphosphate biosynthetic process	GO:0004722 GO:0016787	hydrolase activity; protein serine/threonine phosphatase activity	GO:0005777 GO:0009507	chloroplast; peroxisome	PF00149	Calcineurin-like phosphoesterase	PTHR11668	SERINE/THREONINE PROTEIN PHOSPHATASE	KOG0374	Serine/threonine_specific_protein_phosphatase_PP1,_catalytic_subunit
Glyma.02G235700	g1,g8	2	2	0					609	UniRef100_I1JHL5 Uncharacterized protein n=1 Tax=Glycine max RepID=I1JHL5_SOYBN	0	100	UniRef100_C0M0Q3 With no lysine kinase n=1 Tax=Glycine max RepID=C0M0Q3_SOYBN	0	98.82	AT5G58350.1|Symbols:WNK4, ZIK2|with no lysine (K) kinase 4|chr5:23585505-23587681 FORWARD LENGTH=571	0	101.4	GO:0006468 GO:0010260 GO:0016036 GO:0019375 GO:0042631 GO:0046777	cellular response to phosphate starvation; cellular response to water deprivation; galactolipid biosynthetic process; organ senescence; protein autophosphorylation; protein phosphorylation	GO:0004672 GO:0004674 GO:0005524 GO:0016301 GO:0016772	ATP binding; kinase activity; protein kinase activity; protein serine/threonine kinase activity; transferase activity, transferring phosphorus-containing groups	GO:0005634 GO:0005737	cytoplasm; nucleus	PF00069	Protein kinase domain	PTHR13902	SERINE/THREONINE-PROTEIN KINASE WNK (WITH NO LYSINE)-RELATED	KOG0584	Serine/threonine_protein_kinase
Glyma.02G237100	g1,g8	2	2	0	BTB/POZ				581	UniRef100_I1JHM9 Uncharacterized protein n=2 Tax=Glycine max RepID=I1JHM9_SOYBN	0	100	UniRef100_G7K0V9 Root phototropism protein n=1 Tax=Medicago truncatula RepID=G7K0V9_MEDTR	0	100.17	AT2G30520.1|Symbols:RPT2|Phototropic-responsive NPH3 family protein|chr2:13002920-13005573 REVERSE LENGTH=593	0	97.13	GO:0006816 GO:0007030 GO:0009416 GO:0009638 GO:0009651 GO:0009954 GO:0010227 GO:0019344 GO:0048439	Golgi organization; calcium ion transport; cysteine biosynthetic process; floral organ abscission; flower morphogenesis; phototropism; proximal/distal pattern formation; response to light stimulus; response to salt stress	GO:0004871	signal transducer activity	GO:0005634 GO:0005737 GO:0005886	cytoplasm; nucleus; plasma membrane	PF00651 PF03000	BTB/POZ domain; NPH3 family	PTHR24413	FAMILY NOT NAMED	NA	NA
Glyma.02G244100	g1,g8	2	2	0					191	UniRef100_I1JHV6 Uncharacterized protein n=1 Tax=Glycine max RepID=I1JHV6_SOYBN	4e-135	100	UniRef100_G7J9C3 Nudix hydrolase n=1 Tax=Medicago truncatula RepID=G7J9C3_MEDTR	1e-109	97.44	AT2G01670.1|Symbols:atnudt17, NUDT17|nudix hydrolase homolog 17|chr2:296889-297818 REVERSE LENGTH=182	8e-74	87.36	NA	NA	GO:0016787	hydrolase activity	GO:0005739	mitochondrion	PF00293	NUDIX domain	PTHR12629	DIPHOSPHOINOSITOL POLYPHOSPHATE PHOSPHOHYDROLASE	KOG2839	Diadenosine_and_diphosphoinositol_polyphosphate_phosphohydrolase
Glyma.02G245300	g1,g8	2	2	0					445	UniRef100_K7KAJ8 Uncharacterized protein n=1 Tax=Glycine max RepID=K7KAJ8_SOYBN	0	100.91	UniRef100_A9PHH3 Senescence-associated family protein n=2 Tax=Populus trichocarpa RepID=A9PHH3_POPTR	0	95.87	AT1G66330.2|Symbols:|senescence-associated family protein|chr1:24729880-24732144 REVERSE LENGTH=417	3e-136	84.89	GO:0010150 GO:0010228 GO:0010264 GO:0034599 GO:0072593	cellular response to oxidative stress; leaf senescence; myo-inositol hexakisphosphate biosynthetic process; reactive oxygen species metabolic process; vegetative to reproductive phase transition of meristem	NA	NA	GO:0009507	chloroplast	NA	NA	NA	NA	NA	NA
Glyma.02G247000	g1,g8	2	2	0					215	UniRef100_I1JHY0 Uncharacterized protein n=1 Tax=Glycine max RepID=I1JHY0_SOYBN	9e-153	100	NA	NA	NA	AT5G37840.1|Symbols:|BEST Arabidopsis thaliana protein match is: plastid movement impaired 2 (TAIR:AT1G66480.1); Has 1807 Blast hits to 1807 proteins in 277 species: Archae - 0; Bacteria - 0; Metazoa - 736; Fungi - 347; Plants - 385; Viruses - 0; Other Eukaryotes - 339 (source: NCBI BLink).|chr5:15062192-15063327 REVERSE LENGTH=214	4e-53	93.46	GO:0008150	biological process	GO:0003674	molecular function	GO:0005634	nucleus	NA	NA	NA	NA	NA	NA
Glyma.02G247600	g1,g8	2	2	0					393	UniRef100_I1JHY8 Uncharacterized protein n=1 Tax=Glycine max RepID=I1JHY8_SOYBN	0	100	UniRef100_G7KBQ8 Serine/threonine protein kinase n=2 Tax=Medicago truncatula RepID=G7KBQ8_MEDTR	0	93.3	AT1G07570.1|Symbols:APK1A, APK1|Protein kinase superfamily protein|chr1:2331369-2333210 REVERSE LENGTH=410	0	89.02	GO:0006468 GO:0006499	N-terminal protein myristoylation; protein phosphorylation	GO:0004672 GO:0004674 GO:0004713 GO:0005524 GO:0016301 GO:0016772	ATP binding; kinase activity; protein kinase activity; protein serine/threonine kinase activity; protein tyrosine kinase activity; transferase activity, transferring phosphorus-containing groups	GO:0005886 GO:0009507	chloroplast; plasma membrane	PF07714	Protein tyrosine kinase	PTHR24420	LEUCINE-RICH REPEAT RECEPTOR-LIKE PROTEIN KINASE	KOG1187	Serine/threonine_protein_kinase
Glyma.02G249600	g1,g8	2	2	0					479	UniRef100_D4N5G0 Alpha-form rubisco activase n=1 Tax=Glycine max RepID=D4N5G0_SOYBN	0	100	UniRef100_D4N5G0 Alpha-form rubisco activase n=1 Tax=Glycine max RepID=D4N5G0_SOYBN	0	100	AT2G39730.1|Symbols:RCA|rubisco activase|chr2:16570951-16573345 REVERSE LENGTH=474	0	100.42	GO:0000165 GO:0006612 GO:0009409 GO:0009416 GO:0009595 GO:0009637 GO:0009644 GO:0009697 GO:0009744 GO:0009753 GO:0009814 GO:0009862 GO:0009867 GO:0010114 GO:0010150 GO:0010155 GO:0010200 GO:0010218 GO:0010310 GO:0010363 GO:0019684 GO:0031348 GO:0042742 GO:0043900 GO:0050832	MAPK cascade; defense response, incompatible interaction; defense response to bacterium; defense response to fungus; detection of biotic stimulus; jasmonic acid mediated signaling pathway; leaf senescence; negative regulation of defense response; photosynthesis, light reaction; protein targeting to membrane; regulation of hydrogen peroxide metabolic process; regulation of multi-organism process; …	GO:0005524 GO:0030234 GO:0043531 GO:0046863	ADP binding; ATP binding; enzyme regulator activity; ribulose-1,5-bisphosphate carboxylase/oxygenase activator activity	GO:0005618 GO:0005634 GO:0009507 GO:0009535 GO:0009570 GO:0009579 GO:0009941 GO:0010287 GO:0010319 GO:0016020 GO:0048046	apoplast; cell wall; chloroplast; chloroplast envelope; chloroplast stroma; chloroplast thylakoid membrane; membrane; nucleus; plastoglobule; stromule; thylakoid	PF00004	ATPase family associated with various cellular activities (AAA)	PTHR11603	AAA FAMILY ATPASE	KOG0651	26S_proteasome_regulatory_complex,_ATPase_RPT4
Glyma.02G252500	g1,g8	2	2	0					148	UniRef100_K7KAP3 Uncharacterized protein n=1 Tax=Glycine max RepID=K7KAP3_SOYBN	4e-101	100	NA	NA	NA	AT2G39855.2|Symbols:|unknown protein; FUNCTIONS IN: molecular_function unknown; INVOLVED IN: biological_process unknown; LOCATED IN: chloroplast; BEST Arabidopsis thaliana protein match is: unknown protein (TAIR:AT3G55646.1); Has 35333 Blast hits to 34131 proteins in 2444 species: Archae - 798; Bacteria - 22429; Metazoa - 974; Fungi - 991; Plants - 531; Viruses - 0; Other Eukaryotes - 9610 (sourc…	3e-24	91.55	GO:0008150	biological process	GO:0003674	molecular function	GO:0005634	nucleus	NA	NA	NA	NA	NA	NA
Glyma.02G253900	g1,g8	2	2	0					300	UniRef100_K7KAQ4 Uncharacterized protein n=1 Tax=Glycine max RepID=K7KAQ4_SOYBN	0	100	UniRef100_F4IG20 Acid phosphatase class IIIB protein n=1 Tax=Arabidopsis thaliana RepID=F4IG20_ARATH	8e-58	103.19	AT2G39920.3|Symbols:|HAD superfamily, subfamily IIIB acid phosphatase|chr2:16663201-16664305 REVERSE LENGTH=283	3e-62	102.83	GO:0046686	response to cadmium ion	GO:0003993	acid phosphatase activity	GO:0005575	cellular component	PF03767	HAD superfamily, subfamily IIIB (Acid phosphatase)	NA	NA	NA	NA
Glyma.02G256000	g1,g8	2	2	0					524	UniRef100_I1JI75 Uncharacterized protein n=1 Tax=Glycine max RepID=I1JI75_SOYBN	0	100	UniRef100_D7LZ04 Peptidase M50 family protein n=1 Tax=Arabidopsis lyrata subsp. lyrata RepID=D7LZ04_ARALL	0	92.47	AT5G05740.2|Symbols:ATEGY2, EGY2|ethylene-dependent gravitropism-deficient and yellow-green-like 2|chr5:1724023-1726859 REVERSE LENGTH=527	0	97.91	GO:0006508 GO:0006655 GO:0009793 GO:0010027 GO:0010103 GO:0010228 GO:0016226 GO:0019288 GO:0048481	embryo development ending in seed dormancy; iron-sulfur cluster assembly; isopentenyl diphosphate biosynthetic process, mevalonate-independent pathway; ovule development; phosphatidylglycerol biosynthetic process; proteolysis; stomatal complex morphogenesis; thylakoid membrane organization; vegetative to reproductive phase transition of meristem	GO:0004222	metalloendopeptidase activity	GO:0009507 GO:0009535	chloroplast; chloroplast thylakoid membrane	PF02163	Peptidase family M50	NA	NA	NA	NA
Glyma.02G257400	g1,g8	2	2	0					305	UniRef100_I1JI92 Uncharacterized protein n=1 Tax=Glycine max RepID=I1JI92_SOYBN	0	100	UniRef100_G7KH15 CTD small phosphatase-like protein n=1 Tax=Medicago truncatula RepID=G7KH15_MEDTR	3e-172	99.67	AT3G55960.1|Symbols:|Haloacid dehalogenase-like hydrolase (HAD) superfamily protein|chr3:20760797-20762892 REVERSE LENGTH=305	2e-148	99.02	GO:0007623 GO:0048767	circadian rhythm; root hair elongation	GO:0016791	phosphatase activity	GO:0005634	nucleus	PF03031	NLI interacting factor-like phosphatase	PTHR12210	NUCLEAR LIM INTERACTOR-INTERACTING FACTOR-RELATED	KOG1605	TFIIF-interacting_CTD_phosphatase,_including_NLI-interacting_factor_(involved_in_RNA_polymerase_II_regulation)
Glyma.02G260500	g1,g8	2	2	0					559	UniRef100_I1JIC0 Uncharacterized protein n=1 Tax=Glycine max RepID=I1JIC0_SOYBN	0	100	UniRef100_G7J2F8 Cys-rich domain protein n=1 Tax=Medicago truncatula RepID=G7J2F8_MEDTR	0	108.98	AT3G10980.1|Symbols:|PLAC8 family protein|chr3:3438810-3440501 FORWARD LENGTH=563	0	98.05	GO:0008150	biological process	GO:0003674	molecular function	GO:0005634 GO:0005886	nucleus; plasma membrane	PF04749 PF11204	PLAC8 family; Protein of unknown function (DUF2985)	NA	NA	NA	NA
Glyma.02G268800	g1,g8	2	2	0					80	NA	NA	NA	NA	NA	NA	NA	NA	NA	NA	NA	NA	NA	NA	NA	NA	NA	NA	NA	NA	NA
Glyma.02G269700	g1,g8	2	2	0					589	UniRef100_I1JIK5 Uncharacterized protein n=2 Tax=Glycine max RepID=I1JIK5_SOYBN	0	100	UniRef100_D5LQ68 Nitrate transporter n=3 Tax=Medicago truncatula RepID=D5LQ68_MEDTR	0	99.83	AT3G21670.1|Symbols:|Major facilitator superfamily protein|chr3:7626942-7628954 REVERSE LENGTH=590	0	96.27	GO:0006857	oligopeptide transport	GO:0005215	transporter activity	GO:0005886 GO:0016020	membrane; plasma membrane	PF00854	POT family	PTHR11654	OLIGOPEPTIDE TRANSPORTER-RELATED	KOG1237	H+/oligopeptide_symporter
Glyma.02G269800	g1,g8	2	2	0					108	UniRef100_I1JIK6 Uncharacterized protein n=1 Tax=Glycine max RepID=I1JIK6_SOYBN	3e-72	100	UniRef100_B9GTU5 Ribosomal protein L30 n=1 Tax=Populus trichocarpa RepID=B9GTU5_POPTR	2e-57	100	AT5G55140.1|Symbols:|ribosomal protein L30 family protein|chr5:22381370-22381787 FORWARD LENGTH=109	6e-46	97.25	GO:0006354 GO:0006412 GO:0042254	DNA-dependent transcription, elongation; ribosome biogenesis; translation	GO:0003735	structural constituent of ribosome	GO:0005840 GO:0015934	large ribosomal subunit; ribosome	PF00327	Ribosomal protein L30p/L7e	NA	NA	NA	NA
Glyma.02G271400	g1,g8	2	2	0					155	UniRef100_C6SWT9 Uncharacterized protein n=1 Tax=Glycine max RepID=C6SWT9_SOYBN	7e-106	100	UniRef100_B0BLA9 CM0545.330.nc protein n=1 Tax=Lotus japonicus RepID=B0BLA9_LOTJA	5e-59	67.43	AT3G44020.1|Symbols:|thylakoid lumenal P17.1 protein|chr3:15801382-15802561 FORWARD LENGTH=159	2e-46	71.07	NA	NA	NA	NA	GO:0009543	chloroplast thylakoid lumen	NA	NA	NA	NA	NA	NA
Glyma.02G273100	g1,g2	2	2	0					557	UniRef100_I1JIP4 Uncharacterized protein n=2 Tax=Glycine max RepID=I1JIP4_SOYBN	0	100	UniRef100_G7KHH3 3-hydroxy-3-methylglutaryl coenzyme A reductase n=1 Tax=Medicago truncatula RepID=G7KHH3_MEDTR	0	98.41	AT1G76490.1|Symbols:HMG1, HMGR1, AtHMGR1|hydroxy methylglutaryl CoA reductase 1|chr1:28695801-28698206 FORWARD LENGTH=642	0	86.14	GO:0006816 GO:0007030 GO:0007033 GO:0008299 GO:0009611 GO:0009651 GO:0009805 GO:0015936 GO:0016126 GO:0019287 GO:0055114 GO:0060964	Golgi organization; calcium ion transport; coenzyme A metabolic process; coumarin biosynthetic process; isopentenyl diphosphate biosynthetic process, mevalonate pathway; isoprenoid biosynthetic process; oxidation-reduction process; regulation of gene silencing by miRNA; response to salt stress; response to wounding; sterol biosynthetic process; vacuole organization	GO:0004420 GO:0005515 GO:0016616 GO:0042282 GO:0050661 GO:0050662	NADP binding; coenzyme binding; hydroxymethylglutaryl-CoA reductase (NADPH) activity; hydroxymethylglutaryl-CoA reductase activity; oxidoreductase activity, acting on the CH-OH group of donors, NAD or NADP as acceptor; protein binding	GO:0005783 GO:0005789 GO:0016020 GO:0016021	endoplasmic reticulum; endoplasmic reticulum membrane; integral to membrane; membrane	PF00368	Hydroxymethylglutaryl-coenzyme A reductase	PTHR10572	3-HYDROXY-3-METHYLGLUTARYL-COENZYME A REDUCTASE	KOG2480	3-hydroxy-3-methylglutaryl-CoA_(HMG-CoA)_reductase
Glyma.02G278300	g1,g8	2	2	0					398	UniRef100_I1JIV7 Uncharacterized protein n=1 Tax=Glycine max RepID=I1JIV7_SOYBN	0	100	UniRef100_G7KCV1 F-box family protein n=1 Tax=Medicago truncatula RepID=G7KCV1_MEDTR	0	99.5	AT2G32560.1|Symbols:|F-box family protein|chr2:13824820-13826761 FORWARD LENGTH=371	3e-149	107.01	GO:0008150	biological process	GO:0003674	molecular function	GO:0005576	extracellular region	PF00646	F-box domain	NA	NA	NA	NA
Glyma.02G281700	g1,g8	2	2	0	AUX-IAA-ARF				897	UniRef100_I1JIZ7 Auxin response factor n=1 Tax=Glycine max RepID=I1JIZ7_SOYBN	0	100	UniRef100_I1JIZ7 Auxin response factor n=1 Tax=Glycine max RepID=I1JIZ7_SOYBN	0	100	AT5G37020.1|Symbols:ARF8, ATARF8|auxin response factor 8|chr5:14630151-14634106 FORWARD LENGTH=811	0	104.93	GO:0006355 GO:0009725 GO:0009733 GO:0009855 GO:0009886 GO:0009887 GO:0009908 GO:0009909 GO:0010051 GO:0010154 GO:0048439 GO:0048481 GO:0048507 GO:0048519	determination of bilateral symmetry; flower development; flower morphogenesis; fruit development; meristem development; negative regulation of biological process; organ morphogenesis; ovule development; post-embryonic morphogenesis; regulation of flower development; regulation of transcription, DNA-dependent; response to auxin stimulus; response to hormone stimulus; xylem and phloem pattern forma…	GO:0003677 GO:0003700 GO:0046983	DNA binding; protein dimerization activity; sequence-specific DNA binding transcription factor activity	GO:0005634	nucleus	PF02309 PF06507 PF02362	AUX/IAA family; Auxin response factor; B3 DNA binding domain	NA	NA	NA	NA
Glyma.02G282300	g1,g8	2	2	0					51	UniRef100_K7KB97 Uncharacterized protein n=1 Tax=Glycine max RepID=K7KB97_SOYBN	4e-28	100	NA	NA	NA	NA	NA	NA	NA	NA	NA	NA	NA	NA	NA	NA	NA	NA	NA	NA
Glyma.02G282500	g1,g8	2	2	0					259	UniRef100_I1JJ05 Uncharacterized protein n=1 Tax=Glycine max RepID=I1JJ05_SOYBN	0	100	UniRef100_T2DP14 Oxygen-evolving enhancer protein 2 chloroplastic-like protein n=1 Tax=Phaseolus vulgaris RepID=T2DP14_PHAVU	3e-164	98.85	AT1G06680.1|Symbols:PSBP-1, OEE2, PSII-P, OE23|photosystem II subunit P-1|chr1:2047940-2049186 FORWARD LENGTH=263	2e-139	98.1	GO:0000165 GO:0006364 GO:0006612 GO:0009409 GO:0009595 GO:0009637 GO:0009644 GO:0009657 GO:0009697 GO:0009744 GO:0009773 GO:0009814 GO:0009862 GO:0009867 GO:0010114 GO:0010155 GO:0010200 GO:0010207 GO:0010218 GO:0010310 GO:0010363 GO:0015979 GO:0019344 GO:0019684 GO:0031348 GO:0042742 GO:0043900 GO:0050832	MAPK cascade; cysteine biosynthetic process; defense response, incompatible interaction; defense response to bacterium; defense response to fungus; detection of biotic stimulus; jasmonic acid mediated signaling pathway; negative regulation of defense response; photosynthesis; photosynthesis, light reaction; photosynthetic electron transport in photosystem I; photosystem II assembly; plastid organ…	GO:0005509 GO:0008266	calcium ion binding; poly(U) RNA binding	GO:0009507 GO:0009534 GO:0009535 GO:0009543 GO:0009570 GO:0009579 GO:0009654 GO:0009941 GO:0019898 GO:0030095 GO:0031977 GO:0048046	apoplast; chloroplast; chloroplast envelope; chloroplast photosystem II; chloroplast stroma; chloroplast thylakoid; chloroplast thylakoid lumen; chloroplast thylakoid membrane; extrinsic to membrane; oxygen evolving complex; thylakoid; thylakoid lumen	PF01789	PsbP	NA	NA	NA	NA
Glyma.02G283400	g1,g8	2	2	0					400	UniRef100_I1JJ15 Uncharacterized protein n=1 Tax=Glycine max RepID=I1JJ15_SOYBN	0	100	UniRef100_C5I849 Phytoene synthase protein n=1 Tax=Fragaria ananassa RepID=C5I849_FRAAN	0	99.75	AT5G17230.2|Symbols:PSY|PHYTOENE SYNTHASE|chr5:5659839-5662087 REVERSE LENGTH=422	0	81.28	GO:0006636 GO:0006655 GO:0009058 GO:0015995 GO:0016117 GO:0019288	biosynthetic process; carotenoid biosynthetic process; chlorophyll biosynthetic process; isopentenyl diphosphate biosynthetic process, mevalonate-independent pathway; phosphatidylglycerol biosynthetic process; unsaturated fatty acid biosynthetic process	GO:0016740 GO:0016765 GO:0016767 GO:0046905	geranylgeranyl-diphosphate geranylgeranyltransferase activity; phytoene synthase activity; transferase activity; transferase activity, transferring alkyl or aryl (other than methyl) groups	GO:0009507 GO:0010287	chloroplast; plastoglobule	PF00494	Squalene/phytoene synthase	NA	NA	KOG1459	Squalene_synthetase
Glyma.02G283700	g2,g8	2	2	0					453	UniRef100_K7KBA8 Uncharacterized protein n=1 Tax=Glycine max RepID=K7KBA8_SOYBN	0	100	UniRef100_Q9SHK5 F12K11.5 n=1 Tax=Arabidopsis thaliana RepID=Q9SHK5_ARATH	1e-30	81.27	AT1G06660.1|Symbols:|unknown protein; BEST Arabidopsis thaliana protein match is: unknown protein (TAIR:AT2G30820.2); Has 166 Blast hits to 144 proteins in 35 species: Archae - 0; Bacteria - 17; Metazoa - 13; Fungi - 20; Plants - 104; Viruses - 0; Other Eukaryotes - 12 (source: NCBI BLink).|chr1:2037461-2040148 REVERSE LENGTH=481	9e-62	93.14	GO:0006355 GO:0007142 GO:0009556	male meiosis II; microsporogenesis; regulation of transcription, DNA-dependent	GO:0003674	molecular function	GO:0005634	nucleus	NA	NA	NA	NA	NA	NA
Glyma.02G284400	g1,g8	2	2	0					491	UniRef100_I1JJ22 Uncharacterized protein n=1 Tax=Glycine max RepID=I1JJ22_SOYBN	0	100	UniRef100_B9H844 Pleckstrin homology domain-containing family protein n=1 Tax=Populus trichocarpa RepID=B9H844_POPTR	0	97.41	AT2G30880.1|Symbols:|Pleckstrin homology (PH) domain-containing protein|chr2:13142926-13145718 REVERSE LENGTH=504	0	97.02	GO:0007165	signal transduction	GO:0005543 GO:0035091	phosphatidylinositol binding; phospholipid binding	GO:0005737 GO:0009505	cytoplasm; plant-type cell wall	PF00169	PH domain	NA	NA	NA	NA
Glyma.02G285100	g1,g8	2	2	0					192	UniRef100_I1JJ29 Uncharacterized protein n=1 Tax=Glycine max RepID=I1JJ29_SOYBN	1e-136	100	NA	NA	NA	AT2G42975.1|Symbols:|unknown protein; FUNCTIONS IN: molecular_function unknown; INVOLVED IN: biological_process unknown; LOCATED IN: chloroplast thylakoid membrane, chloroplast; Has 32 Blast hits to 32 proteins in 16 species: Archae - 0; Bacteria - 0; Metazoa - 2; Fungi - 2; Plants - 28; Viruses - 0; Other Eukaryotes - 0 (source: NCBI BLink).|chr2:17873998-17874820 FORWARD LENGTH=187	2e-59	62.03	GO:0008150	biological process	GO:0003674	molecular function	GO:0009507 GO:0009535	chloroplast; chloroplast thylakoid membrane	NA	NA	NA	NA	NA	NA
Glyma.02G286000	g1,g8	2	2	0					518	UniRef100_K7KBC8 Uncharacterized protein n=1 Tax=Glycine max RepID=K7KBC8_SOYBN	0	100	UniRef100_G7KD53 Receptor-like protein kinase n=1 Tax=Medicago truncatula RepID=G7KD53_MEDTR	0	99.8	AT3G59110.1|Symbols:|Protein kinase superfamily protein|chr3:21855673-21857847 FORWARD LENGTH=512	0	98.44	GO:0006468 GO:0046777	protein autophosphorylation; protein phosphorylation	GO:0004672 GO:0004674 GO:0005524 GO:0016301 GO:0016772	ATP binding; kinase activity; protein kinase activity; protein serine/threonine kinase activity; transferase activity, transferring phosphorus-containing groups	GO:0005886 GO:0009506	plasma membrane; plasmodesma	PF00069	Protein kinase domain	PTHR24420	LEUCINE-RICH REPEAT RECEPTOR-LIKE PROTEIN KINASE	KOG1187	Serine/threonine_protein_kinase
Glyma.02G286200	g1,g8	2	2	0					78	UniRef100_I1JJ40 Uncharacterized protein n=1 Tax=Glycine max RepID=I1JJ40_SOYBN	3e-09	64.71	NA	NA	NA	NA	NA	NA	NA	NA	NA	NA	NA	NA	NA	NA	NA	NA	NA	NA
Glyma.02G290800	g1,g8	2	2	0					267	UniRef100_I1JJ90 Uncharacterized protein n=2 Tax=Glycine max RepID=I1JJ90_SOYBN	0	100	UniRef100_G7K8J2 Peptide methionine sulfoxide reductase n=1 Tax=Medicago truncatula RepID=G7K8J2_MEDTR	8e-160	99.22	AT4G25130.1|Symbols:PMSR4|peptide met sulfoxide reductase 4|chr4:12898802-12899998 REVERSE LENGTH=258	5e-121	94.96	GO:0006464 GO:0006546 GO:0009416 GO:0019538 GO:0034599 GO:0055114	cellular protein modification process; cellular response to oxidative stress; glycine catabolic process; oxidation-reduction process; protein metabolic process; response to light stimulus	GO:0008113 GO:0016671	oxidoreductase activity, acting on a sulfur group of donors, disulfide as acceptor; peptide-methionine (S)-S-oxide reductase activity	GO:0005739 GO:0009507 GO:0009570 GO:0009941	chloroplast; chloroplast envelope; chloroplast stroma; mitochondrion	PF01625	Peptide methionine sulfoxide reductase	PTHR10173	METHIONINE SULFOXIDE REDUCTASE	KOG1635	Peptide_methionine_sulfoxide_reductase
Glyma.02G291500	g1,g8	2	2	0					115	UniRef100_I1JJA5 Uncharacterized protein n=1 Tax=Glycine max RepID=I1JJA5_SOYBN	2e-77	100	UniRef100_S5W3J9 Translation factor SUI1 n=1 Tax=Aeschynomene filosa RepID=S5W3J9_9FABA	1e-62	101.79	AT5G54940.2|Symbols:|Translation initiation factor SUI1 family protein|chr5:22308420-22308758 REVERSE LENGTH=112	3e-60	101.79	GO:0006413	translational initiation	GO:0003743	translation initiation factor activity	NA	NA	PF01253	Translation initiation factor SUI1	PTHR10388	EUKARYOTIC TRANSLATION INITIATION FACTOR SUI1	KOG1770	Translation_initiation_factor_1_(eIF-1/SUI1)
Glyma.02G296300	g1,g8	2	2	0					696	UniRef100_K7KBJ8 Uncharacterized protein n=1 Tax=Glycine max RepID=K7KBJ8_SOYBN	0	100	UniRef100_G7K4B3 Fimbrin-1 n=1 Tax=Medicago truncatula RepID=G7K4B3_MEDTR	0	99.86	AT4G26700.2|Symbols:ATFIM1, FIM1|fimbrin 1|chr4:13463760-13467426 FORWARD LENGTH=687	0	99.27	GO:0007623 GO:0030048 GO:0051645 GO:0051646 GO:0060151	Golgi localization; actin filament-based movement; circadian rhythm; mitochondrion localization; peroxisome localization	GO:0003779	actin binding	GO:0005737	cytoplasm	PF00307	Calponin homology (CH) domain	PTHR19961	FIMBRIN/PLASTIN	KOG0046	Ca2+-binding_actin-bundling_protein_(fimbrin/plastin),_EF-Hand_protein_superfamily
Glyma.02G298000	g1,g8	2	2	0					542	UniRef100_K7KBK7 Uncharacterized protein n=1 Tax=Glycine max RepID=K7KBK7_SOYBN	0	100	UniRef100_G7K4G1 Zinc finger CCCH domain-containing protein n=1 Tax=Medicago truncatula RepID=G7K4G1_MEDTR	0	98.35	AT2G05160.1|Symbols:|CCCH-type zinc fingerfamily protein with RNA-binding domain|chr2:1859011-1860931 REVERSE LENGTH=536	4e-118	98.69	GO:0008150	biological process	GO:0000166 GO:0003676 GO:0003723 GO:0008270	RNA binding; nucleic acid binding; nucleotide binding; zinc ion binding	GO:0005634	nucleus	PF00076 PF00642	RNA recognition motif. (a.k.a. RRM, RBD, or RNP domain); Zinc finger C-x8-C-x5-C-x3-H type (and similar)	PTHR24009	FAMILY NOT NAMED	NA	NA
Glyma.02G298400	g1,g8	2	2	0					1494	UniRef100_I1JJH7 Uncharacterized protein n=1 Tax=Glycine max RepID=I1JJH7_SOYBN	0	100	UniRef100_G7K4H3 Multidrug resistance protein ABC transporter family n=1 Tax=Medicago truncatula RepID=G7K4H3_MEDTR	0	97.63	AT3G13080.1|Symbols:ATMRP3, MRP3, ABCC3|multidrug resistance-associated protein 3|chr3:4196019-4201250 REVERSE LENGTH=1514	0	97.69	GO:0006810 GO:0055085	transmembrane transport; transport	GO:0000166 GO:0005524 GO:0010290 GO:0015431 GO:0016887 GO:0017111 GO:0042626	ATP binding; ATPase activity; ATPase activity, coupled to transmembrane movement of substances; chlorophyll catabolite transmembrane transporter activity; glutathione S-conjugate-exporting ATPase activity; nucleoside-triphosphatase activity; nucleotide binding	GO:0000325 GO:0005773 GO:0005774 GO:0005886 GO:0009506 GO:0016021 GO:0048046	apoplast; integral to membrane; plant-type vacuole; plasma membrane; plasmodesma; vacuolar membrane; vacuole	PF00664 PF00005	ABC transporter transmembrane region; ABC transporter	PTHR24223	FAMILY NOT NAMED	KOG0054	Multidrug_resistance-associated_protein/mitoxantrone_resistance_protein,_ABC_superfamily
Glyma.02G298500	g1,g8	2	2	0					1293	UniRef100_I1JJH8 Uncharacterized protein n=1 Tax=Glycine max RepID=I1JJH8_SOYBN	0	86.07	UniRef100_G7K4H3 Multidrug resistance protein ABC transporter family n=1 Tax=Medicago truncatula RepID=G7K4H3_MEDTR	0	84.35	AT3G13080.1|Symbols:ATMRP3, MRP3, ABCC3|multidrug resistance-associated protein 3|chr3:4196019-4201250 REVERSE LENGTH=1514	0	83.95	GO:0006810 GO:0055085	transmembrane transport; transport	GO:0000166 GO:0005524 GO:0010290 GO:0015431 GO:0016887 GO:0017111 GO:0042626	ATP binding; ATPase activity; ATPase activity, coupled to transmembrane movement of substances; chlorophyll catabolite transmembrane transporter activity; glutathione S-conjugate-exporting ATPase activity; nucleoside-triphosphatase activity; nucleotide binding	GO:0000325 GO:0005773 GO:0005774 GO:0005886 GO:0009506 GO:0016021 GO:0048046	apoplast; integral to membrane; plant-type vacuole; plasma membrane; plasmodesma; vacuolar membrane; vacuole	PF00664 PF00005	ABC transporter transmembrane region; ABC transporter	PTHR24223	FAMILY NOT NAMED	KOG0054	Multidrug_resistance-associated_protein/mitoxantrone_resistance_protein,_ABC_superfamily
Glyma.02G300200	g1,g8	2	2	0	CCAAT				166	UniRef100_C6T238 Putative uncharacterized protein n=1 Tax=Glycine max RepID=C6T238_SOYBN	4e-119	99.39	UniRef100_G7K4Q5 Nuclear transcription factor Y subunit B-3 n=1 Tax=Medicago truncatula RepID=G7K4Q5_MEDTR	1e-84	86.63	AT4G14540.1|Symbols:NF-YB3|nuclear factor Y, subunit B3|chr4:8344663-8345148 FORWARD LENGTH=161	7e-73	77.64	GO:0006355	regulation of transcription, DNA-dependent	GO:0003677 GO:0003700 GO:0043565	DNA binding; sequence-specific DNA binding; sequence-specific DNA binding transcription factor activity	GO:0005622 GO:0005634	intracellular; nucleus	PF00808	Histone-like transcription factor (CBF/NF-Y) and archaeal histone	PTHR11064	CCAAT-BINDING TRANSCRIPTION FACTOR-RELATED	KOG0869	CCAAT-binding_factor,_subunit_A_(HAP3)
Glyma.02G301200	g1,g8	2	2	0					532	UniRef100_K7KBM9 Uncharacterized protein n=1 Tax=Glycine max RepID=K7KBM9_SOYBN	0	100	UniRef100_Q45KQ0 Cellulose synthase-like protein CslE n=1 Tax=Nicotiana tabacum RepID=Q45KQ0_TOBAC	0	71.08	AT1G55850.1|Symbols:ATCSLE1, CSLE1|cellulose synthase like E1|chr1:20876752-20879414 FORWARD LENGTH=729	9e-166	72.29	GO:0000271 GO:0009832 GO:0030244 GO:0046482	cellulose biosynthetic process; para-aminobenzoic acid metabolic process; plant-type cell wall biogenesis; polysaccharide biosynthetic process	GO:0016757 GO:0016759 GO:0016760	cellulose synthase (UDP-forming) activity; cellulose synthase activity; transferase activity, transferring glycosyl groups	GO:0005783 GO:0005794 GO:0005886 GO:0016020	Golgi apparatus; endoplasmic reticulum; membrane; plasma membrane	PF03552	Cellulose synthase	PTHR10587	GLYCOSYL TRANSFERASE-RELATED	NA	NA
Glyma.02G303000	g1,g8	2	2	0					358	UniRef100_I1JJM3 Fructose-bisphosphate aldolase n=1 Tax=Glycine max RepID=I1JJM3_SOYBN	0	100	UniRef100_I1JJM3 Fructose-bisphosphate aldolase n=1 Tax=Glycine max RepID=I1JJM3_SOYBN	0	100	AT4G26530.2|Symbols:|Aldolase superfamily protein|chr4:13391566-13392937 FORWARD LENGTH=358	0	99.72	GO:0000023 GO:0006096 GO:0006098 GO:0009718 GO:0019252	anthocyanin-containing compound biosynthetic process; glycolysis; maltose metabolic process; pentose-phosphate shunt; starch biosynthetic process	GO:0003824 GO:0004332	catalytic activity; fructose-bisphosphate aldolase activity	GO:0005737 GO:0009507	chloroplast; cytoplasm	PF00274	Fructose-bisphosphate aldolase class-I	PTHR11627	FRUCTOSE-BISPHOSPHATE ALDOLASE	KOG1557	Fructose-biphosphate_aldolase
Glyma.02G303500	g1,g8	2	2	0					462	UniRef100_K7KBP3 Uncharacterized protein n=1 Tax=Glycine max RepID=K7KBP3_SOYBN	0	100	UniRef100_G7K4U9 Amino acid permease n=1 Tax=Medicago truncatula RepID=G7K4U9_MEDTR	0	93.79	AT5G23810.1|Symbols:AAP7|amino acid permease 7|chr5:8028461-8030730 FORWARD LENGTH=467	0	94.65	GO:0006865	amino acid transport	GO:0015171	amino acid transmembrane transporter activity	GO:0005886 GO:0016020	membrane; plasma membrane	PF01490	Transmembrane amino acid transporter protein	PTHR22950	AMINO ACID TRANSPORTER	KOG1303	Amino_acid_transporters
Glyma.02G305400	g1,g8	2	2	0					266	UniRef100_C6T8R7 Uncharacterized protein n=1 Tax=Glycine max RepID=C6T8R7_SOYBN	0	100	UniRef100_Q93YG3 Chlorophyll a/b binding protein type II n=1 Tax=Glycine max RepID=Q93YG3_SOYBN	0	100	AT2G05100.1|Symbols:LHCB2.1, LHCB2|photosystem II light harvesting complex gene 2.1|chr2:1823449-1824331 REVERSE LENGTH=265	4e-179	100	GO:0009637 GO:0009765 GO:0010114 GO:0010218 GO:0015979	photosynthesis; photosynthesis, light harvesting; response to blue light; response to far red light; response to red light	GO:0016168	chlorophyll binding	GO:0009507 GO:0009535 GO:0009579 GO:0009941 GO:0010287 GO:0016020 GO:0030076	chloroplast; chloroplast envelope; chloroplast thylakoid membrane; light-harvesting complex; membrane; plastoglobule; thylakoid	PF00504	Chlorophyll A-B binding protein	PTHR21649	CHLOROPHYLL A/B BINDING PROTEIN	NA	NA
Glyma.02G308800	g1,g8	2	2	0					287	UniRef100_I1JJU2 Uncharacterized protein n=2 Tax=Glycine max RepID=I1JJU2_SOYBN	0	100	UniRef100_G7K0M9 5'-AMP-activated protein kinase subunit beta n=2 Tax=Medicago truncatula RepID=G7K0M9_MEDTR	3e-101	93.46	AT4G16360.1|Symbols:|5'-AMP-activated protein kinase beta-2 subunit protein|chr4:9245662-9246833 FORWARD LENGTH=259	1e-60	86.1	GO:0006499	N-terminal protein myristoylation	GO:0004679 GO:0005515	AMP-activated protein kinase activity; protein binding	GO:0005737	cytoplasm	PF04739	5'-AMP-activated protein kinase beta subunit, interation domain	PTHR10343	5'-AMP-ACTIVATED PROTEIN KINASE , BETA SUBUNIT	KOG1616	Protein_involved_in_Snf1_protein_kinase_complex_assembly
Glyma.02G308900	g1,g8	2	2	0					127	UniRef100_I1JJU3 Uncharacterized protein n=1 Tax=Glycine max RepID=I1JJU3_SOYBN	3e-87	100	UniRef100_Q01B86 WGS project CAID00000000 data, contig chromosome 04 n=1 Tax=Ostreococcus tauri RepID=Q01B86_OSTTA	6e-08	52.04	AT4G13500.1|Symbols:|unknown protein; FUNCTIONS IN: molecular_function unknown; INVOLVED IN: biological_process unknown; LOCATED IN: chloroplast; BEST Arabidopsis thaliana protein match is: unknown protein (TAIR:AT2G05310.1); Has 50 Blast hits to 50 proteins in 20 species: Archae - 0; Bacteria - 0; Metazoa - 0; Fungi - 0; Plants - 50; Viruses - 0; Other Eukaryotes - 0 (source: NCBI BLink).|chr4:7…	9e-43	61.6	GO:0008150	biological process	GO:0003674	molecular function	GO:0009507 GO:0009534	chloroplast; chloroplast thylakoid	NA	NA	NA	NA	NA	NA
Glyma.02G309500	g1,g8	2	2	0					277	UniRef100_I1JJU8 Uncharacterized protein n=1 Tax=Glycine max RepID=I1JJU8_SOYBN	0	100	UniRef100_T2DQ60 Chlorophyll A/B binding protein 3 chloroplastic-like isoform 1 n=3 Tax=Eukaryota RepID=T2DQ60_PHAVU	0	100	AT1G61520.3|Symbols:LHCA3|photosystem I light harvesting complex gene 3|chr1:22700152-22701149 FORWARD LENGTH=273	8e-162	101.1	GO:0009765 GO:0015979 GO:0019344	cysteine biosynthetic process; photosynthesis; photosynthesis, light harvesting	GO:0016168	chlorophyll binding	GO:0009507 GO:0009534 GO:0009535 GO:0009579 GO:0010287 GO:0016020 GO:0030076	chloroplast; chloroplast thylakoid; chloroplast thylakoid membrane; light-harvesting complex; membrane; plastoglobule; thylakoid	PF00504	Chlorophyll A-B binding protein	PTHR21649	CHLOROPHYLL A/B BINDING PROTEIN	NA	NA
Glyma.02G309800	g1,g8	2	2	0					464	UniRef100_I1JJV1 Uncharacterized protein n=1 Tax=Glycine max RepID=I1JJV1_SOYBN	0	100	UniRef100_V9SHP7 UDP-glucosyltransferase n=1 Tax=Indigofera suffruticosa RepID=V9SHP7_9FABA	0	95.85	AT3G21760.1|Symbols:HYR1|UDP-Glycosyltransferase superfamily protein|chr3:7667099-7668556 FORWARD LENGTH=485	8e-133	94.43	GO:0008152	metabolic process	GO:0008194 GO:0016757 GO:0016758	UDP-glycosyltransferase activity; transferase activity, transferring glycosyl groups; transferase activity, transferring hexosyl groups	GO:0005575	cellular component	PF00201	UDP-glucoronosyl and UDP-glucosyl transferase	PTHR11926	GLUCOSYL/GLUCURONOSYL TRANSFERASES	KOG1192	UDP-glucuronosyl_and_UDP-glucosyl_transferase
Glyma.02G310800	g1,g2	2	2	0					527	UniRef100_K7KBT4 MATE efflux family protein n=1 Tax=Glycine max RepID=K7KBT4_SOYBN	0	100	UniRef100_K7KBT4 MATE efflux family protein n=1 Tax=Glycine max RepID=K7KBT4_SOYBN	0	100	AT4G38380.1|Symbols:|MATE efflux family protein|chr4:17971855-17974787 REVERSE LENGTH=560	0	78.21	GO:0006855 GO:0055085	drug transmembrane transport; transmembrane transport	GO:0015238 GO:0015297	antiporter activity; drug transmembrane transporter activity	GO:0005886 GO:0009507 GO:0016020	chloroplast; membrane; plasma membrane	PF01554	MatE	PTHR11206	MULTIDRUG RESISTANCE PROTEIN	KOG1347	Uncharacterized_membrane_protein,_predicted_efflux_pump
Glyma.02G311900	g1,g8	2	2	0					148	UniRef100_C6T0L0 Uncharacterized protein n=1 Tax=Glycine max RepID=C6T0L0_SOYBN	5e-100	100	NA	NA	NA	AT4G35320.1|Symbols:|unknown protein; BEST Arabidopsis thaliana protein match is: unknown protein (TAIR:AT2G17300.1); Has 30201 Blast hits to 17322 proteins in 780 species: Archae - 12; Bacteria - 1396; Metazoa - 17338; Fungi - 3422; Plants - 5037; Viruses - 0; Other Eukaryotes - 2996 (source: NCBI BLink).|chr4:16806139-16806582 REVERSE LENGTH=147	1e-30	95.24	GO:0008150 GO:0042546	biological process; cell wall biogenesis	GO:0003674	molecular function	GO:0005634	nucleus	NA	NA	NA	NA	NA	NA
Glyma.03G002200	g1,g8	2	2	0					498	UniRef100_K7KBW0 Uncharacterized protein n=1 Tax=Glycine max RepID=K7KBW0_SOYBN	0	100	UniRef100_G7LAQ9 Mitogen-activated protein kinase n=1 Tax=Medicago truncatula RepID=G7LAQ9_MEDTR	0	99.4	AT5G01920.1|Symbols:STN8|Protein kinase superfamily protein|chr5:359154-360867 FORWARD LENGTH=495	0	100.2	GO:0006468 GO:0042549	photosystem II stabilization; protein phosphorylation	GO:0004672 GO:0004674 GO:0005524 GO:0016301 GO:0016772	ATP binding; kinase activity; protein kinase activity; protein serine/threonine kinase activity; transferase activity, transferring phosphorus-containing groups	GO:0009507 GO:0009579	chloroplast; thylakoid	PF00069	Protein kinase domain	PTHR24362	SERINE/THREONINE-PROTEIN KINASE NEK	KOG0594	Protein_kinase_PCTAIRE_and_related_kinases
Glyma.03G003500	g1,g8	2	2	0	MYB/HD-like				268	UniRef100_K7KBW4 Uncharacterized protein n=1 Tax=Glycine max RepID=K7KBW4_SOYBN	0	100	UniRef100_K9JGB9 MYB transcription factor n=1 Tax=Glycine max RepID=K9JGB9_SOYBN	2e-172	98.16	AT2G01060.1|Symbols:|myb-like HTH transcriptional regulator family protein|chr2:73456-74902 REVERSE LENGTH=286	1e-70	48.95	GO:0006355 GO:0006499 GO:0006635 GO:0006891 GO:0016558	N-terminal protein myristoylation; fatty acid beta-oxidation; intra-Golgi vesicle-mediated transport; protein import into peroxisome matrix; regulation of transcription, DNA-dependent	GO:0003700	sequence-specific DNA binding transcription factor activity	GO:0005634	nucleus	PF00249	Myb-like DNA-binding domain	NA	NA	NA	NA
Glyma.03G007200	g1,g8	2	2	0					822	UniRef100_I1JK58 Uncharacterized protein n=1 Tax=Glycine max RepID=I1JK58_SOYBN	0	100	UniRef100_G7L2L0 Zinc finger protein VAR3 n=1 Tax=Medicago truncatula RepID=G7L2L0_MEDTR	0	54.72	AT5G17790.1|Symbols:VAR3|zinc finger (Ran-binding) family protein|chr5:5869810-5872671 REVERSE LENGTH=758	0	99.21	GO:0009658	chloroplast organization	GO:0005515 GO:0008270	protein binding; zinc ion binding	GO:0005622 GO:0009507 GO:0009570	chloroplast; chloroplast stroma; intracellular	PF00641	Zn-finger in Ran binding protein and others	PTHR23238	RNA BINDING PROTEIN	NA	NA
Glyma.03G011000	g1,g8	2	2	0					492	UniRef100_I1JK97 Uncharacterized protein n=1 Tax=Glycine max RepID=I1JK97_SOYBN	0	100	UniRef100_B9I8H9 Kinase family protein n=1 Tax=Populus trichocarpa RepID=B9I8H9_POPTR	0	98.78	AT4G00710.1|Symbols:BSK3|BR-signaling kinase 3|chr4:290807-293096 FORWARD LENGTH=489	0	100.41	GO:0006468 GO:0006499 GO:0009742	N-terminal protein myristoylation; brassinosteroid mediated signaling pathway; protein phosphorylation	GO:0004672 GO:0005524 GO:0016301 GO:0016772	ATP binding; kinase activity; protein kinase activity; transferase activity, transferring phosphorus-containing groups	GO:0005886 GO:0009506 GO:0016020	membrane; plasma membrane; plasmodesma	PF07714	Protein tyrosine kinase	PTHR24420	LEUCINE-RICH REPEAT RECEPTOR-LIKE PROTEIN KINASE	KOG1187	Serine/threonine_protein_kinase
Glyma.03G014600	g1,g8	2	2	0					605	UniRef100_I1JKC3 Malic enzyme n=1 Tax=Glycine max RepID=I1JKC3_SOYBN	0	100	UniRef100_I1JKC3 Malic enzyme n=1 Tax=Glycine max RepID=I1JKC3_SOYBN	0	100	AT4G00570.1|Symbols:NAD-ME2|NAD-dependent malic enzyme 2|chr4:242817-246522 REVERSE LENGTH=607	0	99.51	GO:0006108 GO:0055114	malate metabolic process; oxidation-reduction process	GO:0004470 GO:0004471 GO:0005515 GO:0005524 GO:0008270 GO:0016652 GO:0042803 GO:0050897	ATP binding; cobalt ion binding; malate dehydrogenase (decarboxylating) activity; malic enzyme activity; oxidoreductase activity, acting on NAD(P)H, NAD(P) as acceptor; protein binding; protein homodimerization activity; zinc ion binding	GO:0005739 GO:0009507	chloroplast; mitochondrion	PF00390 PF03949	Malic enzyme, N-terminal domain; Malic enzyme, NAD binding domain	PTHR23406	MALIC ENZYME-RELATED	KOG1257	NADP+-dependent_malic_enzyme
Glyma.03G015000	g1,g8	2	2	0					207	UniRef100_K7KC69 Uncharacterized protein n=1 Tax=Glycine max RepID=K7KC69_SOYBN	9e-146	100	UniRef100_I7IIL3 NDH subunit NdhS n=1 Tax=Marchantia polymorpha RepID=I7IIL3_MARPO	7e-23	69.08	AT4G23890.1|Symbols:|unknown protein; FUNCTIONS IN: molecular_function unknown; INVOLVED IN: biological_process unknown; LOCATED IN: chloroplast thylakoid membrane, chloroplast; EXPRESSED IN: 22 plant structures; EXPRESSED DURING: 13 growth stages; CONTAINS InterPro DOMAIN/s: Protein of unknown function DUF3252 (InterPro:IPR021659); Has 287 Blast hits to 287 proteins in 81 species: Archae - 0; Ba…	4e-42	81.2	GO:0008150 GO:0009637 GO:0010155 GO:0030003 GO:0046777 GO:0070838	biological process; cellular cation homeostasis; divalent metal ion transport; protein autophosphorylation; regulation of proton transport; response to blue light	GO:0003674	molecular function	GO:0009507 GO:0009534 GO:0009535	chloroplast; chloroplast thylakoid; chloroplast thylakoid membrane	PF11623	Protein of unknown function (DUF3252)	NA	NA	NA	NA
Glyma.03G017400	g1,g8	2	2	0					201	UniRef100_K7KC90 Uncharacterized protein n=1 Tax=Glycine max RepID=K7KC90_SOYBN	2e-144	100	UniRef100_B6TNS1 Xyloglucan endotransglucosylase/hydrolase protein 5 n=1 Tax=Zea mays RepID=B6TNS1_MAIZE	2e-36	38	AT2G06850.1|Symbols:EXGT-A1, EXT, XTH4|xyloglucan endotransglucosylase/hydrolase 4|chr2:2763619-2765490 FORWARD LENGTH=296	5e-15	32.09	GO:0000271 GO:0005975 GO:0006073 GO:0007389 GO:0008361 GO:0009612 GO:0009645 GO:0009733 GO:0009825 GO:0009826 GO:0009926 GO:0009932 GO:0010015 GO:0010817 GO:0016126 GO:0040007 GO:0043481 GO:0048767 GO:0071555	anthocyanin accumulation in tissues in response to UV light; auxin polar transport; carbohydrate metabolic process; cell tip growth; cell wall organization; cellular glucan metabolic process; growth; multidimensional cell growth; pattern specification process; polysaccharide biosynthetic process; regulation of cell size; regulation of hormone levels; response to auxin stimulus; response to low li…	GO:0004553 GO:0016762 GO:0016798	hydrolase activity, acting on glycosyl bonds; hydrolase activity, hydrolyzing O-glycosyl compounds; xyloglucan:xyloglucosyl transferase activity	GO:0005576 GO:0005618 GO:0005737 GO:0009505 GO:0009506 GO:0009507 GO:0016020 GO:0048046	apoplast; cell wall; chloroplast; cytoplasm; extracellular region; membrane; plant-type cell wall; plasmodesma	PF00722	Glycosyl hydrolases family 16	PTHR10963	GLYCOSYL HYDROLASE-RELATED	NA	NA
Glyma.03G017500	g1,g8	2	2	0					188	UniRef100_K7KC91 Uncharacterized protein n=1 Tax=Glycine max RepID=K7KC91_SOYBN	2e-135	100	UniRef100_A2Q3Q2 RING finger protein n=1 Tax=Medicago truncatula RepID=A2Q3Q2_MEDTR	1e-85	98.42	AT4G10160.1|Symbols:|RING/U-box superfamily protein|chr4:6336023-6337301 FORWARD LENGTH=225	4e-19	40.44	GO:0016567	protein ubiquitination	GO:0004842 GO:0008270	ubiquitin-protein ligase activity; zinc ion binding	GO:0005634	nucleus	PF00097	Zinc finger, C3HC4 type (RING finger)	PTHR14155	RING FINGER DOMAIN-CONTAINING	NA	NA
Glyma.03G017600	g1,g8	2	2	0					333	UniRef100_I1JKF4 Uncharacterized protein n=1 Tax=Glycine max RepID=I1JKF4_SOYBN	0	100	UniRef100_Q9LEW8 Protein-ribulosamine 3-kinase, chloroplastic n=1 Tax=Arabidopsis thaliana RepID=FN3KR_ARATH	0	100.31	AT3G61080.1|Symbols:|Protein kinase superfamily protein|chr3:22607152-22608883 FORWARD LENGTH=326	0	100.31	GO:0015996	chlorophyll catabolic process	GO:0016301 GO:0016772	kinase activity; transferase activity, transferring phosphorus-containing groups	GO:0005739 GO:0009507	chloroplast; mitochondrion	PF03881	Fructosamine kinase	PTHR12149	FAMILY NOT NAMED	KOG3021	Predicted_kinase
Glyma.03G020700	g1,g2	2	2	0					527	UniRef100_K7KCB8 Uncharacterized protein n=1 Tax=Glycine max RepID=K7KCB8_SOYBN	0	100	UniRef100_B9GPS4 Kinase family protein n=1 Tax=Populus trichocarpa RepID=B9GPS4_POPTR	0	82.7	AT2G45590.1|Symbols:|Protein kinase superfamily protein|chr2:18786725-18788776 FORWARD LENGTH=683	2e-95	51.1	GO:0006468	protein phosphorylation	GO:0004672 GO:0004674 GO:0005524 GO:0016772	ATP binding; protein kinase activity; protein serine/threonine kinase activity; transferase activity, transferring phosphorus-containing groups	GO:0005886	plasma membrane	PF00069	Protein kinase domain	PTHR24420	LEUCINE-RICH REPEAT RECEPTOR-LIKE PROTEIN KINASE	KOG0598	Ribosomal_protein_S6_kinase_and_related_proteins
Glyma.03G026700	g1,g8	2	2	0					623	UniRef100_K7KCH1 Uncharacterized protein n=1 Tax=Glycine max RepID=K7KCH1_SOYBN	0	98.87	UniRef100_B9IBZ0 Pentatricopeptide repeat-containing family protein n=1 Tax=Populus trichocarpa RepID=B9IBZ0_POPTR	0	95.33	AT2G45350.1|Symbols:CRR4|Pentatricopeptide repeat (PPR) superfamily protein|chr2:18694816-18696657 REVERSE LENGTH=613	0	95.43	GO:0016556	mRNA modification	NA	NA	GO:0005739 GO:0005773 GO:0009507	chloroplast; mitochondrion; vacuole	PF01535	PPR repeat	PTHR24015	FAMILY NOT NAMED	NA	NA
Glyma.03G031100	g1,g8	2	2	0					143	UniRef100_K7KCJ4 Uncharacterized protein (Fragment) n=1 Tax=Glycine max RepID=K7KCJ4_SOYBN	2e-84	70	UniRef100_Q2PMT2 30S ribosomal protein S2, chloroplastic n=2 Tax=Glycine RepID=RR2_SOYBN	1e-83	53.39	ATCG00160.1|Symbols:RPS2|ribosomal protein S2|chrC:15013-15723 REVERSE LENGTH=236	3e-70	53.39	GO:0006091 GO:0006354 GO:0006412 GO:0015979	DNA-dependent transcription, elongation; generation of precursor metabolites and energy; photosynthesis; translation	GO:0003735	structural constituent of ribosome	GO:0000312 GO:0005622 GO:0005840 GO:0009507 GO:0009570 GO:0015935 GO:0016020	chloroplast; chloroplast stroma; intracellular; membrane; plastid small ribosomal subunit; ribosome; small ribosomal subunit	PF00318	Ribosomal protein S2	PTHR12534	30S RIBOSOMAL PROTEIN S2 (PROKARYOTIC AND ORGANELLAR)	NA	NA
Glyma.03G045400	g1,g2	2	2	0					515	UniRef100_K7KCS8 Uncharacterized protein n=1 Tax=Glycine max RepID=K7KCS8_SOYBN	0	102.8	UniRef100_Q9M005 Methyltransferase n=1 Tax=Arabidopsis thaliana RepID=Q9M005_ARATH	0	100.19	AT5G01710.1|Symbols:|methyltransferases|chr5:263709-265250 REVERSE LENGTH=513	0	100.19	GO:0006944 GO:0008152 GO:0048193	Golgi vesicle transport; cellular membrane fusion; metabolic process	GO:0008168	methyltransferase activity	NA	NA	PF08241	Methyltransferase domain	NA	NA	NA	NA
Glyma.03G046200	g1,g8	2	2	0					113	UniRef100_I1JL56 Uncharacterized protein n=1 Tax=Glycine max RepID=I1JL56_SOYBN	1e-73	100	UniRef100_G7KTA5 Macrophage migration inhibitory factor-like protein n=1 Tax=Medicago truncatula RepID=G7KTA5_MEDTR	5e-61	100	AT3G51660.1|Symbols:|Tautomerase/MIF superfamily protein|chr3:19164229-19165076 REVERSE LENGTH=112	8e-45	100	GO:0006569 GO:0006954 GO:0009684 GO:0051707	indoleacetic acid biosynthetic process; inflammatory response; response to other organism; tryptophan catabolic process	GO:0003674	molecular function	GO:0005777	peroxisome	PF01187	Macrophage migration inhibitory factor (MIF)	PTHR11954	MACROPHAGE MIGRATION INHIBITORY FACTOR RELATED	KOG1759	Macrophage_migration_inhibitory_factor
Glyma.03G050000	g1,g8	2	2	0					171	UniRef100_I1JL79 Uncharacterized protein n=1 Tax=Glycine max RepID=I1JL79_SOYBN	7e-121	100	UniRef100_Q70VA9 Cp protein n=1 Tax=Celosia cristata RepID=Q70VA9_9CARY	2e-94	100	AT3G08890.2|Symbols:|Protein of unknown function, DUF538|chr3:2706701-2707775 FORWARD LENGTH=170	8e-97	100	GO:0008150	biological process	GO:0003674	molecular function	GO:0005575	cellular component	PF04398	Protein of unknown function, DUF538	NA	NA	NA	NA
Glyma.03G056700	g1,g8	2	2	0					454	UniRef100_C6T7L5 Chloroplast fatty acid desaturase 8 n=1 Tax=Glycine max RepID=C6T7L5_SOYBN	0	100	UniRef100_C6T7L5 Chloroplast fatty acid desaturase 8 n=1 Tax=Glycine max RepID=C6T7L5_SOYBN	0	100	AT5G05580.1|Symbols:FAD8|fatty acid desaturase 8|chr5:1664331-1666345 FORWARD LENGTH=435	0	103.68	GO:0006629 GO:0006633 GO:0009266 GO:0055114	fatty acid biosynthetic process; lipid metabolic process; oxidation-reduction process; response to temperature stimulus	GO:0016717 GO:0042389	omega-3 fatty acid desaturase activity; oxidoreductase activity, acting on paired donors, with oxidation of a pair of donors resulting in the reduction of molecular oxygen to two molecules of water	GO:0009507 GO:0009941	chloroplast; chloroplast envelope	PF11960 PF00487	Domain of unknown function (DUF3474); Fatty acid desaturase	PTHR19353	FATTY ACID DESATURASE 2	NA	NA
Glyma.03G058000	g1,g8	2	2	0					272	UniRef100_I1JLE8 Uncharacterized protein n=2 Tax=Glycine max RepID=I1JLE8_SOYBN	0	100	UniRef100_G7JP31 GDSL esterase/lipase CPRD49 n=1 Tax=Medicago truncatula RepID=G7JP31_MEDTR	3e-148	91.51	AT3G11210.1|Symbols:|SGNH hydrolase-type esterase superfamily protein|chr3:3511101-3512899 REVERSE LENGTH=256	6e-119	96.88	GO:0006629	lipid metabolic process	GO:0004091 GO:0016787 GO:0016788	carboxylesterase activity; hydrolase activity; hydrolase activity, acting on ester bonds	GO:0005576 GO:0048046	apoplast; extracellular region	PF00657	GDSL-like Lipase/Acylhydrolase	PTHR14209	ISOAMYL ACETATE-HYDROLYZING ESTERASE 1	KOG3035	Isoamyl_acetate-hydrolyzing_esterase
Glyma.03G060200	g1,g8	2	2	0	HMG				167	UniRef100_UPI0001E7A3E7 PREDICTED: uncharacterized protein LOC100499704 isoform X3 n=1 Tax=Glycine max RepID=UPI0001E7A3E7	5e-106	100	UniRef100_T2DME1 High mobility group B protein 1 n=1 Tax=Phaseolus vulgaris RepID=T2DME1_PHAVU	3e-69	86.83	AT3G51880.2|Symbols:HMGB1, NFD1|high mobility group B1|chr3:19247241-19248491 REVERSE LENGTH=185	4e-63	81.08	GO:0006007 GO:0006333	chromatin assembly or disassembly; glucose catabolic process	GO:0003677 GO:0003682 GO:0003700 GO:0030527	DNA binding; chromatin binding; sequence-specific DNA binding transcription factor activity; structural constituent of chromatin	GO:0000785 GO:0000790 GO:0005634 GO:0005829	chromatin; cytosol; nuclear chromatin; nucleus	PF00505	HMG (high mobility group) box	PTHR13711	SWI/SNF-RELATED CHROMATIN BINDING PROTEIN	KOG0381	HMG_box-containing_protein
Glyma.03G060300	g1,g8	2	2	0					291	UniRef100_I1JLH0 Uncharacterized protein n=1 Tax=Glycine max RepID=I1JLH0_SOYBN	0	100	UniRef100_Q9XQB2 Chlorophyll a/b binding protein CP29 n=1 Tax=Vigna radiata var. radiata RepID=Q9XQB2_VIGRR	0	96.9	AT3G08940.2|Symbols:LHCB4.2|light harvesting complex photosystem II|chr3:2717717-2718665 FORWARD LENGTH=287	3e-172	96.86	GO:0006364 GO:0009637 GO:0009644 GO:0009744 GO:0009765 GO:0010114 GO:0010155 GO:0010218 GO:0015979 GO:0019344 GO:0019684 GO:0035304	cysteine biosynthetic process; photosynthesis; photosynthesis, light harvesting; photosynthesis, light reaction; rRNA processing; regulation of protein dephosphorylation; regulation of proton transport; response to blue light; response to far red light; response to high light intensity; response to red light; response to sucrose stimulus	GO:0016168	chlorophyll binding	GO:0009507 GO:0009534 GO:0009535 GO:0009579 GO:0009941 GO:0016020	chloroplast; chloroplast envelope; chloroplast thylakoid; chloroplast thylakoid membrane; membrane; thylakoid	PF00504	Chlorophyll A-B binding protein	PTHR21649	CHLOROPHYLL A/B BINDING PROTEIN	NA	NA
Glyma.03G063000	g1,g8	2	2	0					528	UniRef100_I1JLI0 Uncharacterized protein n=1 Tax=Glycine max RepID=I1JLI0_SOYBN	0	100	UniRef100_G7JN22 Alpha-amylase n=1 Tax=Medicago truncatula RepID=G7JN22_MEDTR	6e-135	99.62	AT5G01260.1|Symbols:|Carbohydrate-binding-like fold|chr5:105367-106488 FORWARD LENGTH=306	5e-36	45.1	GO:0005975 GO:0010264	carbohydrate metabolic process; myo-inositol hexakisphosphate biosynthetic process	GO:0003824 GO:0030246 GO:2001070	carbohydrate binding; catalytic activity; starch binding	GO:0005576	extracellular region	PF00686	Starch binding domain	PTHR10357	ALPHA-AMYLASE	NA	NA
Glyma.03G063200	g1,g8	2	2	0					122	UniRef100_I1J7A1 Uncharacterized protein n=1 Tax=Glycine max RepID=I1J7A1_SOYBN	4e-73	100	UniRef100_G7JN21 30S ribosomal protein S31 n=1 Tax=Medicago truncatula RepID=G7JN21_MEDTR	2e-43	95.93	AT2G38140.1|Symbols:PSRP4|plastid-specific ribosomal protein 4|chr2:15980948-15981459 FORWARD LENGTH=118	3e-29	101.69	GO:0006412 GO:0032544	plastid translation; translation	GO:0003735	structural constituent of ribosome	GO:0005840 GO:0009507 GO:0009570 GO:0009941	chloroplast; chloroplast envelope; chloroplast stroma; ribosome	NA	NA	NA	NA	NA	NA
Glyma.03G068100	g1,g8	2	2	0					475	UniRef100_D4N5G1 Rubisco activase n=1 Tax=Glycine max RepID=D4N5G1_SOYBN	0	100	UniRef100_D4N5G1 Rubisco activase n=1 Tax=Glycine max RepID=D4N5G1_SOYBN	0	100	AT2G39730.1|Symbols:RCA|rubisco activase|chr2:16570951-16573345 REVERSE LENGTH=474	0	100	GO:0000165 GO:0006612 GO:0009409 GO:0009416 GO:0009595 GO:0009637 GO:0009644 GO:0009697 GO:0009744 GO:0009753 GO:0009814 GO:0009862 GO:0009867 GO:0010114 GO:0010150 GO:0010155 GO:0010200 GO:0010218 GO:0010310 GO:0010363 GO:0019684 GO:0031348 GO:0042742 GO:0043900 GO:0050832	MAPK cascade; defense response, incompatible interaction; defense response to bacterium; defense response to fungus; detection of biotic stimulus; jasmonic acid mediated signaling pathway; leaf senescence; negative regulation of defense response; photosynthesis, light reaction; protein targeting to membrane; regulation of hydrogen peroxide metabolic process; regulation of multi-organism process; …	GO:0005524 GO:0030234 GO:0043531 GO:0046863	ADP binding; ATP binding; enzyme regulator activity; ribulose-1,5-bisphosphate carboxylase/oxygenase activator activity	GO:0005618 GO:0005634 GO:0009507 GO:0009535 GO:0009570 GO:0009579 GO:0009941 GO:0010287 GO:0010319 GO:0016020 GO:0048046	apoplast; cell wall; chloroplast; chloroplast envelope; chloroplast stroma; chloroplast thylakoid membrane; membrane; nucleus; plastoglobule; stromule; thylakoid	PF00004	ATPase family associated with various cellular activities (AAA)	PTHR11603	AAA FAMILY ATPASE	KOG0651	26S_proteasome_regulatory_complex,_ATPase_RPT4
Glyma.03G074300	g1,g8	2	2	0					351	UniRef100_I1JLU9 Uncharacterized protein n=1 Tax=Glycine max RepID=I1JLU9_SOYBN	0	100	UniRef100_G7JR99 Lectin n=2 Tax=Medicago truncatula RepID=G7JR99_MEDTR	1e-136	100	AT5G01090.1|Symbols:|Concanavalin A-like lectin family protein|chr5:33055-34116 FORWARD LENGTH=353	2e-55	98.02	GO:0000271 GO:0007389 GO:0008150 GO:0008361 GO:0009825 GO:0009926 GO:0009932 GO:0010015 GO:0010817 GO:0019344 GO:0040007 GO:0043481 GO:0048767 GO:0071555	anthocyanin accumulation in tissues in response to UV light; auxin polar transport; biological process; cell tip growth; cell wall organization; cysteine biosynthetic process; growth; multidimensional cell growth; pattern specification process; polysaccharide biosynthetic process; regulation of cell size; regulation of hormone levels; root hair elongation; root morphogenesis	GO:0030246	carbohydrate binding	GO:0005886	plasma membrane	PF00139	Legume lectin domain	PTHR11795	UNCHARACTERIZED	NA	NA
Glyma.03G077300	g1,g8	2	2	0					249	UniRef100_I1JLR6 Uncharacterized protein n=1 Tax=Glycine max RepID=I1JLR6_SOYBN	5e-179	100	NA	NA	NA	AT3G09050.1|Symbols:|unknown protein; FUNCTIONS IN: molecular_function unknown; INVOLVED IN: biological_process unknown; LOCATED IN: chloroplast thylakoid membrane, chloroplast; EXPRESSED IN: 21 plant structures; EXPRESSED DURING: 13 growth stages; Has 120 Blast hits to 120 proteins in 47 species: Archae - 4; Bacteria - 10; Metazoa - 33; Fungi - 2; Plants - 44; Viruses - 0; Other Eukaryotes - 27 …	3e-76	77.52	GO:0000023 GO:0008150 GO:0010027 GO:0016556 GO:0019252	biological process; mRNA modification; maltose metabolic process; starch biosynthetic process; thylakoid membrane organization	GO:0003674	molecular function	GO:0009507 GO:0009535	chloroplast; chloroplast thylakoid membrane	NA	NA	NA	NA	NA	NA
Glyma.03G082100	g1,g8	2	2	0					74	UniRef100_I1JM37 Uncharacterized protein n=1 Tax=Glycine max RepID=I1JM37_SOYBN	2e-42	100	UniRef100_Q75NI2 Type 1 metallothionein n=2 Tax=Phaseoleae RepID=Q75NI2_SOYBN	2e-34	97.33	AT3G09390.1|Symbols:MT2A, ATMT-K, ATMT-1|metallothionein 2A|chr3:2889737-2890188 REVERSE LENGTH=81	1e-09	58.02	GO:0006878	cellular copper ion homeostasis	GO:0005507 GO:0046872	copper ion binding; metal ion binding	NA	NA	PF01439	Metallothionein	NA	NA	NA	NA
Glyma.03G083200	g1,g8	2	2	0					304	UniRef100_C6TIM6 Uncharacterized protein n=1 Tax=Glycine max RepID=C6TIM6_SOYBN	0	100	NA	NA	NA	AT5G02230.2|Symbols:|Haloacid dehalogenase-like hydrolase (HAD) superfamily protein|chr5:449132-450507 FORWARD LENGTH=280	1e-137	108.21	GO:0008152	metabolic process	GO:0003824 GO:0016787	catalytic activity; hydrolase activity	NA	NA	NA	NA	PTHR18901	2-DEOXYGLUCOSE-6-PHOSPHATE PHOSPHATASE 2	KOG3109	Haloacid_dehalogenase-like_hydrolase
Glyma.03G084000	g1,g8	2	2	0					247	UniRef100_D8WJ54 RIN4a protein n=1 Tax=Glycine max RepID=D8WJ54_SOYBN	4e-179	100	UniRef100_D8WJ54 RIN4a protein n=1 Tax=Glycine max RepID=D8WJ54_SOYBN	4e-179	100	AT3G25070.1|Symbols:RIN4|RPM1 interacting protein 4|chr3:9132458-9133747 FORWARD LENGTH=211	1e-44	114.69	GO:0002237 GO:0006468 GO:0009617 GO:0009626 GO:0009816 GO:0010204 GO:0034051 GO:0045087	defense response signaling pathway, resistance gene-independent; defense response to bacterium, incompatible interaction; innate immune response; negative regulation of plant-type hypersensitive response; plant-type hypersensitive response; protein phosphorylation; response to bacterium; response to molecule of bacterial origin	GO:0005515	protein binding	GO:0005634 GO:0005886 GO:0016020 GO:0019897	extrinsic to plasma membrane; membrane; nucleus; plasma membrane	PF05627	Cleavage site for pathogenic type III effector avirulence factor Avr	NA	NA	NA	NA
Glyma.03G084500	g1,g8	2	2	0					81	UniRef100_M1DS05 Uncharacterized protein n=1 Tax=Solanum tuberosum RepID=M1DS05_SOLTU	7e-31	50.71	UniRef100_A6N1H4 Retrotransposon protein n=1 Tax=Oryza sativa subsp. indica RepID=A6N1H4_ORYSI	4e-11	26.61	NA	NA	NA	NA	NA	NA	NA	NA	NA	NA	NA	NA	NA	NA	NA
Glyma.03G092500	g1,g8	2	2	0					355	UniRef100_I1JMB3 Uncharacterized protein n=1 Tax=Glycine max RepID=I1JMB3_SOYBN	0	100	UniRef100_D7MB55 Catalytic/ coenzyme binding protein n=1 Tax=Arabidopsis lyrata subsp. lyrata RepID=D7MB55_ARALL	8e-140	102.16	AT4G31530.1|Symbols:|NAD(P)-binding Rossmann-fold superfamily protein|chr4:15282281-15284064 FORWARD LENGTH=324	3e-140	102.16	GO:0006694 GO:0055114	oxidation-reduction process; steroid biosynthetic process	GO:0000166 GO:0003854 GO:0016616	3-beta-hydroxy-delta5-steroid dehydrogenase activity; nucleotide binding; oxidoreductase activity, acting on the CH-OH group of donors, NAD or NADP as acceptor	GO:0009507 GO:0009570 GO:0009941	chloroplast; chloroplast envelope; chloroplast stroma	PF01073	3-beta hydroxysteroid dehydrogenase/isomerase family	PTHR10366	NAD DEPENDENT EPIMERASE/DEHYDRATASE	KOG1203	Predicted_dehydrogenase
Glyma.03G097300	g1,g8	2	2	0					444	UniRef100_I1JME3 Uncharacterized protein n=1 Tax=Glycine max RepID=I1JME3_SOYBN	0	100	UniRef100_D7MVJ2 Hydrolase, alpha/beta fold family protein n=1 Tax=Arabidopsis lyrata subsp. lyrata RepID=D7MVJ2_ARALL	0	97.96	AT4G12830.1|Symbols:|alpha/beta-Hydrolases superfamily protein|chr4:7531189-7533327 FORWARD LENGTH=393	0	97.96	GO:0016556	mRNA modification	GO:0003824 GO:0016787	catalytic activity; hydrolase activity	GO:0009507	chloroplast	PF00561	alpha/beta hydrolase fold	PTHR10992	ALPHA/BETA HYDROLASE FOLD-CONTAINING PROTEIN	KOG4178	Soluble_epoxide_hydrolase
Glyma.03G100500	g1,g8	2	2	0					128	UniRef100_UPI0003DEBEEB PREDICTED: annexin A7-like isoform X2 n=1 Tax=Glycine max RepID=UPI0003DEBEEB	5e-73	100	UniRef100_D4P3K4 Glycine and proline rich protein 4 n=1 Tax=Glycine max RepID=D4P3K4_SOYBN	6e-09	57.23	NA	NA	NA	NA	NA	NA	NA	NA	NA	NA	NA	NA	NA	NA	NA
Glyma.03G102700	g1,g2	2	2	0					237	UniRef100_I1JMI6 Uncharacterized protein n=1 Tax=Glycine max RepID=I1JMI6_SOYBN	4e-172	100	UniRef100_U5FNX0 Uridylate kinase family protein n=2 Tax=Populus trichocarpa RepID=U5FNX0_POPTR	1e-121	95.48	AT5G26667.3|Symbols:PYR6|P-loop containing nucleoside triphosphate hydrolases superfamily protein|chr5:9276659-9278091 FORWARD LENGTH=202	1e-121	101.98	GO:0006139 GO:0009173 GO:0046939	nucleobase-containing compound metabolic process; nucleotide phosphorylation; pyrimidine ribonucleoside monophosphate metabolic process	GO:0004127 GO:0005524 GO:0009041 GO:0016776 GO:0019201 GO:0019205	ATP binding; cytidylate kinase activity; nucleobase-containing compound kinase activity; nucleotide kinase activity; phosphotransferase activity, phosphate group as acceptor; uridylate kinase activity	GO:0005737 GO:0005829 GO:0048046	apoplast; cytoplasm; cytosol	PF00406	Adenylate kinase	PTHR23359	NUCLEOTIDE KINASE	KOG3079	Uridylate_kinase/adenylate_kinase
Glyma.03G104300	g1,g8	2	2	0					379	UniRef100_UPI0001B6395A PREDICTED: 1-aminocyclopropane-1-carboxylate oxidase homolog 1 n=1 Tax=Glycine max RepID=UPI0001B6395A	0	100	UniRef100_G7LCL2 1-aminocyclopropane-1-carboxylate oxidase-like protein n=1 Tax=Medicago truncatula RepID=G7LCL2_MEDTR	0	99.18	AT1G06620.1|Symbols:|2-oxoglutarate (2OG) and Fe(II)-dependent oxygenase superfamily protein|chr1:2025618-2027094 FORWARD LENGTH=365	1e-158	98.63	GO:0009414 GO:0009611 GO:0009867 GO:0042538 GO:0055114	hyperosmotic salinity response; jasmonic acid mediated signaling pathway; oxidation-reduction process; response to water deprivation; response to wounding	GO:0016491 GO:0016706	oxidoreductase activity; oxidoreductase activity, acting on paired donors, with incorporation or reduction of molecular oxygen, 2-oxoglutarate as one donor, and incorporation of one atom each of oxygen into both donors	GO:0005737	cytoplasm	PF03171	2OG-Fe(II) oxygenase superfamily	PTHR10209	OXIDOREDUCTASE, 2OG-FE(II) OXYGENASE FAMILY PROTEIN	KOG0143	Iron/ascorbate_family_oxidoreductases
Glyma.03G104500	g8,g14	2	2	0					469	UniRef100_I1JMK5 Uncharacterized protein n=1 Tax=Glycine max RepID=I1JMK5_SOYBN	0	100	UniRef100_Q8S996 Glucosyltransferase-13 (Fragment) n=1 Tax=Phaseolus angularis RepID=Q8S996_PHAAN	0	83.54	AT4G01070.1|Symbols:GT72B1, UGT72B1|UDP-Glycosyltransferase superfamily protein|chr4:461858-463300 REVERSE LENGTH=480	2e-171	96.67	GO:0006612 GO:0006805 GO:0008152 GO:0009611 GO:0009636 GO:0009651 GO:0009805 GO:0009963 GO:0010363 GO:0042178	coumarin biosynthetic process; metabolic process; positive regulation of flavonoid biosynthetic process; protein targeting to membrane; regulation of plant-type hypersensitive response; response to salt stress; response to toxic substance; response to wounding; xenobiotic catabolic process; xenobiotic metabolic process	GO:0008194 GO:0016757 GO:0016758 GO:0035251	UDP-glucosyltransferase activity; UDP-glycosyltransferase activity; transferase activity, transferring glycosyl groups; transferase activity, transferring hexosyl groups	GO:0005634	nucleus	PF00201	UDP-glucoronosyl and UDP-glucosyl transferase	PTHR11926	GLUCOSYL/GLUCURONOSYL TRANSFERASES	KOG1192	UDP-glucuronosyl_and_UDP-glucosyl_transferase
Glyma.03G105200	g1,g8	2	2	0	PHD				1065	UniRef100_K7KE85 Uncharacterized protein n=2 Tax=Glycine max RepID=K7KE85_SOYBN	0	100	UniRef100_F4K3G5 EDM2 n=1 Tax=Arabidopsis thaliana RepID=F4K3G5_ARATH	0	51.43	AT5G55390.2|Symbols:EDM2|ENHANCED DOWNY MILDEW 2|chr5:22448152-22454414 REVERSE LENGTH=1297	0	51.43	GO:0007165 GO:0009911 GO:0010228 GO:0050832	defense response to fungus; positive regulation of flower development; signal transduction; vegetative to reproductive phase transition of meristem	GO:0003700 GO:0008270	sequence-specific DNA binding transcription factor activity; zinc ion binding	GO:0005634	nucleus	PF12047	Cytosine specific DNA methyltransferase replication foci domain	PTHR13863	No Available Panther Description	NA	NA
Glyma.03G108500	g1,g8	2	2	0					802	UniRef100_I1JMN6 Uncharacterized protein n=1 Tax=Glycine max RepID=I1JMN6_SOYBN	0	100	UniRef100_G4XE11 Organelle transcript processing 82 (Fragment) n=1 Tax=Raphanus sativus RepID=G4XE11_RAPSA	0	92.89	AT1G11290.1|Symbols:CRR22|Pentatricopeptide repeat (PPR) superfamily protein|chr1:3791454-3793883 REVERSE LENGTH=809	0	85.78	GO:0016556	mRNA modification	GO:0004519	endonuclease activity	GO:0005739 GO:0009507	chloroplast; mitochondrion	PF01535	PPR repeat	PTHR24015	FAMILY NOT NAMED	NA	NA
Glyma.03G110100	g1,g8	2	2	0					311	UniRef100_I1JMQ2 Uncharacterized protein n=1 Tax=Glycine max RepID=I1JMQ2_SOYBN	0	100	UniRef100_I6YHX2 50S ribosomal protein n=1 Tax=Linum usitatissimum RepID=I6YHX2_LINUS	2e-111	73.47	AT1G07320.2|Symbols:RPL4|ribosomal protein L4|chr1:2249190-2250189 FORWARD LENGTH=280	8e-109	78.93	GO:0006412 GO:0019288 GO:0019344	cysteine biosynthetic process; isopentenyl diphosphate biosynthetic process, mevalonate-independent pathway; translation	GO:0003735 GO:0008266	poly(U) RNA binding; structural constituent of ribosome	GO:0000311 GO:0005634 GO:0005840 GO:0009507 GO:0009535 GO:0009547 GO:0009570 GO:0009579 GO:0016020 GO:0022626	chloroplast; chloroplast stroma; chloroplast thylakoid membrane; cytosolic ribosome; membrane; nucleus; plastid large ribosomal subunit; plastid ribosome; ribosome; thylakoid	PF00573	Ribosomal protein L4/L1 family	PTHR10746	50S RIBOSOMAL PROTEIN L4	KOG1624	Mitochondrial/chloroplast_ribosomal_protein_L4
Glyma.03G114100	g1,g8	2	2	0					249	UniRef100_I1JMS9 Peptidyl-prolyl cis-trans isomerase n=1 Tax=Glycine max RepID=I1JMS9_SOYBN	0	100	UniRef100_I1JMS9 Peptidyl-prolyl cis-trans isomerase n=1 Tax=Glycine max RepID=I1JMS9_SOYBN	0	100	AT3G60370.1|Symbols:|FKBP-like peptidyl-prolyl cis-trans isomerase family protein|chr3:22315000-22316533 REVERSE LENGTH=242	2e-107	82.64	GO:0006364 GO:0006457 GO:0009902 GO:0010027 GO:0010207 GO:0018208 GO:0019761 GO:0035304 GO:0042793 GO:0045893	chloroplast relocation; glucosinolate biosynthetic process; peptidyl-proline modification; photosystem II assembly; positive regulation of transcription, DNA-dependent; protein folding; rRNA processing; regulation of protein dephosphorylation; thylakoid membrane organization; transcription from plastid promoter	GO:0003755 GO:0005528 GO:0016491	FK506 binding; oxidoreductase activity; peptidyl-prolyl cis-trans isomerase activity	GO:0005576 GO:0009507 GO:0009543 GO:0009579 GO:0016020 GO:0031977	chloroplast; chloroplast thylakoid lumen; extracellular region; membrane; thylakoid; thylakoid lumen	PF00254	FKBP-type peptidyl-prolyl cis-trans isomerase	PTHR10516	PEPTIDYL-PROLYL CIS-TRANS ISOMERASE	KOG0544	FKBP-type_peptidyl-prolyl_cis-trans_isomerase
Glyma.03G114600	g1,g8	2	2	0					233	UniRef100_C6SWP9 Uncharacterized protein n=1 Tax=Glycine max RepID=C6SWP9_SOYBN	4e-164	100	UniRef100_B9HYU5 Oxygen-evolving enhancer protein 3-1 n=1 Tax=Populus trichocarpa RepID=B9HYU5_POPTR	1e-109	99.15	AT4G05180.1|Symbols:PSBQ, PSBQ-2, PSII-Q|photosystem II subunit Q-2|chr4:2672093-2673170 REVERSE LENGTH=230	8e-107	100.87	GO:0009853 GO:0015979 GO:0018119 GO:0030003 GO:0070838	cellular cation homeostasis; divalent metal ion transport; peptidyl-cysteine S-nitrosylation; photorespiration; photosynthesis	GO:0005509	calcium ion binding	GO:0009507 GO:0009523 GO:0009534 GO:0009535 GO:0009543 GO:0009570 GO:0009579 GO:0009654 GO:0019898 GO:0030095 GO:0031977 GO:0048046	apoplast; chloroplast; chloroplast photosystem II; chloroplast stroma; chloroplast thylakoid; chloroplast thylakoid lumen; chloroplast thylakoid membrane; extrinsic to membrane; oxygen evolving complex; photosystem II; thylakoid; thylakoid lumen	PF05757	Oxygen evolving enhancer protein 3 (PsbQ)	NA	NA	NA	NA
Glyma.03G119500	g1,g8	2	2	0					425	UniRef100_I1JMX7 Uncharacterized protein n=1 Tax=Glycine max RepID=I1JMX7_SOYBN	0	100	UniRef100_B9HDR7 DICARBOXYLATE DIIRON 1 family protein n=1 Tax=Populus trichocarpa RepID=B9HDR7_POPTR	0	99.51	AT3G56940.1|Symbols:CRD1, CHL27, ACSF|dicarboxylate diiron protein, putative (Crd1)|chr3:21076594-21078269 FORWARD LENGTH=409	0	98.53	GO:0006364 GO:0006636 GO:0009416 GO:0009657 GO:0009658 GO:0010027 GO:0010207 GO:0015994 GO:0015995 GO:0019216 GO:0019288 GO:0019344 GO:0031408 GO:1901401	chlorophyll biosynthetic process; chlorophyll metabolic process; chloroplast organization; cysteine biosynthetic process; isopentenyl diphosphate biosynthetic process, mevalonate-independent pathway; oxylipin biosynthetic process; photosystem II assembly; plastid organization; rRNA processing; regulation of lipid metabolic process; regulation of tetrapyrrole metabolic process; response to light s…	GO:0003677 GO:0016491 GO:0046872 GO:0046914 GO:0048529	DNA binding; magnesium-protoporphyrin IX monomethyl ester (oxidative) cyclase activity; metal ion binding; oxidoreductase activity; transition metal ion binding	GO:0009507 GO:0009534 GO:0009535 GO:0009706 GO:0009941	chloroplast; chloroplast envelope; chloroplast inner membrane; chloroplast thylakoid; chloroplast thylakoid membrane	PF02915	Rubrerythrin	NA	NA	NA	NA
Glyma.03G120300	g1,g8	2	2	0					148	UniRef100_I1JMY8 Uncharacterized protein n=1 Tax=Glycine max RepID=I1JMY8_SOYBN	5e-94	100	UniRef100_B7FHB7 50S ribosomal protein n=1 Tax=Medicago truncatula RepID=B7FHB7_MEDTR	2e-38	104.26	NA	NA	NA	NA	NA	NA	NA	NA	NA	NA	NA	NA	NA	NA	NA
Glyma.03G122100	g1,g8	2	2	0	TPR				541	UniRef100_K7KEL5 Uncharacterized protein n=1 Tax=Glycine max RepID=K7KEL5_SOYBN	0	100	UniRef100_I1N8N0 Peptidyl-prolyl cis-trans isomerase (Fragment) n=1 Tax=Glycine max RepID=I1N8N0_SOYBN	0	98.5	AT5G48570.1|Symbols:ROF2, ATFKBP65, FKBP65|FKBP-type peptidyl-prolyl cis-trans isomerase family protein|chr5:19690746-19693656 REVERSE LENGTH=578	0	88.58	GO:0000413 GO:0006457 GO:0006499 GO:0009408 GO:0009644 GO:0018208 GO:0034976 GO:0042542 GO:0070370	N-terminal protein myristoylation; cellular heat acclimation; peptidyl-proline modification; protein folding; protein peptidyl-prolyl isomerization; response to endoplasmic reticulum stress; response to heat; response to high light intensity; response to hydrogen peroxide	GO:0003755 GO:0005515 GO:0005516 GO:0005528	FK506 binding; calmodulin binding; peptidyl-prolyl cis-trans isomerase activity; protein binding	GO:0005634 GO:0005773 GO:0016020	membrane; nucleus; vacuole	PF00254 PF00515	FKBP-type peptidyl-prolyl cis-trans isomerase; Tetratricopeptide repeat	PTHR10516	PEPTIDYL-PROLYL CIS-TRANS ISOMERASE	KOG0543	FKBP-type_peptidyl-prolyl_cis-trans_isomerase
Glyma.03G122500	g1,g8	2	2	0					611	UniRef100_UPI0001890C2D PREDICTED: probable nitrite transporter At1g68570 n=1 Tax=Glycine max RepID=UPI0001890C2D	0	100	UniRef100_G7L4V0 Peptide transporter PTR5 n=1 Tax=Medicago truncatula RepID=G7L4V0_MEDTR	0	99.51	AT1G68570.1|Symbols:|Major facilitator superfamily protein|chr1:25746811-25750110 FORWARD LENGTH=596	0	98.15	GO:0006857	oligopeptide transport	GO:0005215	transporter activity	GO:0005886 GO:0016020	membrane; plasma membrane	PF00854	POT family	PTHR11654	OLIGOPEPTIDE TRANSPORTER-RELATED	KOG1237	H+/oligopeptide_symporter
Glyma.03G123100	g1,g8	2	2	0					266	UniRef100_I1JN14 Uncharacterized protein n=1 Tax=Glycine max RepID=I1JN14_SOYBN	0	100	UniRef100_A2Q6H0 PsbP domain-containing protein n=1 Tax=Medicago truncatula RepID=A2Q6H0_MEDTR	5e-144	102.32	AT3G56650.1|Symbols:|Mog1/PsbP/DUF1795-like photosystem II reaction center PsbP family protein|chr3:20984807-20985913 FORWARD LENGTH=262	6e-128	95.42	GO:0009965 GO:0010027 GO:0015979 GO:0030154	cell differentiation; leaf morphogenesis; photosynthesis; thylakoid membrane organization	GO:0005509 GO:0005515	calcium ion binding; protein binding	GO:0009507 GO:0009523 GO:0009534 GO:0009543 GO:0009570 GO:0009579 GO:0009654 GO:0019898 GO:0031977	chloroplast; chloroplast stroma; chloroplast thylakoid; chloroplast thylakoid lumen; extrinsic to membrane; oxygen evolving complex; photosystem II; thylakoid; thylakoid lumen	PF01789	PsbP	NA	NA	NA	NA
Glyma.03G123300	g1,g8	2	2	0	R3H				357	UniRef100_I1JN16 Uncharacterized protein n=2 Tax=Glycine max RepID=I1JN16_SOYBN	0	100	UniRef100_A2Q6F7 R3H domain-containing protein n=3 Tax=Medicago truncatula RepID=A2Q6F7_MEDTR	0	100.85	AT3G56680.1|Symbols:|Single-stranded nucleic acid binding R3H protein|chr3:20991537-20993446 FORWARD LENGTH=353	2e-116	99.72	GO:0008150 GO:0015995	biological process; chlorophyll biosynthetic process	GO:0003676	nucleic acid binding	GO:0005737	cytoplasm	NA	NA	PTHR15672	CAMP-REGULATED PHOSPHOPROTEIN 21 RELATED R3H DOMAIN CONTAINING PROTEIN	KOG2953	mRNA-binding_protein_Encore
Glyma.03G125000	g1,g8	2	2	0	MYB/HD-like				98	UniRef100_I1JN30 Uncharacterized protein n=1 Tax=Glycine max RepID=I1JN30_SOYBN	3e-65	100	UniRef100_Q0PJH6 MYB transcription factor MYB142 n=1 Tax=Glycine max RepID=Q0PJH6_SOYBN	1e-62	100	AT4G39250.1|Symbols:ATRL1, RSM2, RL1|RAD-like 1|chr4:18271457-18271857 REVERSE LENGTH=100	1e-37	83	GO:0006355	regulation of transcription, DNA-dependent	GO:0003677 GO:0003700	DNA binding; sequence-specific DNA binding transcription factor activity	GO:0005634	nucleus	PF00249	Myb-like DNA-binding domain	PTHR25040	FAMILY NOT NAMED	NA	NA
Glyma.03G126600	g1,g2	2	2	0					402	UniRef100_I1JN43 Uncharacterized protein n=1 Tax=Glycine max RepID=I1JN43_SOYBN	0	100	UniRef100_Q2HSY4 Cyclin-like F-box n=2 Tax=Medicago truncatula RepID=Q2HSY4_MEDTR	0	101.02	AT2G32560.1|Symbols:|F-box family protein|chr2:13824820-13826761 FORWARD LENGTH=371	1e-131	107.28	GO:0008150	biological process	GO:0003674	molecular function	GO:0005576	extracellular region	PF00646	F-box domain	NA	NA	NA	NA
Glyma.03G128900	g1,g8	2	2	0			1		508	UniRef100_I1JN65 Uncharacterized protein n=1 Tax=Glycine max RepID=I1JN65_SOYBN	0	100	UniRef100_F1C4C1 Lycopene beta-cyclase n=1 Tax=Phaseolus vulgaris RepID=F1C4C1_PHAVU	0	99.8	AT3G10230.1|Symbols:LYC|lycopene cyclase|chr3:3164340-3165845 REVERSE LENGTH=501	0	100.6	GO:0016117 GO:0016120	carotene biosynthetic process; carotenoid biosynthetic process	GO:0016705 GO:0045436	lycopene beta cyclase activity; oxidoreductase activity, acting on paired donors, with incorporation or reduction of molecular oxygen	GO:0005739 GO:0009507	chloroplast; mitochondrion	PF05834	Lycopene cyclase protein	PTHR10617	ELECTRON TRANSFER FLAVOPROTEIN-UBIQUINONE OXIDOREDUCTASE	NA	NA
Glyma.03G130300	g1,g8	2	2	0		8	3		272	UniRef100_I1JN77 Uncharacterized protein n=1 Tax=Glycine max RepID=I1JN77_SOYBN	0	100	UniRef100_G7KRP6 Phosphoglycolate phosphatase n=1 Tax=Medicago truncatula RepID=G7KRP6_MEDTR	3e-157	85.2	AT2G41250.1|Symbols:|Haloacid dehalogenase-like hydrolase (HAD) superfamily protein|chr2:17200862-17202551 REVERSE LENGTH=290	1e-130	79.31	GO:0008152 GO:0046685 GO:0048573	metabolic process; photoperiodism, flowering; response to arsenic-containing substance	GO:0003824 GO:0008967 GO:0016787	catalytic activity; hydrolase activity; phosphoglycolate phosphatase activity	NA	NA	PF00702	haloacid dehalogenase-like hydrolase	PTHR12725	HALOACID DEHALOGENASE-LIKE HYDROLASE	KOG3085	Predicted_hydrolase_(HAD_superfamily)
Glyma.03G137000	g1,g8	2	2	0					1385	UniRef100_I1JND2 Uncharacterized protein n=1 Tax=Glycine max RepID=I1JND2_SOYBN	0	100	UniRef100_O65808 Magnesium chelatase subunit n=1 Tax=Glycine max RepID=O65808_SOYBN	0	100.07	AT5G13630.1|Symbols:GUN5, CCH, CHLH, CCH1, ABAR|magnesium-chelatase subunit chlH, chloroplast, putative / Mg-protoporphyrin IX chelatase, putative (CHLH)|chr5:4387567-4392082 REVERSE LENGTH=1381	0	100.22	GO:0009058 GO:0015995 GO:0019684	biosynthetic process; chlorophyll biosynthetic process; photosynthesis, light reaction	GO:0016851	magnesium chelatase activity	GO:0005739 GO:0009507 GO:0009706 GO:0010007	chloroplast; chloroplast inner membrane; magnesium chelatase complex; mitochondrion	PF02514 PF11965	CobN/Magnesium Chelatase; Domain of unknown function (DUF3479)	PTHR23304	SPOT2-RELATED	NA	NA
Glyma.03G141200	g1,g8	2	2	0	bHLH	15			401	UniRef100_I1JNG5 Uncharacterized protein n=1 Tax=Glycine max RepID=I1JNG5_SOYBN	0	100	UniRef100_C7SQI9 BHLH transcription factor PTF1 n=1 Tax=Glycine max RepID=C7SQI9_SOYBN	0	99.45	AT3G57800.2|Symbols:|basic helix-loop-helix (bHLH) DNA-binding superfamily protein|chr3:21408034-21411321 REVERSE LENGTH=379	2e-98	88.13	GO:0006355	regulation of transcription, DNA-dependent	GO:0003677 GO:0003700	DNA binding; sequence-specific DNA binding transcription factor activity	GO:0005634	nucleus	PF00010	Helix-loop-helix DNA-binding domain	PTHR12565	STEROL REGULATORY ELEMENT-BINDING PROTEIN	NA	NA
Glyma.03G143600	g1,g8	2	2	0	MYB/HD-like				428	UniRef100_I1JNJ7 Uncharacterized protein n=1 Tax=Glycine max RepID=I1JNJ7_SOYBN	0	100	UniRef100_G7KVC1 Two-component response regulator ARR2 n=1 Tax=Medicago truncatula RepID=G7KVC1_MEDTR	1e-137	100.52	AT5G06800.1|Symbols:|myb-like HTH transcriptional regulator family protein|chr5:2103374-2105680 FORWARD LENGTH=375	1e-61	44.27	GO:0006355	regulation of transcription, DNA-dependent	GO:0003700	sequence-specific DNA binding transcription factor activity	GO:0005634	nucleus	PF00249	Myb-like DNA-binding domain	NA	NA	NA	NA
Glyma.03G144500	g1,g8	2	2	0		17			384	UniRef100_K7KF23 Uncharacterized protein n=1 Tax=Glycine max RepID=K7KF23_SOYBN	0	95.04	UniRef100_Q5FB99 Microsomal omega-6 fatty acid desaturase n=1 Tax=Glycine max RepID=Q5FB99_SOYBN	0	100	AT3G12120.2|Symbols:FAD2|fatty acid desaturase 2|chr3:3860592-3861743 REVERSE LENGTH=383	0	100	GO:0006629 GO:0055114	lipid metabolic process; oxidation-reduction process	GO:0016717 GO:0016720 GO:0045485	delta12-fatty acid dehydrogenase activity; omega-6 fatty acid desaturase activity; oxidoreductase activity, acting on paired donors, with oxidation of a pair of donors resulting in the reduction of molecular oxygen to two molecules of water	GO:0005634 GO:0005783	endoplasmic reticulum; nucleus	PF00487 PF11960	Fatty acid desaturase; Domain of unknown function (DUF3474)	PTHR19353	FATTY ACID DESATURASE 2	NA	NA
Glyma.03G145700	g1,g8	2	2	0					443	UniRef100_I1JNL8 Uncharacterized protein n=1 Tax=Glycine max RepID=I1JNL8_SOYBN	0	100	UniRef100_G7KVF3 RING finger protein n=1 Tax=Medicago truncatula RepID=G7KVF3_MEDTR	0	97.57	AT3G58030.4|Symbols:|RING/U-box superfamily protein|chr3:21485527-21486837 FORWARD LENGTH=436	3e-140	101.15	NA	NA	GO:0008270	zinc ion binding	GO:0005634	nucleus	PF00097	Zinc finger, C3HC4 type (RING finger)	PTHR12313	RNF5	KOG4172	Predicted_E3_ubiquitin_ligase
Glyma.03G148800	g1,g8	2	2	0					406	UniRef100_K7KF48 Uncharacterized protein n=1 Tax=Glycine max RepID=K7KF48_SOYBN	0	100	UniRef100_C1L343 Rop-interacting receptor-like cytoplasmic kinase 2 n=1 Tax=Medicago truncatula RepID=C1L343_MEDTR	0	98.06	AT5G35960.1|Symbols:|Protein kinase family protein|chr5:14108524-14110536 REVERSE LENGTH=429	2e-174	93.01	GO:0006468	protein phosphorylation	GO:0004672 GO:0004674 GO:0005524 GO:0016301 GO:0016772	ATP binding; kinase activity; protein kinase activity; protein serine/threonine kinase activity; transferase activity, transferring phosphorus-containing groups	GO:0005576	extracellular region	PF07714	Protein tyrosine kinase	PTHR24420	LEUCINE-RICH REPEAT RECEPTOR-LIKE PROTEIN KINASE	KOG1187	Serine/threonine_protein_kinase
Glyma.03G149200	g1,g8	2	2	0					472	UniRef100_I1JNQ2 Uncharacterized protein n=1 Tax=Glycine max RepID=I1JNQ2_SOYBN	0	100	UniRef100_B9GTB1 Sugar transporter family protein n=1 Tax=Populus trichocarpa RepID=B9GTB1_POPTR	0	97.31	AT2G48020.1|Symbols:|Major facilitator superfamily protein|chr2:19644441-19647007 FORWARD LENGTH=463	0	99.78	GO:0006810 GO:0055085	transmembrane transport; transport	GO:0005215 GO:0005351 GO:0015144 GO:0022857 GO:0022891	carbohydrate transmembrane transporter activity; substrate-specific transmembrane transporter activity; sugar:hydrogen symporter activity; transmembrane transporter activity; transporter activity	GO:0005773 GO:0005774 GO:0005886 GO:0009507 GO:0016020 GO:0016021	chloroplast; integral to membrane; membrane; plasma membrane; vacuolar membrane; vacuole	PF00083	Sugar (and other) transporter	PTHR24063	FAMILY NOT NAMED	KOG0254	Predicted_transporter_(major_facilitator_superfamily)
Glyma.03G149600	g1,g8	2	2	0					240	UniRef100_I1JNQ5 Uncharacterized protein n=1 Tax=Glycine max RepID=I1JNQ5_SOYBN	2e-174	100	UniRef100_T1DBX3 Resistance to phytophthora 1 protein (Fragment) n=1 Tax=Silene latifolia RepID=T1DBX3_SILLA	2e-82	100	AT2G48070.2|Symbols:RPH1|resistance to phytophthora 1|chr2:19662863-19663773 FORWARD LENGTH=197	6e-83	72.08	GO:0002229 GO:0010103 GO:0010729 GO:0019684	defense response to oomycetes; photosynthesis, light reaction; positive regulation of hydrogen peroxide biosynthetic process; stomatal complex morphogenesis	GO:0003674	molecular function	GO:0005739 GO:0009507 GO:0009536	chloroplast; mitochondrion; plastid	NA	NA	NA	NA	NA	NA
Glyma.03G149800	g1,g8	2	2	0					431	UniRef100_I1JNQ8 Uncharacterized protein n=1 Tax=Glycine max RepID=I1JNQ8_SOYBN	0	100	UniRef100_G7I2W6 BSD domain-containing protein n=1 Tax=Medicago truncatula RepID=G7I2W6_MEDTR	2e-97	93.68	AT4G13110.1|Symbols:|BSD domain-containing protein|chr4:7641507-7642457 FORWARD LENGTH=316	6e-40	68.99	GO:0008150	biological process	GO:0003674	molecular function	GO:0009507	chloroplast	PF03909	BSD domain	PTHR16019	SYNAPSE-ASSOCIATED PROTEIN	KOG2690	Uncharacterized_conserved_protein,_contains_BSD_domain
Glyma.03G150700	g1,g8	2	2	0					421	UniRef100_I1JNR4 Uncharacterized protein n=3 Tax=Glycine max RepID=I1JNR4_SOYBN	0	100	UniRef100_E4MWC7 mRNA, clone: RTFL01-07-P23 n=2 Tax=Eutrema RepID=E4MWC7_THEHA	5e-75	98.81	AT4G02920.1|Symbols:|unknown protein; BEST Arabidopsis thaliana protein match is: unknown protein (TAIR:AT1G03340.1); Has 41 Blast hits to 41 proteins in 12 species: Archae - 0; Bacteria - 0; Metazoa - 0; Fungi - 0; Plants - 41; Viruses - 0; Other Eukaryotes - 0 (source: NCBI BLink).|chr4:1292816-1294670 FORWARD LENGTH=418	4e-72	99.52	GO:0008150	biological process	GO:0003674	molecular function	GO:0005739	mitochondrion	NA	NA	NA	NA	NA	NA
Glyma.03G152200	g1,g8	2	2	0					83	UniRef100_UPI000233A32C PREDICTED: uncharacterized protein LOC100795112 n=1 Tax=Glycine max RepID=UPI000233A32C	5e-46	100	UniRef100_Q41041 Outer envelope membrane protein n=1 Tax=Pisum sativum RepID=Q41041_PEA	1e-11	60	AT3G52420.1|Symbols:OEP7, ATOEP7|outer envelope membrane protein 7|chr3:19429775-19429969 FORWARD LENGTH=64	1e-14	73.44	GO:0008150	biological process	GO:0003674	molecular function	GO:0009507 GO:0031359	chloroplast; integral to chloroplast outer membrane	NA	NA	NA	NA	NA	NA
Glyma.03G155300	g1,g8	2	2	0					314	UniRef100_I1JNV7 Uncharacterized protein n=1 Tax=Glycine max RepID=I1JNV7_SOYBN	0	100	NA	NA	NA	AT2G36470.1|Symbols:|Plant protein of unknown function (DUF868)|chr2:15299385-15300368 REVERSE LENGTH=327	4e-24	75.23	GO:0000165 GO:0001666 GO:0006355 GO:0006612 GO:0008150 GO:0009617 GO:0009697 GO:0009862 GO:0009867 GO:0010310 GO:0010363 GO:0031347 GO:0031348 GO:0035304 GO:0042742 GO:0045088 GO:0050832	MAPK cascade; biological process; defense response to bacterium; defense response to fungus; jasmonic acid mediated signaling pathway; negative regulation of defense response; protein targeting to membrane; regulation of defense response; regulation of hydrogen peroxide metabolic process; regulation of innate immune response; regulation of plant-type hypersensitive response; regulation of protein…	GO:0003674	molecular function	GO:0005634	nucleus	PF05910	Plant protein of unknown function (DUF868)	NA	NA	NA	NA
Glyma.03G156000	g1,g2	2	2	0					346	UniRef100_I1JNW3 Uncharacterized protein n=1 Tax=Glycine max RepID=I1JNW3_SOYBN	0	100	UniRef100_B9GSL6 Kelch repeat-containing F-box family protein n=1 Tax=Populus trichocarpa RepID=B9GSL6_POPTR	0	100	AT3G63220.1|Symbols:|Galactose oxidase/kelch repeat superfamily protein|chr3:23357540-23358577 REVERSE LENGTH=345	0	100	GO:0008150 GO:0009062	biological process; fatty acid catabolic process	GO:0003674	molecular function	GO:0005737	cytoplasm	PF00646 PF01344	F-box domain; Kelch motif	PTHR24414	FAMILY NOT NAMED	NA	NA
Glyma.03G158200	g1,g8	2	2	0					178	UniRef100_C6SXN7 Uncharacterized protein n=1 Tax=Glycine max RepID=C6SXN7_SOYBN	8e-127	100	NA	NA	NA	AT3G51510.1|Symbols:|unknown protein; FUNCTIONS IN: molecular_function unknown; INVOLVED IN: biological_process unknown; LOCATED IN: chloroplast thylakoid membrane, chloroplast; EXPRESSED IN: 22 plant structures; EXPRESSED DURING: 13 growth stages; Has 42 Blast hits to 42 proteins in 19 species: Archae - 0; Bacteria - 0; Metazoa - 0; Fungi - 0; Plants - 40; Viruses - 0; Other Eukaryotes - 2 (sour…	1e-55	76.24	GO:0000023 GO:0008150 GO:0019252 GO:0043085	biological process; maltose metabolic process; positive regulation of catalytic activity; starch biosynthetic process	GO:0003674	molecular function	GO:0009507 GO:0009535	chloroplast; chloroplast thylakoid membrane	NA	NA	NA	NA	NA	NA
Glyma.03G158300	g1,g2	2	2	0					544	UniRef100_I1JNY5 Uncharacterized protein n=1 Tax=Glycine max RepID=I1JNY5_SOYBN	0	100	UniRef100_U5GPH1 HISTONE ACETYLTRANSFERASE 1 family protein n=1 Tax=Populus trichocarpa RepID=U5GPH1_POPTR	0	91.19	AT3G54610.1|Symbols:HAT1, GCN5, HAG1, HAC3, HAG01, BGT|histone acetyltransferase of the GNAT family 1|chr3:20213593-20217375 FORWARD LENGTH=568	0	95.07	GO:0006355 GO:0009410 GO:0009416 GO:0009640 GO:0009908 GO:0010015 GO:0010388 GO:0016567 GO:0016571 GO:0016573 GO:0016579 GO:0043687 GO:0045893 GO:0048522	cullin deneddylation; flower development; histone acetylation; histone methylation; photomorphogenesis; positive regulation of cellular process; positive regulation of transcription, DNA-dependent; post-translational protein modification; protein deubiquitination; protein ubiquitination; regulation of transcription, DNA-dependent; response to light stimulus; response to xenobiotic stimulus; root …	GO:0003677 GO:0004402 GO:0005515 GO:0008080 GO:0010484	DNA binding; H3 histone acetyltransferase activity; N-acetyltransferase activity; histone acetyltransferase activity; protein binding	GO:0000123 GO:0005634	histone acetyltransferase complex; nucleus	PF00439 PF00583	Bromodomain; Acetyltransferase (GNAT) family	PTHR22880	FALZ-RELATED BROMODOMAIN-CONTAINING PROTEINS	NA	NA
Glyma.03G159100	g1,g8	2	2	0					134	UniRef100_C6T2W3 Putative uncharacterized protein n=1 Tax=Glycine max RepID=C6T2W3_SOYBN	3e-87	100	UniRef100_Q41387 Photosystem II reaction center W protein, chloroplastic n=1 Tax=Spinacia oleracea RepID=PSBW_SPIOL	6e-46	97.08	AT2G30570.1|Symbols:PSBW|photosystem II reaction center W|chr2:13019326-13020053 REVERSE LENGTH=133	3e-46	100	GO:0006364 GO:0009657 GO:0010207 GO:0015979 GO:0042549	photosynthesis; photosystem II assembly; photosystem II stabilization; plastid organization; rRNA processing	GO:0003674	molecular function	GO:0009507 GO:0009523 GO:0009535	chloroplast; chloroplast thylakoid membrane; photosystem II	PF07123	Photosystem II reaction centre W protein (PsbW)	NA	NA	NA	NA
Glyma.03G162900	g1,g8	2	2	0					147	UniRef100_C6TC79 Uncharacterized protein n=1 Tax=Glycine max RepID=C6TC79_SOYBN	1e-104	100	UniRef100_H2EIF9 Actin depolymerizing factor n=1 Tax=Malus domestica RepID=H2EIF9_MALDO	3e-88	100	AT2G31200.1|Symbols:ADF6, ATADF6|actin depolymerizing factor 6|chr2:13294171-13294948 FORWARD LENGTH=146	1e-87	100	GO:0008150	biological process	GO:0003779	actin binding	GO:0005622 GO:0005737	cytoplasm; intracellular	PF00241	Cofilin/tropomyosin-type actin-binding protein	PTHR11913	COFILIN-RELATED	KOG1735	Actin_depolymerizing_factor
Glyma.03G168700	g1,g8	2	2	0					380	UniRef100_I1JP95 Uncharacterized protein n=3 Tax=Glycine max RepID=I1JP95_SOYBN	0	100	UniRef100_T2DMX0 Alcohol dehydrogenase class III n=1 Tax=Phaseolus vulgaris RepID=T2DMX0_PHAVU	0	100	AT5G43940.1|Symbols:HOT5, ADH2, GSNOR, ATGSNOR1, PAR2|GroES-like zinc-binding dehydrogenase family protein|chr5:17684265-17686379 FORWARD LENGTH=379	0	100	GO:0006069 GO:0006569 GO:0008219 GO:0009611 GO:0009684 GO:0010286 GO:0019288 GO:0046292 GO:0048316 GO:0051049 GO:0055114	cell death; ethanol oxidation; formaldehyde metabolic process; heat acclimation; indoleacetic acid biosynthetic process; isopentenyl diphosphate biosynthetic process, mevalonate-independent pathway; oxidation-reduction process; regulation of transport; response to wounding; seed development; tryptophan catabolic process	GO:0000166 GO:0008270 GO:0016491 GO:0051903 GO:0080007	S-(hydroxymethyl)glutathione dehydrogenase activity; S-nitrosoglutathione reductase activity; nucleotide binding; oxidoreductase activity; zinc ion binding	GO:0005737 GO:0005777 GO:0005829	cytoplasm; cytosol; peroxisome	PF08240 PF00107	Alcohol dehydrogenase GroES-like domain; Zinc-binding dehydrogenase	PTHR11695	ALCOHOL DEHYDROGENASE RELATED	KOG0022	Alcohol_dehydrogenase,_class_III
Glyma.03G170300	g1,g8	2	2	0	bHLH				503	UniRef100_K7KFM1 Uncharacterized protein n=3 Tax=Glycine max RepID=K7KFM1_SOYBN	0	100	UniRef100_A2Q5K3 Helix-loop-helix DNA-binding n=1 Tax=Medicago truncatula RepID=A2Q5K3_MEDTR	1e-175	98.35	AT2G20180.3|Symbols:PIL5|phytochrome interacting factor 3-like 5|chr2:8704276-8706538 REVERSE LENGTH=478	2e-85	97.7	GO:0006355 GO:0006783 GO:0009686 GO:0009740 GO:0009845 GO:0009959 GO:0010029 GO:0010099 GO:0010100 GO:0010161 GO:0010187 GO:0015995 GO:0048608	chlorophyll biosynthetic process; gibberellic acid mediated signaling pathway; gibberellin biosynthetic process; heme biosynthetic process; negative gravitropism; negative regulation of photomorphogenesis; negative regulation of seed germination; red light signaling pathway; regulation of photomorphogenesis; regulation of seed germination; regulation of transcription, DNA-dependent; reproductive …	GO:0003677 GO:0003700 GO:0005515 GO:0010313 GO:0042802	DNA binding; identical protein binding; phytochrome binding; protein binding; sequence-specific DNA binding transcription factor activity	GO:0005634	nucleus	PF00010	Helix-loop-helix DNA-binding domain	PTHR12565	STEROL REGULATORY ELEMENT-BINDING PROTEIN	NA	NA
Glyma.03G172100	g1,g8	2	2	0					477	UniRef100_I1JPD3 Uncharacterized protein n=1 Tax=Glycine max RepID=I1JPD3_SOYBN	0	100	UniRef100_G7L0K6 UNC93-like protein n=1 Tax=Medicago truncatula RepID=G7L0K6_MEDTR	0	100.45	AT3G09470.2|Symbols:|Major facilitator superfamily protein|chr3:2911668-2914410 REVERSE LENGTH=437	0	97.94	GO:0008150	biological process	GO:0003674	molecular function	GO:0005886	plasma membrane	PF05978	Ion channel regulatory protein UNC-93	PTHR19444	UNC-93 RELATED	KOG3097	Predicted_membrane_protein
Glyma.03G172700	g1,g8	2	2	0					232	UniRef100_C6SZP0 Putative uncharacterized protein n=1 Tax=Glycine max RepID=C6SZP0_SOYBN	9e-168	100	UniRef100_T2DPD0 Soluble inorganic pyrophosphatase n=1 Tax=Phaseolus vulgaris RepID=T2DPD0_PHAVU	4e-157	100.87	AT3G53620.1|Symbols:AtPPa4, PPa4|pyrophosphorylase 4|chr3:19881491-19883308 FORWARD LENGTH=216	6e-132	100.93	GO:0006796 GO:0008152 GO:0046686	metabolic process; phosphate-containing compound metabolic process; response to cadmium ion	GO:0000287 GO:0004427	inorganic diphosphatase activity; magnesium ion binding	GO:0005737 GO:0005829 GO:0016020	cytoplasm; cytosol; membrane	PF00719	Inorganic pyrophosphatase	PTHR10286	INORGANIC PYROPHOSPHATASE	KOG1626	Inorganic_pyrophosphatase/Nucleosome_remodeling_factor,_subunit_NURF38
Glyma.03G177200	g1,g8	2	2	0					143	UniRef100_I1JPI5 Uncharacterized protein n=1 Tax=Glycine max RepID=I1JPI5_SOYBN	2e-98	100	NA	NA	NA	AT3G53470.1|Symbols:|unknown protein; FUNCTIONS IN: molecular_function unknown; INVOLVED IN: biological_process unknown; LOCATED IN: chloroplast thylakoid membrane, chloroplast; EXPRESSED IN: 22 plant structures; EXPRESSED DURING: 13 growth stages; Has 35 Blast hits to 35 proteins in 13 species: Archae - 0; Bacteria - 0; Metazoa - 0; Fungi - 0; Plants - 35; Viruses - 0; Other Eukaryotes - 0 (sour…	7e-43	70.37	GO:0008150	biological process	GO:0003674	molecular function	GO:0005739 GO:0009507 GO:0009535	chloroplast; chloroplast thylakoid membrane; mitochondrion	NA	NA	NA	NA	NA	NA
Glyma.03G179400	g1,g2	2	2	0					103	UniRef100_K7MZ03 Uncharacterized protein n=1 Tax=Glycine max RepID=K7MZ03_SOYBN	3e-54	94.44	NA	NA	NA	NA	NA	NA	NA	NA	NA	NA	NA	NA	NA	NA	NA	NA	NA	NA
Glyma.03G181700	g1,g8	2	2	0					714	UniRef100_I1JPN0 Phenylalanine ammonia-lyase n=1 Tax=Glycine max RepID=I1JPN0_SOYBN	0	100	UniRef100_I1JPN0 Phenylalanine ammonia-lyase n=1 Tax=Glycine max RepID=I1JPN0_SOYBN	0	100	AT2G37040.1|Symbols:PAL1, ATPAL1|PHE ammonia lyase 1|chr2:15557602-15560237 REVERSE LENGTH=725	0	95.59	GO:0006559 GO:0006598 GO:0006952 GO:0006979 GO:0009058 GO:0009555 GO:0009611 GO:0009698 GO:0009699 GO:0009805 GO:0009819 GO:0009963 GO:0010224 GO:0042398 GO:0046244 GO:0046274 GO:0080167	L-phenylalanine catabolic process; biosynthetic process; cellular modified amino acid biosynthetic process; coumarin biosynthetic process; defense response; drought recovery; lignin catabolic process; phenylpropanoid biosynthetic process; phenylpropanoid metabolic process; pollen development; polyamine catabolic process; positive regulation of flavonoid biosynthetic process; response to UV-B; res…	GO:0003824 GO:0016841 GO:0045548	ammonia-lyase activity; catalytic activity; phenylalanine ammonia-lyase activity	GO:0005737	cytoplasm	PF00221	Aromatic amino acid lyase	PTHR10362	HISTIDINE AMMONIA-LYASE	KOG0222	Phenylalanine_and_histidine_ammonia-lyase
Glyma.03G181800	g1,g8	2	2	0	PHD				1550	UniRef100_I1JPN1 Uncharacterized protein n=2 Tax=Glycine max RepID=I1JPN1_SOYBN	0	100	UniRef100_G7L3U2 Chromodomain-helicase-DNA-binding protein n=1 Tax=Medicago truncatula RepID=G7L3U2_MEDTR	0	96.68	AT1G08060.2|Symbols:MOM, MOM1|ATP-dependent helicase family protein|chr1:2501981-2510488 REVERSE LENGTH=2001	4e-72	29.39	GO:0006342 GO:0006344	chromatin silencing; maintenance of chromatin silencing	GO:0042803	protein homodimerization activity	GO:0005634	nucleus	PF00176 PF00385	SNF2 family N-terminal domain; Chromo (CHRromatin Organisation MOdifier) domain	PTHR10799	SWI/SNF-RELATED MATRIX-ASSOCIATED ACTIN-DEPENDENT REGULATOR OF CHROMATIN SUBFAMILY-RELATED	KOG0383	Predicted_helicase
Glyma.03G183400	g1,g8	2	2	0					502	UniRef100_I1JPP8 Uncharacterized protein n=1 Tax=Glycine max RepID=I1JPP8_SOYBN	0	100	UniRef100_D7LWN6 Histidyl-tRNA synthetase 1 n=1 Tax=Arabidopsis lyrata subsp. lyrata RepID=D7LWN6_ARALL	0	99.59	AT3G46100.1|Symbols:ATHRS1, HRS1|Histidyl-tRNA synthetase 1|chr3:16928444-16930984 REVERSE LENGTH=486	0	97.53	GO:0006418 GO:0006427	histidyl-tRNA aminoacylation; tRNA aminoacylation for protein translation	GO:0000166 GO:0004812 GO:0004821 GO:0005524	ATP binding; aminoacyl-tRNA ligase activity; histidine-tRNA ligase activity; nucleotide binding	GO:0005737 GO:0005739 GO:0009507	chloroplast; cytoplasm; mitochondrion	PF03129 PF00587	Anticodon binding domain; tRNA synthetase class II core domain (G, H, P, S and T)	PTHR11476	HISTIDYL-TRNA SYNTHETASE	KOG1936	Histidyl-tRNA_synthetase
Glyma.03G185900	g1,g8	2	2	0					251	UniRef100_Q39882 Nodulin-26 n=1 Tax=Glycine max RepID=Q39882_SOYBN	4e-161	100.4	UniRef100_Q39882 Nodulin-26 n=1 Tax=Glycine max RepID=Q39882_SOYBN	4e-161	100.4	AT2G36830.1|Symbols:GAMMA-TIP, TIP1;1, GAMMA-TIP1|gamma tonoplast intrinsic protein|chr2:15445490-15446336 FORWARD LENGTH=251	8e-145	99.6	GO:0006096 GO:0006598 GO:0006810 GO:0006816 GO:0006833 GO:0006972 GO:0007030 GO:0009266 GO:0009269 GO:0009409 GO:0009651 GO:0009698 GO:0009737 GO:0009740 GO:0015840 GO:0042398 GO:0046686 GO:0055085 GO:0080170	Golgi organization; calcium ion transport; cellular modified amino acid biosynthetic process; gibberellic acid mediated signaling pathway; glycolysis; hydrogen peroxide transmembrane transport; hyperosmotic response; phenylpropanoid metabolic process; polyamine catabolic process; response to abscisic acid stimulus; response to cadmium ion; response to cold; response to desiccation; response to sa…	GO:0005215 GO:0015204 GO:0015250	transporter activity; urea transmembrane transporter activity; water channel activity	GO:0000326 GO:0005737 GO:0005773 GO:0005774 GO:0009705 GO:0009941 GO:0016020 GO:0016021 GO:0042807	central vacuole; chloroplast envelope; cytoplasm; integral to membrane; membrane; plant-type vacuole membrane; protein storage vacuole; vacuolar membrane; vacuole	PF00230	Major intrinsic protein	PTHR19139	AQUAPORIN TRANSPORTER	KOG0223	Aquaporin_(major_intrinsic_protein_family)
Glyma.03G188500	g1,g8	2	2	0					633	UniRef100_I1JPU1 Uncharacterized protein n=1 Tax=Glycine max RepID=I1JPU1_SOYBN	0	100	UniRef100_G7L4Y5 Polyadenylate binding protein n=1 Tax=Medicago truncatula RepID=G7L4Y5_MEDTR	0	103.1	AT2G36660.1|Symbols:PAB7|poly(A) binding protein 7|chr2:15361476-15364398 REVERSE LENGTH=609	0	101.64	NA	NA	GO:0000166 GO:0003676 GO:0003723 GO:0003743	RNA binding; nucleic acid binding; nucleotide binding; translation initiation factor activity	NA	NA	PF00076 PF00658	RNA recognition motif. (a.k.a. RRM, RBD, or RNP domain); Poly-adenylate binding protein, unique domain	PTHR24011	FAMILY NOT NAMED	KOG0123	Polyadenylate-binding_protein_(RRM_superfamily)
Glyma.03G192500	g1,g8	2	2	0					626	UniRef100_K7KFZ0 Uncharacterized protein n=1 Tax=Glycine max RepID=K7KFZ0_SOYBN	0	43.95	UniRef100_G7L5Z3 ABC transporter G family member n=1 Tax=Medicago truncatula RepID=G7L5Z3_MEDTR	0	42.53	AT2G36380.1|Symbols:PDR6, ATPDR6|pleiotropic drug resistance 6|chr2:15257583-15263627 FORWARD LENGTH=1453	0	42.74	NA	NA	GO:0000166 GO:0005524 GO:0016887 GO:0017111 GO:0042626	ATP binding; ATPase activity; ATPase activity, coupled to transmembrane movement of substances; nucleoside-triphosphatase activity; nucleotide binding	GO:0005886 GO:0016020	membrane; plasma membrane	PF01061 PF00005	ABC-2 type transporter; ABC transporter	PTHR19241	ATP-BINDING CASSETTE TRANSPORTER	KOG0061	Transporter,_ABC_superfamily_(Breast_cancer_resistance_protein)
Glyma.03G193800	g1,g8	2	2	0					282	UniRef100_K7KFZ9 Uncharacterized protein n=3 Tax=Glycine max RepID=K7KFZ9_SOYBN	0	100	UniRef100_G7L609 Inosine-uridine preferring ribonucleoside hydrolase n=1 Tax=Medicago truncatula RepID=G7L609_MEDTR	1e-165	82.93	AT2G36310.1|Symbols:URH1|uridine-ribohydrolase 1|chr2:15224692-15226633 REVERSE LENGTH=336	2e-156	79.46	GO:0006152 GO:0006218	purine nucleoside catabolic process; uridine catabolic process	GO:0016787 GO:0045437 GO:0047622 GO:0047724 GO:0072585	adenosine nucleosidase activity; hydrolase activity; inosine nucleosidase activity; uridine nucleosidase activity; xanthosine nucleotidase activity	GO:0005737 GO:0005829	cytoplasm; cytosol	PF01156	Inosine-uridine preferring nucleoside hydrolase	PTHR12304	INOSINE-URIDINE PREFERRING NUCLEOSIDE HYDROLASE	KOG2938	Predicted_inosine-uridine_preferring_nucleoside_hydrolase
Glyma.03G194000	g1,g8	2	2	0	zf-A20				161	UniRef100_I1JQ03 Uncharacterized protein n=1 Tax=Glycine max RepID=I1JQ03_SOYBN	1e-112	100	UniRef100_B3IX31 Transcription factor C2H2 n=1 Tax=Lotus japonicus RepID=B3IX31_LOTJA	2e-70	96.97	AT2G36320.1|Symbols:|A20/AN1-like zinc finger family protein|chr2:15229388-15229873 FORWARD LENGTH=161	3e-62	99.38	GO:0008150	biological process	GO:0003677 GO:0008270	DNA binding; zinc ion binding	GO:0005634	nucleus	PF01754 PF01428	A20-like zinc finger; AN1-like Zinc finger	PTHR10634	AN1-TYPE ZINC FINGER PROTEIN	KOG3173	Predicted_Zn-finger_protein
Glyma.03G194100	g1,g8	2	2	0					492	UniRef100_K7KG04 Uncharacterized protein n=1 Tax=Glycine max RepID=K7KG04_SOYBN	0	100	UniRef100_G7L615 Purple acid phosphatase n=1 Tax=Medicago truncatula RepID=G7L615_MEDTR	0	99.55	AT3G52820.1|Symbols:ATPAP22, PAP22|purple acid phosphatase 22|chr3:19574236-19576938 REVERSE LENGTH=434	0	91.94	GO:0016036 GO:0019375 GO:0045892	cellular response to phosphate starvation; galactolipid biosynthetic process; negative regulation of transcription, DNA-dependent	GO:0003993 GO:0004722 GO:0016787 GO:0046872	acid phosphatase activity; hydrolase activity; metal ion binding; protein serine/threonine phosphatase activity	GO:0005576	extracellular region	PF00149	Calcineurin-like phosphoesterase	PTHR22953	ACID PHOSPHATASE RELATED	KOG1378	Purple_acid_phosphatase
Glyma.03G195300	g1,g8	2	2	0					218	UniRef100_I1JQ16 Uncharacterized protein n=1 Tax=Glycine max RepID=I1JQ16_SOYBN	7e-159	100	UniRef100_Q7XVG6 OSJNBa0073L04.6 protein n=1 Tax=Oryza sativa subsp. japonica RepID=Q7XVG6_ORYSJ	4e-23	41.01	AT3G52740.1|Symbols:|unknown protein; BEST Arabidopsis thaliana protein match is: unknown protein (TAIR:AT3G44450.1); Has 65 Blast hits to 65 proteins in 13 species: Archae - 0; Bacteria - 0; Metazoa - 0; Fungi - 0; Plants - 65; Viruses - 0; Other Eukaryotes - 0 (source: NCBI BLink).|chr3:19546446-19546868 REVERSE LENGTH=140	9e-31	84.29	GO:0009744 GO:0009813 GO:0010224 GO:0080167	flavonoid biosynthetic process; response to UV-B; response to karrikin; response to sucrose stimulus	GO:0003674	molecular function	GO:0005634	nucleus	NA	NA	NA	NA	NA	NA
Glyma.03G195800	g1,g2	2	2	0					143	UniRef100_UPI0003DE98E2 PREDICTED: iron-sulfur assembly protein IscA-like 2, mitochondrial-like isoform X1 n=1 Tax=Glycine max RepID=UPI0003DE98E2	1e-97	95.95	UniRef100_G7KQU7 Iron-sulfur assembly protein IscA-like protein n=1 Tax=Medicago truncatula RepID=G7KQU7_MEDTR	1e-30	51.88	AT5G03905.1|Symbols:|Iron-sulphur cluster biosynthesis family protein|chr5:1052728-1054041 FORWARD LENGTH=158	5e-22	45.57	GO:0016226 GO:0019243	iron-sulfur cluster assembly; methylglyoxal catabolic process to D-lactate	GO:0005198 GO:0051536	iron-sulfur cluster binding; structural molecule activity	GO:0005739	mitochondrion	PF01521	Iron-sulphur cluster biosynthesis	PTHR10072	IRON-SULFUR CLUSTER ASSEMBLY PROTEIN	NA	NA
Glyma.03G200000	g1,g2	2	2	0					275	UniRef100_I1JQ66 Uncharacterized protein n=1 Tax=Glycine max RepID=I1JQ66_SOYBN	0	100	UniRef100_T2DP39 CCR4-associated factor 1-like protein 11 n=1 Tax=Phaseolus vulgaris RepID=T2DP39_PHAVU	0	96.48	AT5G22250.1|Symbols:|Polynucleotidyl transferase, ribonuclease H-like superfamily protein|chr5:7365605-7366441 REVERSE LENGTH=278	2e-120	96.04	GO:0000165 GO:0000289 GO:0002679 GO:0009451 GO:0009693 GO:0009738 GO:0009814 GO:0009873 GO:0010200 GO:0010228 GO:0035556 GO:0042742	MAPK cascade; RNA modification; abscisic acid mediated signaling pathway; defense response, incompatible interaction; defense response to bacterium; ethylene biosynthetic process; ethylene mediated signaling pathway; intracellular signal transduction; nuclear-transcribed mRNA poly(A) tail shortening; respiratory burst involved in defense response; response to chitin; vegetative to reproductive ph…	GO:0003676 GO:0004540 GO:0008408	3'-5' exonuclease activity; nucleic acid binding; ribonuclease activity	GO:0005634	nucleus	PF04857	CAF1 family ribonuclease	PTHR10797	CCR4-NOT TRANSCRIPTION COMPLEX SUBUNIT	KOG0304	mRNA_deadenylase_subunit
Glyma.03G200700	g1,g8	2	2	0					162	UniRef100_I1JQ74 Uncharacterized protein n=1 Tax=Glycine max RepID=I1JQ74_SOYBN	2e-114	100	NA	NA	NA	AT2G33180.1|Symbols:|unknown protein; FUNCTIONS IN: molecular_function unknown; INVOLVED IN: biological_process unknown; LOCATED IN: chloroplast stroma; EXPRESSED IN: 22 plant structures; EXPRESSED DURING: 13 growth stages; Has 57 Blast hits to 57 proteins in 22 species: Archae - 0; Bacteria - 8; Metazoa - 0; Fungi - 0; Plants - 35; Viruses - 0; Other Eukaryotes - 14 (source: NCBI BLink).|chr2:14…	7e-46	70.48	GO:0006098 GO:0008150 GO:0009073 GO:0016226 GO:0045893	aromatic amino acid family biosynthetic process; biological process; iron-sulfur cluster assembly; pentose-phosphate shunt; positive regulation of transcription, DNA-dependent	GO:0003674	molecular function	GO:0009507 GO:0009570	chloroplast; chloroplast stroma	NA	NA	NA	NA	NA	NA
Glyma.03G202100	g1,g8	2	2	0					784	UniRef100_I1JQ87 Uncharacterized protein n=1 Tax=Glycine max RepID=I1JQ87_SOYBN	0	100	UniRef100_Q6DW76 Digalactosyldiacylglycerol synthase 1, chloroplastic n=1 Tax=Glycine max RepID=DGDG1_SOYBN	0	100	AT3G11670.1|Symbols:DGD1|UDP-Glycosyltransferase superfamily protein|chr3:3681090-3684495 REVERSE LENGTH=808	0	95.54	GO:0001666 GO:0006636 GO:0006655 GO:0006869 GO:0009058 GO:0015995 GO:0016036 GO:0016117 GO:0019288 GO:0019375 GO:0042550	biosynthetic process; carotenoid biosynthetic process; cellular response to phosphate starvation; chlorophyll biosynthetic process; galactolipid biosynthetic process; isopentenyl diphosphate biosynthetic process, mevalonate-independent pathway; lipid transport; phosphatidylglycerol biosynthetic process; photosystem I stabilization; response to hypoxia; unsaturated fatty acid biosynthetic process	GO:0016757 GO:0035250 GO:0046480	UDP-galactosyltransferase activity; galactolipid galactosyltransferase activity; transferase activity, transferring glycosyl groups	GO:0005739 GO:0009507 GO:0009707	chloroplast; chloroplast outer membrane; mitochondrion	PF00534	Glycosyl transferases group 1	PTHR12526	GLYCOSYLTRANSFERASE	NA	NA
Glyma.03G202400	g1,g8	2	2	0					441	UniRef100_I1JQ93 Uncharacterized protein n=1 Tax=Glycine max RepID=I1JQ93_SOYBN	0	100	UniRef100_D7L4L9 Protein binding protein n=1 Tax=Arabidopsis lyrata subsp. lyrata RepID=D7L4L9_ARALL	0	98.87	AT3G05675.1|Symbols:|BTB/POZ domain-containing protein|chr3:1658425-1659859 REVERSE LENGTH=441	0	99.09	NA	NA	NA	NA	GO:0005634	nucleus	NA	NA	NA	NA	NA	NA
Glyma.03G202900	g1,g8	2	2	0					315	UniRef100_I1JQ98 Uncharacterized protein n=1 Tax=Glycine max RepID=I1JQ98_SOYBN	0	100	UniRef100_Q08948 33 kd chloroplast ribonucleoprotein n=1 Tax=Nicotiana sylvestris RepID=Q08948_NICSY	4e-104	65.83	AT3G52380.1|Symbols:CP33, PDE322|chloroplast RNA-binding protein 33|chr3:19421619-19422855 FORWARD LENGTH=329	1e-99	66.57	GO:0009793 GO:0010027 GO:0010228 GO:0016226 GO:0019288 GO:0048481	embryo development ending in seed dormancy; iron-sulfur cluster assembly; isopentenyl diphosphate biosynthetic process, mevalonate-independent pathway; ovule development; thylakoid membrane organization; vegetative to reproductive phase transition of meristem	GO:0000166 GO:0003676 GO:0003723	RNA binding; nucleic acid binding; nucleotide binding	GO:0009507 GO:0009570 GO:0009579	chloroplast; chloroplast stroma; thylakoid	PF00076	RNA recognition motif. (a.k.a. RRM, RBD, or RNP domain)	PTHR24012	FAMILY NOT NAMED	KOG0131	Splicing_factor_3b,_subunit_4
Glyma.03G203800	g1,g8	2	2	0					133	UniRef100_C6T502 Uncharacterized protein n=1 Tax=Glycine max RepID=C6T502_SOYBN	8e-91	100	UniRef100_E9NZT1 Dihydroneopterin aldolase n=2 Tax=Phaseolus vulgaris RepID=E9NZT1_PHAVU	9e-77	100	AT5G62980.1|Symbols:FOLB2|Dihydroneopterin aldolase|chr5:25276384-25277083 FORWARD LENGTH=131	2e-50	97.71	GO:0006760 GO:0010304	PSII associated light-harvesting complex II catabolic process; folic acid-containing compound metabolic process	GO:0004150	dihydroneopterin aldolase activity	GO:0005829	cytosol	PF02152	Dihydroneopterin aldolase	PTHR20941	FOLATE SYNTHESIS PROTEINS	NA	NA
Glyma.03G205900	g1,g8	2	2	0					695	UniRef100_I1JQD5 Uncharacterized protein n=1 Tax=Glycine max RepID=I1JQD5_SOYBN	0	100	UniRef100_L0N3R1 AMP1-like carboxypeptidase n=1 Tax=Lotus japonicus RepID=L0N3R1_LOTJA	0	99.28	AT3G54720.1|Symbols:AMP1, COP2, HPT, PT, MFO1|Peptidase M28 family protein|chr3:20254852-20257815 REVERSE LENGTH=705	0	96.74	GO:0006508 GO:0009640 GO:0009790 GO:0009908 GO:0009910 GO:0010305 GO:0048364 GO:0048507	embryo development; flower development; leaf vascular tissue pattern formation; meristem development; negative regulation of flower development; photomorphogenesis; proteolysis; root development	GO:0004180 GO:0008233 GO:0016805	carboxypeptidase activity; dipeptidase activity; peptidase activity	GO:0005886	plasma membrane	PF04253 PF04389	Transferrin receptor-like dimerisation domain; Peptidase family M28	PTHR10404	N-ACETYLATED-ALPHA-LINKED ACIDIC DIPEPTIDASE	KOG2195	Transferrin_receptor_and_related_proteins_containing_the_protease-associated_(PA)_domain
Glyma.03G210100	g1,g8	2	2	0					102	UniRef100_C6SXG8 Uncharacterized protein n=1 Tax=Glycine max RepID=C6SXG8_SOYBN	4e-68	100	UniRef100_H6VUU0 Glutaredoxin family protein n=1 Tax=Ammopiptanthus mongolicus RepID=H6VUU0_9FABA	4e-61	99.02	AT2G47880.1|Symbols:|Glutaredoxin family protein|chr2:19605124-19605432 FORWARD LENGTH=102	4e-52	98.04	GO:0045454 GO:0048653	anther development; cell redox homeostasis	GO:0008794 GO:0009055 GO:0015035	arsenate reductase (glutaredoxin) activity; electron carrier activity; protein disulfide oxidoreductase activity	GO:0005737	cytoplasm	PF00462	Glutaredoxin	PTHR10168	GLUTAREDOXIN	KOG1752	Glutaredoxin_and_related_proteins
Glyma.03G210800	g1,g8	2	2	0					430	UniRef100_I1JQI6 Uncharacterized protein n=1 Tax=Glycine max RepID=I1JQI6_SOYBN	0	100	UniRef100_E9NZU4 Peptide chain release factor n=1 Tax=Phaseolus vulgaris RepID=E9NZU4_PHAVU	0	81.53	AT3G62910.1|Symbols:APG3|Peptide chain release factor 1|chr3:23257661-23260386 REVERSE LENGTH=422	0	87.91	GO:0006415 GO:0006783 GO:0009658 GO:0009902 GO:0010027 GO:0016117 GO:0032544 GO:0034660 GO:0042793 GO:0045893	carotenoid biosynthetic process; chloroplast organization; chloroplast relocation; heme biosynthetic process; ncRNA metabolic process; plastid translation; positive regulation of transcription, DNA-dependent; thylakoid membrane organization; transcription from plastid promoter; translational termination	GO:0003747	translation release factor activity	GO:0009507	chloroplast	PF00472 PF03462	RF-1 domain; PCRF domain	PTHR11075	PEPTIDE CHAIN RELEASE FACTOR	KOG2726	Mitochondrial_polypeptide_chain_release_factor
Glyma.03G213100	g1,g8	2	2	0					112	UniRef100_K7KGB2 Uncharacterized protein n=1 Tax=Glycine max RepID=K7KGB2_SOYBN	4e-76	100	NA	NA	NA	AT4G15802.1|Symbols:HSBP, AtHSBP|heat shock factor binding protein|chr4:8986864-8988339 REVERSE LENGTH=86	1e-11	41.86	GO:0009408 GO:0048316 GO:0070370	cellular heat acclimation; response to heat; seed development	GO:0031072	heat shock protein binding	GO:0005634 GO:0005794 GO:0005829	Golgi apparatus; cytosol; nucleus	PF06825	Heat shock factor binding protein 1	NA	NA	NA	NA
Glyma.03G219400	g1,g8	2	2	0					133	UniRef100_UPI00018C70FE PREDICTED: calvin cycle protein CP12-2, chloroplastic n=1 Tax=Glycine max RepID=UPI00018C70FE	3e-92	100	UniRef100_O24292 CP12 n=1 Tax=Pisum sativum RepID=O24292_PEA	7e-48	103.94	AT3G62410.1|Symbols:CP12-2, CP12|CP12 domain-containing protein 2|chr3:23091006-23091401 FORWARD LENGTH=131	2e-44	100.76	GO:0009416 GO:0009637 GO:0009644 GO:0009744 GO:0010114 GO:0010155 GO:0010218 GO:0018316 GO:0019253 GO:0034605 GO:0070417 GO:0071454 GO:0080153	cellular response to anoxia; cellular response to cold; cellular response to heat; negative regulation of reductive pentose-phosphate cycle; peptide cross-linking via L-cystine; reductive pentose-phosphate cycle; regulation of proton transport; response to blue light; response to far red light; response to high light intensity; response to light stimulus; response to red light; response to sucros…	GO:0005515	protein binding	GO:0009507 GO:0009570 GO:0043234	chloroplast; chloroplast stroma; protein complex	PF02672	CP12 domain	NA	NA	NA	NA
Glyma.03G220000	g1,g8	2	2	0					286	UniRef100_UPI0003DEBB82 PREDICTED: uncharacterized protein LOC102659655 isoform X2 n=1 Tax=Glycine max RepID=UPI0003DEBB82	0	98.96	NA	NA	NA	AT1G02570.1|Symbols:|unknown protein; BEST Arabidopsis thaliana protein match is: unknown protein (TAIR:AT1G02575.1); Has 108 Blast hits to 55 proteins in 6 species: Archae - 0; Bacteria - 0; Metazoa - 0; Fungi - 0; Plants - 108; Viruses - 0; Other Eukaryotes - 0 (source: NCBI BLink).|chr1:541380-542216 FORWARD LENGTH=278	2e-53	84.89	GO:0008150	biological process	GO:0003674	molecular function	GO:0005575	cellular component	NA	NA	NA	NA	NA	NA
Glyma.03G220700	g1,g8	2	2	0					1196	UniRef100_I1JQT5 Uncharacterized protein n=1 Tax=Glycine max RepID=I1JQT5_SOYBN	0	100	UniRef100_G7KTM5 Nodal modulator n=1 Tax=Medicago truncatula RepID=G7KTM5_MEDTR	0	78.88	AT3G62360.1|Symbols:|Carbohydrate-binding-like fold|chr3:23073020-23080455 REVERSE LENGTH=1227	0	96.82	GO:0006486 GO:0006499	N-terminal protein myristoylation; protein glycosylation	GO:0030246	carbohydrate binding	GO:0005576 GO:0005774 GO:0005783 GO:0005794 GO:0009505	Golgi apparatus; endoplasmic reticulum; extracellular region; plant-type cell wall; vacuolar membrane	NA	NA	PTHR23303	CARBOXYPEPTIDASE REGULATORY REGION-CONTAINING	KOG1948	Metalloproteinase-related_collagenase_pM5
Glyma.03G229600	g1,g8	2	2	0					364	UniRef100_I1JR35 Uncharacterized protein n=1 Tax=Glycine max RepID=I1JR35_SOYBN	0	100	UniRef100_G7KWH3 GDSL esterase/lipase n=1 Tax=Medicago truncatula RepID=G7KWH3_MEDTR	0	94.65	AT1G09390.1|Symbols:|GDSL-like Lipase/Acylhydrolase superfamily protein|chr1:3031264-3033415 FORWARD LENGTH=370	4e-168	94.59	GO:0006114 GO:0006629	glycerol biosynthetic process; lipid metabolic process	GO:0004091 GO:0016788	carboxylesterase activity; hydrolase activity, acting on ester bonds	GO:0005576 GO:0009570	chloroplast stroma; extracellular region	PF00657	GDSL-like Lipase/Acylhydrolase	PTHR22835	ZINC FINGER FYVE DOMAIN CONTAINING PROTEIN	NA	NA
Glyma.03G230000	g1,g8	2	2	0					379	UniRef100_I1JR38 Uncharacterized protein n=1 Tax=Glycine max RepID=I1JR38_SOYBN	0	100	UniRef100_E4MWA3 mRNA, clone: RTFL01-02-I12 n=1 Tax=Thellungiella halophila RepID=E4MWA3_THEHA	0	99.21	AT1G09340.1|Symbols:CRB, CSP41B, HIP1.3|chloroplast RNA binding|chr1:3015473-3018035 FORWARD LENGTH=378	0	99.47	GO:0000165 GO:0005996 GO:0006098 GO:0006364 GO:0006612 GO:0006636 GO:0007623 GO:0009409 GO:0009595 GO:0009611 GO:0009637 GO:0009657 GO:0009658 GO:0009697 GO:0009814 GO:0009853 GO:0009862 GO:0009867 GO:0009902 GO:0009965 GO:0010027 GO:0010114 GO:0010200 GO:0010207 GO:0010218 GO:0010310 GO:0010363 GO:0015995 GO:0016117 GO:0018119 GO:0019288 GO:0019684 GO:0030154 GO:0031348 GO:0032544 GO:0034660 GO:…	MAPK cascade; carotenoid biosynthetic process; cell differentiation; cellular response to water deprivation; chlorophyll biosynthetic process; chloroplast organization; chloroplast relocation; circadian rhythm; defense response, incompatible interaction; defense response to bacterium; defense response to fungus; detection of biotic stimulus; isopentenyl diphosphate biosynthetic process, mevalonat…	GO:0003723 GO:0005515	RNA binding; protein binding	GO:0005773 GO:0005777 GO:0005794 GO:0005840 GO:0009506 GO:0009507 GO:0009570 GO:0009941 GO:0010287 GO:0010319 GO:0016020 GO:0048046	Golgi apparatus; apoplast; chloroplast; chloroplast envelope; chloroplast stroma; membrane; peroxisome; plasmodesma; plastoglobule; ribosome; stromule; vacuole	PF01370	NAD dependent epimerase/dehydratase family	PTHR10366	NAD DEPENDENT EPIMERASE/DEHYDRATASE	KOG1429	dTDP-glucose_4-6-dehydratase/UDP-glucuronic_acid_decarboxylase
Glyma.03G231700	g1,g8	2	2	0					178	UniRef100_I1JR56 Uncharacterized protein n=1 Tax=Glycine max RepID=I1JR56_SOYBN	9e-127	100	UniRef100_G7I9H1 Universal stress protein A-like protein n=1 Tax=Medicago truncatula RepID=G7I9H1_MEDTR	4e-80	100.61	AT3G62550.1|Symbols:|Adenine nucleotide alpha hydrolases-like superfamily protein|chr3:23136194-23137074 FORWARD LENGTH=162	1e-48	98.77	GO:0002238	response to molecule of fungal origin	GO:0003674	molecular function	GO:0005634 GO:0005773	nucleus; vacuole	PF00582	Universal stress protein family	NA	NA	NA	NA
Glyma.03G234700	g1,g8	2	2	0					325	UniRef100_I1JR93 Uncharacterized protein n=1 Tax=Glycine max RepID=I1JR93_SOYBN	0	100	UniRef100_Q84T16 Serine threonine protein phosphatase n=1 Tax=Phaseolus acutifolius RepID=Q84T16_PHAAT	0	96.68	AT5G27840.1|Symbols:TOPP8|Calcineurin-like metallo-phosphoesterase superfamily protein|chr5:9863311-9864828 REVERSE LENGTH=318	0	101.26	GO:0006470	protein dephosphorylation	GO:0004722 GO:0016787	hydrolase activity; protein serine/threonine phosphatase activity	GO:0005737	cytoplasm	PF00149	Calcineurin-like phosphoesterase	PTHR11668	SERINE/THREONINE PROTEIN PHOSPHATASE	KOG0374	Serine/threonine_specific_protein_phosphatase_PP1,_catalytic_subunit
Glyma.03G237900	g1,g8	2	2	0					252	UniRef100_K7KGP4 Uncharacterized protein n=1 Tax=Glycine max RepID=K7KGP4_SOYBN	0	100	UniRef100_G7KYP1 Chaperone protein dnaJ n=1 Tax=Medicago truncatula RepID=G7KYP1_MEDTR	8e-134	99.6	AT3G05345.1|Symbols:|Chaperone DnaJ-domain superfamily protein|chr3:1522449-1523847 REVERSE LENGTH=244	1e-103	89.34	GO:0008150	biological process	GO:0031072	heat shock protein binding	NA	NA	PF00226	DnaJ domain	NA	NA	NA	NA
Glyma.03G241900	g1,g8	2	2	0					345	UniRef100_V7BPY0 Uncharacterized protein n=1 Tax=Phaseolus vulgaris RepID=V7BPY0_PHAVU	0	97.36	UniRef100_A2Q3H3 Peptidase, cysteine peptidase active site n=1 Tax=Medicago truncatula RepID=A2Q3H3_MEDTR	0	97.65	AT5G27290.1|Symbols:|unknown protein; LOCATED IN: chloroplast; EXPRESSED IN: 22 plant structures; EXPRESSED DURING: 13 growth stages; BEST Arabidopsis thaliana protein match is: unknown protein (TAIR:AT1G54680.3); Has 30201 Blast hits to 17322 proteins in 780 species: Archae - 12; Bacteria - 1396; Metazoa - 17338; Fungi - 3422; Plants - 5037; Viruses - 0; Other Eukaryotes - 2996 (source: NCBI BLi…	9e-179	96.77	GO:0030003 GO:0070838	cellular cation homeostasis; divalent metal ion transport	NA	NA	GO:0009507	chloroplast	NA	NA	NA	NA	NA	NA
Glyma.03G243600	g1,g8	2	2	0					540	UniRef100_K7KGT5 Uncharacterized protein n=1 Tax=Glycine max RepID=K7KGT5_SOYBN	0	100	UniRef100_G7L0R6 Double-stranded RNA binding protein n=1 Tax=Medicago truncatula RepID=G7L0R6_MEDTR	0	103.96	AT5G41070.1|Symbols:DRB5|dsRNA-binding protein 5|chr5:16438547-16439916 FORWARD LENGTH=393	7e-91	54.2	GO:0008150 GO:0010267 GO:0035196 GO:0051607	biological process; defense response to virus; production of miRNAs involved in gene silencing by miRNA; production of ta-siRNAs involved in RNA interference	GO:0003723 GO:0003725 GO:0005515	RNA binding; double-stranded RNA binding; protein binding	GO:0005622 GO:0005737	cytoplasm; intracellular	PF00035	Double-stranded RNA binding motif	PTHR11207	RIBONUCLEASE III	NA	NA
Glyma.03G244800	g1,g8	2	2	0					326	UniRef100_C6TMX6 Uncharacterized protein n=1 Tax=Glycine max RepID=C6TMX6_SOYBN	0	100	UniRef100_A3RM03 Cysteine synthase n=1 Tax=Glycine max RepID=A3RM03_SOYBN	0	100	AT4G14880.4|Symbols:OASA1|O-acetylserine (thiol) lyase (OAS-TL) isoform A1|chr4:8518209-8520050 REVERSE LENGTH=322	3e-178	98.45	GO:0006094 GO:0006096 GO:0006535 GO:0006816 GO:0006833 GO:0006972 GO:0007030 GO:0007568 GO:0008152 GO:0009266 GO:0009611 GO:0009651 GO:0009684 GO:0009805 GO:0009853 GO:0019344 GO:0019761 GO:0046686	Golgi organization; aging; calcium ion transport; coumarin biosynthetic process; cysteine biosynthetic process; cysteine biosynthetic process from serine; gluconeogenesis; glucosinolate biosynthetic process; glycolysis; hyperosmotic response; indoleacetic acid biosynthetic process; metabolic process; photorespiration; response to cadmium ion; response to salt stress; response to temperature stimu…	GO:0003824 GO:0004124 GO:0005515 GO:0030170	catalytic activity; cysteine synthase activity; protein binding; pyridoxal phosphate binding	GO:0005634 GO:0005737 GO:0005774 GO:0005777 GO:0005829 GO:0005886 GO:0009507 GO:0009570 GO:0016020 GO:0048046	apoplast; chloroplast; chloroplast stroma; cytoplasm; cytosol; membrane; nucleus; peroxisome; plasma membrane; vacuolar membrane	PF00291	Pyridoxal-phosphate dependent enzyme	PTHR10314	SER/THR DEHYDRATASE, TRP SYNTHASE	KOG1252	Cystathionine_beta-synthase_and_related_enzymes
Glyma.03G245100	g1,g8	2	2	0					229	UniRef100_C6T047 Uncharacterized protein n=1 Tax=Glycine max RepID=C6T047_SOYBN	7e-124	88.32	UniRef100_G7L0U0 Rubredoxin n=1 Tax=Medicago truncatula RepID=G7L0U0_MEDTR	2e-68	80.87	AT1G54500.1|Symbols:|Rubredoxin-like superfamily protein|chr1:20357084-20357671 REVERSE LENGTH=195	2e-54	56.92	GO:0009773 GO:0009965 GO:0030154 GO:0045893	cell differentiation; leaf morphogenesis; photosynthetic electron transport in photosystem I; positive regulation of transcription, DNA-dependent	GO:0046872	metal ion binding	GO:0009507 GO:0009535	chloroplast; chloroplast thylakoid membrane	PF00301	Rubredoxin	NA	NA	NA	NA
[truncated: 8,630 more rows]

## Sheet: GO enirchment EF leaves
GO_term	genome_count	expected_count	input_count	representation	fisher_pvalue	bonf_adj_pvalue	GO_category	description
GO:0010207	372	75.88	259	over	8.51715e-112	1.61741e-108	Biological Process	photosystem II assembly
GO:0015979	452	92.19	283	over	2.54296e-104	4.82908e-101	Biological Process	photosynthesis
GO:0006098	421	85.87	259	over	4.00179e-93	7.59941e-90	Biological Process	pentose-phosphate shunt
GO:0006364	532	108.51	288	over	1.27488e-84	2.421e-81	Biological Process	rRNA processing
GO:0019288	581	118.51	299	over	9.62733e-81	1.82823e-77	Biological Process	isopentenyl diphosphate biosynthetic process, mevalonate-independent pathway
GO:0010027	469	95.66	259	over	9.28551e-79	1.76332e-75	Biological Process	thylakoid membrane organization
GO:0019684	320	65.27	204	over	9.87436e-78	1.87514e-74	Biological Process	photosynthesis, light reaction
GO:0009657	201	41	146	over	1.01026e-67	1.91848e-64	Biological Process	plastid organization
GO:0009773	121	24.68	102	over	4.47993e-59	8.50739e-56	Biological Process	photosynthetic electron transport in photosystem I
[truncated: 1,890 more rows]

## Sheet: DEGs unique to EF in roots
Suplemental file S7. Gene ontology (GO) enrichment of iron efficient (EF) differentially expressed genes (DEGs). DEGs were identified in leaves and roots of 18 soybean genotypes 60 minutes after iron stress. Previous hierarchical cluster analysis based on phenotypic measurements revealed two major clusters of soybean genotypes, iron efficient (EF) and iron inefficient (INF). Gene ontology (GO) en…
[truncated: 2,859 more rows]

[truncated: 1 more sheets: GO enrichment EF roots]
