# Supplementary material for: Comparing Early Transcriptomic Responses of 18 Soybean (Glycine max) Genotypes to Iron Stress
Source: Int J Mol Sci. 2021 Oct 28;22(21):11643. doi: 10.3390/ijms222111643 (PMC8583884; doi:10.3390/ijms222111643)
Supplement: Supplementary file 1 [file ijms-22-11643-s001.zip › Kohlhase_IJMS_Supplemental_Data_files/Supplemental_file_8.xlsx]

## Sheet: DEGs unique to INF in leaves
Suplemental file S8. Gene ontology (GO) enrichment of iron inefficient (INF) differentially expressed genes (DEGs). DEGs were identified in leaves and roots of 18 soybean genotypes 60 minutes after iron stress. Previous hierarchical cluster analysis based on phenotypic measurements revealed two major clusters of soybean genotypes, iron efficient (EF) and iron inefficient (INF). GO enrichment was …
(1) GlymaID from Gmax version 2.0. Only primary predicted proteins were included in analyses. For more information on Gmax2.0 cDNAs see http://phytozome.jgi.doe.gov/pz/portal.html#!info?alias=Org_Gmax.
(2) Top Uniref100 BLASTP Hit. Match determined via BLASTP of Gmax2.0 primary proteins against Uniref100 (version 03/27/2014). E-value for the top high scoring pair(HSP) is indicated. Top Uniref100 percent coverage determined by dividing the length of the top HSP by the length of the hit sequence.
(3) Top Descriptive Uniref100 BLASTP Hit. The BLAST report generated above (2) was parsed to eliminate uninformative hits. Hits including the words uncharacterized, putative, related, predicted, orf, expressed or containing Arabidopsis or Rice gene identifiers (AtXgXXXXX, OsXXgXXXXX) were ignored. E-value for the top high scoring pair(HSP) is indicated. Top Uniref100 percent coverage determined b…
(4) Top Arabidopsis (TAIR10) BLASTP Hit (4). Match determined via BLASTP of Gmax2.0 primary proteins against Arabidopsis thaliana proteins (TAIR10). For additional details see www.arabidopsis.org. E-value for the top high scoring pair(HSP) is indicated. Percent coverage determined by dividing the length of the top HSP by the length of the hit sequence.
(5) Gene Ontology Biological Process IDs. GO Biological Process IDs were assigned to each Gmax2.0 ID using the GO terms associated with the Top TAIR10 BLASTP Hit (4). The annotation information was obtained from TAIR v 10 (03/27/14). Descriptions for the GO terms are also provided.
(6) Gene Ontology Molecular Function IDs. GO Molecular Function IDs were assigned to each Gmax2.0 ID using the GO terms associated with the Top TAIR10 BLASTP Hit (4). The annotation information was obtained from TAIR v. 10 (03/27/14). Descriptions for the GO terms are also provided.
(7) Gene Ontology Cellular Component IDs. GO Cellular Component IDs were assigned to each Gmax2.0 ID using the GO terms associated with the Top TAIR10 BLASTP Hit (4). The annotation information was obtained from TAIR v 10 (03/27/14). Descriptions for the GO terms are also provided.
(8) PFAM IDs and descriptions were assigned by Phytozome. For more information see http://phytozome.jgi.doe.gov/pz/portal.html#!info?alias=Org_Gmax.
(9) PANTHER IDs and descriptions were assigned by Phytozome. For more information see http://phytozome.jgi.doe.gov/pz/portal.html#!info?alias=Org_Gmax.
(10) KOG IDs and descriptions were assigned by Phytozome. For more information see http://phytozome.jgi.doe.gov/pz/portal.html#!info?alias=Org_Gmax.
Gmax 2.0 Primary Protein ID (1)	Significant genotypes	Total genotypes	Total EF	Total IN	TF Family	Fe GWAS	Fe QTL	Fe Response	Protein Length (AA)	Top Uniref100 BLASTP Hit (2)	E-value (E<10-6)	% Coverage	Top Descriptive Uniref100 BLASTP Hit (3)	E-value (E<10-6)	% Coverage	Top Arabidopsis (TAIR10) BLASTP Hit (4)	E-value (E<10-6)	Coverage	Gene Ontology Biological Process IDs (5)	Gene Ontology Biological Process Descriptions	Gene Ontology Molecular Function IDs (6)	Gene Ontology Molecular Function Descriptions	Gene Ontology Cellular Component IDs (7)	Gene Ontology Cellular Component Descriptions	PFAM IDs (8)	PFAM_Descriptions	Panther IDs (9)	Panther_Descriptions	KOG IDs (10)	KOG_Desctiptions
Glyma.01G169000	g4,g13	2	0	2	PHD				655	UniRef100_K7K4A3 Uncharacterized protein n=1 Tax=Glycine max RepID=K7K4A3_SOYBN	0	100	UniRef100_G7KGD5 Zinc finger CCCH domain-containing protein n=1 Tax=Medicago truncatula RepID=G7KGD5_MEDTR	2e-131	60.18	AT2G18090.1|Symbols:|PHD finger family protein / SWIB complex BAF60b domain-containing protein / GYF domain-containing protein|chr2:7864501-7867317 FORWARD LENGTH=824	2e-78	19.9	GO:0006355	regulation of transcription, DNA-dependent	GO:0003677 GO:0008270	DNA binding; zinc ion binding	GO:0005634	nucleus	PF02213	GYF domain	PTHR26218	No Available Panther Description	NA	NA
Glyma.07G151300	g4,g13	2	0	2					454	UniRef100_I1KKG0 Uncharacterized protein n=1 Tax=Glycine max RepID=I1KKG0_SOYBN	0	100	UniRef100_C4MH52 Chloroplast omega 3 fatty acid desaturase isoform 2 n=1 Tax=Glycine max RepID=C4MH52_SOYBN	0	100	AT5G05580.1|Symbols:FAD8|fatty acid desaturase 8|chr5:1664331-1666345 FORWARD LENGTH=435	0	103.22	GO:0006629 GO:0006633 GO:0009266 GO:0055114	fatty acid biosynthetic process; lipid metabolic process; oxidation-reduction process; response to temperature stimulus	GO:0016717 GO:0042389	omega-3 fatty acid desaturase activity; oxidoreductase activity, acting on paired donors, with oxidation of a pair of donors resulting in the reduction of molecular oxygen to two molecules of water	GO:0009507 GO:0009941	chloroplast; chloroplast envelope	PF00487 PF11960	Fatty acid desaturase; Domain of unknown function (DUF3474)	PTHR19353	FATTY ACID DESATURASE 2	NA	NA
Glyma.08G341800	g4,g18	2	0	2					214	UniRef100_I1KYX0 Uncharacterized protein n=1 Tax=Glycine max RepID=I1KYX0_SOYBN	3e-154	100	UniRef100_B3Y5A6 Kunitz trypsin inhibitor n=1 Tax=Glycine tomentella RepID=B3Y5A6_GLYTO	3e-53	99.07	NA	NA	NA	NA	NA	NA	NA	NA	NA	PF00197	Trypsin and protease inhibitor	NA	NA	NA	NA
Glyma.08G342100	g4,g18	2	0	2					214	UniRef100_I1KYX2 Uncharacterized protein n=1 Tax=Glycine max RepID=I1KYX2_SOYBN	2e-154	100	UniRef100_Q9XIS8 Trypsin inhibitor p20 n=1 Tax=Glycine max RepID=Q9XIS8_SOYBN	1e-55	92.23	AT1G73260.1|Symbols:ATKTI1, KTI1|kunitz trypsin inhibitor 1|chr1:27547410-27548057 REVERSE LENGTH=215	2e-14	84.19	GO:0009651 GO:0009751 GO:0010167 GO:0012501 GO:0015706 GO:0042542 GO:0042742	defense response to bacterium; nitrate transport; programmed cell death; response to hydrogen peroxide; response to nitrate; response to salicylic acid stimulus; response to salt stress	GO:0004866	endopeptidase inhibitor activity	GO:0005576 GO:0005739	extracellular region; mitochondrion	PF00197	Trypsin and protease inhibitor	NA	NA	NA	NA
Glyma.01G018400	g4	1	0	1	bHLH				643	UniRef100_K7K1B2 Uncharacterized protein n=1 Tax=Glycine max RepID=K7K1B2_SOYBN	0	100	UniRef100_Q41102 Phaseolin G-box binding protein PG2 (Fragment) n=1 Tax=Phaseolus vulgaris RepID=Q41102_PHAVU	0	98.21	AT1G32640.1|Symbols:ATMYC2, RD22BP1, JAI1, JIN1, MYC2, ZBF1|Basic helix-loop-helix (bHLH) DNA-binding family protein|chr1:11799042-11800913 REVERSE LENGTH=623	0	102.57	GO:0006568 GO:0006612 GO:0009269 GO:0009611 GO:0009620 GO:0009694 GO:0009695 GO:0009737 GO:0009738 GO:0009753 GO:0009759 GO:0009863 GO:0009867 GO:0009963 GO:0010200 GO:0010363 GO:0043069 GO:0043619 GO:0045893 GO:0048364 GO:0051090 GO:2000068	abscisic acid mediated signaling pathway; indole glucosinolate biosynthetic process; jasmonic acid biosynthetic process; jasmonic acid mediated signaling pathway; jasmonic acid metabolic process; negative regulation of programmed cell death; positive regulation of flavonoid biosynthetic process; positive regulation of transcription, DNA-dependent; protein targeting to membrane; regulation of defe…	GO:0003677 GO:0003700 GO:0005515	DNA binding; protein binding; sequence-specific DNA binding transcription factor activity	GO:0005634	nucleus	PF00010	Helix-loop-helix DNA-binding domain	PTHR11514	MYC	KOG4029	Transcription_factor_HAND2/Transcription_factor_TAL1/TAL2/LYL1
Glyma.01G042400	g4	1	0	1					492	UniRef100_I1J5K6 Uncharacterized protein n=1 Tax=Glycine max RepID=I1J5K6_SOYBN	0	100	UniRef100_C6ZRY6 Serine/threonine protein kinase-like protein n=1 Tax=Glycine max RepID=C6ZRY6_SOYBN	0	101.24	AT5G15080.1|Symbols:|Protein kinase superfamily protein|chr5:4886414-4888555 FORWARD LENGTH=493	0	93.71	GO:0006468 GO:0006499	N-terminal protein myristoylation; protein phosphorylation	GO:0004672 GO:0004674 GO:0005524 GO:0016301 GO:0016772	ATP binding; kinase activity; protein kinase activity; protein serine/threonine kinase activity; transferase activity, transferring phosphorus-containing groups	GO:0005886	plasma membrane	PF00069	Protein kinase domain	PTHR24420	LEUCINE-RICH REPEAT RECEPTOR-LIKE PROTEIN KINASE	KOG1187	Serine/threonine_protein_kinase
Glyma.01G045100	g4	1	0	1					538	UniRef100_I1J5N5 Uncharacterized protein n=1 Tax=Glycine max RepID=I1J5N5_SOYBN	0	100	UniRef100_G7KCH5 F-box/kelch-repeat protein SKIP11 n=1 Tax=Medicago truncatula RepID=G7KCH5_MEDTR	0	111.67	AT2G02870.3|Symbols:|Galactose oxidase/kelch repeat superfamily protein|chr2:838378-839781 FORWARD LENGTH=467	0	78.8	GO:0008150 GO:0009610 GO:0016036 GO:0019375 GO:0042631	biological process; cellular response to phosphate starvation; cellular response to water deprivation; galactolipid biosynthetic process; response to symbiotic fungus	GO:0003674	molecular function	GO:0005634 GO:0009507	chloroplast; nucleus	PF01344	Kelch motif	PTHR24413	FAMILY NOT NAMED	NA	NA
Glyma.01G054400	g4	1	0	1					181	UniRef100_I1J5W4 Uncharacterized protein n=1 Tax=Glycine max RepID=I1J5W4_SOYBN	1e-126	100	NA	NA	NA	AT2G03350.1|Symbols:|Protein of unknown function, DUF538|chr2:1019733-1021071 REVERSE LENGTH=179	5e-98	98.88	GO:0008150	biological process	NA	NA	GO:0005575	cellular component	PF04398	Protein of unknown function, DUF538	NA	NA	NA	NA
Glyma.01G096600	g4	1	0	1	bHLH				638	UniRef100_I1J6C6 Uncharacterized protein n=1 Tax=Glycine max RepID=I1J6C6_SOYBN	0	100	UniRef100_Q41101 Phaseolin G-box binding protein PG1 n=1 Tax=Phaseolus vulgaris RepID=Q41101_PHAVU	0	98.75	AT1G32640.1|Symbols:ATMYC2, RD22BP1, JAI1, JIN1, MYC2, ZBF1|Basic helix-loop-helix (bHLH) DNA-binding family protein|chr1:11799042-11800913 REVERSE LENGTH=623	0	101.61	GO:0006568 GO:0006612 GO:0009269 GO:0009611 GO:0009620 GO:0009694 GO:0009695 GO:0009737 GO:0009738 GO:0009753 GO:0009759 GO:0009863 GO:0009867 GO:0009963 GO:0010200 GO:0010363 GO:0043069 GO:0043619 GO:0045893 GO:0048364 GO:0051090 GO:2000068	abscisic acid mediated signaling pathway; indole glucosinolate biosynthetic process; jasmonic acid biosynthetic process; jasmonic acid mediated signaling pathway; jasmonic acid metabolic process; negative regulation of programmed cell death; positive regulation of flavonoid biosynthetic process; positive regulation of transcription, DNA-dependent; protein targeting to membrane; regulation of defe…	GO:0003677 GO:0003700 GO:0005515	DNA binding; protein binding; sequence-specific DNA binding transcription factor activity	GO:0005634	nucleus	PF00010	Helix-loop-helix DNA-binding domain	PTHR11514	MYC	NA	NA
Glyma.01G096700	g4	1	0	1					92	UniRef100_K7K2F1 Uncharacterized protein n=1 Tax=Glycine max RepID=K7K2F1_SOYBN	1e-60	100	UniRef100_D2E850 Granule-bound starch synthase (Fragment) n=1 Tax=Triphysaria eriantha RepID=D2E850_9LAMI	6e-09	22.12	AT1G32900.1|Symbols:|UDP-Glycosyltransferase superfamily protein|chr1:11920582-11923506 REVERSE LENGTH=610	6e-08	4.75	GO:0001666 GO:0009058 GO:0009250 GO:0010264 GO:0019375	biosynthetic process; galactolipid biosynthetic process; glucan biosynthetic process; myo-inositol hexakisphosphate biosynthetic process; response to hypoxia	GO:0005515 GO:0009011 GO:0016757	protein binding; starch synthase activity; transferase activity, transferring glycosyl groups	GO:0009507	chloroplast	NA	NA	NA	NA	NA	NA
Glyma.01G105000	g4	1	0	1					595	UniRef100_I1J714 Uncharacterized protein n=1 Tax=Glycine max RepID=I1J714_SOYBN	0	100	UniRef100_G7L5K4 Peptide transporter PTR3-B n=1 Tax=Medicago truncatula RepID=G7L5K4_MEDTR	0	99.66	AT2G37900.1|Symbols:|Major facilitator superfamily protein|chr2:15864396-15866408 REVERSE LENGTH=575	0	99.65	GO:0006857	oligopeptide transport	GO:0005215	transporter activity	GO:0005886 GO:0016020	membrane; plasma membrane	PF00854	POT family	PTHR11654	OLIGOPEPTIDE TRANSPORTER-RELATED	KOG1237	H+/oligopeptide_symporter
Glyma.01G151800	g4	1	0	1					657	UniRef100_K7K400 Uncharacterized protein n=1 Tax=Glycine max RepID=K7K400_SOYBN	0	100	UniRef100_G7K5E9 Beta-amylase n=1 Tax=Medicago truncatula RepID=G7K5E9_MEDTR	0	100.62	AT5G45300.1|Symbols:BMY2, BAM8|beta-amylase 2|chr5:18353636-18356696 FORWARD LENGTH=689	0	93.18	GO:0000272 GO:0005975 GO:0048831	carbohydrate metabolic process; polysaccharide catabolic process; regulation of shoot system development	GO:0003700 GO:0003824 GO:0016161 GO:0043169	beta-amylase activity; catalytic activity; cation binding; sequence-specific DNA binding transcription factor activity	GO:0005634 GO:0005737	cytoplasm; nucleus	PF01373 PF05687	Glycosyl hydrolase family 14; Plant protein of unknown function (DUF822)	NA	NA	NA	NA
Glyma.01G152000	g4	1	0	1					453	UniRef100_I1J859 Uncharacterized protein n=1 Tax=Glycine max RepID=I1J859_SOYBN	0	100	UniRef100_Q3ZPN4 Anthraniloyl-CoA:methanol acyltransferase n=1 Tax=Vitis labrusca RepID=ACMAT_VITLA	7e-177	96.66	AT5G17540.1|Symbols:|HXXXD-type acyl-transferase family protein|chr5:5782061-5783682 REVERSE LENGTH=461	8e-130	93.06	NA	NA	GO:0016747	transferase activity, transferring acyl groups other than amino-acyl groups	GO:0005737	cytoplasm	PF02458	Transferase family	NA	NA	NA	NA
Glyma.01G167500	g4	1	0	1					366	UniRef100_I1J8M6 Uncharacterized protein n=1 Tax=Glycine max RepID=I1J8M6_SOYBN	0	100	UniRef100_G7JW51 GDP-mannose 4 6-dehydratase n=1 Tax=Medicago truncatula RepID=G7JW51_MEDTR	0	96.75	AT3G51160.1|Symbols:MUR1, MUR_1, GMD2|NAD(P)-binding Rossmann-fold superfamily protein|chr3:19007232-19008353 REVERSE LENGTH=373	0	96.51	GO:0006007 GO:0009826 GO:0019673 GO:0042351 GO:0044237	'de novo' GDP-L-fucose biosynthetic process; GDP-mannose metabolic process; cellular metabolic process; glucose catabolic process; unidimensional cell growth	GO:0000166 GO:0003824 GO:0008446 GO:0050662	GDP-mannose 4,6-dehydratase activity; catalytic activity; coenzyme binding; nucleotide binding	GO:0005622 GO:0005794 GO:0005829	Golgi apparatus; cytosol; intracellular	PF01370	NAD dependent epimerase/dehydratase family	PTHR10366	NAD DEPENDENT EPIMERASE/DEHYDRATASE	KOG1372	GDP-mannose_4,6_dehydratase
Glyma.01G168900	g4	1	0	1	PHD				1369	UniRef100_K7K4A2 Uncharacterized protein n=1 Tax=Glycine max RepID=K7K4A2_SOYBN	0	100	UniRef100_G7KGD4 Zinc finger CCCH domain-containing protein n=1 Tax=Medicago truncatula RepID=G7KGD4_MEDTR	0	78.49	AT3G51120.1|Symbols:|DNA binding;zinc ion binding;nucleic acid binding;nucleic acid binding|chr3:18986026-18991886 REVERSE LENGTH=1292	0	85.91	GO:0006352 GO:0007346 GO:0016570	DNA-dependent transcription, initiation; histone modification; regulation of mitotic cell cycle	GO:0003676 GO:0003677 GO:0008270	DNA binding; nucleic acid binding; zinc ion binding	GO:0005634	nucleus	PF03126 PF02201 PF02213	Plus-3 domain; SWIB/MDM2 domain; GYF domain	PTHR26218	No Available Panther Description	KOG1946	RNA_polymerase_I_transcription_factor_UAF
Glyma.01G189200	g4	1	0	1					494	UniRef100_I1J999 Uncharacterized protein n=1 Tax=Glycine max RepID=I1J999_SOYBN	0	100	UniRef100_Q4VZ79 Glycosyltransferase n=1 Tax=Glycine max RepID=Q4VZ79_SOYBN	0	100.41	AT5G67230.1|Symbols:IRX14-L, I14H|Nucleotide-diphospho-sugar transferases superfamily protein|chr5:26822506-26824181 FORWARD LENGTH=492	0	99.59	GO:0010417	glucuronoxylan biosynthetic process	GO:0015018 GO:0016757 GO:0042285	galactosylgalactosylxylosylprotein 3-beta-glucuronosyltransferase activity; transferase activity, transferring glycosyl groups; xylosyltransferase activity	GO:0005794 GO:0016020	Golgi apparatus; membrane	PF03360	Glycosyltransferase family 43	PTHR10896	GALACTOSYLGALACTOSYLXYLOSYLPROTEIN 3-BETA-GLUCURONOSYLTRANSFERASE (BETA-1,3-GLUCURONYLTRANSFERASE)	KOG1476	Beta-1,3-glucuronyltransferase_B3GAT1/SQV-8
Glyma.01G196800	g4	1	0	1					297	UniRef100_UPI0001B63966 PREDICTED: probable xyloglucan endotransglucosylase/hydrolase protein 6-like n=1 Tax=Glycine max RepID=UPI0001B63966	0	100	UniRef100_E3UZI7 Xyloglucan endotransglucosylase/hydrolase n=1 Tax=Gossypium hirsutum RepID=E3UZI7_GOSHI	0	102.42	AT5G65730.1|Symbols:XTH6|xyloglucan endotransglucosylase/hydrolase 6|chr5:26299080-26300290 FORWARD LENGTH=292	2e-169	96.23	GO:0005975 GO:0006073 GO:0009269 GO:0009409 GO:0009414 GO:0009651 GO:0009737	carbohydrate metabolic process; cellular glucan metabolic process; response to abscisic acid stimulus; response to cold; response to desiccation; response to salt stress; response to water deprivation	GO:0004553 GO:0016762 GO:0016798	hydrolase activity, acting on glycosyl bonds; hydrolase activity, hydrolyzing O-glycosyl compounds; xyloglucan:xyloglucosyl transferase activity	GO:0005576 GO:0005618 GO:0048046	apoplast; cell wall; extracellular region	PF06955 PF00722	Xyloglucan endo-transglycosylase (XET) C-terminus; Glycosyl hydrolases family 16	PTHR10963	GLYCOSYL HYDROLASE-RELATED	NA	NA
Glyma.01G204000	g4	1	0	1					509	UniRef100_UPI0003DEC0AE PREDICTED: decapping nuclease DXO homolog, chloroplastic-like isoform X2 n=1 Tax=Glycine max RepID=UPI0003DEC0AE	0	100	UniRef100_G7JYM5 Dom3z-like protein n=2 Tax=Medicago truncatula RepID=G7JYM5_MEDTR	0	98.26	AT4G17620.1|Symbols:|glycine-rich protein|chr4:9822005-9824859 FORWARD LENGTH=544	0	76.65	GO:0006302 GO:0008150 GO:0010332	biological process; double-strand break repair; response to gamma radiation	GO:0003674	molecular function	GO:0005829 GO:0009507	chloroplast; cytosol	PF08652	RAI1 like PD-(D/E)XK nuclease	PTHR12395	DOM-3 RELATED	KOG1982	Nuclear_5'-3'_exoribonuclease-interacting_protein,_Rai1p
Glyma.01G204200	g4	1	0	1					340	UniRef100_I1J9Q1 Uncharacterized protein n=1 Tax=Glycine max RepID=I1J9Q1_SOYBN	0	100	UniRef100_I1E3I7 Membrane-associated/ABA-activated and calcium-independent protein kinase n=1 Tax=Glycine soja RepID=I1E3I7_GLYSO	0	100	AT4G33950.1|Symbols:OST1, SNRK2-6, SRK2E, SNRK2.6, P44, ATOST1|Protein kinase superfamily protein|chr4:16272364-16274657 FORWARD LENGTH=362	0	82.04	GO:0005985 GO:0006468 GO:0006636 GO:0006970 GO:0009414 GO:0009651 GO:0009737 GO:0009738 GO:0010118 GO:0010119 GO:0019432 GO:0040007 GO:0042742 GO:0042744 GO:0048366 GO:2000377	abscisic acid mediated signaling pathway; defense response to bacterium; growth; hydrogen peroxide catabolic process; leaf development; protein phosphorylation; regulation of reactive oxygen species metabolic process; regulation of stomatal movement; response to abscisic acid stimulus; response to osmotic stress; response to salt stress; response to water deprivation; stomatal movement; sucrose m…	GO:0004672 GO:0004674 GO:0004713 GO:0005515 GO:0005524 GO:0009931 GO:0016301 GO:0016772	ATP binding; calcium-dependent protein serine/threonine kinase activity; kinase activity; protein binding; protein kinase activity; protein serine/threonine kinase activity; protein tyrosine kinase activity; transferase activity, transferring phosphorus-containing groups	GO:0005634 GO:0005737 GO:0005829	cytoplasm; cytosol; nucleus	PF00069	Protein kinase domain	PTHR24343	SERINE/THREONINE KINASE	KOG0583	Serine/threonine_protein_kinase
Glyma.01G204400	g4	1	0	1	ZIM				196	UniRef100_I1J9Q4 Uncharacterized protein n=2 Tax=Glycine max RepID=I1J9Q4_SOYBN	2e-142	100	UniRef100_G7JYL9 Protein TIFY n=2 Tax=Medicago truncatula RepID=G7JYL9_MEDTR	2e-45	101.73	AT1G74950.1|Symbols:JAZ2, TIFY10B|TIFY domain/Divergent CCT motif family protein|chr1:28148919-28150258 REVERSE LENGTH=249	4e-23	51.81	GO:0006612 GO:0007165 GO:0009414 GO:0009611 GO:0009620 GO:0009695 GO:0009723 GO:0009733 GO:0009738 GO:0009753 GO:0009863 GO:0009867 GO:0010363 GO:0042538 GO:0043069	abscisic acid mediated signaling pathway; hyperosmotic salinity response; jasmonic acid biosynthetic process; jasmonic acid mediated signaling pathway; negative regulation of programmed cell death; protein targeting to membrane; regulation of plant-type hypersensitive response; response to auxin stimulus; response to ethylene stimulus; response to fungus; response to jasmonic acid stimulus; respo…	GO:0005515	protein binding	GO:0005634	nucleus	PF09425 PF06200	Divergent CCT motif; tify domain	NA	NA	NA	NA
Glyma.01G204500	g4	1	0	1					393	UniRef100_K7K4W9 Uncharacterized protein n=1 Tax=Glycine max RepID=K7K4W9_SOYBN	0	100	UniRef100_G7JYL5 DNA repair endonuclease UVH1 n=1 Tax=Medicago truncatula RepID=G7JYL5_MEDTR	2e-125	24.19	AT5G41150.2|Symbols:UVH1, ATRAD1, RAD1|Restriction endonuclease, type II-like superfamily protein|chr5:16474378-16476919 REVERSE LENGTH=689	1e-108	35.41	GO:0000710 GO:0000712 GO:0000724 GO:0006259 GO:0006281 GO:0006289 GO:0006296 GO:0006979 GO:0009314	DNA metabolic process; DNA repair; double-strand break repair via homologous recombination; meiotic mismatch repair; nucleotide-excision repair; nucleotide-excision repair, DNA incision, 5'-to lesion; resolution of meiotic recombination intermediates; response to oxidative stress; response to radiation	GO:0000014 GO:0003677 GO:0003697 GO:0004518	DNA binding; nuclease activity; single-stranded DNA binding; single-stranded DNA specific endodeoxyribonuclease activity	GO:0000110 GO:0005634	nucleotide-excision repair factor 1 complex; nucleus	NA	NA	PTHR10150	DNA REPAIR ENDONUCLEASE XPF	NA	NA
Glyma.01G214600	g4	1	0	1					272	UniRef100_Q5EMP6 Senescence-inducible chloroplast stay-green protein 2 n=1 Tax=Glycine max RepID=Q5EMP6_SOYBN	0	100	UniRef100_Q5EMP6 Senescence-inducible chloroplast stay-green protein 2 n=1 Tax=Glycine max RepID=Q5EMP6_SOYBN	0	100	AT4G22920.1|Symbols:ATNYE1, NYE1|non-yellowing 1|chr4:12016776-12017969 REVERSE LENGTH=268	4e-119	100	GO:0015996	chlorophyll catabolic process	GO:0005515	protein binding	NA	NA	NA	NA	NA	NA	NA	NA
Glyma.01G226600	g4	1	0	1	GRAS				466	UniRef100_I1JAF3 Uncharacterized protein n=1 Tax=Glycine max RepID=I1JAF3_SOYBN	0	100	UniRef100_G7K9A5 GRAS family transcription factor n=1 Tax=Medicago truncatula RepID=G7K9A5_MEDTR	0	96.67	AT1G50420.1|Symbols:SCL3, SCL-3|scarecrow-like 3|chr1:18678177-18679625 REVERSE LENGTH=482	0	96.47	GO:0006355 GO:0009739	regulation of transcription, DNA-dependent; response to gibberellin stimulus	GO:0003700	sequence-specific DNA binding transcription factor activity	GO:0005634	nucleus	PF03514	GRAS domain family	NA	NA	NA	NA
Glyma.01G242700	g4	1	0	1					113	UniRef100_I1JAY7 Uncharacterized protein n=1 Tax=Glycine max RepID=I1JAY7_SOYBN	1e-74	100	UniRef100_G7K0W7 EPIDERMAL PATTERNING FACTOR-like protein n=1 Tax=Medicago truncatula RepID=G7K0W7_MEDTR	2e-17	44.29	AT1G80133.1|Symbols:|unknown protein; LOCATED IN: endomembrane system; Has 154 Blast hits to 154 proteins in 15 species: Archae - 0; Bacteria - 0; Metazoa - 0; Fungi - 0; Plants - 154; Viruses - 0; Other Eukaryotes - 0 (source: NCBI BLink).|chr1:30143868-30144255 REVERSE LENGTH=99	3e-12	60.61	NA	NA	NA	NA	GO:0005576	extracellular region	NA	NA	NA	NA	NA	NA
Glyma.01G242800	g4	1	0	1					644	UniRef100_I1JAY8 Uncharacterized protein n=1 Tax=Glycine max RepID=I1JAY8_SOYBN	0	100	UniRef100_P93484 Vacuolar-sorting receptor 1 n=1 Tax=Pisum sativum RepID=VSR1_PEA	0	100.48	AT2G14740.2|Symbols:ATVSR3, VSR3, VSR2;2, BP80-2;2|vaculolar sorting receptor 3|chr2:6308895-6312303 FORWARD LENGTH=628	0	96.34	GO:0006623 GO:0006886	intracellular protein transport; protein targeting to vacuole	GO:0005509	calcium ion binding	GO:0005768 GO:0005794 GO:0005802 GO:0005887 GO:0016020 GO:0017119	Golgi apparatus; Golgi transport complex; endosome; integral to plasma membrane; membrane; trans-Golgi network	PF02225	PA domain	PTHR22765	RING FINGER AND PROTEASE ASSOCIATED DOMAIN-CONTAINING	NA	NA
Glyma.02G013700	g4	1	0	1					705	UniRef100_I1JBH3 Uncharacterized protein n=1 Tax=Glycine max RepID=I1JBH3_SOYBN	0	100	UniRef100_G7IDS8 Lipase n=1 Tax=Medicago truncatula RepID=G7IDS8_MEDTR	0	103.53	AT1G02660.1|Symbols:|alpha/beta-Hydrolases superfamily protein|chr1:572187-574746 REVERSE LENGTH=713	0	98.74	GO:0006629	lipid metabolic process	GO:0004806	triglyceride lipase activity	GO:0005576	extracellular region	PF01764	Lipase (class 3)	NA	NA	NA	NA
Glyma.02G031600	g4	1	0	1					468	UniRef100_I1JBZ8 Uncharacterized protein n=1 Tax=Glycine max RepID=I1JBZ8_SOYBN	0	100	UniRef100_O04523 Protein ALTERED XYLOGLUCAN 4 n=1 Tax=Arabidopsis thaliana RepID=TBL27_ARATH	1e-114	87.98	AT1G70230.1|Symbols:TBL27|TRICHOME BIREFRINGENCE-LIKE 27|chr1:26450389-26451724 FORWARD LENGTH=416	1e-117	87.98	GO:0010167 GO:0010411 GO:0015706	nitrate transport; response to nitrate; xyloglucan metabolic process	NA	NA	GO:0005634 GO:0005794	Golgi apparatus; nucleus	PF03005	PF03005	PTHR13533	FAMILY NOT NAMED	NA	NA
Glyma.02G031800	g4	1	0	1					443	UniRef100_I1JC00 Uncharacterized protein n=1 Tax=Glycine max RepID=I1JC00_SOYBN	0	100	UniRef100_O04523 Protein ALTERED XYLOGLUCAN 4 n=1 Tax=Arabidopsis thaliana RepID=TBL27_ARATH	5e-137	84.13	AT1G70230.1|Symbols:TBL27|TRICHOME BIREFRINGENCE-LIKE 27|chr1:26450389-26451724 FORWARD LENGTH=416	6e-140	84.13	GO:0010167 GO:0010411 GO:0015706	nitrate transport; response to nitrate; xyloglucan metabolic process	NA	NA	GO:0005634 GO:0005794	Golgi apparatus; nucleus	PF03005	PF03005	PTHR13533	FAMILY NOT NAMED	NA	NA
Glyma.02G038400	g4	1	0	1					530	UniRef100_K7K6B5 Uncharacterized protein n=2 Tax=Glycine max RepID=K7K6B5_SOYBN	0	86.3	UniRef100_B9HTU1 Armadillo/beta-catenin repeat family protein n=1 Tax=Populus trichocarpa RepID=B9HTU1_POPTR	1e-160	60.33	AT3G26600.1|Symbols:ARO4|armadillo repeat only 4|chr3:9769889-9771736 FORWARD LENGTH=615	1e-140	59.51	GO:0008150	biological process	NA	NA	GO:0009506	plasmodesma	NA	NA	PTHR23315	BETA CATENIN-RELATED ARMADILLO REPEAT-CONTAINING	NA	NA
Glyma.02G088900	g4	1	0	1					96	UniRef100_C6SZ93 Uncharacterized protein n=1 Tax=Glycine max RepID=C6SZ93_SOYBN	2e-59	100	UniRef100_Q43681 Probable non-specific lipid-transfer protein AKCS9 n=1 Tax=Vigna unguiculata RepID=NLTP_VIGUN	2e-31	80.81	AT3G18280.1|Symbols:|Bifunctional inhibitor/lipid-transfer protein/seed storage 2S albumin superfamily protein|chr3:6267102-6267392 FORWARD LENGTH=96	3e-31	98.96	GO:0006612 GO:0006869 GO:0009963 GO:0010363	lipid transport; positive regulation of flavonoid biosynthetic process; protein targeting to membrane; regulation of plant-type hypersensitive response	GO:0008289	lipid binding	GO:0005576	extracellular region	PF00234	Protease inhibitor/seed storage/LTP family	NA	NA	NA	NA
Glyma.02G097400	g4	1	0	1					1008	UniRef100_I1JDU5 Uncharacterized protein n=1 Tax=Glycine max RepID=I1JDU5_SOYBN	0	100	UniRef100_G7KUQ1 Probably inactive leucine-rich repeat receptor-like protein kinase n=1 Tax=Medicago truncatula RepID=G7KUQ1_MEDTR	0	98.62	AT3G28040.1|Symbols:|Leucine-rich receptor-like protein kinase family protein|chr3:10435139-10438268 FORWARD LENGTH=1016	0	97.83	GO:0002237 GO:0006468 GO:0007165 GO:0007169 GO:0010103 GO:0048443	protein phosphorylation; response to molecule of bacterial origin; signal transduction; stamen development; stomatal complex morphogenesis; transmembrane receptor protein tyrosine kinase signaling pathway	GO:0004672 GO:0004674 GO:0005524 GO:0016301 GO:0016772	ATP binding; kinase activity; protein kinase activity; protein serine/threonine kinase activity; transferase activity, transferring phosphorus-containing groups	GO:0005886	plasma membrane	PF00069 PF00560 PF08263	Protein kinase domain; Leucine Rich Repeat; Leucine rich repeat N-terminal domain	PTHR24420	LEUCINE-RICH REPEAT RECEPTOR-LIKE PROTEIN KINASE	KOG1187	Serine/threonine_protein_kinase
Glyma.02G097500	g4	1	0	1					442	UniRef100_I1JDU6 Uncharacterized protein n=1 Tax=Glycine max RepID=I1JDU6_SOYBN	0	100	UniRef100_G7J0E1 WD-repeat protein-like protein n=1 Tax=Medicago truncatula RepID=G7J0E1_MEDTR	0	88.55	AT5G56190.1|Symbols:|Transducin/WD40 repeat-like superfamily protein|chr5:22742563-22744909 FORWARD LENGTH=441	0	99.55	GO:0008150	biological process	NA	NA	GO:0005737 GO:0005834 GO:0080008	CUL4-RING ubiquitin ligase complex; cytoplasm; heterotrimeric G-protein complex	PF00400	WD domain, G-beta repeat	PTHR22847	WD40 REPEAT PROTEIN	KOG4532	WD40-like_repeat_containing_protein
Glyma.02G098500	g4	1	0	1					309	UniRef100_UPI0003DE9FD6 PREDICTED: mediator of RNA polymerase II transcription subunit 25-like n=1 Tax=Glycine max RepID=UPI0003DE9FD6	0	100	UniRef100_B9HWL3 PHYTOCHROME AND FLOWERING TIME 1 family protein n=1 Tax=Populus trichocarpa RepID=B9HWL3_POPTR	2e-94	29.52	AT1G25540.1|Symbols:PFT1|phytochrome and flowering time regulatory protein (PFT1)|chr1:8969392-8974446 REVERSE LENGTH=836	2e-76	27.51	GO:0009585 GO:0009867 GO:0009909 GO:0009911 GO:0010114 GO:0010218 GO:0031349 GO:0045893 GO:0050832	defense response to fungus; jasmonic acid mediated signaling pathway; positive regulation of defense response; positive regulation of flower development; positive regulation of transcription, DNA-dependent; red, far-red light phototransduction; regulation of flower development; response to far red light; response to red light	GO:0003677 GO:0003713 GO:0005515	DNA binding; protein binding; transcription coactivator activity	GO:0005634 GO:0016592	mediator complex; nucleus	PF11265	Mediator complex subunit 25 von Willebrand factor type A	PTHR12433	PROSTATE TUMOR OVEREXPRESSED GENE 1 (PTOV1)	NA	NA
Glyma.02G105600	g4	1	0	1					540	UniRef100_I1JE26 Uncharacterized protein n=1 Tax=Glycine max RepID=I1JE26_SOYBN	0	100	UniRef100_G7KCH5 F-box/kelch-repeat protein SKIP11 n=1 Tax=Medicago truncatula RepID=G7KCH5_MEDTR	0	112.08	AT2G02870.3|Symbols:|Galactose oxidase/kelch repeat superfamily protein|chr2:838378-839781 FORWARD LENGTH=467	0	79.44	GO:0008150 GO:0009610 GO:0016036 GO:0019375 GO:0042631	biological process; cellular response to phosphate starvation; cellular response to water deprivation; galactolipid biosynthetic process; response to symbiotic fungus	GO:0003674	molecular function	GO:0005634 GO:0009507	chloroplast; nucleus	PF01344	Kelch motif	PTHR24413	FAMILY NOT NAMED	NA	NA
Glyma.02G111500	g4	1	0	1					713	UniRef100_K7K7Q0 Uncharacterized protein n=1 Tax=Glycine max RepID=K7K7Q0_SOYBN	0	100	UniRef100_F4I248 Early-responsive to dehydration stress protein (ERD4) n=1 Tax=Arabidopsis thaliana RepID=F4I248_ARATH	0	99.86	AT1G69450.2|Symbols:|Early-responsive to dehydration stress protein (ERD4)|chr1:26107120-26110006 REVERSE LENGTH=711	0	99.86	NA	NA	NA	NA	GO:0005886 GO:0016020	membrane; plasma membrane	PF02714	Domain of unknown function DUF221	PTHR13018	PROBABLE MEMBRANE PROTEIN DUF221-RELATED	KOG1134	Uncharacterized_conserved_protein
Glyma.02G121300	g4	1	0	1	SBP				483	UniRef100_K7K7W5 Uncharacterized protein n=1 Tax=Glycine max RepID=K7K7W5_SOYBN	0	100	UniRef100_G7JX04 Squamosa promoter binding protein n=1 Tax=Medicago truncatula RepID=G7JX04_MEDTR	0	101.69	AT1G69170.1|Symbols:|Squamosa promoter-binding protein-like (SBP domain) transcription factor family protein|chr1:26005626-26007041 FORWARD LENGTH=405	4e-63	95.31	GO:0006355 GO:0010468 GO:0042742	defense response to bacterium; regulation of gene expression; regulation of transcription, DNA-dependent	GO:0003677 GO:0003700	DNA binding; sequence-specific DNA binding transcription factor activity	GO:0005634	nucleus	PF03110	SBP domain	NA	NA	NA	NA
Glyma.02G146100	g4	1	0	1					264	UniRef100_I1JF91 Uncharacterized protein n=1 Tax=Glycine max RepID=I1JF91_SOYBN	0	100	UniRef100_G7IDN1 Senescence-associated protein SAG102 n=1 Tax=Medicago truncatula RepID=G7IDN1_MEDTR	3e-82	108.44	AT3G22550.1|Symbols:|Protein of unknown function (DUF581)|chr3:7991827-7992805 REVERSE LENGTH=267	9e-43	93.63	NA	NA	GO:0003674	molecular function	GO:0005634	nucleus	PF04570	Protein of unknown function (DUF581)	NA	NA	NA	NA
Glyma.02G155100	g4	1	0	1					1244	UniRef100_K7K8K0 Uncharacterized protein n=1 Tax=Glycine max RepID=K7K8K0_SOYBN	0	100	UniRef100_G7IF88 Katanin p60 ATPase-containing subunit A-like protein n=1 Tax=Medicago truncatula RepID=G7IF88_MEDTR	0	100.08	AT4G02480.1|Symbols:|AAA-type ATPase family protein|chr4:1082082-1088680 REVERSE LENGTH=1265	0	98.26	GO:0006487 GO:0009630	gravitropism; protein N-linked glycosylation	GO:0000166 GO:0005524 GO:0016887 GO:0017111	ATP binding; ATPase activity; nucleoside-triphosphatase activity; nucleotide binding	GO:0009507	chloroplast	PF00004	ATPase family associated with various cellular activities (AAA)	PTHR23074	AAA ATPASE	KOG0737	AAA+-type_ATPase
Glyma.02G184300	g4	1	0	1					847	UniRef100_K7K9C5 Uncharacterized protein n=1 Tax=Glycine max RepID=K7K9C5_SOYBN	0	97.69	UniRef100_A2Q4E5 Disease resistance protein n=1 Tax=Medicago truncatula RepID=A2Q4E5_MEDTR	0	99.06	AT3G14470.1|Symbols:|NB-ARC domain-containing disease resistance protein|chr3:4857940-4861104 FORWARD LENGTH=1054	1e-92	59.96	GO:0006952 GO:0009627 GO:0009697	defense response; salicylic acid biosynthetic process; systemic acquired resistance	GO:0005515 GO:0043531	ADP binding; protein binding	GO:0005576	extracellular region	PF00931 PF00560	NB-ARC domain; Leucine Rich Repeat	PTHR23155	LEUCINE-RICH REPEAT-CONTAINING PROTEIN	KOG4658	Apoptotic_ATPase
Glyma.02G209400	g4	1	0	1					471	UniRef100_I1JGW0 Uncharacterized protein n=1 Tax=Glycine max RepID=I1JGW0_SOYBN	0	100	UniRef100_G7KAH9 Neutral amino acid transport protein n=1 Tax=Medicago truncatula RepID=G7KAH9_MEDTR	0	94.43	AT3G13620.1|Symbols:|Amino acid permease family protein|chr3:4450904-4452556 REVERSE LENGTH=478	0	96.65	GO:0015846 GO:0016126 GO:0046520	polyamine transport; sphingoid biosynthetic process; sterol biosynthetic process	GO:0015203 GO:0015326	cationic amino acid transmembrane transporter activity; polyamine transmembrane transporter activity	GO:0005886 GO:0016020	membrane; plasma membrane	PF00324	Amino acid permease	PTHR11785	AMINO ACID TRANSPORTER	KOG1287	Amino_acid_transporters
Glyma.02G210000	g4	1	0	1					224	UniRef100_K7K9V5 Uncharacterized protein n=1 Tax=Glycine max RepID=K7K9V5_SOYBN	2e-162	100	UniRef100_Q9ARH3 Plastid-targeted protein 3 n=1 Tax=Craterostigma plantagineum RepID=Q9ARH3_CRAPL	2e-20	98	AT2G14095.1|Symbols:|unknown protein; FUNCTIONS IN: molecular_function unknown; INVOLVED IN: biological_process unknown; LOCATED IN: mitochondrion; EXPRESSED IN: 7 plant structures; EXPRESSED DURING: 4 anthesis, C globular stage, petal differentiation and expansion stage; Has 106 Blast hits to 103 proteins in 21 species: Archae - 0; Bacteria - 5; Metazoa - 0; Fungi - 4; Plants - 87; Viruses - 0; …	2e-11	43.59	GO:0008150	biological process	GO:0003674	molecular function	NA	NA	NA	NA	NA	NA	NA	NA
Glyma.02G220500	g4	1	0	1					885	UniRef100_I1JH65 Uncharacterized protein n=1 Tax=Glycine max RepID=I1JH65_SOYBN	0	106	UniRef100_G7K650 Integral membrane protein-like protein n=1 Tax=Medicago truncatula RepID=G7K650_MEDTR	1e-153	57.63	AT4G27860.2|Symbols:|vacuolar iron transporter (VIT) family protein|chr4:13873808-13876240 FORWARD LENGTH=596	1e-40	34.73	GO:0008150	biological process	GO:0005381 GO:0005384 GO:0005515	iron ion transmembrane transporter activity; manganese ion transmembrane transporter activity; protein binding	GO:0005634 GO:0005783 GO:0010168 GO:0016021	ER body; endoplasmic reticulum; integral to membrane; nucleus	PF01988	VIT family	NA	NA	NA	NA
Glyma.02G240400	g4	1	0	1					841	UniRef100_I1JHR7 Sucrose synthase n=1 Tax=Glycine max RepID=I1JHR7_SOYBN	0	100	UniRef100_I1JHR7 Sucrose synthase n=1 Tax=Glycine max RepID=I1JHR7_SOYBN	0	100	AT1G73370.1|Symbols:SUS6, ATSUS6|sucrose synthase 6|chr1:27584533-27588326 REVERSE LENGTH=942	0	86.09	GO:0001666 GO:0005985 GO:0005986 GO:0009058 GO:0019375 GO:0080165	biosynthetic process; callose deposition in phloem sieve plate; galactolipid biosynthetic process; response to hypoxia; sucrose biosynthetic process; sucrose metabolic process	GO:0008194 GO:0016157	UDP-glycosyltransferase activity; sucrose synthase activity	GO:0005618 GO:0009507	cell wall; chloroplast	PF00534 PF00862	Glycosyl transferases group 1; Sucrose synthase	PTHR12526	GLYCOSYLTRANSFERASE	KOG0853	Glycosyltransferase
Glyma.02G251900	g4	1	0	1					328	UniRef100_I1JI34 Uncharacterized protein n=1 Tax=Glycine max RepID=I1JI34_SOYBN	0	100	UniRef100_B9HT50 Mitochondrial substrate carrier family protein n=1 Tax=Populus trichocarpa RepID=B9HT50_POPTR	0	96.14	AT3G55640.1|Symbols:|Mitochondrial substrate carrier family protein|chr3:20640048-20642411 FORWARD LENGTH=332	1e-173	98.19	GO:0006810 GO:0006839 GO:0055085	mitochondrial transport; transmembrane transport; transport	GO:0005215	transporter activity	GO:0005739 GO:0005743 GO:0005886	mitochondrial inner membrane; mitochondrion; plasma membrane	PF00153	Mitochondrial carrier protein	PTHR24089	FAMILY NOT NAMED	KOG0752	Mitochondrial_solute_carrier_protein
Glyma.02G257600	g4	1	0	1					728	UniRef100_I1JI93 Uncharacterized protein n=2 Tax=Glycine max RepID=I1JI93_SOYBN	0	100.69	UniRef100_B9HHQ2 Kinase family protein n=1 Tax=Populus trichocarpa RepID=B9HHQ2_POPTR	0	99.45	AT2G40120.1|Symbols:|Protein kinase superfamily protein|chr2:16755137-16757258 REVERSE LENGTH=570	0	68.07	GO:0006468 GO:0046777	protein autophosphorylation; protein phosphorylation	GO:0004672 GO:0004674 GO:0005524 GO:0016301 GO:0016772	ATP binding; kinase activity; protein kinase activity; protein serine/threonine kinase activity; transferase activity, transferring phosphorus-containing groups	GO:0005634 GO:0005737	cytoplasm; nucleus	PF00069	Protein kinase domain	PTHR24058	DUAL SPECIFICITY PROTEIN KINASE	KOG0667	Dual-specificity_tyrosine-phosphorylation_regulated_kinase
Glyma.02G260100	g4	1	0	1					435	UniRef100_I1JIB7 Uncharacterized protein n=2 Tax=Glycine max RepID=I1JIB7_SOYBN	0	100	UniRef100_G7K7B8 Sodium-coupled neutral amino acid transporter n=1 Tax=Medicago truncatula RepID=G7K7B8_MEDTR	0	99.77	AT3G56200.1|Symbols:|Transmembrane amino acid transporter family protein|chr3:20850087-20851779 FORWARD LENGTH=435	3e-176	99.08	GO:0006865	amino acid transport	GO:0015171	amino acid transmembrane transporter activity	GO:0005886 GO:0016020	membrane; plasma membrane	PF01490	Transmembrane amino acid transporter protein	PTHR22950	AMINO ACID TRANSPORTER	KOG1305	Amino_acid_transporter_protein
Glyma.02G268200	g4	1	0	1					308	UniRef100_C6TMF5 Uncharacterized protein n=1 Tax=Glycine max RepID=C6TMF5_SOYBN	0	100	UniRef100_O04076 ACC-oxidase n=1 Tax=Phaseolus angularis RepID=O04076_PHAAN	0	98.71	AT1G05010.1|Symbols:EFE, ACO4, EAT1|ethylene-forming enzyme|chr1:1431419-1432695 REVERSE LENGTH=323	1e-166	94.74	GO:0000165 GO:0006612 GO:0009595 GO:0009620 GO:0009693 GO:0009697 GO:0009862 GO:0009867 GO:0010200 GO:0010310 GO:0010363 GO:0030003 GO:0031348 GO:0042742 GO:0043900 GO:0050832 GO:0055114 GO:0070838 GO:0071398	MAPK cascade; cellular cation homeostasis; cellular response to fatty acid; defense response to bacterium; defense response to fungus; detection of biotic stimulus; divalent metal ion transport; ethylene biosynthetic process; jasmonic acid mediated signaling pathway; negative regulation of defense response; oxidation-reduction process; protein targeting to membrane; regulation of hydrogen peroxid…	GO:0009815 GO:0016491 GO:0016706	1-aminocyclopropane-1-carboxylate oxidase activity; oxidoreductase activity; oxidoreductase activity, acting on paired donors, with incorporation or reduction of molecular oxygen, 2-oxoglutarate as one donor, and incorporation of one atom each of oxygen into both donors	GO:0005737	cytoplasm	PF03171	2OG-Fe(II) oxygenase superfamily	PTHR10209	OXIDOREDUCTASE, 2OG-FE(II) OXYGENASE FAMILY PROTEIN	KOG0143	Iron/ascorbate_family_oxidoreductases
Glyma.02G272700	g4	1	0	1					653	UniRef100_I1JIP1 Uncharacterized protein n=1 Tax=Glycine max RepID=I1JIP1_SOYBN	0	100	UniRef100_G3ECQ4 Rfls1 protein n=1 Tax=Glycine max RepID=G3ECQ4_SOYBN	0	100	AT5G20990.1|Symbols:B73, SIR4, CNX, CHL6, CNX1|molybdopterin biosynthesis CNX1 protein / molybdenum cofactor biosynthesis enzyme CNX1 (CNX1)|chr5:7128737-7133397 REVERSE LENGTH=670	0	97.01	GO:0000165 GO:0006612 GO:0006777 GO:0007154 GO:0009409 GO:0009734 GO:0009738 GO:0009862 GO:0009867 GO:0010363 GO:0030968 GO:0031348 GO:0032324 GO:0043069 GO:0050832	MAPK cascade; Mo-molybdopterin cofactor biosynthetic process; abscisic acid mediated signaling pathway; auxin mediated signaling pathway; cell communication; defense response to fungus; endoplasmic reticulum unfolded protein response; jasmonic acid mediated signaling pathway; molybdopterin cofactor biosynthetic process; negative regulation of defense response; negative regulation of programmed ce…	GO:0030151	molybdenum ion binding	GO:0005737 GO:0005829	cytoplasm; cytosol	PF00994 PF03454 PF03453	Probable molybdopterin binding domain; MoeA C-terminal region (domain IV); MoeA N-terminal region (domain I and II)	PTHR10192	MOLYBDOPTERIN BIOSYNTHESIS PROTEIN	KOG2371	Molybdopterin_biosynthesis_protein
Glyma.02G283600	g4	1	0	1					83	UniRef100_K7KBA7 Uncharacterized protein n=1 Tax=Glycine max RepID=K7KBA7_SOYBN	5e-53	100	NA	NA	NA	NA	NA	NA	NA	NA	NA	NA	NA	NA	NA	NA	NA	NA	NA	NA
Glyma.02G291300	g4	1	0	1					529	UniRef100_I1JJA3 Uncharacterized protein n=1 Tax=Glycine max RepID=I1JJA3_SOYBN	0	100	UniRef100_G7K8K5 Calcium dependent protein kinase n=1 Tax=Medicago truncatula RepID=G7K8K5_MEDTR	0	50	AT3G20410.1|Symbols:CPK9|calmodulin-domain protein kinase 9|chr3:7116388-7118824 FORWARD LENGTH=541	0	87.06	GO:0000165 GO:0006468 GO:0006499 GO:0006612 GO:0007154 GO:0007165 GO:0009409 GO:0009723 GO:0009738 GO:0009862 GO:0009867 GO:0010363 GO:0030968 GO:0031348 GO:0043069 GO:0050832	MAPK cascade; N-terminal protein myristoylation; abscisic acid mediated signaling pathway; cell communication; defense response to fungus; endoplasmic reticulum unfolded protein response; jasmonic acid mediated signaling pathway; negative regulation of defense response; negative regulation of programmed cell death; protein phosphorylation; protein targeting to membrane; regulation of plant-type h…	GO:0004672 GO:0004674 GO:0004683 GO:0005509 GO:0005524 GO:0016301 GO:0016772	ATP binding; calcium ion binding; calmodulin-dependent protein kinase activity; kinase activity; protein kinase activity; protein serine/threonine kinase activity; transferase activity, transferring phosphorus-containing groups	GO:0005634 GO:0005886	nucleus; plasma membrane	PF00069 PF00036	Protein kinase domain; EF hand	PTHR24347	SERINE/THREONINE-PROTEIN KINASE	KOG0032	Ca2+/calmodulin-dependent_protein_kinase,_EF-Hand_protein_superfamily
Glyma.02G303300	g4	1	0	1					756	UniRef100_I1JJM7 Uncharacterized protein n=1 Tax=Glycine max RepID=I1JJM7_SOYBN	0	100	UniRef100_G7K4U6 Alkaline alpha galactosidase I n=1 Tax=Medicago truncatula RepID=G7K4U6_MEDTR	0	99.34	AT1G55740.1|Symbols:AtSIP1, SIP1|seed imbibition 1|chr1:20835507-20838707 REVERSE LENGTH=754	0	99.87	NA	NA	GO:0004553	hydrolase activity, hydrolyzing O-glycosyl compounds	GO:0005737	cytoplasm	PF05691	Raffinose synthase or seed imbibition protein Sip1	NA	NA	NA	NA
Glyma.03G016200	g4	1	0	1					192	UniRef100_I1JKD8 Uncharacterized protein n=1 Tax=Glycine max RepID=I1JKD8_SOYBN	7e-138	100	UniRef100_B9IC91 BON association protein 1 n=1 Tax=Populus trichocarpa RepID=B9IC91_POPTR	8e-28	96.74	AT2G45760.1|Symbols:BAP2, BAL|BON association protein 2|chr2:18847125-18847748 REVERSE LENGTH=207	2e-09	87.44	GO:0008150 GO:0009627 GO:0009693 GO:0009697	biological process; ethylene biosynthetic process; salicylic acid biosynthetic process; systemic acquired resistance	GO:0003674	molecular function	GO:0005575	cellular component	PF00168	C2 domain	NA	NA	NA	NA
Glyma.03G019500	g4	1	0	1					630	UniRef100_K7KCB4 Uncharacterized protein n=3 Tax=Glycine max RepID=K7KCB4_SOYBN	0	100	UniRef100_Q9SF07 F26K24.21 protein n=1 Tax=Arabidopsis thaliana RepID=Q9SF07_ARATH	0	89.52	AT3G11920.1|Symbols:|glutaredoxin-related|chr3:3772311-3774887 FORWARD LENGTH=630	0	89.52	GO:0035556 GO:0045454 GO:0048653	anther development; cell redox homeostasis; intracellular signal transduction	GO:0009055 GO:0015035	electron carrier activity; protein disulfide oxidoreductase activity	GO:0005634	nucleus	PF00610 PF04784 PF00462	Domain found in Dishevelled, Egl-10, and Pleckstrin (DEP); Protein of unknown function, DUF547; Glutaredoxin	PTHR23054	UNCHARACTERIZED	KOG1752	Glutaredoxin_and_related_proteins
Glyma.03G057100	g4	1	0	1					374	UniRef100_K7KD40 Uncharacterized protein n=1 Tax=Glycine max RepID=K7KD40_SOYBN	0	89.66	UniRef100_G8A2N5 Leucoanthocyanidin dioxygenase n=2 Tax=Medicago truncatula RepID=G8A2N5_MEDTR	0	78.27	AT5G05600.1|Symbols:|2-oxoglutarate (2OG) and Fe(II)-dependent oxygenase superfamily protein|chr5:1672266-1674602 FORWARD LENGTH=371	4e-173	99.73	GO:0009611 GO:0009620 GO:0009695 GO:0009753 GO:0009867 GO:0055114 GO:0080167	jasmonic acid biosynthetic process; jasmonic acid mediated signaling pathway; oxidation-reduction process; response to fungus; response to jasmonic acid stimulus; response to karrikin; response to wounding	GO:0005506 GO:0016491 GO:0016706	iron ion binding; oxidoreductase activity; oxidoreductase activity, acting on paired donors, with incorporation or reduction of molecular oxygen, 2-oxoglutarate as one donor, and incorporation of one atom each of oxygen into both donors	GO:0005737	cytoplasm	PF03171	2OG-Fe(II) oxygenase superfamily	PTHR10209	OXIDOREDUCTASE, 2OG-FE(II) OXYGENASE FAMILY PROTEIN	KOG0143	Iron/ascorbate_family_oxidoreductases
Glyma.03G058300	g4	1	0	1					447	UniRef100_I1JLF2 Uncharacterized protein n=1 Tax=Glycine max RepID=I1JLF2_SOYBN	0	104.35	UniRef100_B9IG90 Ca2+/H+ exchanger family protein n=2 Tax=Populus trichocarpa RepID=B9IG90_POPTR	0	96.44	AT3G51860.1|Symbols:CAX3, ATHCX1, CAX1-LIKE, ATCAX3|cation exchanger 3|chr3:19239458-19242519 FORWARD LENGTH=459	0	93.03	GO:0006793 GO:0006812 GO:0006814 GO:0006816 GO:0006874 GO:0006882 GO:0009624 GO:0010351 GO:0030026 GO:0051592 GO:0055062 GO:0055085	calcium ion transport; cation transport; cellular calcium ion homeostasis; cellular manganese ion homeostasis; cellular zinc ion homeostasis; lithium ion transport; phosphate ion homeostasis; phosphorus metabolic process; response to calcium ion; response to nematode; sodium ion transport; transmembrane transport	GO:0005515 GO:0008324 GO:0015368 GO:0015369 GO:0015491	calcium:cation antiporter activity; calcium:hydrogen antiporter activity; cation:cation antiporter activity; cation transmembrane transporter activity; protein binding	GO:0005773 GO:0005774 GO:0009705 GO:0016021	integral to membrane; plant-type vacuole membrane; vacuolar membrane; vacuole	PF01699	Sodium/calcium exchanger protein	NA	NA	KOG1397	Ca2+/H+_antiporter_VCX1_and_related_proteins
Glyma.03G071700	g4	1	0	1					540	UniRef100_I1JM07 Uncharacterized protein n=1 Tax=Glycine max RepID=I1JM07_SOYBN	0	100	UniRef100_C8CPQ3 Glyoxal oxidase n=1 Tax=Vitis vinifera RepID=C8CPQ3_VITVI	0	100.19	AT3G53950.1|Symbols:|glyoxal oxidase-related protein|chr3:19975704-19977341 FORWARD LENGTH=545	0	97.43	GO:0008150	biological process	GO:0003674	molecular function	GO:0005576	extracellular region	PF09118 PF07250	Domain of unknown function (DUF1929); Glyoxal oxidase N-terminus	NA	NA	NA	NA
Glyma.03G081600	g4	1	0	1					649	UniRef100_K7KDR3 Uncharacterized protein n=1 Tax=Glycine max RepID=K7KDR3_SOYBN	0	100	UniRef100_Q9MAT7 F13M7.12 protein n=1 Tax=Arabidopsis thaliana RepID=Q9MAT7_ARATH	3e-26	65.41	AT4G13630.2|Symbols:|Protein of unknown function, DUF593|chr4:7934093-7936029 REVERSE LENGTH=569	3e-34	56.06	GO:0008150	biological process	GO:0003674	molecular function	GO:0005634	nucleus	PF04576	Zein-binding	NA	NA	NA	NA
Glyma.03G136300	g4	1	0	1					452	UniRef100_I1JNC5 Uncharacterized protein n=1 Tax=Glycine max RepID=I1JNC5_SOYBN	0	100	UniRef100_Q9FYR8 Emb|CAB68146.1 n=1 Tax=Arabidopsis thaliana RepID=Q9FYR8_ARATH	6e-91	104.68	AT3G57400.1|Symbols:|unknown protein; FUNCTIONS IN: molecular_function unknown; INVOLVED IN: N-terminal protein myristoylation; LOCATED IN: cellular_component unknown; BEST Arabidopsis thaliana protein match is: unknown protein (TAIR:AT5G52500.1); Has 38 Blast hits to 38 proteins in 7 species: Archae - 0; Bacteria - 0; Metazoa - 0; Fungi - 0; Plants - 38; Viruses - 0; Other Eukaryotes - 0 (source…	5e-99	91.98	GO:0006499	N-terminal protein myristoylation	GO:0003674	molecular function	GO:0005634	nucleus	NA	NA	NA	NA	NA	NA
Glyma.03G163600	g4	1	0	1					402	UniRef100_I1JP41 Uncharacterized protein (Fragment) n=1 Tax=Glycine max RepID=I1JP41_SOYBN	0	90.93	UniRef100_T2DP34 Target of Myb protein 1-like protein n=1 Tax=Phaseolus vulgaris RepID=T2DP34_PHAVU	0	95.48	AT1G06210.1|Symbols:|ENTH/VHS/GAT family protein|chr1:1897567-1898986 FORWARD LENGTH=383	3e-128	93.47	GO:0006886 GO:0006891	intra-Golgi vesicle-mediated transport; intracellular protein transport	GO:0008565	protein transporter activity	GO:0005622 GO:0005634 GO:0005795	Golgi stack; intracellular; nucleus	PF00790 PF03127	VHS domain; GAT domain	PTHR13856	VHS DOMAIN CONTAINING PROTEIN FAMILY	KOG1087	Cytosolic_sorting_protein_GGA2/TOM1
Glyma.03G167300	g4	1	0	1					194	UniRef100_I1JP78 Uncharacterized protein n=1 Tax=Glycine max RepID=I1JP78_SOYBN	3e-140	100	UniRef100_Q7XP21 OSJNBa0027H09.18 protein n=3 Tax=Oryza sativa RepID=Q7XP21_ORYSJ	8e-51	68.27	AT2G20390.1|Symbols:|unknown protein; Has 50 Blast hits to 50 proteins in 18 species: Archae - 0; Bacteria - 2; Metazoa - 0; Fungi - 0; Plants - 48; Viruses - 0; Other Eukaryotes - 0 (source: NCBI BLink).|chr2:8796475-8798142 REVERSE LENGTH=183	2e-72	90.71	GO:0008150	biological process	GO:0003674	molecular function	GO:0009507	chloroplast	NA	NA	NA	NA	NA	NA
Glyma.03G234300	g4	1	0	1					317	UniRef100_C6T8Y6 Uncharacterized protein n=2 Tax=Glycine max RepID=C6T8Y6_SOYBN	0	100	UniRef100_E5L4L1 Epoxide hydrolase A n=1 Tax=Vigna radiata RepID=E5L4L1_VIGRA	0	99.06	AT3G05600.1|Symbols:|alpha/beta-Hydrolases superfamily protein|chr3:1623485-1624704 REVERSE LENGTH=331	3e-146	95.47	NA	NA	GO:0003824 GO:0004301	catalytic activity; epoxide hydrolase activity	GO:0005737	cytoplasm	PF00561	alpha/beta hydrolase fold	PTHR10992	ALPHA/BETA HYDROLASE FOLD-CONTAINING PROTEIN	KOG4178	Soluble_epoxide_hydrolase
Glyma.03G234400	g4	1	0	1					319	UniRef100_I1JR88 Uncharacterized protein n=1 Tax=Glycine max RepID=I1JR88_SOYBN	0	100	UniRef100_Q39856 Epoxide hydrolase n=1 Tax=Glycine max RepID=Q39856_SOYBN	0	93.26	AT3G05600.1|Symbols:|alpha/beta-Hydrolases superfamily protein|chr3:1623485-1624704 REVERSE LENGTH=331	2e-144	96.07	NA	NA	GO:0003824 GO:0004301	catalytic activity; epoxide hydrolase activity	GO:0005737	cytoplasm	PF00561	alpha/beta hydrolase fold	PTHR10992	ALPHA/BETA HYDROLASE FOLD-CONTAINING PROTEIN	KOG4178	Soluble_epoxide_hydrolase
Glyma.03G258100	g4	1	0	1					551	UniRef100_K7KH36 Uncharacterized protein n=1 Tax=Glycine max RepID=K7KH36_SOYBN	0	100	UniRef100_A6NAB4 Myc2 bHLH protein n=1 Tax=Vitis vinifera RepID=A6NAB4_VITVI	0	88.65	AT1G01260.3|Symbols:|basic helix-loop-helix (bHLH) DNA-binding superfamily protein|chr1:109595-111367 FORWARD LENGTH=590	3e-179	90.68	GO:0006355 GO:0009694 GO:0009753	jasmonic acid metabolic process; regulation of transcription, DNA-dependent; response to jasmonic acid stimulus	GO:0003677 GO:0003700	DNA binding; sequence-specific DNA binding transcription factor activity	GO:0005634	nucleus	PF00010	Helix-loop-helix DNA-binding domain	PTHR11514	MYC	KOG4029	Transcription_factor_HAND2/Transcription_factor_TAL1/TAL2/LYL1
Glyma.04G003300	g4	1	0	1					287	UniRef100_I1JSD6 Uncharacterized protein n=1 Tax=Glycine max RepID=I1JSD6_SOYBN	0	100	UniRef100_G7KNM6 Short-chain alcohol dehydrogenase n=1 Tax=Medicago truncatula RepID=G7KNM6_MEDTR	5e-149	95.47	AT2G47140.1|Symbols:|NAD(P)-binding Rossmann-fold superfamily protein|chr2:19350970-19352059 REVERSE LENGTH=257	5e-85	99.22	GO:0008152	metabolic process	GO:0000166 GO:0016491	nucleotide binding; oxidoreductase activity	GO:0005737	cytoplasm	PF00106	short chain dehydrogenase	PTHR24322	FAMILY NOT NAMED	KOG0725	Reductases_with_broad_range_of_substrate_specificities
Glyma.04G008400	g4	1	0	1					492	UniRef100_I1JSJ6 Uncharacterized protein n=1 Tax=Glycine max RepID=I1JSJ6_SOYBN	0	100	UniRef100_G7J7T2 Endo-1 4-beta-glucanase n=1 Tax=Medicago truncatula RepID=G7J7T2_MEDTR	0	96.3	AT4G39010.1|Symbols:AtGH9B18, GH9B18|glycosyl hydrolase 9B18|chr4:18176162-18179102 REVERSE LENGTH=497	0	94.57	GO:0005975	carbohydrate metabolic process	GO:0003824 GO:0004553	catalytic activity; hydrolase activity, hydrolyzing O-glycosyl compounds	GO:0005576	extracellular region	PF00759	Glycosyl hydrolase family 9	PTHR22298	ENDO-1,4-BETA-GLUCANASE	NA	NA
Glyma.04G021000	g4	1	0	1					424	UniRef100_I1JSZ5 Uncharacterized protein n=1 Tax=Glycine max RepID=I1JSZ5_SOYBN	0	100	UniRef100_G7J5V1 Nucleoredoxin n=1 Tax=Medicago truncatula RepID=G7J5V1_MEDTR	0	95.34	AT1G60420.1|Symbols:|DC1 domain-containing protein|chr1:22261978-22264243 FORWARD LENGTH=578	5e-100	67.3	GO:0009860 GO:0010183 GO:0045454 GO:0046686 GO:0055114 GO:0080092	cell redox homeostasis; oxidation-reduction process; pollen tube growth; pollen tube guidance; regulation of pollen tube growth; response to cadmium ion	GO:0016209 GO:0016491 GO:0047134	antioxidant activity; oxidoreductase activity; protein-disulfide reductase activity	GO:0005829	cytosol	PF00578	AhpC/TSA family	PTHR13871	THIOREDOXIN	KOG2501	Thioredoxin,_nucleoredoxin_and_related_proteins
Glyma.04G056800	g5	1	0	1					303	UniRef100_I1JU24 Uncharacterized protein n=1 Tax=Glycine max RepID=I1JU24_SOYBN	0	100	UniRef100_G7J939 Epoxide hydrolase n=1 Tax=Medicago truncatula RepID=G7J939_MEDTR	1e-159	99.34	AT5G21950.1|Symbols:|alpha/beta-Hydrolases superfamily protein|chr5:7254067-7255866 REVERSE LENGTH=308	1e-115	96.75	GO:0008150	biological process	GO:0016787	hydrolase activity	GO:0009507	chloroplast	PF00561	alpha/beta hydrolase fold	PTHR10992	ALPHA/BETA HYDROLASE FOLD-CONTAINING PROTEIN	KOG1454	Predicted_hydrolase/acyltransferase_(alpha/beta_hydrolase_superfamily)
Glyma.04G063100	g4	1	0	1					419	UniRef100_K7KIG2 Uncharacterized protein n=1 Tax=Glycine max RepID=K7KIG2_SOYBN	0	100	UniRef100_G7JLW0 Wall-associated receptor kinase-like protein n=1 Tax=Medicago truncatula RepID=G7JLW0_MEDTR	0	91.05	AT2G25220.1|Symbols:|Protein kinase superfamily protein|chr2:10742918-10745540 REVERSE LENGTH=414	2e-174	93.72	GO:0006468	protein phosphorylation	GO:0004672 GO:0004674 GO:0004713 GO:0005524 GO:0016301 GO:0016772	ATP binding; kinase activity; protein kinase activity; protein serine/threonine kinase activity; protein tyrosine kinase activity; transferase activity, transferring phosphorus-containing groups	GO:0005886	plasma membrane	PF00069	Protein kinase domain	PTHR24420	LEUCINE-RICH REPEAT RECEPTOR-LIKE PROTEIN KINASE	KOG1187	Serine/threonine_protein_kinase
Glyma.04G069500	g4	1	0	1					663	UniRef100_K7KIL3 Uncharacterized protein n=1 Tax=Glycine max RepID=K7KIL3_SOYBN	0	100	UniRef100_G7JBM4 Anion exchanger family protein n=1 Tax=Medicago truncatula RepID=G7JBM4_MEDTR	0	94.11	AT1G15460.1|Symbols:ATBOR4, BOR4|HCO3- transporter family|chr1:5310196-5313376 REVERSE LENGTH=683	0	96.34	GO:0006820 GO:0046713 GO:0080029	anion transport; borate transport; cellular response to boron-containing substance levels	GO:0005452 GO:0015301 GO:0080139	anion:anion antiporter activity; borate efflux transmembrane transporter activity; inorganic anion exchanger activity	GO:0005886 GO:0016020 GO:0016021	integral to membrane; membrane; plasma membrane	PF00955	HCO3- transporter family	PTHR11453	ANION EXCHANGE PROTEIN	NA	NA
Glyma.04G082900	g4	1	0	1					428	UniRef100_I1JUU5 Uncharacterized protein n=1 Tax=Glycine max RepID=I1JUU5_SOYBN	0	100	UniRef100_G7ZWI6 Casein kinase I isoform delta-like protein n=1 Tax=Medicago truncatula RepID=G7ZWI6_MEDTR	0	93.35	AT4G28860.1|Symbols:ckl4|casein kinase I-like 4|chr4:14246359-14249197 FORWARD LENGTH=414	0	100.48	GO:0006468 GO:0046777	protein autophosphorylation; protein phosphorylation	GO:0004672 GO:0004674 GO:0005524 GO:0016301 GO:0016772	ATP binding; kinase activity; protein kinase activity; protein serine/threonine kinase activity; transferase activity, transferring phosphorus-containing groups	GO:0005634 GO:0005737	cytoplasm; nucleus	PF00069	Protein kinase domain	PTHR11909	CASEIN KINASE-RELATED	KOG1163	Casein_kinase_(serine/threonine/tyrosine_protein_kinase)
Glyma.04G144900	g4	1	0	1					1190	UniRef100_I1N1N9 Uncharacterized protein n=1 Tax=Glycine max RepID=I1N1N9_SOYBN	0	100	UniRef100_G7JT17 Phospholipid-transporting ATPase n=1 Tax=Medicago truncatula RepID=G7JT17_MEDTR	0	98.35	AT1G68710.1|Symbols:|ATPase E1-E2 type family protein / haloacid dehalogenase-like hydrolase family protein|chr1:25793498-25797975 REVERSE LENGTH=1200	0	97.67	GO:0006812 GO:0008152 GO:0015914	cation transport; metabolic process; phospholipid transport	GO:0000166 GO:0000287 GO:0003824 GO:0004012 GO:0005524 GO:0015662 GO:0016820 GO:0046872	ATP binding; ATPase activity, coupled to transmembrane movement of ions, phosphorylative mechanism; catalytic activity; hydrolase activity, acting on acid anhydrides, catalyzing transmembrane movement of substances; magnesium ion binding; metal ion binding; nucleotide binding; phospholipid-translocating ATPase activity	GO:0016020 GO:0016021	integral to membrane; membrane	PF00122 PF00702	E1-E2 ATPase; haloacid dehalogenase-like hydrolase	PTHR24092	FAMILY NOT NAMED	KOG0206	P-type_ATPase
Glyma.04G215500	g4	1	0	1					370	UniRef100_I1JY45 Uncharacterized protein n=1 Tax=Glycine max RepID=I1JY45_SOYBN	0	100	UniRef100_G7JAY4 Serine/threonine protein kinase GE16371 n=1 Tax=Medicago truncatula RepID=G7JAY4_MEDTR	2e-76	47.93	AT1G49180.2|Symbols:|protein kinase family protein|chr1:18184814-18187444 REVERSE LENGTH=376	6e-57	33.78	GO:0006468	protein phosphorylation	GO:0003676 GO:0004672 GO:0004674 GO:0004713 GO:0005524 GO:0016301 GO:0016772	ATP binding; kinase activity; nucleic acid binding; protein kinase activity; protein serine/threonine kinase activity; protein tyrosine kinase activity; transferase activity, transferring phosphorus-containing groups	GO:0005575	cellular component	PF00069	Protein kinase domain	PTHR24348	SERINE/THREONINE-PROTEIN KINASE UNC-51-RELATED	KOG0583	Serine/threonine_protein_kinase
Glyma.04G220900	g4	1	0	1					309	UniRef100_K7KLM4 Uncharacterized protein n=1 Tax=Glycine max RepID=K7KLM4_SOYBN	0	100	UniRef100_I6U5E1 Dual-specificity protein-like phosphatase 3 n=1 Tax=Beta vulgaris RepID=I6U5E1_BETVU	8e-137	86.06	AT3G10940.1|Symbols:|dual specificity protein phosphatase (DsPTP1) family protein|chr3:3422259-3423394 REVERSE LENGTH=282	5e-139	94.33	GO:0000023 GO:0005983 GO:0006470 GO:0019252 GO:0043085	maltose metabolic process; positive regulation of catalytic activity; protein dephosphorylation; starch biosynthetic process; starch catabolic process	GO:0008138 GO:0019203 GO:0050308 GO:2001070	carbohydrate phosphatase activity; protein tyrosine/serine/threonine phosphatase activity; starch binding; sugar-phosphatase activity	GO:0005737 GO:0009507	chloroplast; cytoplasm	PF00782	Dual specificity phosphatase, catalytic domain	PTHR10343	5'-AMP-ACTIVATED PROTEIN KINASE , BETA SUBUNIT	KOG1716	Dual_specificity_phosphatase
Glyma.04G247600	g4	1	0	1					467	UniRef100_I1JZ39 Uncharacterized protein n=1 Tax=Glycine max RepID=I1JZ39_SOYBN	0	100	UniRef100_Q0GXX3 Auxin conjugate hydrolase n=1 Tax=Medicago truncatula RepID=Q0GXX3_MEDTR	0	97.48	AT1G44350.1|Symbols:ILL6|IAA-leucine resistant (ILR)-like gene 6|chr1:16834749-16838201 REVERSE LENGTH=464	0	86.21	GO:0006508 GO:0008152 GO:0009611 GO:0009620 GO:0009694 GO:0009695 GO:0009753 GO:0009850 GO:0010112	auxin metabolic process; jasmonic acid biosynthetic process; jasmonic acid metabolic process; metabolic process; proteolysis; regulation of systemic acquired resistance; response to fungus; response to jasmonic acid stimulus; response to wounding	GO:0008237 GO:0010178 GO:0016787	IAA-amino acid conjugate hydrolase activity; hydrolase activity; metallopeptidase activity	GO:0005576	extracellular region	PF07687 PF01546	Peptidase dimerisation domain; Peptidase family M20/M25/M40	PTHR11014	PEPTIDASE M20 FAMILY MEMBER	NA	NA
Glyma.05G005200	g4	1	0	1					349	UniRef100_K7KNM0 Uncharacterized protein n=1 Tax=Glycine max RepID=K7KNM0_SOYBN	0	100	UniRef100_G7KHI4 Polyribonucleotide nucleotidyltransferase n=1 Tax=Medicago truncatula RepID=G7KHI4_MEDTR	9e-132	31.19	AT5G14580.1|Symbols:|polyribonucleotide nucleotidyltransferase, putative|chr5:4697612-4703013 REVERSE LENGTH=991	6e-74	34.81	GO:0000957 GO:0000963 GO:0042991	mitochondrial RNA catabolic process; mitochondrial RNA processing; transcription factor import into nucleus	GO:0000175 GO:0003676 GO:0003723 GO:0004654	3'-5'-exoribonuclease activity; RNA binding; nucleic acid binding; polyribonucleotide nucleotidyltransferase activity	GO:0005739	mitochondrion	PF00575	S1 RNA binding domain	PTHR11252	POLYRIBONUCLEOTIDE NUCLEOTIDYLTRANSFERASE	NA	NA
Glyma.05G020500	g4	1	0	1					393	UniRef100_G0T431 Phytase n=1 Tax=Glycine max RepID=G0T431_SOYBN	0	100	UniRef100_G0T431 Phytase n=1 Tax=Glycine max RepID=G0T431_SOYBN	0	100	AT1G74210.1|Symbols:|PLC-like phosphodiesterases superfamily protein|chr1:27910396-27912785 FORWARD LENGTH=392	0	97.7	GO:0006071 GO:0006629	glycerol metabolic process; lipid metabolic process	GO:0008081 GO:0008889	glycerophosphodiester phosphodiesterase activity; phosphoric diester hydrolase activity	GO:0005773 GO:0005886	plasma membrane; vacuole	PF03009	Glycerophosphoryl diester phosphodiesterase family	PTHR23344	GLYCEROPHOSPHORYL DIESTER PHOSPHODIESTERASE	KOG2258	Glycerophosphoryl_diester_phosphodiesterase
Glyma.05G022200	g4	1	0	1					912	UniRef100_Q39889 Heat shock protein n=1 Tax=Glycine max RepID=Q39889_SOYBN	0	100	UniRef100_Q39889 Heat shock protein n=1 Tax=Glycine max RepID=Q39889_SOYBN	0	100	AT1G74310.1|Symbols:ATHSP101, HSP101, HOT1|heat shock protein 101|chr1:27936715-27939862 REVERSE LENGTH=911	0	98.79	GO:0006457 GO:0009408 GO:0009644 GO:0010286 GO:0034976 GO:0042542 GO:0043335 GO:0045727	heat acclimation; positive regulation of translation; protein folding; protein unfolding; response to endoplasmic reticulum stress; response to heat; response to high light intensity; response to hydrogen peroxide	GO:0000166 GO:0005515 GO:0005524 GO:0016887 GO:0017111	ATP binding; ATPase activity; nucleoside-triphosphatase activity; nucleotide binding; protein binding	GO:0005737 GO:0009570 GO:0009941	chloroplast envelope; chloroplast stroma; cytoplasm	PF02861 PF07724 PF00004 PF10431	Clp amino terminal domain; AAA domain (Cdc48 subfamily); ATPase family associated with various cellular activities (AAA); C-terminal, D2-small domain, of ClpB protein	PTHR11638	ATP-DEPENDENT CLP PROTEASE	KOG1051	Chaperone_HSP104_and_related_ATP-dependent_Clp_proteases
Glyma.05G022300	g4	1	0	1					1783	UniRef100_UPI0003DEB360 PREDICTED: uncharacterized protein LOC100780128 isoform X1 n=1 Tax=Glycine max RepID=UPI0003DEB360	0	100	UniRef100_B9N069 Dentin sialophosphoprotein n=1 Tax=Populus trichocarpa RepID=B9N069_POPTR	2e-138	52.12	AT5G07980.1|Symbols:|dentin sialophosphoprotein-related|chr5:2549432-2554669 REVERSE LENGTH=1501	2e-95	64.89	GO:0008150	biological process	GO:0003674	molecular function	GO:0005634 GO:0009506	nucleus; plasmodesma	NA	NA	NA	NA	NA	NA
Glyma.05G030600	g4	1	0	1					598	UniRef100_I1JZT4 Uncharacterized protein n=1 Tax=Glycine max RepID=I1JZT4_SOYBN	0	100	UniRef100_Q9FRU2 Nitrate transporter NRT1-5 (Fragment) n=1 Tax=Glycine max RepID=Q9FRU2_SOYBN	0	100	AT5G62680.1|Symbols:|Major facilitator superfamily protein|chr5:25165430-25167822 REVERSE LENGTH=616	0	94.81	GO:0006857 GO:0080167 GO:0090449 GO:1901349	glucosinolate transport; oligopeptide transport; phloem glucosinolate loading; response to karrikin	GO:0005215 GO:0090448	glucosinolate:hydrogen symporter activity; transporter activity	GO:0005886 GO:0009506 GO:0016020	membrane; plasma membrane; plasmodesma	PF00854	POT family	PTHR11654	OLIGOPEPTIDE TRANSPORTER-RELATED	KOG1237	H+/oligopeptide_symporter
Glyma.05G059800	g4	1	0	1	C2H2 (Zn)				266	UniRef100_I1K0Q6 Uncharacterized protein n=1 Tax=Glycine max RepID=I1K0Q6_SOYBN	0	100	UniRef100_Q4U315 Cys2/His2 zinc-finger transcription factor n=1 Tax=Silene latifolia RepID=Q4U315_SILLA	2e-61	75.66	AT3G60580.1|Symbols:|C2H2-like zinc finger protein|chr3:22394007-22394873 FORWARD LENGTH=288	3e-43	90.97	GO:0006355	regulation of transcription, DNA-dependent	GO:0003676 GO:0003700 GO:0008270	nucleic acid binding; sequence-specific DNA binding transcription factor activity; zinc ion binding	GO:0005622 GO:0005634	intracellular; nucleus	NA	NA	PTHR11389	ZINC FINGER PROTEIN	NA	NA
Glyma.05G072300	g4	1	0	1					822	UniRef100_I1K132 Uncharacterized protein n=1 Tax=Glycine max RepID=I1K132_SOYBN	0	100	UniRef100_H3JU07 Peptidyl serine alpha-galactosyltransferase n=1 Tax=Nicotiana tabacum RepID=H3JU07_TOBAC	0	80.07	AT3G01720.1|Symbols:|unknown protein; FUNCTIONS IN: molecular_function unknown; INVOLVED IN: biological_process unknown; LOCATED IN: endomembrane system; EXPRESSED IN: 24 plant structures; EXPRESSED DURING: 13 growth stages; BEST Arabidopsis thaliana protein match is: unknown protein (TAIR:AT5G25265.1); Has 374 Blast hits to 211 proteins in 23 species: Archae - 0; Bacteria - 0; Metazoa - 0; Fungi…	0	100.25	GO:0006816 GO:0007030 GO:0008150 GO:0009651 GO:0009744 GO:0009749 GO:0009750	Golgi organization; biological process; calcium ion transport; response to fructose stimulus; response to glucose stimulus; response to salt stress; response to sucrose stimulus	GO:0016757	transferase activity, transferring glycosyl groups	NA	NA	NA	NA	NA	NA	NA	NA
Glyma.05G077100	g4	1	0	1					778	UniRef100_Q0IJ86 Chloride channel n=1 Tax=Glycine max RepID=Q0IJ86_SOYBN	0	99.23	UniRef100_Q0IJ86 Chloride channel n=1 Tax=Glycine max RepID=Q0IJ86_SOYBN	0	99.23	AT3G27170.1|Symbols:CLC-B, ATCLC-B|chloride channel B|chr3:10024147-10026921 FORWARD LENGTH=780	0	96.41	GO:0006821 GO:0055085	chloride transport; transmembrane transport	GO:0005216 GO:0005247 GO:0005253 GO:0009671	anion channel activity; ion channel activity; nitrate:hydrogen symporter activity; voltage-gated chloride channel activity	GO:0005622 GO:0005634 GO:0009705 GO:0016020	intracellular; membrane; nucleus; plant-type vacuole membrane	PF00571 PF00654	CBS domain; Voltage gated chloride channel	PTHR11689	CHLORIDE CHANNEL	KOG0474	Cl-_channel_CLC-7_and_related_proteins_(CLC_superfamily)
Glyma.05G082400	g4	1	0	1					688	UniRef100_I1K225 Uncharacterized protein n=1 Tax=Glycine max RepID=I1K225_SOYBN	0	100	UniRef100_W0M058 NBS-LRR protein n=1 Tax=Cicer arietinum RepID=W0M058_CICAR	0	81.61	AT5G66900.1|Symbols:|Disease resistance protein (CC-NBS-LRR class) family|chr5:26714931-26717757 REVERSE LENGTH=809	1e-160	82.94	GO:0006952	defense response	GO:0043531	ADP binding	GO:0005634	nucleus	PF00931 PF00560	NB-ARC domain; Leucine Rich Repeat	PTHR23155	LEUCINE-RICH REPEAT-CONTAINING PROTEIN	KOG4658	Apoptotic_ATPase
Glyma.05G101300	g4	1	0	1					595	UniRef100_I1K297 Uncharacterized protein n=1 Tax=Glycine max RepID=I1K297_SOYBN	0	100	UniRef100_Q05680 Auxin-responsive GH3 product n=1 Tax=Glycine max RepID=Q05680_SOYBN	0	100.17	AT4G37390.1|Symbols:YDK1, GH3.2, BRU6, GH3-2, AUR3|Auxin-responsive GH3 family protein|chr4:17579722-17581768 FORWARD LENGTH=603	0	98.18	GO:0009733 GO:0010252	auxin homeostasis; response to auxin stimulus	GO:0010279	indole-3-acetic acid amido synthetase activity	GO:0005737	cytoplasm	PF03321	GH3 auxin-responsive promoter	NA	NA	NA	NA
Glyma.05G122100	g4	1	0	1					393	UniRef100_I1K2T7 Uncharacterized protein n=1 Tax=Glycine max RepID=I1K2T7_SOYBN	0	100	NA	NA	NA	AT1G74450.1|Symbols:|Protein of unknown function (DUF793)|chr1:27982737-27983930 FORWARD LENGTH=397	4e-146	98.49	GO:0008150 GO:0009611 GO:0009612 GO:0010200	biological process; response to chitin; response to mechanical stimulus; response to wounding	GO:0003674	molecular function	GO:0005634	nucleus	PF05633	Protein of unknown function (DUF793)	NA	NA	NA	NA
Glyma.05G148300	g4	1	0	1	CAMTA				984	UniRef100_K7KQA9 Uncharacterized protein n=1 Tax=Glycine max RepID=K7KQA9_SOYBN	0	100	UniRef100_U5GPG6 Calmodulin-binding family protein n=1 Tax=Populus trichocarpa RepID=U5GPG6_POPTR	0	97.8	AT1G67310.1|Symbols:|Calmodulin-binding transcription activator protein with CG-1 and Ankyrin domains|chr1:25198182-25203126 REVERSE LENGTH=1016	0	95.37	GO:0006355	regulation of transcription, DNA-dependent	GO:0003677 GO:0005516	DNA binding; calmodulin binding	GO:0005634 GO:0005829	cytosol; nucleus	PF00023 PF00612 PF01833 PF03859	Ankyrin repeat; IQ calmodulin-binding motif; IPT/TIG domain; CG-1 domain	PTHR23335	CALMODULIN-BINDING TRANSCRIPTION ACTIVATOR (CAMTA)	KOG0520	Uncharacterized_conserved_protein,_contains_IPT/TIG_domain
Glyma.05G154100	g4	1	0	1					354	UniRef100_I1K3U5 Uncharacterized protein n=1 Tax=Glycine max RepID=I1K3U5_SOYBN	0	100	UniRef100_G7LHV8 UV radiation resistance-associated gene protein n=1 Tax=Medicago truncatula RepID=G7LHV8_MEDTR	0	95.49	AT2G32760.1|Symbols:|unknown protein; Has 229 Blast hits to 229 proteins in 104 species: Archae - 0; Bacteria - 2; Metazoa - 79; Fungi - 90; Plants - 49; Viruses - 0; Other Eukaryotes - 9 (source: NCBI BLink).|chr2:13892140-13894295 FORWARD LENGTH=352	6e-132	96.31	GO:0008150	biological process	GO:0003674	molecular function	GO:0005737	cytoplasm	NA	NA	PTHR15157	FAMILY NOT NAMED	NA	NA
Glyma.05G171900	g4	1	0	1					879	UniRef100_I1K4D2 Uncharacterized protein n=1 Tax=Glycine max RepID=I1K4D2_SOYBN	0	100	UniRef100_D7MUW8 DOMON domain-containing protein n=1 Tax=Arabidopsis lyrata subsp. lyrata RepID=D7MUW8_ARALL	0	94.56	AT5G54830.1|Symbols:|DOMON domain-containing protein / dopamine beta-monooxygenase N-terminal domain-containing protein|chr5:22273394-22276117 FORWARD LENGTH=907	0	93.83	GO:0008152	metabolic process	GO:0004497	monooxygenase activity	GO:0005768 GO:0005794 GO:0005802 GO:0016021	Golgi apparatus; endosome; integral to membrane; trans-Golgi network	PF03351 PF10517 PF03188	DOMON domain; Electron transfer DM13; Eukaryotic cytochrome b561	PTHR23130	FAMILY NOT NAMED	KOG4731	Protein_predicted_to_be_involved_in_spindle_matrix_formation,_contains_DM13,_DoH,_and_DOMON_domains
Glyma.05G172000	g4	1	0	1					879	UniRef100_K7KQS0 Uncharacterized protein n=1 Tax=Glycine max RepID=K7KQS0_SOYBN	0	100	UniRef100_D7MUW8 DOMON domain-containing protein n=1 Tax=Arabidopsis lyrata subsp. lyrata RepID=D7MUW8_ARALL	0	94.56	AT5G54830.1|Symbols:|DOMON domain-containing protein / dopamine beta-monooxygenase N-terminal domain-containing protein|chr5:22273394-22276117 FORWARD LENGTH=907	0	93.83	GO:0008152	metabolic process	GO:0004497	monooxygenase activity	GO:0005768 GO:0005794 GO:0005802 GO:0016021	Golgi apparatus; endosome; integral to membrane; trans-Golgi network	PF03351 PF10517 PF03188	DOMON domain; Electron transfer DM13; Eukaryotic cytochrome b561	PTHR23130	FAMILY NOT NAMED	KOG4731	Protein_predicted_to_be_involved_in_spindle_matrix_formation,_contains_DM13,_DoH,_and_DOMON_domains
Glyma.05G200300	g4	1	0	1					949	UniRef100_I1KP24 Uncharacterized protein n=1 Tax=Glycine max RepID=I1KP24_SOYBN	0	99.58	UniRef100_G7LIU3 AML1 n=1 Tax=Medicago truncatula RepID=G7LIU3_MEDTR	0	97.61	AT5G07290.1|Symbols:AML4, ML4|MEI2-like 4|chr5:2294248-2298491 FORWARD LENGTH=907	0	104.08	GO:0045836 GO:0045927 GO:0048507	meristem development; positive regulation of growth; positive regulation of meiosis	GO:0000166 GO:0003676 GO:0003723	RNA binding; nucleic acid binding; nucleotide binding	GO:0005634	nucleus	PF04059 PF00076	RNA recognition motif 2; RNA recognition motif. (a.k.a. RRM, RBD, or RNP domain)	PTHR24011	FAMILY NOT NAMED	KOG4206	Spliceosomal_protein_snRNP-U1A/U2B
Glyma.05G203700	g4	1	0	1					309	UniRef100_C6T963 Uncharacterized protein n=1 Tax=Glycine max RepID=C6T963_SOYBN	0	100	UniRef100_E7E1K2 Metal ion binding n=1 Tax=Phaseolus vulgaris RepID=E7E1K2_PHAVU	4e-91	83.12	AT5G50740.1|Symbols:|Heavy metal transport/detoxification superfamily protein|chr5:20635983-20637847 REVERSE LENGTH=283	6e-86	100.71	GO:0030001	metal ion transport	GO:0046872	metal ion binding	GO:0005634 GO:0005737 GO:0005886	cytoplasm; nucleus; plasma membrane	PF00403	Heavy-metal-associated domain	PTHR22814	COPPER TRANSPORT PROTEIN ATOX1-RELATED	KOG1603	Copper_chaperone
Glyma.05G204000	g4	1	0	1					332	UniRef100_I1K6N8 Uncharacterized protein n=2 Tax=Glycine max RepID=I1K6N8_SOYBN	0	100	UniRef100_P0DI12 SUMO-activating enzyme subunit 1B-1 n=3 Tax=Arabidopsis thaliana RepID=SA1B1_ARATH	1e-168	99.38	AT5G50580.2|Symbols:SAE1B, AT-SAE1-2|SUMO-activating enzyme 1B|chr5:20585500-20587401 FORWARD LENGTH=320	2e-171	99.38	GO:0006464 GO:0016925	cellular protein modification process; protein sumoylation	GO:0005515 GO:0019948	SUMO activating enzyme activity; protein binding	GO:0005634	nucleus	PF00899	ThiF family	PTHR10953	UBIQUITIN-ACTIVATING ENZYME E1	KOG2014	SMT3/SUMO-activating_complex,_AOS1/RAD31_component
Glyma.05G209000	g4	1	0	1					459	UniRef100_I1K6H4 Uncharacterized protein n=2 Tax=Glycine max RepID=I1K6H4_SOYBN	0	100	UniRef100_B9GWT0 Potassium channel tetramerisation domain-containing family protein n=1 Tax=Populus trichocarpa RepID=B9GWT0_POPTR	0	93.5	AT5G41330.1|Symbols:|BTB/POZ domain with WD40/YVTN repeat-like protein|chr5:16536452-16537828 REVERSE LENGTH=458	0	97.6	GO:0006813	potassium ion transport	GO:0005249	voltage-gated potassium channel activity	GO:0005634 GO:0008076 GO:0016020	membrane; nucleus; voltage-gated potassium channel complex	PF02214	BTB/POZ domain	PTHR14499	POTASSIUM CHANNEL TETRAMERIZATION DOMAIN-CONTAINING	KOG2714	SETA_binding_protein_SB1_and_related_proteins,_contain_BTB/POZ_domain
Glyma.05G241900	g4	1	0	1					432	UniRef100_I1K5G8 Uncharacterized protein n=1 Tax=Glycine max RepID=I1K5G8_SOYBN	0	100	UniRef100_G7KMM3 RING finger protein n=2 Tax=Medicago truncatula RepID=G7KMM3_MEDTR	7e-131	95.19	AT1G73760.1|Symbols:|RING/U-box superfamily protein|chr1:27739366-27741161 REVERSE LENGTH=367	1e-87	96.46	NA	NA	GO:0008270	zinc ion binding	GO:0005634	nucleus	PF00097	Zinc finger, C3HC4 type (RING finger)	PTHR22937	RING FINGER CONTAINING PROTEIN	KOG1493	Anaphase-promoting_complex_(APC),_subunit_11
Glyma.06G011500	g4	1	0	1					220	UniRef100_K7KSG3 Uncharacterized protein n=1 Tax=Glycine max RepID=K7KSG3_SOYBN	5e-156	100	UniRef100_B0BLI0 CM0216.320.nc protein n=1 Tax=Lotus japonicus RepID=B0BLI0_LOTJA	1e-53	97.73	AT2G17070.1|Symbols:|Arabidopsis protein of unknown function (DUF241)|chr2:7430863-7431654 REVERSE LENGTH=263	9e-22	80.61	NA	NA	GO:0003674	molecular function	GO:0009507	chloroplast	PF03087	Arabidopsis protein of unknown function	NA	NA	NA	NA
Glyma.06G023400	g4	1	0	1					186	UniRef100_K7KSL9 Uncharacterized protein n=1 Tax=Glycine max RepID=K7KSL9_SOYBN	2e-130	100	NA	NA	NA	AT3G21570.1|Symbols:|unknown protein; Has 43 Blast hits to 43 proteins in 13 species: Archae - 0; Bacteria - 0; Metazoa - 0; Fungi - 0; Plants - 43; Viruses - 0; Other Eukaryotes - 0 (source: NCBI BLink).|chr3:7600297-7600707 REVERSE LENGTH=136	7e-10	41.18	GO:0008150 GO:0009860	biological process; pollen tube growth	GO:0003674	molecular function	GO:0005634	nucleus	NA	NA	NA	NA	NA	NA
Glyma.06G034500	g4	1	0	1					232	UniRef100_I1K7U3 Uncharacterized protein n=1 Tax=Glycine max RepID=I1K7U3_SOYBN	8e-169	100	UniRef100_T2DNX9 Vulgaris E3 ubiquitin-protein ligase RMA1 isoform 1 n=1 Tax=Phaseolus vulgaris RepID=T2DNX9_PHAVU	2e-142	99.57	AT1G19310.1|Symbols:|RING/U-box superfamily protein|chr1:6676424-6677104 REVERSE LENGTH=226	2e-84	81.86	NA	NA	GO:0008270	zinc ion binding	GO:0005634	nucleus	PF00097	Zinc finger, C3HC4 type (RING finger)	PTHR12313	RNF5	KOG0823	Predicted_E3_ubiquitin_ligase
Glyma.06G037000	g4	1	0	1					276	UniRef100_I1K7X2 Uncharacterized protein n=2 Tax=Glycine max RepID=I1K7X2_SOYBN	0	100	UniRef100_G7J5T8 Pheromone receptor-like protein n=1 Tax=Medicago truncatula RepID=G7J5T8_MEDTR	9e-87	99.28	AT2G26530.1|Symbols:AR781|Protein of unknown function (DUF1645)|chr2:11283036-11283989 REVERSE LENGTH=317	3e-35	85.17	GO:0006612 GO:0008150 GO:0009611 GO:0009612 GO:0009646 GO:0009863 GO:0009867 GO:0010200 GO:0010363	biological process; jasmonic acid mediated signaling pathway; protein targeting to membrane; regulation of plant-type hypersensitive response; response to absence of light; response to chitin; response to mechanical stimulus; response to wounding; salicylic acid mediated signaling pathway	GO:0003674	molecular function	GO:0005886 GO:0009507	chloroplast; plasma membrane	PF07816	Protein of unknown function (DUF1645)	NA	NA	NA	NA
Glyma.06G052900	g4	1	0	1					339	UniRef100_I1K8D7 Uncharacterized protein n=1 Tax=Glycine max RepID=I1K8D7_SOYBN	0	100	UniRef100_G7J7P6 Mitochondrial substrate carrier family protein B n=1 Tax=Medicago truncatula RepID=G7J7P6_MEDTR	0	98.25	AT1G14560.1|Symbols:|Mitochondrial substrate carrier family protein|chr1:4981300-4983082 FORWARD LENGTH=331	2e-147	100.6	GO:0006810 GO:0006839 GO:0055085	mitochondrial transport; transmembrane transport; transport	GO:0005215 GO:0015228	coenzyme A transmembrane transporter activity; transporter activity	GO:0005739 GO:0005743	mitochondrial inner membrane; mitochondrion	PF00153	Mitochondrial carrier protein	PTHR24089	FAMILY NOT NAMED	KOG0752	Mitochondrial_solute_carrier_protein
Glyma.06G083000	g4	1	0	1					402	UniRef100_UPI0003DEB203 PREDICTED: uncharacterized protein LOC100788676 isoform X2 n=1 Tax=Glycine max RepID=UPI0003DEB203	0	111.08	UniRef100_F4JY80 Alpha/beta-Hydrolases superfamily protein n=1 Tax=Arabidopsis thaliana RepID=F4JY80_ARATH	2e-130	85.07	AT5G25770.1|Symbols:|alpha/beta-Hydrolases superfamily protein|chr5:8969308-8971389 REVERSE LENGTH=360	4e-134	95	GO:0008150 GO:0010260 GO:0046482	biological process; organ senescence; para-aminobenzoic acid metabolic process	NA	NA	GO:0009507	chloroplast	PF00326	Prolyl oligopeptidase family	PTHR17630	DIENELACTONE HYDROLASE	NA	NA
Glyma.06G085200	g4	1	0	1					638	UniRef100_K7KTX9 Uncharacterized protein n=1 Tax=Glycine max RepID=K7KTX9_SOYBN	0	100	UniRef100_G7IB43 Exostosin-2 n=1 Tax=Medicago truncatula RepID=G7IB43_MEDTR	0	98.59	AT5G25820.1|Symbols:|Exostosin family protein|chr5:8997248-8999574 REVERSE LENGTH=654	0	96.64	GO:0010413 GO:0045492	glucuronoxylan metabolic process; xylan biosynthetic process	GO:0003824	catalytic activity	GO:0005794 GO:0016020	Golgi apparatus; membrane	PF03016	Exostosin family	PTHR11062	EXOSTOSIN (HEPARAN SULFATE GLYCOSYLTRANSFERASE)-RELATED	KOG1021	Acetylglucosaminyltransferase_EXT1/exostosin_1
Glyma.06G085300	g4	1	0	1					634	UniRef100_K7KTY2 Uncharacterized protein n=1 Tax=Glycine max RepID=K7KTY2_SOYBN	0	100	UniRef100_G7IB43 Exostosin-2 n=1 Tax=Medicago truncatula RepID=G7IB43_MEDTR	0	98.58	AT5G25820.1|Symbols:|Exostosin family protein|chr5:8997248-8999574 REVERSE LENGTH=654	0	96.02	GO:0010413 GO:0045492	glucuronoxylan metabolic process; xylan biosynthetic process	GO:0003824	catalytic activity	GO:0005794 GO:0016020	Golgi apparatus; membrane	PF03016	Exostosin family	PTHR11062	EXOSTOSIN (HEPARAN SULFATE GLYCOSYLTRANSFERASE)-RELATED	KOG1021	Acetylglucosaminyltransferase_EXT1/exostosin_1
Glyma.06G107800	g4	1	0	1					549	UniRef100_K7KUF0 Serine hydroxymethyltransferase n=1 Tax=Glycine max RepID=K7KUF0_SOYBN	0	100	UniRef100_K7KUF0 Serine hydroxymethyltransferase n=1 Tax=Glycine max RepID=K7KUF0_SOYBN	0	100	AT1G36370.1|Symbols:SHM7|serine hydroxymethyltransferase 7|chr1:13696240-13698576 REVERSE LENGTH=598	0	78.09	GO:0006544 GO:0006563 GO:0046686	L-serine metabolic process; glycine metabolic process; response to cadmium ion	GO:0003824 GO:0004372 GO:0030170	catalytic activity; glycine hydroxymethyltransferase activity; pyridoxal phosphate binding	GO:0005737	cytoplasm	PF00464	Serine hydroxymethyltransferase	PTHR11680	SERINE HYDROXYMETHYLTRANSFERASE	KOG2467	Glycine/serine_hydroxymethyltransferase
Glyma.06G109500	g4	1	0	1					790	UniRef100_A9ZM29 Oxysterol-binding protein n=1 Tax=Glycine max RepID=A9ZM29_SOYBN	0	100	UniRef100_A9ZM29 Oxysterol-binding protein n=1 Tax=Glycine max RepID=A9ZM29_SOYBN	0	99.87	AT4G08180.1|Symbols:ORP1C|OSBP(oxysterol binding protein)-related protein 1C|chr4:5169727-5173360 FORWARD LENGTH=814	0	95.58	GO:0000165 GO:0006612 GO:0007154 GO:0007165 GO:0008202 GO:0009409 GO:0009723 GO:0009738 GO:0009862 GO:0009867 GO:0010200 GO:0010363 GO:0030968 GO:0031348 GO:0035556 GO:0043069 GO:0050832	MAPK cascade; abscisic acid mediated signaling pathway; cell communication; defense response to fungus; endoplasmic reticulum unfolded protein response; intracellular signal transduction; jasmonic acid mediated signaling pathway; negative regulation of defense response; negative regulation of programmed cell death; protein targeting to membrane; regulation of plant-type hypersensitive response; r…	GO:0005543 GO:0008142 GO:0035091	oxysterol binding; phosphatidylinositol binding; phospholipid binding	GO:0005634	nucleus	PF01237 PF00169	Oxysterol-binding protein ; PH domain	PTHR10972	OXYSTEROL-BINDING PROTEIN-RELATED	KOG1737	Oxysterol-binding_protein
Glyma.06G116400	g4	1	0	1					488	UniRef100_UPI00017066A3 PREDICTED: amino acid permease 3 n=1 Tax=Glycine max RepID=UPI00017066A3	0	100	UniRef100_UPI000193E25F amino acid permease n=1 Tax=Populus trichocarpa RepID=UPI000193E25F	0	97.34	AT1G77380.1|Symbols:AAP3, ATAAP3|amino acid permease 3|chr1:29075201-29077252 REVERSE LENGTH=476	0	98.74	GO:0006612 GO:0006820 GO:0006862 GO:0006865 GO:0006888 GO:0006944 GO:0010363 GO:0015696 GO:0015802 GO:0043069 GO:0043090 GO:0043269	ER to Golgi vesicle-mediated transport; amino acid import; amino acid transport; ammonium transport; anion transport; basic amino acid transport; cellular membrane fusion; negative regulation of programmed cell death; nucleotide transport; protein targeting to membrane; regulation of ion transport; regulation of plant-type hypersensitive response	GO:0015171	amino acid transmembrane transporter activity	GO:0005886 GO:0016020	membrane; plasma membrane	PF01490	Transmembrane amino acid transporter protein	PTHR22950	AMINO ACID TRANSPORTER	KOG1303	Amino_acid_transporters
Glyma.06G129300	g4	1	0	1					447	UniRef100_I1KAT1 Uncharacterized protein n=1 Tax=Glycine max RepID=I1KAT1_SOYBN	0	100	UniRef100_G7J7E7 IQ-domain-containing protein n=2 Tax=Medicago truncatula RepID=G7J7E7_MEDTR	6e-143	97.64	AT3G49260.2|Symbols:iqd21|IQ-domain 21|chr3:18262755-18265859 FORWARD LENGTH=471	4e-96	88.32	GO:0008150 GO:0010103	biological process; stomatal complex morphogenesis	GO:0005516	calmodulin binding	GO:0005634	nucleus	PF00612	IQ calmodulin-binding motif	PTHR13140	MYOSIN	NA	NA
Glyma.06G185300	g4	1	0	1					104	UniRef100_K7KVU4 Uncharacterized protein n=1 Tax=Glycine max RepID=K7KVU4_SOYBN	2e-68	100	UniRef100_B4UWC2 Gonadotropin beta chain n=1 Tax=Arachis hypogaea RepID=B4UWC2_ARAHY	1e-47	101.06	AT5G14920.1|Symbols:|Gibberellin-regulated family protein|chr5:4826598-4827761 FORWARD LENGTH=275	8e-23	22.55	GO:0009651 GO:0009737 GO:0009739 GO:2000377	regulation of reactive oxygen species metabolic process; response to abscisic acid stimulus; response to gibberellin stimulus; response to salt stress	GO:0005515	protein binding	GO:0005886	plasma membrane	PF02704	Gibberellin regulated protein	NA	NA	NA	NA
Glyma.06G257500	g4	1	0	1					817	UniRef100_I1KE70 Serine/threonine-protein kinase n=1 Tax=Glycine max RepID=I1KE70_SOYBN	0	100	UniRef100_I1KE70 Serine/threonine-protein kinase n=1 Tax=Glycine max RepID=I1KE70_SOYBN	0	99.88	AT4G27290.1|Symbols:|S-locus lectin protein kinase family protein|chr4:13666281-13669202 FORWARD LENGTH=783	0	103.96	GO:0006468 GO:0048544 GO:0048765	protein phosphorylation; recognition of pollen; root hair cell differentiation	GO:0004672 GO:0004674 GO:0004713 GO:0005524 GO:0016772 GO:0030246	ATP binding; carbohydrate binding; protein kinase activity; protein serine/threonine kinase activity; protein tyrosine kinase activity; transferase activity, transferring phosphorus-containing groups	GO:0005886	plasma membrane	PF00954 PF07714 PF11883 PF08276 PF01453	S-locus glycoprotein family; Protein tyrosine kinase; Domain of unknown function (DUF3403); PAN-like domain; D-mannose binding lectin	PTHR24420	LEUCINE-RICH REPEAT RECEPTOR-LIKE PROTEIN KINASE	KOG1187	Serine/threonine_protein_kinase
Glyma.06G275600	g4	1	0	1					863	UniRef100_I1KEL5 Uncharacterized protein n=1 Tax=Glycine max RepID=I1KEL5_SOYBN	0	100	UniRef100_G7JCN5 Trehalose synthase-like protein n=1 Tax=Medicago truncatula RepID=G7JCN5_MEDTR	0	99.42	AT1G06410.1|Symbols:ATTPS7, TPS7, ATTPSA|trehalose-phosphatase/synthase 7|chr1:1955413-1958153 FORWARD LENGTH=851	0	99.65	GO:0005992 GO:0006007 GO:0008152	glucose catabolic process; metabolic process; trehalose biosynthetic process	GO:0003824 GO:0004805 GO:0016757	catalytic activity; transferase activity, transferring glycosyl groups; trehalose-phosphatase activity	GO:0005634 GO:0005829	cytosol; nucleus	PF02358 PF00982	Trehalose-phosphatase; Glycosyltransferase family 20	PTHR10788	TREHALOSE-6-PHOSPHATE SYNTHASE	KOG1050	Trehalose-6-phosphate_synthase_component_TPS1_and_related_subunits
Glyma.06G302800	g4	1	0	1					114	UniRef100_UPI0001BA857B PREDICTED: protein translation factor SUI1 homolog isoform 2 n=1 Tax=Glycine max RepID=UPI0001BA857B	8e-78	100	UniRef100_H6VUT5 Eukaryotic translation initiation factor n=1 Tax=Ammopiptanthus mongolicus RepID=H6VUT5_9FABA	1e-73	99.12	AT4G27130.1|Symbols:|Translation initiation factor SUI1 family protein|chr4:13604814-13605525 REVERSE LENGTH=113	3e-73	100	GO:0006413 GO:0006944 GO:0048193	Golgi vesicle transport; cellular membrane fusion; translational initiation	GO:0003743	translation initiation factor activity	GO:0005737	cytoplasm	PF01253	Translation initiation factor SUI1	PTHR10388	EUKARYOTIC TRANSLATION INITIATION FACTOR SUI1	KOG1770	Translation_initiation_factor_1_(eIF-1/SUI1)
Glyma.06G305000	g4	1	0	1					930	UniRef100_I1KFC6 Glutamate receptor n=2 Tax=Glycine max RepID=I1KFC6_SOYBN	0	100	UniRef100_I1KFC6 Glutamate receptor n=2 Tax=Glycine max RepID=I1KFC6_SOYBN	0	100	AT1G05200.2|Symbols:ATGLR3.4, GLR3.4, GLUR3|glutamate receptor 3.4|chr1:1505642-1509002 FORWARD LENGTH=959	0	91.24	GO:0006816 GO:0006874 GO:0009416 GO:0009611 GO:0019722 GO:0030003 GO:0070417 GO:0071230 GO:0071260 GO:0071311	calcium-mediated signaling; calcium ion transport; cellular calcium ion homeostasis; cellular cation homeostasis; cellular response to acetate; cellular response to amino acid stimulus; cellular response to cold; cellular response to mechanical stimulus; response to light stimulus; response to wounding	GO:0005217 GO:0005262 GO:0005515 GO:0008066 GO:0015276	calcium channel activity; glutamate receptor activity; intracellular ligand-gated ion channel activity; ligand-gated ion channel activity; protein binding	GO:0005576 GO:0005886 GO:0009507 GO:0009536	chloroplast; extracellular region; plasma membrane; plastid	PF00060 PF00497 PF01094	Ligand-gated ion channel; Bacterial extracellular solute-binding proteins, family 3; Receptor family ligand binding region	PTHR18966	IONOTROPIC GLUTAMATE RECEPTOR	KOG1052	Glutamate-gated_kainate-type_ion_channel_receptor_subunit_GluR5_and_related_subunits
Glyma.06G306900	g11	1	0	1					59	UniRef100_K7KYC0 Uncharacterized protein n=1 Tax=Glycine max RepID=K7KYC0_SOYBN	4e-32	100	NA	NA	NA	NA	NA	NA	NA	NA	NA	NA	NA	NA	NA	NA	NA	NA	NA	NA
Glyma.06G319300	g4	1	0	1					199	UniRef100_C6T3C5 Uncharacterized protein n=1 Tax=Glycine max RepID=C6T3C5_SOYBN	9e-142	100	UniRef100_G7IYJ3 21 kDa protein n=1 Tax=Medicago truncatula RepID=G7IYJ3_MEDTR	9e-96	83.92	AT5G62350.1|Symbols:|Plant invertase/pectin methylesterase inhibitor superfamily protein|chr5:25037504-25038112 FORWARD LENGTH=202	3e-66	86.14	GO:0006096 GO:0006833 GO:0006972 GO:0007030 GO:0009266 GO:0009651 GO:0046686	Golgi organization; glycolysis; hyperosmotic response; response to cadmium ion; response to salt stress; response to temperature stimulus; water transport	GO:0004857 GO:0030599 GO:0046910	enzyme inhibitor activity; pectinesterase activity; pectinesterase inhibitor activity	NA	NA	PF04043	Plant invertase/pectin methylesterase inhibitor	PTHR22931	PHOSPHOENOLPYRUVATE DIKINASE-RELATED	NA	NA
Glyma.07G015800	g4	1	0	1					1483	UniRef100_I1KGJ0 Uncharacterized protein n=1 Tax=Glycine max RepID=I1KGJ0_SOYBN	0	100	UniRef100_G7LGN0 ABC transporter family pleiotropic drug resistance protein n=2 Tax=Medicago truncatula RepID=G7LGN0_MEDTR	0	100.07	AT1G59870.1|Symbols:PEN3, PDR8, ATPDR8, ABCG36, ATABCG36|ABC-2 and Plant PDR ABC-type transporter family protein|chr1:22034661-22039844 FORWARD LENGTH=1469	0	99.59	GO:0000165 GO:0006612 GO:0006855 GO:0006995 GO:0009595 GO:0009627 GO:0009697 GO:0009737 GO:0009817 GO:0009862 GO:0009867 GO:0009963 GO:0010200 GO:0010310 GO:0010363 GO:0015691 GO:0030003 GO:0031347 GO:0031348 GO:0042344 GO:0042742 GO:0043900 GO:0050832 GO:0052544 GO:0070838 GO:0071366	MAPK cascade; cadmium ion transport; cellular cation homeostasis; cellular response to indolebutyric acid stimulus; cellular response to nitrogen starvation; defense response by callose deposition in cell wall; defense response to bacterium; defense response to fungus; defense response to fungus, incompatible interaction; detection of biotic stimulus; divalent metal ion transport; drug transmembr…	GO:0000166 GO:0005524 GO:0015086 GO:0016887 GO:0017111 GO:0042626	ATP binding; ATPase activity; ATPase activity, coupled to transmembrane movement of substances; cadmium ion transmembrane transporter activity; nucleoside-triphosphatase activity; nucleotide binding	GO:0005739 GO:0005774 GO:0005886 GO:0009507 GO:0009941 GO:0016020	chloroplast; chloroplast envelope; membrane; mitochondrion; plasma membrane; vacuolar membrane	PF01061 PF08370 PF00005	ABC-2 type transporter; Plant PDR ABC transporter associated; ABC transporter	PTHR19241	ATP-BINDING CASSETTE TRANSPORTER	KOG0065	Pleiotropic_drug_resistance_proteins_(PDR1-15),_ABC_superfamily
Glyma.07G017700	g4	1	0	1					702	UniRef100_I1KGL0 Uncharacterized protein n=1 Tax=Glycine max RepID=I1KGL0_SOYBN	0	100	UniRef100_G7LFW2 VHS domain-containing protein n=1 Tax=Medicago truncatula RepID=G7LFW2_MEDTR	0	98.87	AT3G16270.1|Symbols:|ENTH/VHS family protein|chr3:5513701-5516540 FORWARD LENGTH=690	0	101.45	GO:0000902 GO:0006623 GO:0006886 GO:0016049 GO:0016192 GO:0048193	Golgi vesicle transport; cell growth; cell morphogenesis; intracellular protein transport; protein targeting to vacuole; vesicle-mediated transport	NA	NA	GO:0005634 GO:0016020	membrane; nucleus	PF01417	ENTH domain	PTHR21514	UNCHARACTERIZED	NA	NA
Glyma.07G023300	g4	1	0	1	WRKY				312	UniRef100_I1KGT3 Uncharacterized protein n=1 Tax=Glycine max RepID=I1KGT3_SOYBN	0	100	UniRef100_B0LUR7 Transcription factor n=1 Tax=Glycine max RepID=B0LUR7_SOYBN	0	99.36	AT1G80840.1|Symbols:WRKY40, ATWRKY40|WRKY DNA-binding protein 40|chr1:30383834-30385356 FORWARD LENGTH=302	2e-95	101.99	GO:0000165 GO:0002237 GO:0002679 GO:0006355 GO:0006612 GO:0006944 GO:0009595 GO:0009611 GO:0009612 GO:0009620 GO:0009646 GO:0009695 GO:0009697 GO:0009723 GO:0009738 GO:0009751 GO:0009753 GO:0009862 GO:0009863 GO:0009867 GO:0009873 GO:0010200 GO:0010310 GO:0010363 GO:0016045 GO:0030968 GO:0031347 GO:0031348 GO:0035556 GO:0042742 GO:0043069 GO:0043900 GO:0050691 GO:0050776 GO:0050832	MAPK cascade; abscisic acid mediated signaling pathway; cellular membrane fusion; defense response to bacterium; defense response to fungus; detection of bacterium; detection of biotic stimulus; endoplasmic reticulum unfolded protein response; ethylene mediated signaling pathway; intracellular signal transduction; jasmonic acid biosynthetic process; jasmonic acid mediated signaling pathway; negat…	GO:0003700 GO:0005515 GO:0043565	protein binding; sequence-specific DNA binding; sequence-specific DNA binding transcription factor activity	GO:0005634	nucleus	PF03106	WRKY DNA -binding domain	NA	NA	NA	NA
Glyma.07G027200	g4	1	0	1	bHLH				342	UniRef100_I1KGX1 Uncharacterized protein n=1 Tax=Glycine max RepID=I1KGX1_SOYBN	0	100	UniRef100_G7JFR3 Transcription factor bHLH25 n=1 Tax=Medicago truncatula RepID=G7JFR3_MEDTR	2e-112	100	AT4G37850.1|Symbols:|basic helix-loop-helix (bHLH) DNA-binding superfamily protein|chr4:17796362-17797647 REVERSE LENGTH=328	5e-42	71.34	GO:0006355	regulation of transcription, DNA-dependent	GO:0003677 GO:0003700	DNA binding; sequence-specific DNA binding transcription factor activity	GO:0005634	nucleus	PF00010	Helix-loop-helix DNA-binding domain	PTHR23042	CIRCADIAN PROTEIN CLOCK/ARNT/BMAL/PAS	NA	NA
Glyma.07G040600	g4	1	0	1					757	UniRef100_K7KZK1 Uncharacterized protein n=1 Tax=Glycine max RepID=K7KZK1_SOYBN	0	100	UniRef100_G7IGH7 Inter-alpha-trypsin inhibitor heavy chain H3 n=1 Tax=Medicago truncatula RepID=G7IGH7_MEDTR	0	99.87	AT1G72500.1|Symbols:|LOCATED IN: plasma membrane; EXPRESSED IN: 23 plant structures; EXPRESSED DURING: 13 growth stages; CONTAINS InterPro DOMAIN/s: von Willebrand factor, type A (InterPro:IPR002035); BEST Arabidopsis thaliana protein match is: inter-alpha-trypsin inhibitor heavy chain-related (TAIR:AT1G19110.1); Has 1407 Blast hits to 1406 proteins in 307 species: Archae - 6; Bacteria - 522; Met…	0	99.47	GO:0009690 GO:0019344	cysteine biosynthetic process; cytokinin metabolic process	NA	NA	GO:0005576 GO:0005886	extracellular region; plasma membrane	PF00092	von Willebrand factor type A domain	PTHR10338	VON WILLEBRAND FACTOR, TYPE A DOMAIN CONTAINING	NA	NA
Glyma.07G041100	g4	1	0	1					627	UniRef100_K7KZK2 Uncharacterized protein n=2 Tax=Glycine max RepID=K7KZK2_SOYBN	0	100	UniRef100_T2FDG1 Exocyst 70 n=1 Tax=Nicotiana benthamiana RepID=T2FDG1_NICBE	0	104.18	AT1G72470.1|Symbols:ATEXO70D1, EXO70D1|exocyst subunit exo70 family protein D1|chr1:27283759-27285660 FORWARD LENGTH=633	0	98.1	GO:0006887 GO:0006904	exocytosis; vesicle docking involved in exocytosis	NA	NA	GO:0000145 GO:0005634 GO:0005829	cytosol; exocyst; nucleus	PF03081	Exo70 exocyst complex subunit	PTHR12542	EXOCYST COMPLEX PROTEIN EXO70	KOG2344	Exocyst_component_protein_and_related_proteins
Glyma.07G043900	g4	1	0	1					786	UniRef100_K7KZM2 Uncharacterized protein n=1 Tax=Glycine max RepID=K7KZM2_SOYBN	0	96.79	UniRef100_B9GXR7 Phosphoinositide phosphatase family protein n=1 Tax=Populus trichocarpa RepID=B9GXR7_POPTR	0	93.24	AT3G14205.1|Symbols:|Phosphoinositide phosphatase family protein|chr3:4716008-4720524 REVERSE LENGTH=808	0	96.16	GO:0032957 GO:0046855	inositol phosphate dephosphorylation; inositol trisphosphate metabolic process	GO:0004439 GO:0042578	phosphatidylinositol-4,5-bisphosphate 5-phosphatase activity; phosphoric ester hydrolase activity	GO:0005634	nucleus	PF02383	SacI homology domain	PTHR11200	INOSITOL 5-PHOSPHATASE	KOG1888	Putative_phosphoinositide_phosphatase
Glyma.07G051500	g4	1	0	1	bHLH				465	UniRef100_I1KHR7 Uncharacterized protein n=1 Tax=Glycine max RepID=I1KHR7_SOYBN	0	100	UniRef100_B9GR68 Basic helix-loop-helix family protein n=1 Tax=Populus trichocarpa RepID=B9GR68_POPTR	1e-178	94.3	AT4G00870.1|Symbols:|basic helix-loop-helix (bHLH) DNA-binding superfamily protein|chr4:362230-363639 REVERSE LENGTH=423	5e-75	103.78	GO:0006355	regulation of transcription, DNA-dependent	GO:0003677 GO:0003700	DNA binding; sequence-specific DNA binding transcription factor activity	GO:0005634	nucleus	PF00010	Helix-loop-helix DNA-binding domain	PTHR11514	MYC	NA	NA
Glyma.07G065600	g11	1	0	1					2464	UniRef100_I1KI44 Uncharacterized protein n=2 Tax=Glycine max RepID=I1KI44_SOYBN	0	99.72	UniRef100_R4HD36 Rpp4 candidate R5 n=1 Tax=Glycine max RepID=R4HD36_SOYBN	0	50.23	AT4G27190.1|Symbols:|NB-ARC domain-containing disease resistance protein|chr4:13620977-13623934 REVERSE LENGTH=985	6e-51	91.98	GO:0006952	defense response	GO:0000166 GO:0017111 GO:0043531	ADP binding; nucleoside-triphosphatase activity; nucleotide binding	GO:0005739	mitochondrion	PF00931	NB-ARC domain	PTHR23155	LEUCINE-RICH REPEAT-CONTAINING PROTEIN	KOG4658	Apoptotic_ATPase
Glyma.07G077400	g4	1	0	1					642	UniRef100_I1KIH5 Uncharacterized protein n=1 Tax=Glycine max RepID=I1KIH5_SOYBN	0	100	UniRef100_A2Q5C6 Generic methyltransferase n=1 Tax=Medicago truncatula RepID=A2Q5C6_MEDTR	0	99.69	AT4G00750.1|Symbols:|S-adenosyl-L-methionine-dependent methyltransferases superfamily protein|chr4:314405-317507 FORWARD LENGTH=633	0	97.16	NA	NA	GO:0008168	methyltransferase activity	GO:0005634 GO:0005768 GO:0005794 GO:0005802	Golgi apparatus; endosome; nucleus; trans-Golgi network	PF03141	Putative S-adenosyl-L-methionine-dependent methyltransferase	PTHR10108	METHYLTRANSFERASE	NA	NA
Glyma.07G086000	g4	1	0	1					536	UniRef100_K7L0G9 Uncharacterized protein n=1 Tax=Glycine max RepID=K7L0G9_SOYBN	0	100	UniRef100_G7KPV5 Myo-inositol transporter n=1 Tax=Medicago truncatula RepID=G7KPV5_MEDTR	0	101.17	AT3G18830.1|Symbols:ATPLT5, PMT5, ATPMT5|polyol/monosaccharide transporter 5|chr3:6489000-6491209 REVERSE LENGTH=539	0	87.94	GO:0006810 GO:0031348 GO:0043090 GO:0055085	amino acid import; negative regulation of defense response; transmembrane transport; transport	GO:0005215 GO:0005351 GO:0005354 GO:0005355 GO:0005365 GO:0015144 GO:0015145 GO:0015148 GO:0015168 GO:0015575 GO:0015576 GO:0015591 GO:0022857 GO:0022891	D-ribose transmembrane transporter activity; D-xylose transmembrane transporter activity; carbohydrate transmembrane transporter activity; galactose transmembrane transporter activity; glucose transmembrane transporter activity; glycerol transmembrane transporter activity; mannitol transmembrane transporter activity; monosaccharide transmembrane transporter activity; myo-inositol transmembrane tr…	GO:0005886 GO:0016020 GO:0016021	integral to membrane; membrane; plasma membrane	PF00083	Sugar (and other) transporter	PTHR24063	FAMILY NOT NAMED	KOG0254	Predicted_transporter_(major_facilitator_superfamily)
Glyma.07G097800	g4	1	0	1					544	UniRef100_UPI0003DE7BF9 PREDICTED: uncharacterized protein LOC100808317 n=1 Tax=Glycine max RepID=UPI0003DE7BF9	0	100	UniRef100_E4MY19 mRNA, clone: RTFL01-42-F20 n=1 Tax=Thellungiella halophila RepID=E4MY19_THEHA	0	90.68	AT1G15060.1|Symbols:|Uncharacterised conserved protein UCP031088, alpha/beta hydrolase|chr1:5184053-5186856 REVERSE LENGTH=578	0	83.22	NA	NA	NA	NA	GO:0009507	chloroplast	NA	NA	NA	NA	NA	NA
Glyma.07G150900	g4	1	0	1					383	UniRef100_UPI0001B63C3F PREDICTED: leucoanthocyanidin dioxygenase n=1 Tax=Glycine max RepID=UPI0001B63C3F	0	100	UniRef100_G8A2N5 Leucoanthocyanidin dioxygenase n=2 Tax=Medicago truncatula RepID=G8A2N5_MEDTR	0	80.38	AT5G05600.1|Symbols:|2-oxoglutarate (2OG) and Fe(II)-dependent oxygenase superfamily protein|chr5:1672266-1674602 FORWARD LENGTH=371	4e-170	101.35	GO:0009611 GO:0009620 GO:0009695 GO:0009753 GO:0009867 GO:0055114 GO:0080167	jasmonic acid biosynthetic process; jasmonic acid mediated signaling pathway; oxidation-reduction process; response to fungus; response to jasmonic acid stimulus; response to karrikin; response to wounding	GO:0005506 GO:0016491 GO:0016706	iron ion binding; oxidoreductase activity; oxidoreductase activity, acting on paired donors, with incorporation or reduction of molecular oxygen, 2-oxoglutarate as one donor, and incorporation of one atom each of oxygen into both donors	GO:0005737	cytoplasm	PF03171	2OG-Fe(II) oxygenase superfamily	PTHR10209	OXIDOREDUCTASE, 2OG-FE(II) OXYGENASE FAMILY PROTEIN	KOG0143	Iron/ascorbate_family_oxidoreductases
Glyma.07G191400	g4	1	0	1					65	UniRef100_K7L2M4 Uncharacterized protein n=1 Tax=Glycine max RepID=K7L2M4_SOYBN	4e-36	100	UniRef100_G7J9J7 F-box/LRR-repeat protein n=2 Tax=Medicago truncatula RepID=G7J9J7_MEDTR	3e-07	9.01	NA	NA	NA	NA	NA	NA	NA	NA	NA	NA	NA	NA	NA	NA	NA
Glyma.07G200200	g4	1	0	1					162	UniRef100_P05478 18.5 kDa class I heat shock protein n=2 Tax=Glycine max RepID=HSP16_SOYBN	7e-110	100	UniRef100_P05478 18.5 kDa class I heat shock protein n=2 Tax=Glycine max RepID=HSP16_SOYBN	7e-110	100	AT1G07400.1|Symbols:|HSP20-like chaperones superfamily protein|chr1:2275148-2275621 FORWARD LENGTH=157	4e-75	102.55	GO:0006979 GO:0009408	response to heat; response to oxidative stress	NA	NA	GO:0005737	cytoplasm	PF00011	Hsp20/alpha crystallin family	PTHR11527	SMALL HEAT-SHOCK PROTEIN (HSP20) FAMILY	KOG0710	Molecular_chaperone_(small_heat-shock_protein_Hsp26/Hsp42)
Glyma.07G205100	g4	1	0	1					618	UniRef100_I1KLS9 Uncharacterized protein n=1 Tax=Glycine max RepID=I1KLS9_SOYBN	0	100	UniRef100_B9I1N4 Proline-rich family protein n=1 Tax=Populus trichocarpa RepID=B9I1N4_POPTR	0	99.02	AT4G18570.1|Symbols:|Tetratricopeptide repeat (TPR)-like superfamily protein|chr4:10231439-10234534 FORWARD LENGTH=642	1e-152	44.08	NA	NA	NA	NA	GO:0009507	chloroplast	NA	NA	NA	NA	NA	NA
Glyma.07G213700	g4	1	0	1					175	UniRef100_I1KM08 Uncharacterized protein n=1 Tax=Glycine max RepID=I1KM08_SOYBN	5e-125	100	UniRef100_G7JL65 Thioredoxin M-type 3 n=1 Tax=Medicago truncatula RepID=G7JL65_MEDTR	3e-73	88.24	AT2G15570.1|Symbols:ATHM3, ATM3, TRX-M3, GAT1|Thioredoxin superfamily protein|chr2:6791556-6792902 REVERSE LENGTH=173	1e-54	62.43	GO:0006662 GO:0010497 GO:0010647 GO:0043085 GO:0045454 GO:0048509	cell redox homeostasis; glycerol ether metabolic process; plasmodesmata-mediated intercellular transport; positive regulation of catalytic activity; positive regulation of cell communication; regulation of meristem development	GO:0008047 GO:0009055 GO:0015035	electron carrier activity; enzyme activator activity; protein disulfide oxidoreductase activity	GO:0009507 GO:0009570	chloroplast; chloroplast stroma	PF00085	Thioredoxin	PTHR10438	THIOREDOXIN	KOG0910	Thioredoxin-like_protein
Glyma.07G215700	g4	1	0	1					418	UniRef100_K7L333 Uncharacterized protein n=1 Tax=Glycine max RepID=K7L333_SOYBN	0	100	UniRef100_Q2HTP6 Leucine-rich repeat, plant specific n=1 Tax=Medicago truncatula RepID=Q2HTP6_MEDTR	1e-145	89.95	AT4G06744.1|Symbols:|Leucine-rich repeat (LRR) family protein|chr4:4070870-4072084 REVERSE LENGTH=404	8e-145	85.64	GO:0008150	biological process	NA	NA	GO:0005576	extracellular region	NA	NA	PTHR24420	LEUCINE-RICH REPEAT RECEPTOR-LIKE PROTEIN KINASE	NA	NA
Glyma.07G220500	g4	1	0	1					501	UniRef100_I1KM77 Uncharacterized protein n=1 Tax=Glycine max RepID=I1KM77_SOYBN	0	100	UniRef100_G7IFB0 Cytochrome P450 monooxygenase CYP89A28 n=1 Tax=Medicago truncatula RepID=G7IFB0_MEDTR	0	98.04	AT1G64940.1|Symbols:CYP89A6|cytochrome P450, family 87, subfamily A, polypeptide 6|chr1:24123789-24125324 FORWARD LENGTH=511	0	97.65	GO:0055114	oxidation-reduction process	GO:0005506 GO:0009055 GO:0016705 GO:0019825 GO:0020037	electron carrier activity; heme binding; iron ion binding; oxidoreductase activity, acting on paired donors, with incorporation or reduction of molecular oxygen; oxygen binding	NA	NA	PF00067	Cytochrome P450	PTHR24298	FAMILY NOT NAMED	KOG0156	Cytochrome_P450_CYP2_subfamily
Glyma.07G231800	g4	1	0	1					975	UniRef100_I1KMI5 Uncharacterized protein n=1 Tax=Glycine max RepID=I1KMI5_SOYBN	0	100	UniRef100_G7K338 Telomerase-binding protein EST1A n=1 Tax=Medicago truncatula RepID=G7K338_MEDTR	0	100	AT5G19400.2|Symbols:SMG7|Telomerase activating protein Est1|chr5:6540603-6544262 FORWARD LENGTH=1059	0	68.46	GO:0000184 GO:0007126 GO:0090306	meiosis; nuclear-transcribed mRNA catabolic process, nonsense-mediated decay; spindle assembly involved in meiosis	GO:0003674	molecular function	GO:0000932 GO:0005634	cytoplasmic mRNA processing body; nucleus	PF10374	Telomerase activating protein Est1	PTHR15696	SMG-7 (SUPPRESSOR WITH MORPHOLOGICAL EFFECT ON GENITALIA PROTEIN 7)	NA	NA
Glyma.07G252000	g4	1	0	1					296	UniRef100_C6T767 Uncharacterized protein n=1 Tax=Glycine max RepID=C6T767_SOYBN	0	100	UniRef100_G7JJ25 Vesicle-associated membrane protein-associated protein SCS2 n=1 Tax=Medicago truncatula RepID=G7JJ25_MEDTR	1e-163	96.41	AT1G08820.2|Symbols:VAP27-2|vamp/synaptobrevin-associated protein 27-2|chr1:2821810-2824412 REVERSE LENGTH=386	1e-57	42.75	GO:0046907	intracellular transport	GO:0005198	structural molecule activity	GO:0005789 GO:0005886	endoplasmic reticulum membrane; plasma membrane	PF00635	MSP (Major sperm protein) domain	PTHR10809	VESICLE-ASSOCIATED MEMBRANE PROTEIN-ASSOCIATED PROTEIN	KOG0439	VAMP-associated_protein_involved_in_inositol_metabolism
Glyma.08G002600	g4	1	0	1					432	UniRef100_I1KNX3 Uncharacterized protein n=1 Tax=Glycine max RepID=I1KNX3_SOYBN	0	100	UniRef100_G7LF14 Aspartic proteinase Asp1 n=1 Tax=Medicago truncatula RepID=G7LF14_MEDTR	0	95.4	AT4G33490.2|Symbols:|Eukaryotic aspartyl protease family protein|chr4:16108781-16110679 REVERSE LENGTH=425	0	90.12	GO:0006508	proteolysis	GO:0004190	aspartic-type endopeptidase activity	GO:0005576	extracellular region	PF00026	Eukaryotic aspartyl protease	PTHR13683	ASPARTYL PROTEASES	KOG1339	Aspartyl_protease
Glyma.08G017000	g4	1	0	1					504	UniRef100_I1KPE3 Uncharacterized protein n=1 Tax=Glycine max RepID=I1KPE3_SOYBN	0	100	UniRef100_D7LZJ1 Transferase, transferring glycosyl groups n=1 Tax=Arabidopsis lyrata subsp. lyrata RepID=D7LZJ1_ARALL	0	98.82	AT4G23490.1|Symbols:|Protein of unknown function (DUF604)|chr4:12251580-12253973 REVERSE LENGTH=526	0	90.49	GO:0008150	biological process	GO:0016757	transferase activity, transferring glycosyl groups	GO:0005794	Golgi apparatus	PF04646	Protein of unknown function, DUF604	PTHR10811	FRINGE-RELATED	KOG2246	Galactosyltransferases
Glyma.08G018000	g4	1	0	1					485	UniRef100_I1KPF3 Uncharacterized protein n=1 Tax=Glycine max RepID=I1KPF3_SOYBN	0	100	UniRef100_Q27ZJ4 1-aminocyclopropane-1-carboxylate synthase n=1 Tax=Glycine max RepID=Q27ZJ4_SOYBN	0	100	AT4G11280.1|Symbols:ACS6, ATACS6|1-aminocyclopropane-1-carboxylic acid (acc) synthase 6|chr4:6864168-6865922 FORWARD LENGTH=495	0	95.35	GO:0006979 GO:0009058 GO:0009611 GO:0009612 GO:0009693 GO:0009723 GO:0009733 GO:0009737 GO:0009753 GO:0010200 GO:0042218 GO:0071281	1-aminocyclopropane-1-carboxylate biosynthetic process; biosynthetic process; cellular response to iron ion; ethylene biosynthetic process; response to abscisic acid stimulus; response to auxin stimulus; response to chitin; response to ethylene stimulus; response to jasmonic acid stimulus; response to mechanical stimulus; response to oxidative stress; response to wounding	GO:0003824 GO:0005515 GO:0016740 GO:0016847 GO:0030170 GO:0042802	1-aminocyclopropane-1-carboxylate synthase activity; catalytic activity; identical protein binding; protein binding; pyridoxal phosphate binding; transferase activity	GO:0005737	cytoplasm	PF00155	Aminotransferase class I and II	PTHR11751	SUBGROUP I AMINOTRANSFERASE RELATED	KOG0256	1-aminocyclopropane-1-carboxylate_synthase,_and_related_proteins
Glyma.08G020800	g4	1	0	1					639	UniRef100_I1KPH8 Uncharacterized protein n=1 Tax=Glycine max RepID=I1KPH8_SOYBN	0	100	UniRef100_B9GX60 Leucine-rich repeat transmembrane protein kinase n=1 Tax=Populus trichocarpa RepID=B9GX60_POPTR	0	98.08	AT4G23740.1|Symbols:|Leucine-rich repeat protein kinase family protein|chr4:12367063-12369159 FORWARD LENGTH=638	0	96.39	GO:0006468 GO:0007169 GO:0010075	protein phosphorylation; regulation of meristem growth; transmembrane receptor protein tyrosine kinase signaling pathway	GO:0004672 GO:0004674 GO:0004713 GO:0005524 GO:0016301 GO:0016772	ATP binding; kinase activity; protein kinase activity; protein serine/threonine kinase activity; protein tyrosine kinase activity; transferase activity, transferring phosphorus-containing groups	GO:0005886	plasma membrane	PF00069 PF08263 PF00560	Protein kinase domain; Leucine rich repeat N-terminal domain; Leucine Rich Repeat	PTHR24420	LEUCINE-RICH REPEAT RECEPTOR-LIKE PROTEIN KINASE	KOG1187	Serine/threonine_protein_kinase
Glyma.08G029000	g4	1	0	1					278	UniRef100_I1KPS1 Cytidine deaminase n=1 Tax=Glycine max RepID=I1KPS1_SOYBN	0	100	UniRef100_I1KPS1 Cytidine deaminase n=1 Tax=Glycine max RepID=I1KPS1_SOYBN	0	100	AT2G19570.1|Symbols:CDA1, AT-CDA1, DESZ|cytidine deaminase 1|chr2:8470598-8471503 REVERSE LENGTH=301	3e-98	89.7	GO:0009972	cytidine deamination	GO:0003824 GO:0004126 GO:0008270 GO:0016787	catalytic activity; cytidine deaminase activity; hydrolase activity; zinc ion binding	GO:0005634 GO:0005829	cytosol; nucleus	PF08211 PF00383	Cytidine and deoxycytidylate deaminase zinc-binding region ; Cytidine and deoxycytidylate deaminase zinc-binding region	PTHR11644	CYTIDINE DEAMINASE	KOG0833	Cytidine_deaminase
Glyma.08G059600	g4	1	0	1					567	UniRef100_I1KQQ7 Uncharacterized protein n=1 Tax=Glycine max RepID=I1KQQ7_SOYBN	0	100	UniRef100_G7JRW0 Importin subunit alpha-2 n=1 Tax=Medicago truncatula RepID=G7JRW0_MEDTR	0	98.09	AT1G61350.1|Symbols:|ARM repeat superfamily protein|chr1:22634099-22635820 FORWARD LENGTH=573	0	98.25	GO:0008150	biological process	NA	NA	GO:0005737	cytoplasm	NA	NA	PTHR23315	BETA CATENIN-RELATED ARMADILLO REPEAT-CONTAINING	NA	NA
Glyma.08G067200	g4	1	0	1	C2C2 (Zn) GATA				359	UniRef100_I1KQX6 Uncharacterized protein n=1 Tax=Glycine max RepID=I1KQX6_SOYBN	0	100	UniRef100_G7JV51 GATA transcription factor n=1 Tax=Medicago truncatula RepID=G7JV51_MEDTR	2e-154	97.6	AT3G21175.1|Symbols:ZML1, TIFY2B, GATA24|ZIM-like 1|chr3:7422832-7424598 FORWARD LENGTH=297	1e-63	70.37	GO:0006355	regulation of transcription, DNA-dependent	GO:0003700 GO:0008270 GO:0043565	sequence-specific DNA binding; sequence-specific DNA binding transcription factor activity; zinc ion binding	GO:0005634	nucleus	PF06200 PF00320 PF06203	tify domain; GATA zinc finger; CCT motif	NA	NA	NA	NA
Glyma.08G070800	g4	1	0	1					624	UniRef100_K7L5C6 Uncharacterized protein n=3 Tax=Glycine max RepID=K7L5C6_SOYBN	0	100	UniRef100_G7JCR1 ABC transporter G family member n=1 Tax=Medicago truncatula RepID=G7JCR1_MEDTR	0	46.32	AT1G17840.1|Symbols:WBC11, ABCG11, DSO, COF1, ATWBC11|white-brown complex homolog protein 11|chr1:6142870-6145894 FORWARD LENGTH=703	2e-178	80.09	GO:0009611 GO:0009651 GO:0009737 GO:0015908 GO:0080051	cutin transport; fatty acid transport; response to abscisic acid stimulus; response to salt stress; response to wounding	GO:0000166 GO:0005524 GO:0015245 GO:0016887 GO:0017111 GO:0042626	ATP binding; ATPase activity; ATPase activity, coupled to transmembrane movement of substances; fatty acid transporter activity; nucleoside-triphosphatase activity; nucleotide binding	GO:0005886 GO:0009897 GO:0016020	external side of plasma membrane; membrane; plasma membrane	PF01061 PF00005	ABC-2 type transporter; ABC transporter	PTHR19241	ATP-BINDING CASSETTE TRANSPORTER	KOG0061	Transporter,_ABC_superfamily_(Breast_cancer_resistance_protein)
Glyma.08G071300	g4	1	0	1					305	UniRef100_I1KR17 Uncharacterized protein n=1 Tax=Glycine max RepID=I1KR17_SOYBN	0	100	UniRef100_T2DNP4 Phi-1-like phosphate-induced protein n=1 Tax=Phaseolus vulgaris RepID=T2DNP4_PHAVU	0	100.66	AT5G64260.1|Symbols:EXL2|EXORDIUM like 2|chr5:25703980-25704897 FORWARD LENGTH=305	2e-150	99.67	GO:0008150 GO:0046685	biological process; response to arsenic-containing substance	GO:0003674	molecular function	GO:0005618 GO:0005794 GO:0005829 GO:0009505 GO:0009506 GO:0009507	Golgi apparatus; cell wall; chloroplast; cytosol; plant-type cell wall; plasmodesma	PF04674	Phosphate-induced protein 1 conserved region	NA	NA	NA	NA
Glyma.08G076900	g4	1	0	1					393	UniRef100_I1KR74 Uncharacterized protein n=1 Tax=Glycine max RepID=I1KR74_SOYBN	0	100	NA	NA	NA	AT1G74450.1|Symbols:|Protein of unknown function (DUF793)|chr1:27982737-27983930 FORWARD LENGTH=397	2e-147	98.49	GO:0008150 GO:0009611 GO:0009612 GO:0010200	biological process; response to chitin; response to mechanical stimulus; response to wounding	GO:0003674	molecular function	GO:0005634	nucleus	PF05633	Protein of unknown function (DUF793)	NA	NA	NA	NA
Glyma.08G111900	g4	1	0	1					355	UniRef100_I1KS96 Uncharacterized protein n=1 Tax=Glycine max RepID=I1KS96_SOYBN	0	100	UniRef100_G7LHV8 UV radiation resistance-associated gene protein n=1 Tax=Medicago truncatula RepID=G7LHV8_MEDTR	0	95.49	AT2G32760.1|Symbols:|unknown protein; Has 229 Blast hits to 229 proteins in 104 species: Archae - 0; Bacteria - 2; Metazoa - 79; Fungi - 90; Plants - 49; Viruses - 0; Other Eukaryotes - 9 (source: NCBI BLink).|chr2:13892140-13894295 FORWARD LENGTH=352	4e-133	96.31	GO:0008150	biological process	GO:0003674	molecular function	GO:0005737	cytoplasm	NA	NA	PTHR15157	FAMILY NOT NAMED	KOG2896	UV_radiation_resistance_associated_protein
Glyma.08G113400	g4	1	0	1					484	UniRef100_K7L630 Uncharacterized protein n=1 Tax=Glycine max RepID=K7L630_SOYBN	0	100	UniRef100_G7LHY8 Neutral amino acid transport protein n=1 Tax=Medicago truncatula RepID=G7LHY8_MEDTR	0	98.14	AT3G13620.1|Symbols:|Amino acid permease family protein|chr3:4450904-4452556 REVERSE LENGTH=478	0	98.33	GO:0015846 GO:0016126 GO:0046520	polyamine transport; sphingoid biosynthetic process; sterol biosynthetic process	GO:0015203 GO:0015326	cationic amino acid transmembrane transporter activity; polyamine transmembrane transporter activity	GO:0005886 GO:0016020	membrane; plasma membrane	PF00324	Amino acid permease	PTHR11785	AMINO ACID TRANSPORTER	KOG1287	Amino_acid_transporters
Glyma.08G146100	g4	1	0	1					344	UniRef100_K7L6R1 Uncharacterized protein n=1 Tax=Glycine max RepID=K7L6R1_SOYBN	0	100	UniRef100_G7LC96 Auxin-induced protein 5NG4 n=2 Tax=Medicago truncatula RepID=G7LC96_MEDTR	0	96.56	AT5G64700.1|Symbols:|nodulin MtN21 /EamA-like transporter family protein|chr5:25865190-25866845 REVERSE LENGTH=359	4e-130	94.43	NA	NA	GO:0003674	molecular function	GO:0005576 GO:0016020	extracellular region; membrane	PF00892	EamA-like transporter family	NA	NA	NA	NA
Glyma.08G153600	g4	1	0	1					64	UniRef100_K7L6X3 Uncharacterized protein n=1 Tax=Glycine max RepID=K7L6X3_SOYBN	1e-32	100	NA	NA	NA	NA	NA	NA	NA	NA	NA	NA	NA	NA	NA	NA	NA	NA	NA	NA
Glyma.08G159300	g4	1	0	1					310	UniRef100_K7L718 Uncharacterized protein n=1 Tax=Glycine max RepID=K7L718_SOYBN	0	100	UniRef100_A2Q3B2 Vacuolar protein sorting-associated protein n=1 Tax=Medicago truncatula RepID=A2Q3B2_MEDTR	5e-133	46.7	AT2G44260.1|Symbols:|Plant protein of unknown function (DUF946)|chr2:18295988-18297739 FORWARD LENGTH=553	1e-116	52.44	GO:0006499	N-terminal protein myristoylation	GO:0003674	molecular function	GO:0009507	chloroplast	PF06101	Plant protein of unknown function (DUF946)	PTHR17204	PRE-MRNA PROCESSING PROTEIN PRP39-RELATED	NA	NA
Glyma.08G184000	g4	1	0	1					254	UniRef100_UPI0002338FD2 PREDICTED: uncharacterized protein LOC100789962 n=1 Tax=Glycine max RepID=UPI0002338FD2	0	100	UniRef100_B4FP99 Harpin-induced protein n=1 Tax=Zea mays RepID=B4FP99_MAIZE	4e-66	82.43	AT2G01080.1|Symbols:|Late embryogenesis abundant (LEA) hydroxyproline-rich glycoprotein family|chr2:78038-79176 FORWARD LENGTH=231	5e-85	69.7	GO:0008150	biological process	GO:0003674	molecular function	GO:0005886	plasma membrane	PF03168	Late embryogenesis abundant protein	NA	NA	NA	NA
Glyma.08G192200	g4	1	0	1					344	UniRef100_K7L7L3 Uncharacterized protein n=1 Tax=Glycine max RepID=K7L7L3_SOYBN	0	100	UniRef100_G7LHH5 Hydrolase-like protein n=2 Tax=Medicago truncatula RepID=G7LHH5_MEDTR	0	100.59	AT3G13800.1|Symbols:|Metallo-hydrolase/oxidoreductase superfamily protein|chr3:4538879-4541366 FORWARD LENGTH=361	2e-170	82.83	GO:0008152	metabolic process	GO:0003824 GO:0016787	catalytic activity; hydrolase activity	GO:0005634	nucleus	PF00753	Metallo-beta-lactamase superfamily	PTHR12553	RIBONUCLEASE Z	NA	NA
Glyma.08G200500	g4	1	0	1					705	UniRef100_I1KV14 Uncharacterized protein n=1 Tax=Glycine max RepID=I1KV14_SOYBN	0	100	UniRef100_G7LGP7 Poly(A) polymerase n=1 Tax=Medicago truncatula RepID=G7LGP7_MEDTR	0	95.1	AT4G32850.9|Symbols:nPAP|nuclear poly(a) polymerase|chr4:15850134-15854351 FORWARD LENGTH=745	0	94.5	GO:0000911 GO:0000956 GO:0006351 GO:0006623 GO:0006944 GO:0016192 GO:0031123 GO:0043631	RNA 3'-end processing; RNA polyadenylation; cellular membrane fusion; cytokinesis by cell plate formation; nuclear-transcribed mRNA catabolic process; protein targeting to vacuole; transcription, DNA-dependent; vesicle-mediated transport	GO:0003723 GO:0004652 GO:0005515 GO:0016779	RNA binding; nucleotidyltransferase activity; polynucleotide adenylyltransferase activity; protein binding	GO:0005634	nucleus	PF04926 PF04928 PF01909	Poly(A) polymerase predicted RNA binding domain; Poly(A) polymerase central domain; Nucleotidyltransferase domain	PTHR10682	POLY(A) POLYMERASE	KOG2245	Poly(A)_polymerase_and_related_nucleotidyltransferases
Glyma.08G218600	g4	1	0	1	WRKY				314	UniRef100_B0LUR7 Transcription factor n=1 Tax=Glycine max RepID=B0LUR7_SOYBN	0	100	UniRef100_B0LUR7 Transcription factor n=1 Tax=Glycine max RepID=B0LUR7_SOYBN	0	100	AT1G80840.1|Symbols:WRKY40, ATWRKY40|WRKY DNA-binding protein 40|chr1:30383834-30385356 FORWARD LENGTH=302	2e-95	102.65	GO:0000165 GO:0002237 GO:0002679 GO:0006355 GO:0006612 GO:0006944 GO:0009595 GO:0009611 GO:0009612 GO:0009620 GO:0009646 GO:0009695 GO:0009697 GO:0009723 GO:0009738 GO:0009751 GO:0009753 GO:0009862 GO:0009863 GO:0009867 GO:0009873 GO:0010200 GO:0010310 GO:0010363 GO:0016045 GO:0030968 GO:0031347 GO:0031348 GO:0035556 GO:0042742 GO:0043069 GO:0043900 GO:0050691 GO:0050776 GO:0050832	MAPK cascade; abscisic acid mediated signaling pathway; cellular membrane fusion; defense response to bacterium; defense response to fungus; detection of bacterium; detection of biotic stimulus; endoplasmic reticulum unfolded protein response; ethylene mediated signaling pathway; intracellular signal transduction; jasmonic acid biosynthetic process; jasmonic acid mediated signaling pathway; negat…	GO:0003700 GO:0005515 GO:0043565	protein binding; sequence-specific DNA binding; sequence-specific DNA binding transcription factor activity	GO:0005634	nucleus	PF03106	WRKY DNA -binding domain	NA	NA	NA	NA
Glyma.08G241700	g4	1	0	1					268	UniRef100_I1KWB9 Uncharacterized protein n=1 Tax=Glycine max RepID=I1KWB9_SOYBN	0	100	UniRef100_B7FKZ3 CCP n=1 Tax=Medicago truncatula RepID=B7FKZ3_MEDTR	7e-139	100.38	AT3G29270.2|Symbols:|RING/U-box superfamily protein|chr3:11235326-11236117 FORWARD LENGTH=263	1e-111	101.52	NA	NA	GO:0004842 GO:0008270	ubiquitin-protein ligase activity; zinc ion binding	GO:0005737	cytoplasm	NA	NA	PTHR13139	RING FINGER AND CCCH-TYPE ZINC FINGER DOMAIN-CONTAINING PROTEIN	NA	NA
Glyma.08G271700	g4	1	0	1					404	UniRef100_I1KX25 Uncharacterized protein n=1 Tax=Glycine max RepID=I1KX25_SOYBN	0	100	UniRef100_B9N2M5 UBIQUITIN-SPECIFIC PROTEASE 20 family protein n=1 Tax=Populus trichocarpa RepID=B9N2M5_POPTR	0	99.75	AT4G17890.1|Symbols:AGD8|ARF-GAP domain 8|chr4:9937121-9939146 FORWARD LENGTH=413	0	97.34	GO:0032312	regulation of ARF GTPase activity	GO:0003677 GO:0008060 GO:0008270	ARF GTPase activator activity; DNA binding; zinc ion binding	GO:0005634 GO:0005829	cytosol; nucleus	PF01412	Putative GTPase activating protein for Arf	PTHR23180	CENTAURIN/ARF	KOG0706	Predicted_GTPase-activating_protein
Glyma.08G271900	g4	1	0	1	bHLH				655	UniRef100_UPI000189D6B3 PREDICTED: transcription factor MYC2 n=1 Tax=Glycine max RepID=UPI000189D6B3	0	100	UniRef100_Q41101 Phaseolin G-box binding protein PG1 n=1 Tax=Phaseolus vulgaris RepID=Q41101_PHAVU	0	101.71	AT1G32640.1|Symbols:ATMYC2, RD22BP1, JAI1, JIN1, MYC2, ZBF1|Basic helix-loop-helix (bHLH) DNA-binding family protein|chr1:11799042-11800913 REVERSE LENGTH=623	0	104.33	GO:0006568 GO:0006612 GO:0009269 GO:0009611 GO:0009620 GO:0009694 GO:0009695 GO:0009737 GO:0009738 GO:0009753 GO:0009759 GO:0009863 GO:0009867 GO:0009963 GO:0010200 GO:0010363 GO:0043069 GO:0043619 GO:0045893 GO:0048364 GO:0051090 GO:2000068	abscisic acid mediated signaling pathway; indole glucosinolate biosynthetic process; jasmonic acid biosynthetic process; jasmonic acid mediated signaling pathway; jasmonic acid metabolic process; negative regulation of programmed cell death; positive regulation of flavonoid biosynthetic process; positive regulation of transcription, DNA-dependent; protein targeting to membrane; regulation of defe…	GO:0003677 GO:0003700 GO:0005515	DNA binding; protein binding; sequence-specific DNA binding transcription factor activity	GO:0005634	nucleus	PF00010	Helix-loop-helix DNA-binding domain	PTHR11514	MYC	NA	NA
Glyma.08G292000	g4	1	0	1					444	UniRef100_I1KXL2 Uncharacterized protein n=1 Tax=Glycine max RepID=I1KXL2_SOYBN	0	100	UniRef100_G7LER0 IAA-amino acid hydrolase ILR1-like protein n=1 Tax=Medicago truncatula RepID=G7LER0_MEDTR	0	101.39	AT1G51760.1|Symbols:IAR3, JR3|peptidase M20/M25/M40 family protein|chr1:19199562-19201424 FORWARD LENGTH=440	2e-153	92.27	GO:0006508 GO:0008152 GO:0009611	metabolic process; proteolysis; response to wounding	GO:0008237 GO:0010179 GO:0016787	IAA-Ala conjugate hydrolase activity; hydrolase activity; metallopeptidase activity	GO:0005783 GO:0005886 GO:0009507	chloroplast; endoplasmic reticulum; plasma membrane	PF07687 PF01546	Peptidase dimerisation domain; Peptidase family M20/M25/M40	PTHR11014	PEPTIDASE M20 FAMILY MEMBER	NA	NA
Glyma.08G299000	g4	1	0	1					184	UniRef100_I1KXS2 Uncharacterized protein n=1 Tax=Glycine max RepID=I1KXS2_SOYBN	4e-126	100	UniRef100_Q3LVG1 TO109-12 (Fragment) n=1 Tax=Taraxacum officinale RepID=Q3LVG1_TAROF	3e-13	89.36	AT1G26920.1|Symbols:|unknown protein; BEST Arabidopsis thaliana protein match is: unknown protein (TAIR:AT1G69760.1); Has 47 Blast hits to 47 proteins in 13 species: Archae - 0; Bacteria - 0; Metazoa - 0; Fungi - 7; Plants - 34; Viruses - 0; Other Eukaryotes - 6 (source: NCBI BLink).|chr1:9329584-9330105 FORWARD LENGTH=173	4e-27	101.73	GO:0008150	biological process	GO:0003674	molecular function	GO:0005634	nucleus	NA	NA	NA	NA	NA	NA
Glyma.08G351500	g18	1	0	1					155	UniRef100_K7LAQ3 Uncharacterized protein n=1 Tax=Glycine max RepID=K7LAQ3_SOYBN	3e-110	100	UniRef100_G7JXD0 Cyclin-like F-box n=1 Tax=Medicago truncatula RepID=G7JXD0_MEDTR	1e-14	36.16	AT3G49480.1|Symbols:|Protein with RNI-like/FBD-like domains|chr3:18342544-18343473 REVERSE LENGTH=309	3e-10	29.45	GO:0006863 GO:0008150	biological process; purine nucleobase transport	GO:0003674	molecular function	GO:0005634	nucleus	PF08387	FBD	NA	NA	NA	NA
Glyma.08G351800	g4	1	0	1					374	UniRef100_I1KZ72 Uncharacterized protein n=1 Tax=Glycine max RepID=I1KZ72_SOYBN	0	100	UniRef100_G7JKB4 1-aminocyclopropane-1-carboxylate oxidase-like protein n=1 Tax=Medicago truncatula RepID=G7JKB4_MEDTR	0	100	AT5G59540.1|Symbols:|2-oxoglutarate (2OG) and Fe(II)-dependent oxygenase superfamily protein|chr5:23996293-23997576 REVERSE LENGTH=366	2e-145	97.54	GO:0010167 GO:0015706 GO:0055114	nitrate transport; oxidation-reduction process; response to nitrate	GO:0016491 GO:0016706	oxidoreductase activity; oxidoreductase activity, acting on paired donors, with incorporation or reduction of molecular oxygen, 2-oxoglutarate as one donor, and incorporation of one atom each of oxygen into both donors	GO:0005737	cytoplasm	PF03171	2OG-Fe(II) oxygenase superfamily	PTHR10209	OXIDOREDUCTASE, 2OG-FE(II) OXYGENASE FAMILY PROTEIN	KOG0143	Iron/ascorbate_family_oxidoreductases
Glyma.09G015400	g4	1	0	1					609	UniRef100_K7LB98 Uncharacterized protein n=2 Tax=Glycine max RepID=K7LB98_SOYBN	0	100	UniRef100_G7IQ30 Protein kinase n=1 Tax=Medicago truncatula RepID=G7IQ30_MEDTR	0	100.66	AT5G47750.1|Symbols:D6PKL2, PK5|D6 protein kinase like 2|chr5:19339947-19341864 REVERSE LENGTH=586	0	84.64	GO:0000226 GO:0000911 GO:0006468	cytokinesis by cell plate formation; microtubule cytoskeleton organization; protein phosphorylation	GO:0004672 GO:0004674 GO:0005515 GO:0005524 GO:0016301 GO:0016772	ATP binding; kinase activity; protein binding; protein kinase activity; protein serine/threonine kinase activity; transferase activity, transferring phosphorus-containing groups	GO:0005634 GO:0005730 GO:0005737	cytoplasm; nucleolus; nucleus	PF00069	Protein kinase domain	PTHR24351	RIBOSOMAL PROTEIN S6 KINASE	KOG0610	Putative_serine/threonine_protein_kinase
Glyma.09G020500	g4	1	0	1					1007	UniRef100_K7LBD7 Uncharacterized protein n=2 Tax=Glycine max RepID=K7LBD7_SOYBN	0	93.93	UniRef100_G7K8B7 NBS resistance protein n=1 Tax=Medicago truncatula RepID=G7K8B7_MEDTR	0	93.18	AT3G14470.1|Symbols:|NB-ARC domain-containing disease resistance protein|chr3:4857940-4861104 FORWARD LENGTH=1054	7e-138	89.28	GO:0006952 GO:0009627 GO:0009697	defense response; salicylic acid biosynthetic process; systemic acquired resistance	GO:0005515 GO:0043531	ADP binding; protein binding	GO:0005576	extracellular region	PF00931	NB-ARC domain	PTHR23155	LEUCINE-RICH REPEAT-CONTAINING PROTEIN	KOG4658	Apoptotic_ATPase
Glyma.09G050700	g4	1	0	1					254	UniRef100_I1L152 Uncharacterized protein n=1 Tax=Glycine max RepID=I1L152_SOYBN	0	100	UniRef100_G7INC4 Haloacid dehalogenase-like hydrolase domain-containing protein n=1 Tax=Medicago truncatula RepID=G7INC4_MEDTR	1e-172	99.6	AT5G44730.1|Symbols:|Haloacid dehalogenase-like hydrolase (HAD) superfamily protein|chr5:18045588-18046519 REVERSE LENGTH=255	2e-148	99.22	GO:0008152	metabolic process	GO:0003824 GO:0008967 GO:0016787	catalytic activity; hydrolase activity; phosphoglycolate phosphatase activity	NA	NA	PF00702	haloacid dehalogenase-like hydrolase	PTHR12725	HALOACID DEHALOGENASE-LIKE HYDROLASE	KOG3085	Predicted_hydrolase_(HAD_superfamily)
Glyma.09G052000	g4	1	0	1					987	UniRef100_I1L166 Uncharacterized protein n=1 Tax=Glycine max RepID=I1L166_SOYBN	0	100	UniRef100_G7INF6 Copper-transporting ATPase RAN1 n=1 Tax=Medicago truncatula RepID=G7INF6_MEDTR	0	96.2	AT5G44790.1|Symbols:RAN1, HMA7|copper-exporting ATPase / responsive-to-antagonist 1 / copper-transporting ATPase (RAN1)|chr5:18075846-18079817 REVERSE LENGTH=1001	0	98.5	GO:0000041 GO:0000303 GO:0006487 GO:0006754 GO:0006812 GO:0006825 GO:0007165 GO:0008152 GO:0008219 GO:0009723 GO:0009755 GO:0009863 GO:0009873 GO:0010119 GO:0030001 GO:0046034	ATP biosynthetic process; ATP metabolic process; cation transport; cell death; copper ion transport; ethylene mediated signaling pathway; hormone-mediated signaling pathway; metabolic process; metal ion transport; protein N-linked glycosylation; regulation of stomatal movement; response to ethylene stimulus; response to superoxide; salicylic acid mediated signaling pathway; signal transduction; t…	GO:0000166 GO:0003824 GO:0005375 GO:0005507 GO:0005524 GO:0015662 GO:0016820 GO:0043682 GO:0046872	ATP binding; ATPase activity, coupled to transmembrane movement of ions, phosphorylative mechanism; catalytic activity; copper-transporting ATPase activity; copper ion binding; copper ion transmembrane transporter activity; hydrolase activity, acting on acid anhydrides, catalyzing transmembrane movement of substances; metal ion binding; nucleotide binding	GO:0005768 GO:0005794 GO:0005802 GO:0016020 GO:0016021	Golgi apparatus; endosome; integral to membrane; membrane; trans-Golgi network	PF00702 PF00403 PF00122	haloacid dehalogenase-like hydrolase; Heavy-metal-associated domain; E1-E2 ATPase	PTHR24093	FAMILY NOT NAMED	KOG0207	Cation_transport_ATPase
Glyma.09G056600	g4	1	0	1					208	UniRef100_I1L1A6 Uncharacterized protein n=1 Tax=Glycine max RepID=I1L1A6_SOYBN	5e-152	100	UniRef100_D7MC79 Transcription factor/ transcription regulator n=1 Tax=Arabidopsis lyrata subsp. lyrata RepID=D7MC79_ARALL	2e-17	127.56	AT2G18969.1|Symbols:|BEST Arabidopsis thaliana protein match is: sequence-specific DNA binding transcription factors;transcription regulators (TAIR:AT4G30180.1); Has 30201 Blast hits to 17322 proteins in 780 species: Archae - 12; Bacteria - 1396; Metazoa - 17338; Fungi - 3422; Plants - 5037; Viruses - 0; Other Eukaryotes - 2996 (source: NCBI BLink).|chr2:8229047-8229574 REVERSE LENGTH=175	4e-28	113.71	GO:0008150	biological process	GO:0003674	molecular function	GO:0005634	nucleus	NA	NA	NA	NA	NA	NA
Glyma.09G061500	g4	1	0	1					356	UniRef100_I1L1F6 Uncharacterized protein n=1 Tax=Glycine max RepID=I1L1F6_SOYBN	0	100	UniRef100_D2KTV4 Leucine rich repeat protein n=1 Tax=Lotus japonicus RepID=D2KTV4_LOTJA	1e-174	98.57	AT2G19330.1|Symbols:PIRL6|plant intracellular ras group-related LRR 6|chr2:8372947-8374453 FORWARD LENGTH=380	8e-149	83.16	GO:0008150 GO:0042023	DNA endoreduplication; biological process	NA	NA	NA	NA	PF00560	Leucine Rich Repeat	PTHR23155	LEUCINE-RICH REPEAT-CONTAINING PROTEIN	KOG0617	Ras_suppressor_protein_(contains_leucine-rich_repeats)
Glyma.09G077400	g4	1	0	1					307	UniRef100_I1L1X1 Uncharacterized protein n=1 Tax=Glycine max RepID=I1L1X1_SOYBN	0	100	UniRef100_I6M4X5 Tac7077 n=1 Tax=Sorghum propinquum RepID=I6M4X5_SORPR	4e-110	57.22	AT4G33140.1|Symbols:|Haloacid dehalogenase-like hydrolase (HAD) superfamily protein|chr4:15981648-15984135 FORWARD LENGTH=353	2e-117	76.77	NA	NA	GO:0016791	phosphatase activity	NA	NA	PF06941	5' nucleotidase, deoxy (Pyrimidine), cytosolic type C protein (NT5C)	NA	NA	NA	NA
Glyma.09G077600	g18	1	0	1					161	UniRef100_I1L1X6 Uncharacterized protein n=1 Tax=Glycine max RepID=I1L1X6_SOYBN	6e-113	100	UniRef100_A2Q3Y9 50S ribosomal protein L18 n=1 Tax=Medicago truncatula RepID=A2Q3Y9_MEDTR	2e-77	96.39	AT1G48350.1|Symbols:|Ribosomal L18p/L5e family protein|chr1:17867269-17868215 FORWARD LENGTH=170	3e-70	74.71	GO:0006412 GO:0007389 GO:0008361 GO:0009664 GO:0009832 GO:0009926 GO:0010015 GO:0010075 GO:0040007 GO:0042254 GO:0048653	anther development; auxin polar transport; growth; pattern specification process; plant-type cell wall biogenesis; plant-type cell wall organization; regulation of cell size; regulation of meristem growth; ribosome biogenesis; root morphogenesis; translation	GO:0003735	structural constituent of ribosome	GO:0005622 GO:0005840 GO:0009507 GO:0009570 GO:0009941	chloroplast; chloroplast envelope; chloroplast stroma; intracellular; ribosome	PF00861	Ribosomal L18p/L5e family	NA	NA	NA	NA
Glyma.09G107100	g4	1	0	1					195	UniRef100_I1J7E3 Uncharacterized protein n=2 Tax=Glycine max RepID=I1J7E3_SOYBN	1e-137	91.47	UniRef100_G8A2N5 Leucoanthocyanidin dioxygenase n=2 Tax=Medicago truncatula RepID=G8A2N5_MEDTR	2e-121	40.72	AT5G05600.1|Symbols:|2-oxoglutarate (2OG) and Fe(II)-dependent oxygenase superfamily protein|chr5:1672266-1674602 FORWARD LENGTH=371	1e-99	51.75	GO:0009611 GO:0009620 GO:0009695 GO:0009753 GO:0009867 GO:0055114 GO:0080167	jasmonic acid biosynthetic process; jasmonic acid mediated signaling pathway; oxidation-reduction process; response to fungus; response to jasmonic acid stimulus; response to karrikin; response to wounding	GO:0005506 GO:0016491 GO:0016706	iron ion binding; oxidoreductase activity; oxidoreductase activity, acting on paired donors, with incorporation or reduction of molecular oxygen, 2-oxoglutarate as one donor, and incorporation of one atom each of oxygen into both donors	GO:0005737	cytoplasm	PF03171	2OG-Fe(II) oxygenase superfamily	PTHR10209	OXIDOREDUCTASE, 2OG-FE(II) OXYGENASE FAMILY PROTEIN	NA	NA
Glyma.09G123800	g4	1	0	1					205	UniRef100_C6TFE2 Uncharacterized protein n=1 Tax=Glycine max RepID=C6TFE2_SOYBN	8e-146	100	UniRef100_B9HW27 Calcium binding family protein n=1 Tax=Populus trichocarpa RepID=B9HW27_POPTR	1e-90	101.51	AT1G70680.1|Symbols:|Caleosin-related family protein|chr1:26647341-26648541 FORWARD LENGTH=192	1e-79	95.31	GO:0008150	biological process	GO:0005509	calcium ion binding	GO:0009507	chloroplast	PF05042	Caleosin related protein	NA	NA	NA	NA
Glyma.09G138300	g4	1	0	1					588	UniRef100_K7LDT0 Uncharacterized protein n=2 Tax=Glycine max RepID=K7LDT0_SOYBN	0	100	UniRef100_F4YF69 Glycosyltransferase n=1 Tax=Panax notoginseng RepID=F4YF69_9APIA	0	81.32	AT5G23850.1|Symbols:|Arabidopsis thaliana protein of unknown function (DUF821)|chr5:8038126-8040741 FORWARD LENGTH=542	0	83.58	GO:0008150	biological process	GO:0003674	molecular function	GO:0005576 GO:0005768 GO:0005794 GO:0005802	Golgi apparatus; endosome; extracellular region; trans-Golgi network	PF05686	Glycosyl transferase family 90	PTHR12203	KDEL (LYS-ASP-GLU-LEU) CONTAINING - RELATED	KOG2458	Endoplasmic_reticulum_protein_EP58,_contains_filamin_rod_domain_and_KDEL_motif
Glyma.09G168300	g4	1	0	1					570	UniRef100_UPI00018C6940 PREDICTED: beta-amylase 1, chloroplastic n=1 Tax=Glycine max RepID=UPI00018C6940	0	100	UniRef100_K7MJ07 Beta-amylase n=1 Tax=Glycine max RepID=K7MJ07_SOYBN	0	99.82	AT3G23920.1|Symbols:BAM1, BMY7, TR-BAMY|beta-amylase 1|chr3:8641722-8644199 FORWARD LENGTH=575	0	98.78	GO:0000272 GO:0005975 GO:0005983 GO:0009414	carbohydrate metabolic process; polysaccharide catabolic process; response to water deprivation; starch catabolic process	GO:0003824 GO:0016161 GO:0043169	beta-amylase activity; catalytic activity; cation binding	GO:0005634 GO:0005829 GO:0009507	chloroplast; cytosol; nucleus	PF01373	Glycosyl hydrolase family 14	NA	NA	NA	NA
Glyma.09G196200	g11	1	0	1					629	UniRef100_I1L4N8 Uncharacterized protein n=1 Tax=Glycine max RepID=I1L4N8_SOYBN	0	100	UniRef100_B9H643 RNA polymerase 1 specific transcription initiation factor RRN3 family protein n=1 Tax=Populus trichocarpa RepID=B9H643_POPTR	0	97.8	AT2G34750.1|Symbols:|RNA polymerase I specific transcription initiation factor RRN3 protein|chr2:14660449-14663792 REVERSE LENGTH=613	0	102.45	GO:0006360 GO:0008150	biological process; transcription from RNA polymerase I promoter	NA	NA	GO:0005634	nucleus	PF05327	RNA polymerase I specific transcription initiation factor RRN3	PTHR12790	TRANSCRIPTION INITIATION FACTOR IA (RRN3)	KOG2434	RNA_polymerase_I_transcription_factor
Glyma.09G204500	g4	1	0	1	bHLH				732	UniRef100_K7LF24 Uncharacterized protein n=1 Tax=Glycine max RepID=K7LF24_SOYBN	0	100	UniRef100_Q41102 Phaseolin G-box binding protein PG2 (Fragment) n=1 Tax=Phaseolus vulgaris RepID=Q41102_PHAVU	0	100.49	AT1G32640.1|Symbols:ATMYC2, RD22BP1, JAI1, JIN1, MYC2, ZBF1|Basic helix-loop-helix (bHLH) DNA-binding family protein|chr1:11799042-11800913 REVERSE LENGTH=623	0	106.26	GO:0006568 GO:0006612 GO:0009269 GO:0009611 GO:0009620 GO:0009694 GO:0009695 GO:0009737 GO:0009738 GO:0009753 GO:0009759 GO:0009863 GO:0009867 GO:0009963 GO:0010200 GO:0010363 GO:0043069 GO:0043619 GO:0045893 GO:0048364 GO:0051090 GO:2000068	abscisic acid mediated signaling pathway; indole glucosinolate biosynthetic process; jasmonic acid biosynthetic process; jasmonic acid mediated signaling pathway; jasmonic acid metabolic process; negative regulation of programmed cell death; positive regulation of flavonoid biosynthetic process; positive regulation of transcription, DNA-dependent; protein targeting to membrane; regulation of defe…	GO:0003677 GO:0003700 GO:0005515	DNA binding; protein binding; sequence-specific DNA binding transcription factor activity	GO:0005634	nucleus	PF00010	Helix-loop-helix DNA-binding domain	PTHR11514	MYC	NA	NA
Glyma.09G214300	g4	1	0	1					517	UniRef100_UPI0003DE8868 PREDICTED: probable polyamine transporter At1g31830-like isoform X2 n=1 Tax=Glycine max RepID=UPI0003DE8868	0	100	UniRef100_G7K6T4 Amino acid permease-like protein n=1 Tax=Medicago truncatula RepID=G7K6T4_MEDTR	0	99.58	AT1G31830.1|Symbols:|Amino acid permease family protein|chr1:11418875-11420362 REVERSE LENGTH=495	0	97.37	GO:0015846 GO:0016126 GO:0046520	polyamine transport; sphingoid biosynthetic process; sterol biosynthetic process	GO:0015203 GO:0015326	cationic amino acid transmembrane transporter activity; polyamine transmembrane transporter activity	GO:0005886 GO:0016020	membrane; plasma membrane	PF00324	Amino acid permease	PTHR11785	AMINO ACID TRANSPORTER	KOG1287	Amino_acid_transporters
Glyma.09G231900	g4	1	0	1					208	UniRef100_K7LFL6 Uncharacterized protein n=2 Tax=Glycine max RepID=K7LFL6_SOYBN	2e-147	82.8	UniRef100_D7MLV5 Invertase/pectin methylesterase inhibitor family protein n=1 Tax=Arabidopsis lyrata subsp. lyrata RepID=D7MLV5_ARALL	1e-61	102.55	AT5G62360.1|Symbols:|Plant invertase/pectin methylesterase inhibitor superfamily protein|chr5:25040699-25041310 FORWARD LENGTH=203	4e-64	99.01	NA	NA	GO:0004857 GO:0030599 GO:0046910	enzyme inhibitor activity; pectinesterase activity; pectinesterase inhibitor activity	GO:0005575	cellular component	PF04043	Plant invertase/pectin methylesterase inhibitor	PTHR22931	PHOSPHOENOLPYRUVATE DIKINASE-RELATED	NA	NA
Glyma.10G018000	g4	1	0	1					529	UniRef100_I1L7U8 Uncharacterized protein n=1 Tax=Glycine max RepID=I1L7U8_SOYBN	0	100	UniRef100_G7IF47 Sodium/calcium exchanger n=1 Tax=Medicago truncatula RepID=G7IF47_MEDTR	0	99.06	AT2G47600.1|Symbols:ATMHX, MHX1, ATMHX1, MHX|magnesium/proton exchanger|chr2:19524518-19526828 REVERSE LENGTH=539	0	97.22	GO:0006812 GO:0006826 GO:0006829 GO:0015693 GO:0035725 GO:0055085	cation transport; iron ion transport; magnesium ion transport; sodium ion transmembrane transport; transmembrane transport; zinc ion transport	GO:0005432 GO:0015491	calcium:sodium antiporter activity; cation:cation antiporter activity	GO:0005774 GO:0016021	integral to membrane; vacuolar membrane	PF01699	Sodium/calcium exchanger protein	PTHR11878	SODIUM/CALCIUM EXCHANGER	KOG1306	Ca2+/Na+_exchanger_NCX1_and_related_proteins
Glyma.10G018400	g4	1	0	1					428	UniRef100_I1L7V1 Uncharacterized protein n=1 Tax=Glycine max RepID=I1L7V1_SOYBN	0	100	UniRef100_G7IF53 UDP-glucuronic acid decarboxylase n=1 Tax=Medicago truncatula RepID=G7IF53_MEDTR	0	99.3	AT3G62830.2|Symbols:UXS2, ATUXS2|NAD(P)-binding Rossmann-fold superfamily protein|chr3:23232539-23235353 FORWARD LENGTH=445	0	94.83	GO:0009225 GO:0019305 GO:0042732	D-xylose metabolic process; dTDP-rhamnose biosynthetic process; nucleotide-sugar metabolic process	GO:0003824 GO:0008460 GO:0048040	UDP-glucuronate decarboxylase activity; catalytic activity; dTDP-glucose 4,6-dehydratase activity	GO:0000139 GO:0005768 GO:0005794 GO:0005802 GO:0005886 GO:0016020	Golgi apparatus; Golgi membrane; endosome; membrane; plasma membrane; trans-Golgi network	PF01370	NAD dependent epimerase/dehydratase family	PTHR10366	NAD DEPENDENT EPIMERASE/DEHYDRATASE	KOG1429	dTDP-glucose_4-6-dehydratase/UDP-glucuronic_acid_decarboxylase
Glyma.10G040700	g4	1	0	1					583	UniRef100_UPI0001D62DE1 PREDICTED: xyloglucan galactosyltransferase KATAMARI1-like n=1 Tax=Glycine max RepID=UPI0001D62DE1	0	100	UniRef100_D0V2A6 Xyloglucan galactosyltransferase n=1 Tax=Eucalyptus grandis RepID=D0V2A6_EUCGR	0	93.52	AT2G20370.1|Symbols:KAM1, MUR3|Exostosin family protein|chr2:8792355-8794214 FORWARD LENGTH=619	0	92.89	GO:0009826 GO:0009863 GO:0009969 GO:0010256 GO:0042353	endomembrane system organization; fucose biosynthetic process; salicylic acid mediated signaling pathway; unidimensional cell growth; xyloglucan biosynthetic process	GO:0003824 GO:0016757	catalytic activity; transferase activity, transferring glycosyl groups	GO:0005768 GO:0005794 GO:0005802 GO:0016020 GO:0030173	Golgi apparatus; endosome; integral to Golgi membrane; membrane; trans-Golgi network	PF03016	Exostosin family	PTHR11062	EXOSTOSIN (HEPARAN SULFATE GLYCOSYLTRANSFERASE)-RELATED	KOG1021	Acetylglucosaminyltransferase_EXT1/exostosin_1
Glyma.10G048200	g4	1	0	1					286	UniRef100_I1L8Q5 Uncharacterized protein n=1 Tax=Glycine max RepID=I1L8Q5_SOYBN	0	100	UniRef100_G7L1P0 Adenylate kinase n=1 Tax=Medicago truncatula RepID=G7L1P0_MEDTR	1e-141	106.34	AT2G37250.1|Symbols:ADK, ATPADK1|adenosine kinase|chr2:15641991-15643318 FORWARD LENGTH=284	1e-134	100.35	GO:0006139 GO:0006354 GO:0008652 GO:0046939 GO:0048364 GO:0048367	DNA-dependent transcription, elongation; cellular amino acid biosynthetic process; nucleobase-containing compound metabolic process; nucleotide phosphorylation; root development; shoot system development	GO:0004017 GO:0005524 GO:0016776 GO:0019201 GO:0019205	ATP binding; adenylate kinase activity; nucleobase-containing compound kinase activity; nucleotide kinase activity; phosphotransferase activity, phosphate group as acceptor	GO:0005634 GO:0005737 GO:0005739 GO:0009507 GO:0009570	chloroplast; chloroplast stroma; cytoplasm; mitochondrion; nucleus	PF00406	Adenylate kinase	PTHR23359	NUCLEOTIDE KINASE	KOG3078	Adenylate_kinase
Glyma.10G053000	g4	1	0	1					52	UniRef100_I1L8V7 Uncharacterized protein n=1 Tax=Glycine max RepID=I1L8V7_SOYBN	3e-27	100	NA	NA	NA	NA	NA	NA	NA	NA	NA	NA	NA	NA	NA	NA	NA	NA	NA	NA
Glyma.10G057800	g4	1	0	1	MYB/HD-like				465	UniRef100_I1L900 Uncharacterized protein n=1 Tax=Glycine max RepID=I1L900_SOYBN	0	100	UniRef100_F4IPY7 Protein TRF-like 8 n=1 Tax=Arabidopsis thaliana RepID=F4IPY7_ARATH	2e-29	27.32	AT2G37025.2|Symbols:TRFL8|TRF-like 8|chr2:15550042-15551957 FORWARD LENGTH=410	3e-32	27.32	NA	NA	GO:0003677	DNA binding	GO:0005634	nucleus	NA	NA	PTHR14014	FAMILY NOT NAMED	NA	NA
Glyma.10G062200	g4	1	0	1					487	UniRef100_I1L932 Uncharacterized protein n=1 Tax=Glycine max RepID=I1L932_SOYBN	0	100	UniRef100_Q8S995 Glucosyltransferase-14 n=1 Tax=Phaseolus angularis RepID=Q8S995_PHAAN	0	98.94	AT2G36760.1|Symbols:UGT73C2|UDP-glucosyl transferase 73C2|chr2:15413042-15414532 REVERSE LENGTH=496	0	95.56	GO:0008152	metabolic process	GO:0008194 GO:0016757 GO:0016758	UDP-glycosyltransferase activity; transferase activity, transferring glycosyl groups; transferase activity, transferring hexosyl groups	GO:0009507	chloroplast	PF00201	UDP-glucoronosyl and UDP-glucosyl transferase	PTHR11926	GLUCOSYL/GLUCURONOSYL TRANSFERASES	KOG1192	UDP-glucuronosyl_and_UDP-glucosyl_transferase
Glyma.10G067000	g4	1	0	1	AP2-EREBP				186	UniRef100_K7LHT2 Uncharacterized protein n=1 Tax=Glycine max RepID=K7LHT2_SOYBN	3e-135	100	UniRef100_I3WEU3 CBF3 protein n=1 Tax=Cucumis sativus RepID=I3WEU3_CUCSA	2e-53	90.69	AT4G25490.1|Symbols:CBF1, DREB1B, ATCBF1|C-repeat/DRE binding factor 1|chr4:13021921-13022562 REVERSE LENGTH=213	1e-39	85.92	GO:0006355 GO:0009409 GO:0009414 GO:0009631 GO:0045893	cold acclimation; positive regulation of transcription, DNA-dependent; regulation of transcription, DNA-dependent; response to cold; response to water deprivation	GO:0003677 GO:0003700	DNA binding; sequence-specific DNA binding transcription factor activity	GO:0005634	nucleus	PF00847	AP2 domain	NA	NA	NA	NA
Glyma.10G073600	g4	1	0	1					305	UniRef100_I1L9E3 Uncharacterized protein n=1 Tax=Glycine max RepID=I1L9E3_SOYBN	0	100	NA	NA	NA	AT3G52710.1|Symbols:|unknown protein; FUNCTIONS IN: molecular_function unknown; INVOLVED IN: biological_process unknown; LOCATED IN: plasma membrane; EXPRESSED IN: 19 plant structures; EXPRESSED DURING: 9 growth stages; BEST Arabidopsis thaliana protein match is: unknown protein (TAIR:AT2G36220.1); Has 64 Blast hits to 64 proteins in 10 species: Archae - 0; Bacteria - 0; Metazoa - 0; Fungi - 0; P…	4e-46	100.69	GO:0008150 GO:0009693	biological process; ethylene biosynthetic process	GO:0003674	molecular function	GO:0005634 GO:0005886	nucleus; plasma membrane	NA	NA	NA	NA	NA	NA
Glyma.10G093600	g4	1	0	1	bHLH				358	UniRef100_I1L9V5 Uncharacterized protein n=1 Tax=Glycine max RepID=I1L9V5_SOYBN	0	100	UniRef100_G7I997 Transcription factor BEE n=1 Tax=Medicago truncatula RepID=G7I997_MEDTR	7e-161	109.51	AT3G57800.2|Symbols:|basic helix-loop-helix (bHLH) DNA-binding superfamily protein|chr3:21408034-21411321 REVERSE LENGTH=379	2e-88	93.93	GO:0006355	regulation of transcription, DNA-dependent	GO:0003677 GO:0003700	DNA binding; sequence-specific DNA binding transcription factor activity	GO:0005634	nucleus	PF00010	Helix-loop-helix DNA-binding domain	PTHR12565	STEROL REGULATORY ELEMENT-BINDING PROTEIN	NA	NA
Glyma.10G154400	g4	1	0	1					976	UniRef100_I1LBC5 Uncharacterized protein n=1 Tax=Glycine max RepID=I1LBC5_SOYBN	0	100	UniRef100_G7I838 Mannosylglycoprotein endo-beta-mannosidase n=1 Tax=Medicago truncatula RepID=G7I838_MEDTR	0	97.49	AT1G09010.1|Symbols:|glycoside hydrolase family 2 protein|chr1:2895259-2899287 REVERSE LENGTH=944	0	102.12	GO:0005975	carbohydrate metabolic process	GO:0003824 GO:0004553 GO:0043169	catalytic activity; cation binding; hydrolase activity, hydrolyzing O-glycosyl compounds	GO:0005576 GO:0005773	extracellular region; vacuole	PF02836 PF02837 PF00703	Glycosyl hydrolases family 2, TIM barrel domain; Glycosyl hydrolases family 2, sugar binding domain; Glycosyl hydrolases family 2	PTHR10066	BETA-GALACTOSIDASE	NA	NA
Glyma.10G155100	g4	1	0	1					899	UniRef100_I1LBD1 Uncharacterized protein n=1 Tax=Glycine max RepID=I1LBD1_SOYBN	0	100	UniRef100_G7I832 Nucleolar GTPase n=1 Tax=Medicago truncatula RepID=G7I832_MEDTR	0	99.78	AT1G54920.2|Symbols:|unknown protein; FUNCTIONS IN: molecular_function unknown; INVOLVED IN: biological_process unknown; LOCATED IN: membrane; EXPRESSED IN: 23 plant structures; EXPRESSED DURING: 15 growth stages; Has 35333 Blast hits to 34131 proteins in 2444 species: Archae - 798; Bacteria - 22429; Metazoa - 974; Fungi - 991; Plants - 531; Viruses - 0; Other Eukaryotes - 9610 (source: NCBI BLin…	2e-92	99.33	GO:0006486 GO:0008150	biological process; protein glycosylation	GO:0003674	molecular function	GO:0005634 GO:0016020	membrane; nucleus	NA	NA	NA	NA	NA	NA
Glyma.10G166300	g4	1	0	1					290	UniRef100_K7LJV0 Uncharacterized protein n=1 Tax=Glycine max RepID=K7LJV0_SOYBN	0	100	UniRef100_B9IPA7 Pentatricopeptide repeat-containing family protein n=1 Tax=Populus trichocarpa RepID=B9IPA7_POPTR	2e-128	64.33	AT1G08610.1|Symbols:|Pentatricopeptide repeat (PPR) superfamily protein|chr1:2733788-2735467 REVERSE LENGTH=559	8e-98	48.3	GO:0008150	biological process	NA	NA	GO:0005739	mitochondrion	PF01535	PPR repeat	PTHR24015	FAMILY NOT NAMED	NA	NA
Glyma.10G186000	g4	1	0	1					271	UniRef100_Q6ULS3 Phosphoenolpyruvate carboxylase kinase 4 n=1 Tax=Glycine max RepID=Q6ULS3_SOYBN	0	100	UniRef100_Q6ULS3 Phosphoenolpyruvate carboxylase kinase 4 n=1 Tax=Glycine max RepID=Q6ULS3_SOYBN	0	100	AT1G08650.1|Symbols:PPCK1, ATPPCK1|phosphoenolpyruvate carboxylase kinase 1|chr1:2752206-2753232 FORWARD LENGTH=284	6e-98	95.07	GO:0006468	protein phosphorylation	GO:0004672 GO:0004674 GO:0004713 GO:0005524 GO:0016301 GO:0016772	ATP binding; kinase activity; protein kinase activity; protein serine/threonine kinase activity; protein tyrosine kinase activity; transferase activity, transferring phosphorus-containing groups	GO:0005634	nucleus	PF00069	Protein kinase domain	PTHR24349	SERINE/THREONINE-PROTEIN KINASE	KOG0032	Ca2+/calmodulin-dependent_protein_kinase,_EF-Hand_protein_superfamily
Glyma.10G234400	g4	1	0	1					397	UniRef100_K7LL20 Uncharacterized protein n=1 Tax=Glycine max RepID=K7LL20_SOYBN	0	100	UniRef100_G7IAM1 Notum-like protein n=1 Tax=Medicago truncatula RepID=G7IAM1_MEDTR	0	91.24	AT5G23870.1|Symbols:|Pectinacetylesterase family protein|chr5:8046309-8049999 REVERSE LENGTH=415	0	95.42	GO:0008150	biological process	GO:0004091	carboxylesterase activity	GO:0005576 GO:0009505	extracellular region; plant-type cell wall	PF03283	Pectinacetylesterase	PTHR21562	NOTUM-RELATED	KOG4287	Pectin_acetylesterase_and_similar_proteins
Glyma.11G003500	g4	1	0	1					463	UniRef100_I1LFR5 Uncharacterized protein n=2 Tax=Glycine max RepID=I1LFR5_SOYBN	0	100	UniRef100_G7K113 Tryptophan synthase beta chain n=1 Tax=Medicago truncatula RepID=G7K113_MEDTR	0	98.07	AT5G28237.1|Symbols:|Pyridoxal-5'-phosphate-dependent enzyme family protein|chr5:10207477-10213542 REVERSE LENGTH=465	0	87.1	GO:0000162 GO:0006568 GO:0008152	metabolic process; tryptophan biosynthetic process; tryptophan metabolic process	GO:0003824 GO:0004834 GO:0030170	catalytic activity; pyridoxal phosphate binding; tryptophan synthase activity	GO:0005739	mitochondrion	PF00291	Pyridoxal-phosphate dependent enzyme	PTHR10314	SER/THR DEHYDRATASE, TRP SYNTHASE	KOG1395	Tryptophan_synthase_beta_chain
Glyma.11G015800	g4	1	0	1					499	UniRef100_I1LG62 Uncharacterized protein n=1 Tax=Glycine max RepID=I1LG62_SOYBN	0	100	UniRef100_G7K998 Hexokinase n=1 Tax=Medicago truncatula RepID=G7K998_MEDTR	0	94.56	AT1G50460.1|Symbols:HKL1, ATHKL1|hexokinase-like 1|chr1:18694031-18697429 FORWARD LENGTH=498	0	95.18	GO:0006970 GO:0009409 GO:0009651 GO:0080147	response to cold; response to osmotic stress; response to salt stress; root hair cell development	GO:0004396 GO:0005515 GO:0005524	ATP binding; hexokinase activity; protein binding	GO:0005739 GO:0009536 GO:0031307	integral to mitochondrial outer membrane; mitochondrion; plastid	PF03727 PF00349	Hexokinase; Hexokinase	PTHR19443	HEXOKINASE	KOG1369	Hexokinase
Glyma.11G020700	g4	1	0	1					928	UniRef100_I1LGC3 Uncharacterized protein n=1 Tax=Glycine max RepID=I1LGC3_SOYBN	0	100	UniRef100_U5GN34 NADPH oxidase family protein n=1 Tax=Populus trichocarpa RepID=U5GN34_POPTR	0	97.78	AT1G64060.1|Symbols:ATRBOH F, ATRBOHF, RBOHAP108, RBOHF, RBOH F|respiratory burst oxidase protein F|chr1:23770266-23776317 FORWARD LENGTH=944	0	97.35	GO:0000165 GO:0002679 GO:0006612 GO:0006952 GO:0007154 GO:0007165 GO:0007231 GO:0009409 GO:0009414 GO:0009611 GO:0009627 GO:0009697 GO:0009723 GO:0009733 GO:0009737 GO:0009738 GO:0009753 GO:0009862 GO:0009867 GO:0009873 GO:0010119 GO:0010228 GO:0010363 GO:0016926 GO:0030968 GO:0031348 GO:0033500 GO:0035556 GO:0042538 GO:0043069 GO:0050665 GO:0050832 GO:0052542 GO:0072593	MAPK cascade; abscisic acid mediated signaling pathway; carbohydrate homeostasis; cell communication; defense response; defense response by callose deposition; defense response to fungus; endoplasmic reticulum unfolded protein response; ethylene mediated signaling pathway; hydrogen peroxide biosynthetic process; hyperosmotic salinity response; intracellular signal transduction; jasmonic acid medi…	GO:0004601 GO:0005506 GO:0005509 GO:0009055 GO:0016174 GO:0016491 GO:0050660 GO:0050664	NAD(P)H oxidase activity; calcium ion binding; electron carrier activity; flavin adenine dinucleotide binding; iron ion binding; oxidoreductase activity; oxidoreductase activity, acting on NAD(P)H, oxygen as acceptor; peroxidase activity	GO:0005886 GO:0005887	integral to plasma membrane; plasma membrane	PF08414 PF01794 PF08022 PF08030	Respiratory burst NADPH oxidase; Ferric reductase like transmembrane component; FAD-binding domain; Ferric reductase NAD binding domain	PTHR11972	NADPH OXIDASE	KOG0039	Ferric_reductase,_NADH/NADPH_oxidase_and_related_proteins
Glyma.11G027400	g4	1	0	1					262	UniRef100_Q5EMP7 Senescence-inducible chloroplast stay-green protein 1 n=1 Tax=Glycine max RepID=Q5EMP7_SOYBN	0	100	UniRef100_Q5EMP7 Senescence-inducible chloroplast stay-green protein 1 n=1 Tax=Glycine max RepID=Q5EMP7_SOYBN	0	100	AT4G22920.1|Symbols:ATNYE1, NYE1|non-yellowing 1|chr4:12016776-12017969 REVERSE LENGTH=268	5e-119	96.27	GO:0015996	chlorophyll catabolic process	GO:0005515	protein binding	NA	NA	NA	NA	NA	NA	NA	NA
Glyma.11G038500	g4	1	0	1					988	UniRef100_K7LMX5 Uncharacterized protein n=1 Tax=Glycine max RepID=K7LMX5_SOYBN	0	100	UniRef100_G7JYL5 DNA repair endonuclease UVH1 n=1 Tax=Medicago truncatula RepID=G7JYL5_MEDTR	0	100.3	AT5G41150.1|Symbols:UVH1, ATRAD1, RAD1|Restriction endonuclease, type II-like superfamily protein|chr5:16473044-16476919 REVERSE LENGTH=956	0	103.14	GO:0000710 GO:0000712 GO:0000724 GO:0006259 GO:0006281 GO:0006289 GO:0006296 GO:0006979 GO:0009314	DNA metabolic process; DNA repair; double-strand break repair via homologous recombination; meiotic mismatch repair; nucleotide-excision repair; nucleotide-excision repair, DNA incision, 5'-to lesion; resolution of meiotic recombination intermediates; response to oxidative stress; response to radiation	GO:0000014 GO:0003677 GO:0003697 GO:0004518	DNA binding; nuclease activity; single-stranded DNA binding; single-stranded DNA specific endodeoxyribonuclease activity	GO:0000110 GO:0005634	nucleotide-excision repair factor 1 complex; nucleus	NA	NA	PTHR10150	DNA REPAIR ENDONUCLEASE XPF	KOG0442	Structure-specific_endonuclease_ERCC1-XPF,_catalytic_component_XPF/ERCC4
Glyma.11G038800	g4	1	0	1					340	UniRef100_Q43465 Protein kinase 2 n=1 Tax=Glycine max RepID=Q43465_SOYBN	0	100	UniRef100_Q43465 Protein kinase 2 n=1 Tax=Glycine max RepID=Q43465_SOYBN	0	100	AT4G33950.1|Symbols:OST1, SNRK2-6, SRK2E, SNRK2.6, P44, ATOST1|Protein kinase superfamily protein|chr4:16272364-16274657 FORWARD LENGTH=362	0	82.04	GO:0005985 GO:0006468 GO:0006636 GO:0006970 GO:0009414 GO:0009651 GO:0009737 GO:0009738 GO:0010118 GO:0010119 GO:0019432 GO:0040007 GO:0042742 GO:0042744 GO:0048366 GO:2000377	abscisic acid mediated signaling pathway; defense response to bacterium; growth; hydrogen peroxide catabolic process; leaf development; protein phosphorylation; regulation of reactive oxygen species metabolic process; regulation of stomatal movement; response to abscisic acid stimulus; response to osmotic stress; response to salt stress; response to water deprivation; stomatal movement; sucrose m…	GO:0004672 GO:0004674 GO:0004713 GO:0005515 GO:0005524 GO:0009931 GO:0016301 GO:0016772	ATP binding; calcium-dependent protein serine/threonine kinase activity; kinase activity; protein binding; protein kinase activity; protein serine/threonine kinase activity; protein tyrosine kinase activity; transferase activity, transferring phosphorus-containing groups	GO:0005634 GO:0005737 GO:0005829	cytoplasm; cytosol; nucleus	PF00069	Protein kinase domain	PTHR24343	SERINE/THREONINE KINASE	KOG0583	Serine/threonine_protein_kinase
Glyma.11G048600	g4	1	0	1					896	UniRef100_I1LH70 Uncharacterized protein n=1 Tax=Glycine max RepID=I1LH70_SOYBN	0	100	UniRef100_G7K3T6 Formin-like protein n=1 Tax=Medicago truncatula RepID=G7K3T6_MEDTR	0	94.49	AT5G67470.1|Symbols:ATFH6, FH6|formin homolog 6|chr5:26926835-26930212 FORWARD LENGTH=899	0	94.66	GO:0016043 GO:0030036	actin cytoskeleton organization; cellular component organization	GO:0003779	actin binding	GO:0005618 GO:0005634 GO:0005730 GO:0005737 GO:0005819 GO:0005886 GO:0009524	cell wall; cytoplasm; nucleolus; nucleus; phragmoplast; plasma membrane; spindle	PF02181	Formin Homology 2 Domain	PTHR23213	FORMIN-RELATED	NA	NA
Glyma.11G074400	g4	1	0	1	PHD				656	UniRef100_K7LNI2 Uncharacterized protein n=2 Tax=Glycine max RepID=K7LNI2_SOYBN	0	100	UniRef100_G7KGD5 Zinc finger CCCH domain-containing protein n=1 Tax=Medicago truncatula RepID=G7KGD5_MEDTR	3e-130	60.33	AT2G18090.1|Symbols:|PHD finger family protein / SWIB complex BAF60b domain-containing protein / GYF domain-containing protein|chr2:7864501-7867317 FORWARD LENGTH=824	1e-77	20.02	GO:0006355	regulation of transcription, DNA-dependent	GO:0003677 GO:0008270	DNA binding; zinc ion binding	GO:0005634	nucleus	PF02213	GYF domain	PTHR26218	No Available Panther Description	NA	NA
Glyma.11G087500	g4	1	0	1					601	UniRef100_I1LIC8 MLO-like protein n=1 Tax=Glycine max RepID=I1LIC8_SOYBN	0	100	UniRef100_I1LIC8 MLO-like protein n=1 Tax=Glycine max RepID=I1LIC8_SOYBN	0	100	AT2G17480.1|Symbols:MLO8, ATMLO8|Seven transmembrane MLO family protein|chr2:7590559-7593768 REVERSE LENGTH=593	0	94.27	GO:0006952 GO:0008219	cell death; defense response	GO:0005516	calmodulin binding	GO:0005886 GO:0016021	integral to membrane; plasma membrane	PF03094	Mlo family	NA	NA	NA	NA
Glyma.11G106300	g4	1	0	1					539	UniRef100_I1LJ09 Uncharacterized protein n=2 Tax=Glycine max RepID=I1LJ09_SOYBN	0	100	UniRef100_B9HR80 Nodulin family protein n=1 Tax=Populus trichocarpa RepID=B9HR80_POPTR	0	91.49	AT4G34950.1|Symbols:|Major facilitator superfamily protein|chr4:16642544-16644759 REVERSE LENGTH=567	0	90.83	GO:0007623 GO:0019761	circadian rhythm; glucosinolate biosynthetic process	NA	NA	GO:0009507	chloroplast	PF06813	Nodulin-like	PTHR21576	UNCHARACTERIZED NODULIN-LIKE PROTEIN	NA	NA
Glyma.11G125400	g4	1	0	1					281	UniRef100_I1LJM5 Uncharacterized protein n=1 Tax=Glycine max RepID=I1LJM5_SOYBN	0	100	UniRef100_B9U2H7 Peroxisome biogenesis factor 13 n=1 Tax=Nicotiana tabacum RepID=B9U2H7_TOBAC	2e-88	91.64	AT3G07560.1|Symbols:APM2, PEX13|peroxin 13|chr3:2411616-2413310 REVERSE LENGTH=304	8e-55	40.79	GO:0006605 GO:0006635 GO:0006869 GO:0006891 GO:0010351 GO:0016558 GO:0044265	cellular macromolecule catabolic process; fatty acid beta-oxidation; intra-Golgi vesicle-mediated transport; lipid transport; lithium ion transport; protein import into peroxisome matrix; protein targeting	GO:0005515	protein binding	GO:0005778	peroxisomal membrane	NA	NA	NA	NA	NA	NA
Glyma.11G142200	g6	1	0	1					85	UniRef100_K7LPQ5 Uncharacterized protein n=1 Tax=Glycine max RepID=K7LPQ5_SOYBN	9e-55	100	NA	NA	NA	NA	NA	NA	NA	NA	NA	NA	NA	NA	NA	NA	NA	NA	NA	NA
Glyma.11G174500	g4	1	0	1					854	UniRef100_I1LLK6 Uncharacterized protein n=1 Tax=Glycine max RepID=I1LLK6_SOYBN	0	100	UniRef100_G7JZH6 ATP-dependent Clp protease ATP-binding subunit clpL n=1 Tax=Medicago truncatula RepID=G7JZH6_MEDTR	0	76.92	AT2G29970.1|Symbols:|Double Clp-N motif-containing P-loop nucleoside triphosphate hydrolases superfamily protein|chr2:12776601-12779784 FORWARD LENGTH=1002	1e-136	85.03	NA	NA	NA	NA	GO:0005737	cytoplasm	PF07724	AAA domain (Cdc48 subfamily)	PTHR11638	ATP-DEPENDENT CLP PROTEASE	NA	NA
Glyma.11G185700	g4	1	0	1					507	UniRef100_I1LKU2 Uncharacterized protein n=1 Tax=Glycine max RepID=I1LKU2_SOYBN	0	100	UniRef100_Q2MJ03 Cytochrome P450 94A1 n=1 Tax=Medicago truncatula RepID=Q2MJ03_MEDTR	0	89.94	AT2G27690.1|Symbols:CYP94C1|cytochrome P450, family 94, subfamily C, polypeptide 1|chr2:11809373-11810860 FORWARD LENGTH=495	0	94.75	GO:0007165 GO:0009414 GO:0009611 GO:0009620 GO:0009695 GO:0009723 GO:0009733 GO:0009738 GO:0009753 GO:0009867 GO:0042538 GO:0055114	abscisic acid mediated signaling pathway; hyperosmotic salinity response; jasmonic acid biosynthetic process; jasmonic acid mediated signaling pathway; oxidation-reduction process; response to auxin stimulus; response to ethylene stimulus; response to fungus; response to jasmonic acid stimulus; response to water deprivation; response to wounding; signal transduction	GO:0005506 GO:0009055 GO:0016705 GO:0018685 GO:0019825 GO:0020037	alkane 1-monooxygenase activity; electron carrier activity; heme binding; iron ion binding; oxidoreductase activity, acting on paired donors, with incorporation or reduction of molecular oxygen; oxygen binding	GO:0005576 GO:0043231	extracellular region; intracellular membrane-bounded organelle	PF00067	Cytochrome P450	PTHR24296	FAMILY NOT NAMED	KOG0157	Cytochrome_P450_CYP4/CYP19/CYP26_subfamilies
Glyma.11G212700	g4	1	0	1					846	UniRef100_I1LM80 Sucrose synthase n=1 Tax=Glycine max RepID=I1LM80_SOYBN	0	100	UniRef100_I1LM80 Sucrose synthase n=1 Tax=Glycine max RepID=I1LM80_SOYBN	0	100	AT1G73370.1|Symbols:SUS6, ATSUS6|sucrose synthase 6|chr1:27584533-27588326 REVERSE LENGTH=942	0	86.2	GO:0001666 GO:0005985 GO:0005986 GO:0009058 GO:0019375 GO:0080165	biosynthetic process; callose deposition in phloem sieve plate; galactolipid biosynthetic process; response to hypoxia; sucrose biosynthetic process; sucrose metabolic process	GO:0008194 GO:0016157	UDP-glycosyltransferase activity; sucrose synthase activity	GO:0005618 GO:0009507	cell wall; chloroplast	PF00534 PF00862	Glycosyl transferases group 1; Sucrose synthase	PTHR12526	GLYCOSYLTRANSFERASE	KOG0853	Glycosyltransferase
Glyma.11G215700	g4	1	0	1					212	UniRef100_I1LMB6 Uncharacterized protein n=1 Tax=Glycine max RepID=I1LMB6_SOYBN	2e-152	100	UniRef100_G7J9C3 Nudix hydrolase n=1 Tax=Medicago truncatula RepID=G7J9C3_MEDTR	1e-113	100	AT2G01670.1|Symbols:atnudt17, NUDT17|nudix hydrolase homolog 17|chr2:296889-297818 REVERSE LENGTH=182	4e-76	89.01	NA	NA	GO:0016787	hydrolase activity	GO:0005739	mitochondrion	PF00293	NUDIX domain	PTHR12629	DIPHOSPHOINOSITOL POLYPHOSPHATE PHOSPHOHYDROLASE	KOG2839	Diadenosine_and_diphosphoinositol_polyphosphate_phosphohydrolase
Glyma.11G230700	g4	1	0	1					1084	UniRef100_I1LMS2 Uncharacterized protein n=1 Tax=Glycine max RepID=I1LMS2_SOYBN	0	100	UniRef100_G7JBS8 Chaperone protein clpB n=1 Tax=Medicago truncatula RepID=G7JBS8_MEDTR	0	100.19	AT2G29970.1|Symbols:|Double Clp-N motif-containing P-loop nucleoside triphosphate hydrolases superfamily protein|chr2:12776601-12779784 FORWARD LENGTH=1002	0	107.78	NA	NA	NA	NA	GO:0005737	cytoplasm	PF07724 PF02861	AAA domain (Cdc48 subfamily); Clp amino terminal domain	PTHR11638	ATP-DEPENDENT CLP PROTEASE	KOG1051	Chaperone_HSP104_and_related_ATP-dependent_Clp_proteases
Glyma.11G236500	g4	1	0	1					78	UniRef100_C6SZY7 Uncharacterized protein n=1 Tax=Glycine max RepID=C6SZY7_SOYBN	3e-48	100	NA	NA	NA	AT5G65207.1|Symbols:|unknown protein; BEST Arabidopsis thaliana protein match is: unknown protein (TAIR:AT5G10040.1); Has 30201 Blast hits to 17322 proteins in 780 species: Archae - 12; Bacteria - 1396; Metazoa - 17338; Fungi - 3422; Plants - 5037; Viruses - 0; Other Eukaryotes - 2996 (source: NCBI BLink).|chr5:26052364-26052585 REVERSE LENGTH=73	3e-09	105.48	GO:0008150	biological process	GO:0003674	molecular function	GO:0005575	cellular component	NA	NA	NA	NA	NA	NA
Glyma.11G241500	g4	1	0	1					414	UniRef100_UPI0003DEB376 PREDICTED: lanC-like protein 2-like isoform X3 n=1 Tax=Glycine max RepID=UPI0003DEB376	0	100	UniRef100_G7J384 G protein-coupled receptor-like protein n=1 Tax=Medicago truncatula RepID=G7J384_MEDTR	0	99.52	AT5G65280.1|Symbols:GCL1|GCR2-like 1|chr5:26086129-26088069 REVERSE LENGTH=433	0	89.38	NA	NA	GO:0003824	catalytic activity	GO:0005737 GO:0019898	cytoplasm; extrinsic to membrane	PF05147	Lanthionine synthetase C-like protein	PTHR12736	LANC-LIKE PROTEIN	KOG2787	Lanthionine_synthetase_C-like_protein_1
Glyma.12G010700	g4	1	0	1					413	UniRef100_I1LNZ3 Uncharacterized protein n=1 Tax=Glycine max RepID=I1LNZ3_SOYBN	0	100	UniRef100_F6IA07 Equilibrative nucleoside transporter 1 n=1 Tax=Solanum tuberosum RepID=F6IA07_SOLTU	0	98.31	AT1G70330.1|Symbols:ENT1,AT, ENT1|equilibrative nucleotide transporter 1|chr1:26502920-26504360 FORWARD LENGTH=450	0	90.67	GO:0006810	transport	GO:0005337 GO:0010174	nucleoside transmembrane transporter activity; nucleoside transmembrane transporter activity, against a concentration gradient	GO:0005774 GO:0016021	integral to membrane; vacuolar membrane	PF01733	Nucleoside transporter	PTHR10332	EQUILIBRATIVE NUCLEOSIDE TRANSPORTER	KOG1479	Nucleoside_transporter
Glyma.12G011600	g4	1	0	1					461	UniRef100_I1LP01 Uncharacterized protein n=1 Tax=Glycine max RepID=I1LP01_SOYBN	0	100	UniRef100_G7ZWB7 IQ domain-containing protein n=1 Tax=Medicago truncatula RepID=G7ZWB7_MEDTR	0	105.05	AT5G13460.1|Symbols:IQD11|IQ-domain 11|chr5:4316323-4318247 FORWARD LENGTH=443	2e-105	103.84	GO:0000271 GO:0008150 GO:0042546	biological process; cell wall biogenesis; polysaccharide biosynthetic process	GO:0005516	calmodulin binding	GO:0005634 GO:0005886	nucleus; plasma membrane	PF00612	IQ calmodulin-binding motif	PTHR13140	MYOSIN	NA	NA
Glyma.12G018000	g4	1	0	1					333	UniRef100_I1LP79 Uncharacterized protein n=1 Tax=Glycine max RepID=I1LP79_SOYBN	0	100	UniRef100_Q7XZI4 DP1 n=1 Tax=Populus tremula x Populus tremuloides RepID=Q7XZI4_9ROSI	5e-159	81.3	AT5G03415.1|Symbols:DPB, ATDPB|Transcription factor DP|chr5:842842-845200 FORWARD LENGTH=385	2e-140	60.26	GO:0000082 GO:0006355 GO:0010090 GO:0042023 GO:0051302	DNA endoreduplication; G1/S transition of mitotic cell cycle; regulation of cell division; regulation of transcription, DNA-dependent; trichome morphogenesis	GO:0003700 GO:0005515 GO:0046982	protein binding; protein heterodimerization activity; sequence-specific DNA binding transcription factor activity	GO:0005634 GO:0005667 GO:0005737	cytoplasm; nucleus; transcription factor complex	PF02319 PF08781	E2F/DP family winged-helix DNA-binding domain; Transcription factor DP	PTHR12548	TRANSCRIPTION FACTOR DP	KOG2829	E2F-like_protein
Glyma.12G037000	g4	1	0	1					532	UniRef100_I1LPX2 Uncharacterized protein n=1 Tax=Glycine max RepID=I1LPX2_SOYBN	0	100	UniRef100_G7JJX1 Sorbitol-like transporter n=1 Tax=Medicago truncatula RepID=G7JJX1_MEDTR	0	97.88	AT3G18830.1|Symbols:ATPLT5, PMT5, ATPMT5|polyol/monosaccharide transporter 5|chr3:6489000-6491209 REVERSE LENGTH=539	0	92.39	GO:0006810 GO:0031348 GO:0043090 GO:0055085	amino acid import; negative regulation of defense response; transmembrane transport; transport	GO:0005215 GO:0005351 GO:0005354 GO:0005355 GO:0005365 GO:0015144 GO:0015145 GO:0015148 GO:0015168 GO:0015575 GO:0015576 GO:0015591 GO:0022857 GO:0022891	D-ribose transmembrane transporter activity; D-xylose transmembrane transporter activity; carbohydrate transmembrane transporter activity; galactose transmembrane transporter activity; glucose transmembrane transporter activity; glycerol transmembrane transporter activity; mannitol transmembrane transporter activity; monosaccharide transmembrane transporter activity; myo-inositol transmembrane tr…	GO:0005886 GO:0016020 GO:0016021	integral to membrane; membrane; plasma membrane	PF00083	Sugar (and other) transporter	PTHR24063	FAMILY NOT NAMED	KOG0254	Predicted_transporter_(major_facilitator_superfamily)
Glyma.12G037700	g4	1	0	1	C2C2 (Zn) GATA				290	UniRef100_K7LSW5 Uncharacterized protein n=2 Tax=Glycine max RepID=K7LSW5_SOYBN	0	84.5	UniRef100_G7JJU1 GATA transcription factor n=1 Tax=Medicago truncatula RepID=G7JJU1_MEDTR	2e-124	97.3	AT4G36240.1|Symbols:GATA7|GATA transcription factor 7|chr4:17147376-17148211 REVERSE LENGTH=238	2e-58	99.16	GO:0006355 GO:0007623 GO:0009416 GO:0045893	circadian rhythm; positive regulation of transcription, DNA-dependent; regulation of transcription, DNA-dependent; response to light stimulus	GO:0003677 GO:0003700 GO:0008270 GO:0043565	DNA binding; sequence-specific DNA binding; sequence-specific DNA binding transcription factor activity; zinc ion binding	GO:0005634	nucleus	PF00320	GATA zinc finger	PTHR10071	TRANSCRIPTION FACTOR GATA (GATA BINDING FACTOR)	KOG1601	GATA-4/5/6_transcription_factors
Glyma.12G064800	g4	1	0	1					359	UniRef100_I1LQS5 Uncharacterized protein n=1 Tax=Glycine max RepID=I1LQS5_SOYBN	0	100	NA	NA	NA	AT5G59960.1|Symbols:|unknown protein; FUNCTIONS IN: molecular_function unknown; INVOLVED IN: biological_process unknown; LOCATED IN: nucleus; EXPRESSED IN: 24 plant structures; EXPRESSED DURING: 15 growth stages; Has 30201 Blast hits to 17322 proteins in 780 species: Archae - 12; Bacteria - 1396; Metazoa - 17338; Fungi - 3422; Plants - 5037; Viruses - 0; Other Eukaryotes - 2996 (source: NCBI BLin…	0	94.71	GO:0008150	biological process	GO:0003674	molecular function	GO:0005634 GO:0005739 GO:0005783	endoplasmic reticulum; mitochondrion; nucleus	NA	NA	NA	NA	NA	NA
Glyma.12G087200	g4	1	0	1					503	UniRef100_UPI000189CFA4 PREDICTED: cytochrome P450 94A1-like n=1 Tax=Glycine max RepID=UPI000189CFA4	0	100	UniRef100_Q2MJ03 Cytochrome P450 94A1 n=1 Tax=Medicago truncatula RepID=Q2MJ03_MEDTR	0	90.14	AT2G27690.1|Symbols:CYP94C1|cytochrome P450, family 94, subfamily C, polypeptide 1|chr2:11809373-11810860 FORWARD LENGTH=495	0	94.75	GO:0007165 GO:0009414 GO:0009611 GO:0009620 GO:0009695 GO:0009723 GO:0009733 GO:0009738 GO:0009753 GO:0009867 GO:0042538 GO:0055114	abscisic acid mediated signaling pathway; hyperosmotic salinity response; jasmonic acid biosynthetic process; jasmonic acid mediated signaling pathway; oxidation-reduction process; response to auxin stimulus; response to ethylene stimulus; response to fungus; response to jasmonic acid stimulus; response to water deprivation; response to wounding; signal transduction	GO:0005506 GO:0009055 GO:0016705 GO:0018685 GO:0019825 GO:0020037	alkane 1-monooxygenase activity; electron carrier activity; heme binding; iron ion binding; oxidoreductase activity, acting on paired donors, with incorporation or reduction of molecular oxygen; oxygen binding	GO:0005576 GO:0043231	extracellular region; intracellular membrane-bounded organelle	PF00067	Cytochrome P450	PTHR24296	FAMILY NOT NAMED	KOG0157	Cytochrome_P450_CYP4/CYP19/CYP26_subfamilies
Glyma.12G102300	g4	1	0	1	BTB/POZ				541	UniRef100_I1LRT5 Uncharacterized protein n=1 Tax=Glycine max RepID=I1LRT5_SOYBN	0	100	UniRef100_U5FHY7 Phototropic-responsive NPH3 family protein n=1 Tax=Populus trichocarpa RepID=U5FHY7_POPTR	0	104.47	AT3G22104.1|Symbols:|Phototropic-responsive NPH3 family protein|chr3:7789814-7792179 FORWARD LENGTH=506	6e-168	106.72	GO:0009416	response to light stimulus	GO:0004871	signal transducer activity	GO:0005886	plasma membrane	PF03000	NPH3 family	NA	NA	NA	NA
Glyma.12G108900	g4	1	0	1					614	UniRef100_I1LRZ0 Uncharacterized protein n=1 Tax=Glycine max RepID=I1LRZ0_SOYBN	0	100	UniRef100_B9N2A3 DWARF IN LIGHT 2 family protein n=1 Tax=Populus trichocarpa RepID=B9N2A3_POPTR	0	98.99	AT4G03400.1|Symbols:DFL2, GH3-10|Auxin-responsive GH3 family protein|chr4:1497675-1499729 REVERSE LENGTH=591	0	98.14	GO:0009416 GO:0009651 GO:0009733 GO:0009737	response to abscisic acid stimulus; response to auxin stimulus; response to light stimulus; response to salt stress	NA	NA	GO:0005737 GO:0009507	chloroplast; cytoplasm	PF03321	GH3 auxin-responsive promoter	NA	NA	NA	NA
Glyma.12G110100	g4	1	0	1					113	UniRef100_C6T3F1 Uncharacterized protein n=1 Tax=Glycine max RepID=C6T3F1_SOYBN	2e-72	100	NA	NA	NA	NA	NA	NA	NA	NA	NA	NA	NA	NA	NA	NA	NA	NA	NA	NA
Glyma.12G138100	g4	1	0	1					531	UniRef100_K7LUP2 Uncharacterized protein n=1 Tax=Glycine max RepID=K7LUP2_SOYBN	0	92.24	UniRef100_U3MLM2 Terpene synthase 4 n=1 Tax=Copaifera officinalis RepID=U3MLM2_9FABA	0	90.84	AT5G23960.2|Symbols:TPS21|terpene synthase 21|chr5:8092969-8095128 FORWARD LENGTH=545	1e-130	94.86	GO:0008152 GO:0016106 GO:0051762 GO:0080027	metabolic process; response to herbivore; sesquiterpene biosynthetic process; sesquiterpenoid biosynthetic process	GO:0000287 GO:0010333 GO:0016829 GO:0080016 GO:0080017	(-)-E-beta-caryophyllene synthase activity; alpha-humulene synthase activity; lyase activity; magnesium ion binding; terpene synthase activity	GO:0009507	chloroplast	PF01397 PF03936	Terpene synthase, N-terminal domain; Terpene synthase family, metal binding domain	NA	NA	NA	NA
Glyma.12G140100	g4	1	0	1					174	UniRef100_I1LSR4 Uncharacterized protein n=1 Tax=Glycine max RepID=I1LSR4_SOYBN	4e-120	100	UniRef100_Q9FIV1 Gb|AAF02153.1 n=1 Tax=Arabidopsis thaliana RepID=Q9FIV1_ARATH	3e-50	79.87	AT5G54530.1|Symbols:|Protein of unknown function, DUF538|chr5:22152781-22154201 FORWARD LENGTH=161	4e-59	83.85	GO:0008150	biological process	NA	NA	GO:0009507	chloroplast	PF04398	Protein of unknown function, DUF538	NA	NA	NA	NA
Glyma.12G164800	g4	1	0	1					386	UniRef100_I1LT95 Uncharacterized protein n=2 Tax=Glycine max RepID=I1LT95_SOYBN	0	100	NA	NA	NA	AT4G18530.1|Symbols:|Protein of unknown function (DUF707)|chr4:10217749-10220285 FORWARD LENGTH=389	2e-168	92.8	GO:0008150	biological process	GO:0016757	transferase activity, transferring glycosyl groups	NA	NA	PF05212	Protein of unknown function (DUF707)	NA	NA	NA	NA
Glyma.12G167300	g4	1	0	1					865	UniRef100_I1LTC9 Uncharacterized protein n=1 Tax=Glycine max RepID=I1LTC9_SOYBN	0	100	UniRef100_Q6RHR6 Ion channel DMI1 n=19 Tax=Medicago truncatula RepID=DMI1_MEDTR	0	97.96	AT5G49960.1|Symbols:|unknown protein; CONTAINS InterPro DOMAIN/s: Protein of unknown function DUF1012 (InterPro:IPR010420); BEST Arabidopsis thaliana protein match is: Protein of unknown function (DUF1012) (TAIR:AT5G02940.1); Has 1807 Blast hits to 1807 proteins in 277 species: Archae - 0; Bacteria - 0; Metazoa - 736; Fungi - 347; Plants - 385; Viruses - 0; Other Eukaryotes - 339 (source: NCBI BL…	0	95.51	NA	NA	GO:0000166	nucleotide binding	GO:0005634	nucleus	PF06241	Protein of unknown function (DUF1012)	NA	NA	NA	NA
Glyma.12G167500	g4	1	0	1					458	UniRef100_I1LTD1 Uncharacterized protein n=1 Tax=Glycine max RepID=I1LTD1_SOYBN	0	100	NA	NA	NA	AT4G24330.1|Symbols:|Protein of unknown function (DUF1682)|chr4:12603848-12606229 REVERSE LENGTH=478	0	94.56	GO:0008150 GO:0030244 GO:0048193	Golgi vesicle transport; biological process; cellulose biosynthetic process	GO:0003674	molecular function	GO:0005576 GO:0005783 GO:0005794	Golgi apparatus; endoplasmic reticulum; extracellular region	PF07946	Protein of unknown function (DUF1682)	PTHR12883	ADIPOCYTE-SPECIFIC PROTEIN 4-RELATED	KOG2357	Uncharacterized_conserved_protein
Glyma.12G172500	g4	1	0	1					288	UniRef100_C6TBC3 Putative uncharacterized protein n=2 Tax=Glycine max RepID=C6TBC3_SOYBN	0	100	UniRef100_Q9ATM4 Aquaporin PIP2-7 n=4 Tax=Mesangiospermae RepID=PIP27_MAIZE	0	99.65	AT2G37170.1|Symbols:PIP2B, PIP2;2|plasma membrane intrinsic protein 2|chr2:15613624-15614791 REVERSE LENGTH=285	1e-165	100	GO:0006810 GO:0006833 GO:0009414 GO:0009651 GO:0009737 GO:0055085	response to abscisic acid stimulus; response to salt stress; response to water deprivation; transmembrane transport; transport; water transport	GO:0005215 GO:0015250	transporter activity; water channel activity	GO:0005886 GO:0009506 GO:0009507 GO:0016020 GO:0016021	chloroplast; integral to membrane; membrane; plasma membrane; plasmodesma	PF00230	Major intrinsic protein	PTHR19139	AQUAPORIN TRANSPORTER	KOG0223	Aquaporin_(major_intrinsic_protein_family)
Glyma.12G181500	g4	1	0	1					196	UniRef100_I1LTR5 Uncharacterized protein n=1 Tax=Glycine max RepID=I1LTR5_SOYBN	1e-138	100	NA	NA	NA	AT2G27830.1|Symbols:|unknown protein; BEST Arabidopsis thaliana protein match is: unknown protein (TAIR:AT4G22758.1); Has 131 Blast hits to 131 proteins in 17 species: Archae - 0; Bacteria - 0; Metazoa - 0; Fungi - 0; Plants - 131; Viruses - 0; Other Eukaryotes - 0 (source: NCBI BLink).|chr2:11860734-11861306 FORWARD LENGTH=190	3e-47	95.26	GO:0006914	autophagy	GO:0003674	molecular function	GO:0005634	nucleus	NA	NA	NA	NA	NA	NA
Glyma.12G185200	g4	1	0	1					428	UniRef100_I1LTW2 Uncharacterized protein n=1 Tax=Glycine max RepID=I1LTW2_SOYBN	0	100	UniRef100_E9N6U0 1,3-beta-D-glucanase GH17_61 n=1 Tax=Populus tremula x Populus tremuloides RepID=E9N6U0_9ROSI	0	93.98	AT2G27500.2|Symbols:|Glycosyl hydrolase superfamily protein|chr2:11752615-11753844 REVERSE LENGTH=377	0	91.25	GO:0005975 GO:0006612 GO:0009863 GO:0009867 GO:0010363	carbohydrate metabolic process; jasmonic acid mediated signaling pathway; protein targeting to membrane; regulation of plant-type hypersensitive response; salicylic acid mediated signaling pathway	GO:0003824 GO:0004553 GO:0043169	catalytic activity; cation binding; hydrolase activity, hydrolyzing O-glycosyl compounds	GO:0005576 GO:0005634 GO:0005737 GO:0046658	anchored to plasma membrane; cytoplasm; extracellular region; nucleus	PF00332	Glycosyl hydrolases family 17	PTHR16631	FAMILY NOT NAMED	NA	NA
Glyma.12G212300	g4	1	0	1	WRKY				264	UniRef100_I1LUP5 Uncharacterized protein n=1 Tax=Glycine max RepID=I1LUP5_SOYBN	0	100	UniRef100_B0LUS0 Transcription factor n=1 Tax=Glycine max RepID=B0LUS0_SOYBN	0	100	AT3G58710.2|Symbols:WRKY69, ATWRKY69|WRKY DNA-binding protein 69|chr3:21715192-21716766 FORWARD LENGTH=271	3e-70	91.51	GO:0006355 GO:0016132	brassinosteroid biosynthetic process; regulation of transcription, DNA-dependent	GO:0003700 GO:0043565	sequence-specific DNA binding; sequence-specific DNA binding transcription factor activity	GO:0005634	nucleus	PF03106	WRKY DNA -binding domain	NA	NA	NA	NA
Glyma.13G043700	g4	1	0	1					192	UniRef100_K7LXW4 Uncharacterized protein n=1 Tax=Glycine max RepID=K7LXW4_SOYBN	6e-115	99.39	UniRef100_O80962 ATH subfamily protein ATH8 n=1 Tax=Arabidopsis thaliana RepID=O80962_ARATH	6e-64	18.67	AT2G39190.2|Symbols:ATATH8|Protein kinase superfamily protein|chr2:16350140-16355745 FORWARD LENGTH=814	7e-67	18.67	NA	NA	GO:0005215 GO:0016772	transferase activity, transferring phosphorus-containing groups; transporter activity	GO:0005886	plasma membrane	NA	NA	PTHR10566	CHAPERONE-ACTIVITY OF BC1 COMPLEX (CABC1)-RELATED	NA	NA
Glyma.13G043900	g4	1	0	1					304	UniRef100_I1LX52 Uncharacterized protein n=1 Tax=Glycine max RepID=I1LX52_SOYBN	0	100	UniRef100_T2DNP4 Phi-1-like phosphate-induced protein n=1 Tax=Phaseolus vulgaris RepID=T2DNP4_PHAVU	0	100.33	AT5G64260.1|Symbols:EXL2|EXORDIUM like 2|chr5:25703980-25704897 FORWARD LENGTH=305	1e-154	99.34	GO:0008150 GO:0046685	biological process; response to arsenic-containing substance	GO:0003674	molecular function	GO:0005618 GO:0005794 GO:0005829 GO:0009505 GO:0009506 GO:0009507	Golgi apparatus; cell wall; chloroplast; cytosol; plant-type cell wall; plasmodesma	PF04674	Phosphate-induced protein 1 conserved region	NA	NA	NA	NA
Glyma.13G076800	g4	1	0	1	EIL				619	UniRef100_UPI00018C6C25 PREDICTED: protein ETHYLENE INSENSITIVE 3 n=1 Tax=Glycine max RepID=UPI00018C6C25	0	100	UniRef100_Q8SA70 Transcription factor EIL2 n=1 Tax=Vigna radiata RepID=Q8SA70_VIGRA	0	98.71	AT3G20770.1|Symbols:EIN3, AtEIN3|Ethylene insensitive 3 family protein|chr3:7260702-7262588 REVERSE LENGTH=628	0	97.93	GO:0000303 GO:0006355 GO:0006487 GO:0007165 GO:0008219 GO:0009639 GO:0009651 GO:0009723 GO:0009733 GO:0009737 GO:0009743 GO:0009751 GO:0009755 GO:0009863 GO:0009873 GO:0010182 GO:0042742 GO:0048825 GO:0071281	cell death; cellular response to iron ion; cotyledon development; defense response to bacterium; ethylene mediated signaling pathway; hormone-mediated signaling pathway; protein N-linked glycosylation; regulation of transcription, DNA-dependent; response to abscisic acid stimulus; response to auxin stimulus; response to carbohydrate stimulus; response to ethylene stimulus; response to red or far …	GO:0003677 GO:0003700 GO:0005515	DNA binding; protein binding; sequence-specific DNA binding transcription factor activity	GO:0005634	nucleus	PF04873	Ethylene insensitive 3	NA	NA	NA	NA
Glyma.13G076900	g4	1	0	1					577	UniRef100_UPI0001B6394B PREDICTED: L-ascorbate oxidase n=1 Tax=Glycine max RepID=UPI0001B6394B	0	100	UniRef100_B9ZZP2 Ascorbate oxidase n=1 Tax=Pisum sativum RepID=B9ZZP2_PEA	0	99.3	AT5G21105.1|Symbols:|Plant L-ascorbate oxidase|chr5:7172727-7177409 FORWARD LENGTH=588	0	95.92	GO:0016126 GO:0046520 GO:0055114	oxidation-reduction process; sphingoid biosynthetic process; sterol biosynthetic process	GO:0005507 GO:0008447 GO:0016491	L-ascorbate oxidase activity; copper ion binding; oxidoreductase activity	GO:0005576 GO:0005618 GO:0009506	cell wall; extracellular region; plasmodesma	PF00394 PF07731 PF07732	Multicopper oxidase; Multicopper oxidase; Multicopper oxidase	PTHR11709	MULTI-COPPER OXIDASE	KOG1263	Multicopper_oxidases
Glyma.13G087500	g4	1	0	1					507	UniRef100_I1LW02 Uncharacterized protein n=1 Tax=Glycine max RepID=I1LW02_SOYBN	0	100	UniRef100_G7KA56 Glucan 1,3-beta-glucosidase n=1 Tax=Medicago truncatula RepID=G7KA56_MEDTR	0	100	NA	NA	NA	NA	NA	NA	NA	NA	NA	PF00150	Cellulase (glycosyl hydrolase family 5)	PTHR10551	FASCIN	NA	NA
Glyma.13G094100	g4	1	0	1					201	UniRef100_I1LVT9 Uncharacterized protein n=1 Tax=Glycine max RepID=I1LVT9_SOYBN	3e-149	100	UniRef100_G7JD30 Cysteine-rich secretory protein LCCL domain-containing n=1 Tax=Medicago truncatula RepID=G7JD30_MEDTR	6e-115	97.09	AT4G25780.1|Symbols:|CAP (Cysteine-rich secretory proteins, Antigen 5, and Pathogenesis-related 1 protein) superfamily protein|chr4:13121107-13121679 FORWARD LENGTH=190	4e-77	93.16	GO:0008150	biological process	GO:0003674	molecular function	GO:0005576	extracellular region	PF00188	Cysteine-rich secretory protein family	PTHR10334	CYSTEINE-RICH SECRETORY PROTEIN-RELATED	NA	NA
Glyma.13G103800	g4	1	0	1					93	NA	NA	NA	NA	NA	NA	NA	NA	NA	NA	NA	NA	NA	NA	NA	NA	NA	NA	NA	NA	NA
Glyma.13G112000	g4	1	0	1	ZIM				243	UniRef100_I1LY77 Uncharacterized protein n=1 Tax=Glycine max RepID=I1LY77_SOYBN	3e-178	100	UniRef100_L7T124 TIFY transcription factor n=1 Tax=Phaseolus vulgaris RepID=L7T124_PHAVU	2e-84	89.88	AT1G19180.1|Symbols:JAZ1, TIFY10A|jasmonate-zim-domain protein 1|chr1:6622312-6623271 FORWARD LENGTH=253	1e-53	94.07	GO:0000165 GO:0006612 GO:0007154 GO:0007165 GO:0009409 GO:0009414 GO:0009555 GO:0009611 GO:0009620 GO:0009695 GO:0009723 GO:0009733 GO:0009738 GO:0009753 GO:0009862 GO:0009863 GO:0009867 GO:0009908 GO:0010200 GO:0010363 GO:0030968 GO:0031348 GO:0035556 GO:0042538 GO:0042742 GO:0043069 GO:0050832	MAPK cascade; abscisic acid mediated signaling pathway; cell communication; defense response to bacterium; defense response to fungus; endoplasmic reticulum unfolded protein response; flower development; hyperosmotic salinity response; intracellular signal transduction; jasmonic acid biosynthetic process; jasmonic acid mediated signaling pathway; negative regulation of defense response; negative …	GO:0005515	protein binding	GO:0005634	nucleus	PF09425 PF06200	Divergent CCT motif; tify domain	NA	NA	NA	NA
Glyma.13G116100	g4	1	0	1	ZIM				208	UniRef100_I1LYC4 Uncharacterized protein n=1 Tax=Glycine max RepID=I1LYC4_SOYBN	2e-149	100	UniRef100_G7JR45 Protein TIFY 3B n=2 Tax=Medicago truncatula RepID=G7JR45_MEDTR	1e-42	76.4	AT5G20900.1|Symbols:JAZ12, TIFY3B|jasmonate-zim-domain protein 12|chr5:7090883-7092201 FORWARD LENGTH=187	2e-16	56.15	GO:0006612 GO:0008150 GO:0009611 GO:0009867 GO:0009963 GO:0010363	biological process; jasmonic acid mediated signaling pathway; positive regulation of flavonoid biosynthetic process; protein targeting to membrane; regulation of plant-type hypersensitive response; response to wounding	GO:0005515	protein binding	GO:0005634	nucleus	PF09425 PF06200	Divergent CCT motif; tify domain	NA	NA	NA	NA
Glyma.13G119100	g4	1	0	1					627	UniRef100_I1LYF7 Uncharacterized protein n=1 Tax=Glycine max RepID=I1LYF7_SOYBN	0	100	UniRef100_G7JR10 Cytosolic purine 5'-nucleotidase n=1 Tax=Medicago truncatula RepID=G7JR10_MEDTR	0	100.32	AT5G48960.1|Symbols:|HAD-superfamily hydrolase, subfamily IG, 5'-nucleotidase|chr5:19849645-19853382 FORWARD LENGTH=642	0	90.19	GO:0008150	biological process	GO:0008253	5'-nucleotidase activity	GO:0009507 GO:0009570	chloroplast; chloroplast stroma	PF05761	5' nucleotidase family	PTHR12103	CYTOSOLIC PURINE 5-NUCLEOTIDASE-RELATED	KOG2469	IMP-GMP_specific_5'-nucleotidase
Glyma.13G134500	g4	1	0	1					891	UniRef100_I1LYX3 Uncharacterized protein n=1 Tax=Glycine max RepID=I1LYX3_SOYBN	0	100	UniRef100_G7L0Q2 Phosphatidate phosphatase LPIN3 n=1 Tax=Medicago truncatula RepID=G7L0Q2_MEDTR	0	102.65	AT3G09560.3|Symbols:|Lipin family protein|chr3:2934953-2938673 REVERSE LENGTH=904	0	98.45	GO:0006629 GO:0016036	cellular response to phosphate starvation; lipid metabolic process	GO:0008195	phosphatidate phosphatase activity	GO:0005634	nucleus	PF08235 PF04571	LNS2 (Lipin/Ned1/Smp2); lipin, N-terminal conserved region	PTHR12181	LIPIN	KOG2116	Protein_involved_in_plasmid_maintenance/nuclear_protein_involved_in_lipid_metabolism
Glyma.13G136000	g4	1	0	1					286	UniRef100_I1LYZ7 Uncharacterized protein n=1 Tax=Glycine max RepID=I1LYZ7_SOYBN	0	100	UniRef100_G7L1P0 Adenylate kinase n=1 Tax=Medicago truncatula RepID=G7L1P0_MEDTR	6e-143	106.34	AT2G37250.1|Symbols:ADK, ATPADK1|adenosine kinase|chr2:15641991-15643318 FORWARD LENGTH=284	8e-135	100.35	GO:0006139 GO:0006354 GO:0008652 GO:0046939 GO:0048364 GO:0048367	DNA-dependent transcription, elongation; cellular amino acid biosynthetic process; nucleobase-containing compound metabolic process; nucleotide phosphorylation; root development; shoot system development	GO:0004017 GO:0005524 GO:0016776 GO:0019201 GO:0019205	ATP binding; adenylate kinase activity; nucleobase-containing compound kinase activity; nucleotide kinase activity; phosphotransferase activity, phosphate group as acceptor	GO:0005634 GO:0005737 GO:0005739 GO:0009507 GO:0009570	chloroplast; chloroplast stroma; cytoplasm; mitochondrion; nucleus	PF00406	Adenylate kinase	PTHR23359	NUCLEOTIDE KINASE	KOG3078	Adenylate_kinase
Glyma.13G144600	g4	1	0	1	MYB/HD-like				478	UniRef100_UPI0001BA869A PREDICTED: uncharacterized protein LOC100810255 isoform X1 n=1 Tax=Glycine max RepID=UPI0001BA869A	0	100	UniRef100_F4IPY7 Protein TRF-like 8 n=1 Tax=Arabidopsis thaliana RepID=F4IPY7_ARATH	8e-33	30.24	AT2G37025.2|Symbols:TRFL8|TRF-like 8|chr2:15550042-15551957 FORWARD LENGTH=410	9e-36	30.24	NA	NA	GO:0003677	DNA binding	GO:0005634	nucleus	NA	NA	PTHR14014	FAMILY NOT NAMED	NA	NA
Glyma.13G154000	g4	1	0	1					338	UniRef100_UPI0003DEB9A1 PREDICTED: uncharacterized protein LOC100792004 isoform X2 n=1 Tax=Glycine max RepID=UPI0003DEB9A1	0	99.41	UniRef100_Q9LZC1 Emb|CAB85508.1 n=1 Tax=Arabidopsis thaliana RepID=Q9LZC1_ARATH	1e-133	86.1	AT5G03880.1|Symbols:|Thioredoxin family protein|chr5:1038674-1041453 REVERSE LENGTH=339	7e-147	84.07	GO:0019684 GO:0035304 GO:0045454	cell redox homeostasis; photosynthesis, light reaction; regulation of protein dephosphorylation	GO:0009055	electron carrier activity	GO:0009507 GO:0009534 GO:0009535 GO:0009941	chloroplast; chloroplast envelope; chloroplast thylakoid; chloroplast thylakoid membrane	NA	NA	NA	NA	NA	NA
Glyma.13G155100	g4	1	0	1					765	UniRef100_I1LZL5 Uncharacterized protein n=1 Tax=Glycine max RepID=I1LZL5_SOYBN	0	100	UniRef100_G7JHY0 GPI-anchored protein n=1 Tax=Medicago truncatula RepID=G7JHY0_MEDTR	0	98.05	AT5G58170.1|Symbols:SVL5|SHV3-like 5|chr5:23540261-23543092 REVERSE LENGTH=750	0	99.87	GO:0006071 GO:0006629 GO:0009860 GO:0030048	actin filament-based movement; glycerol metabolic process; lipid metabolic process; pollen tube growth	GO:0008081 GO:0008889	glycerophosphodiester phosphodiesterase activity; phosphoric diester hydrolase activity	GO:0005886 GO:0031225 GO:0048046	anchored to membrane; apoplast; plasma membrane	PF03009	Glycerophosphoryl diester phosphodiesterase family	PTHR23344	GLYCEROPHOSPHORYL DIESTER PHOSPHODIESTERASE	KOG2258	Glycerophosphoryl_diester_phosphodiesterase
Glyma.13G162200	g4	1	0	1					796	UniRef100_I1LZT2 Uncharacterized protein n=2 Tax=Glycine max RepID=I1LZT2_SOYBN	0	100	UniRef100_G7JFF9 Translocase of chloroplast n=1 Tax=Medicago truncatula RepID=G7JFF9_MEDTR	0	94.01	AT5G20300.2|Symbols:|Avirulence induced gene (AIG1) family protein|chr5:6853544-6856332 REVERSE LENGTH=793	0	98.74	GO:0045036	protein targeting to chloroplast	GO:0005525	GTP binding	GO:0009507 GO:0009707	chloroplast; chloroplast outer membrane	PF04548 PF11886	AIG1 family; Domain of unknown function (DUF3406)	PTHR10903	GTPASE, IMAP FAMILY MEMBER-RELATED	NA	NA
Glyma.13G171100	g4	1	0	1		52			616	UniRef100_I1M032 Uncharacterized protein n=1 Tax=Glycine max RepID=I1M032_SOYBN	0	100	UniRef100_B9I1N4 Proline-rich family protein n=1 Tax=Populus trichocarpa RepID=B9I1N4_POPTR	0	100.16	AT4G18570.1|Symbols:|Tetratricopeptide repeat (TPR)-like superfamily protein|chr4:10231439-10234534 FORWARD LENGTH=642	0	95.79	NA	NA	NA	NA	GO:0009507	chloroplast	NA	NA	NA	NA	NA	NA
Glyma.13G177400	g4	1	0	1	SBP				143	UniRef100_I1M086 Uncharacterized protein n=1 Tax=Glycine max RepID=I1M086_SOYBN	1e-98	100	UniRef100_G7ISD5 Squamosa promoter binding-like protein n=1 Tax=Medicago truncatula RepID=G7ISD5_MEDTR	5e-47	97.9	AT2G33810.1|Symbols:SPL3|squamosa promoter binding protein-like 3|chr2:14305342-14305828 FORWARD LENGTH=131	7e-40	66.41	GO:0009741 GO:0009827 GO:0009860 GO:0009886 GO:0009908 GO:0009909 GO:0009911 GO:0010228 GO:0010229 GO:0010321 GO:0048481 GO:0048507	flower development; inflorescence development; meristem development; ovule development; plant-type cell wall modification; pollen tube growth; positive regulation of flower development; post-embryonic morphogenesis; regulation of flower development; regulation of vegetative phase change; response to brassinosteroid stimulus; vegetative to reproductive phase transition of meristem	GO:0003677 GO:0003700	DNA binding; sequence-specific DNA binding transcription factor activity	GO:0005634	nucleus	PF03110	SBP domain	NA	NA	NA	NA
Glyma.13G206400	g4	1	0	1					116	UniRef100_I1M118 Uncharacterized protein n=1 Tax=Glycine max RepID=I1M118_SOYBN	7e-80	100	NA	NA	NA	AT4G21780.1|Symbols:|unknown protein; Has 30201 Blast hits to 17322 proteins in 780 species: Archae - 12; Bacteria - 1396; Metazoa - 17338; Fungi - 3422; Plants - 5037; Viruses - 0; Other Eukaryotes - 2996 (source: NCBI BLink).|chr4:11567213-11567560 FORWARD LENGTH=115	3e-22	94.78	GO:0008150	biological process	GO:0003674	molecular function	GO:0005739	mitochondrion	NA	NA	NA	NA	NA	NA
Glyma.13G219100	g4	1	0	1	ZIM				139	UniRef100_C6T1G4 Uncharacterized protein n=1 Tax=Glycine max RepID=C6T1G4_SOYBN	6e-97	100	UniRef100_G7LE60 Protein TIFY 5A n=1 Tax=Medicago truncatula RepID=G7LE60_MEDTR	1e-35	60.55	AT1G30135.1|Symbols:JAZ8, TIFY5A|jasmonate-zim-domain protein 8|chr1:10596516-10597095 FORWARD LENGTH=131	9e-24	104.58	GO:0008150 GO:0009611 GO:0009620 GO:0009693 GO:0009695 GO:0009753 GO:0009867	biological process; ethylene biosynthetic process; jasmonic acid biosynthetic process; jasmonic acid mediated signaling pathway; response to fungus; response to jasmonic acid stimulus; response to wounding	GO:0005515	protein binding	GO:0005634	nucleus	PF09425 PF06200	Divergent CCT motif; tify domain	NA	NA	NA	NA
Glyma.13G222600	g4	1	0	1					119	UniRef100_I1M1L6 Uncharacterized protein n=1 Tax=Glycine max RepID=I1M1L6_SOYBN	2e-79	100	NA	NA	NA	AT2G34340.1|Symbols:|Protein of unknown function, DUF584|chr2:14489032-14489442 REVERSE LENGTH=136	3e-28	86.76	GO:0009062 GO:0009739	fatty acid catabolic process; response to gibberellin stimulus	GO:0003674	molecular function	GO:0005634	nucleus	PF04520	Senescence regulator	NA	NA	NA	NA
Glyma.13G236500	g4	1	0	1	AP2-EREBP				223	UniRef100_B3VHW0 Ethylene-responsive element binding factor 4 n=1 Tax=Glycine max RepID=B3VHW0_SOYBN	1e-158	100	UniRef100_B3VHW0 Ethylene-responsive element binding factor 4 n=1 Tax=Glycine max RepID=B3VHW0_SOYBN	1e-158	100	AT5G44210.1|Symbols:ERF9, ATERF9, ATERF-9|erf domain protein 9|chr5:17806742-17807344 FORWARD LENGTH=200	2e-38	68.5	GO:0006355 GO:0006857 GO:0009873 GO:0045892	ethylene mediated signaling pathway; negative regulation of transcription, DNA-dependent; oligopeptide transport; regulation of transcription, DNA-dependent	GO:0003677 GO:0003700	DNA binding; sequence-specific DNA binding transcription factor activity	GO:0005634 GO:0016020	membrane; nucleus	PF00847	AP2 domain	NA	NA	NA	NA
Glyma.13G239000	g4	1	0	1					911	UniRef100_I1M240 Lipoxygenase n=1 Tax=Glycine max RepID=I1M240_SOYBN	0	100	UniRef100_I1M240 Lipoxygenase n=1 Tax=Glycine max RepID=I1M240_SOYBN	0	100	AT1G17420.1|Symbols:LOX3|lipoxygenase 3|chr1:5977512-5981384 FORWARD LENGTH=919	0	99.02	GO:0006952 GO:0009555 GO:0009611 GO:0009620 GO:0009644 GO:0009693 GO:0009695 GO:0009753 GO:0009901 GO:0010200 GO:0034440 GO:0040007 GO:0048653 GO:0080086	anther dehiscence; anther development; defense response; ethylene biosynthetic process; growth; jasmonic acid biosynthetic process; lipid oxidation; pollen development; response to chitin; response to fungus; response to high light intensity; response to jasmonic acid stimulus; response to wounding; stamen filament development	GO:0016165	lipoxygenase activity	GO:0009507	chloroplast	PF00305 PF01477	Lipoxygenase; PLAT/LH2 domain	PTHR11771	LIPOXYGENASE	NA	NA
Glyma.13G297200	g4	1	0	1					538	UniRef100_K7M2P3 Uncharacterized protein n=1 Tax=Glycine max RepID=K7M2P3_SOYBN	0	100	UniRef100_B9IQU2 Hydroxyproline-rich glycoprotein n=1 Tax=Populus trichocarpa RepID=B9IQU2_POPTR	3e-153	100	AT4G28300.1|Symbols:|Protein of unknown function (DUF1421)|chr4:14014860-14016823 FORWARD LENGTH=496	3e-110	107.86	GO:0008150	biological process	GO:0003674	molecular function	GO:0005634	nucleus	PF07223	Protein of unknown function (DUF1421)	NA	NA	NA	NA
Glyma.13G298600	g4	1	0	1	AP2-EREBP				420	UniRef100_K7M2Q0 Uncharacterized protein n=2 Tax=Glycine max RepID=K7M2Q0_SOYBN	0	100	UniRef100_G3CCE8 Drought responsive element binding protein 5 n=1 Tax=Glycine max RepID=G3CCE8_SOYBN	0	99.67	AT2G20880.1|Symbols:|Integrase-type DNA-binding superfamily protein|chr2:8986053-8987063 FORWARD LENGTH=336	6e-55	61.9	GO:0006355 GO:0009651 GO:2000070	regulation of response to water deprivation; regulation of transcription, DNA-dependent; response to salt stress	GO:0003677 GO:0003700	DNA binding; sequence-specific DNA binding transcription factor activity	GO:0005634 GO:0005737	cytoplasm; nucleus	PF00847	AP2 domain	NA	NA	NA	NA
Glyma.13G304500	g4	1	0	1					580	UniRef100_K7M2U1 Uncharacterized protein n=1 Tax=Glycine max RepID=K7M2U1_SOYBN	0	100	UniRef100_G7IRJ6 Myrcene synthase n=1 Tax=Medicago truncatula RepID=G7IRJ6_MEDTR	0	98.94	AT4G16730.1|Symbols:TPS02|terpene synthase 02|chr4:9403119-9406003 FORWARD LENGTH=539	3e-111	88.5	GO:0008152	metabolic process	GO:0000287 GO:0010333 GO:0016829	lyase activity; magnesium ion binding; terpene synthase activity	GO:0009507	chloroplast	PF01397 PF03936	Terpene synthase, N-terminal domain; Terpene synthase family, metal binding domain	NA	NA	NA	NA
Glyma.13G319000	g4	1	0	1					425	UniRef100_I1MS62 Uncharacterized protein n=1 Tax=Glycine max RepID=I1MS62_SOYBN	0	100	UniRef100_G7JKZ4 Arogenate dehydratase/prephenate dehydratase n=1 Tax=Medicago truncatula RepID=G7JKZ4_MEDTR	0	100.96	AT1G08250.1|Symbols:ADT6|arogenate dehydratase 6|chr1:2588994-2590235 REVERSE LENGTH=413	0	89.59	GO:0009094 GO:0010048 GO:0043481 GO:0048440	L-phenylalanine biosynthetic process; anthocyanin accumulation in tissues in response to UV light; carpel development; vernalization response	GO:0004664 GO:0047769	arogenate dehydratase activity; prephenate dehydratase activity	GO:0009507	chloroplast	PF00800	Prephenate dehydratase	PTHR21022	PREPHENATE DEHYDRATASE (P PROTEIN)	KOG2797	Prephenate_dehydratase
Glyma.13G329700	g4	1	0	1	AP2-EREBP				477	UniRef100_I1M4P4 Uncharacterized protein n=10 Tax=Glycine RepID=I1M4P4_SOYBN	0	100	UniRef100_G7IU38 Transcription factor APETALA2 n=1 Tax=Medicago truncatula RepID=G7IU38_MEDTR	0	105.09	AT2G28550.3|Symbols:RAP2.7|related to AP2.7|chr2:12226168-12228251 REVERSE LENGTH=464	1e-118	91.59	GO:0006355 GO:0009651 GO:0009737 GO:0009887 GO:0010228	organ morphogenesis; regulation of transcription, DNA-dependent; response to abscisic acid stimulus; response to salt stress; vegetative to reproductive phase transition of meristem	GO:0003677 GO:0003700	DNA binding; sequence-specific DNA binding transcription factor activity	GO:0005634	nucleus	PF00847	AP2 domain	PTHR11795	UNCHARACTERIZED	NA	NA
Glyma.14G026300	g4	1	0	1					1028	UniRef100_I1M6V6 Uncharacterized protein n=1 Tax=Glycine max RepID=I1M6V6_SOYBN	0	100	UniRef100_G3ECQ6 Rfls6 protein n=1 Tax=Glycine max RepID=G3ECQ6_SOYBN	0	100	AT1G07650.1|Symbols:|Leucine-rich repeat transmembrane protein kinase|chr1:2359817-2366423 REVERSE LENGTH=1014	0	98.92	GO:0006468 GO:0007169	protein phosphorylation; transmembrane receptor protein tyrosine kinase signaling pathway	GO:0004672 GO:0004674 GO:0004713 GO:0005524 GO:0016301 GO:0016772	ATP binding; kinase activity; protein kinase activity; protein serine/threonine kinase activity; protein tyrosine kinase activity; transferase activity, transferring phosphorus-containing groups	GO:0005886	plasma membrane	PF11721 PF00560 PF00069	Di-glucose binding within endoplasmic reticulum; Leucine Rich Repeat; Protein kinase domain	PTHR24420	LEUCINE-RICH REPEAT RECEPTOR-LIKE PROTEIN KINASE	KOG1187	Serine/threonine_protein_kinase
Glyma.14G049500	g4	1	0	1		55			316	UniRef100_I1M7I2 Uncharacterized protein n=2 Tax=Glycine max RepID=I1M7I2_SOYBN	0	100	UniRef100_Q8W3Y3 1-aminocyclopropane-1-carboxylic acid oxidase n=1 Tax=Phaseolus lunatus RepID=Q8W3Y3_PHALU	0	100	AT1G05010.1|Symbols:EFE, ACO4, EAT1|ethylene-forming enzyme|chr1:1431419-1432695 REVERSE LENGTH=323	0	97.52	GO:0000165 GO:0006612 GO:0009595 GO:0009620 GO:0009693 GO:0009697 GO:0009862 GO:0009867 GO:0010200 GO:0010310 GO:0010363 GO:0030003 GO:0031348 GO:0042742 GO:0043900 GO:0050832 GO:0055114 GO:0070838 GO:0071398	MAPK cascade; cellular cation homeostasis; cellular response to fatty acid; defense response to bacterium; defense response to fungus; detection of biotic stimulus; divalent metal ion transport; ethylene biosynthetic process; jasmonic acid mediated signaling pathway; negative regulation of defense response; oxidation-reduction process; protein targeting to membrane; regulation of hydrogen peroxid…	GO:0009815 GO:0016491 GO:0016706	1-aminocyclopropane-1-carboxylate oxidase activity; oxidoreductase activity; oxidoreductase activity, acting on paired donors, with incorporation or reduction of molecular oxygen, 2-oxoglutarate as one donor, and incorporation of one atom each of oxygen into both donors	GO:0005737	cytoplasm	PF03171	2OG-Fe(II) oxygenase superfamily	PTHR10209	OXIDOREDUCTASE, 2OG-FE(II) OXYGENASE FAMILY PROTEIN	KOG0143	Iron/ascorbate_family_oxidoreductases
Glyma.14G056300	g4	1	0	1					219	UniRef100_K7M543 Uncharacterized protein n=1 Tax=Glycine max RepID=K7M543_SOYBN	3e-158	100	UniRef100_G7K772 Abscisic acid receptor PYL6 n=1 Tax=Medicago truncatula RepID=G7K772_MEDTR	3e-94	105.37	AT5G05440.1|Symbols:PYL5, RCAR8|Polyketide cyclase/dehydrase and lipid transport superfamily protein|chr5:1609374-1609985 FORWARD LENGTH=203	4e-80	103.94	GO:0009738	abscisic acid mediated signaling pathway	GO:0004872 GO:0005515 GO:0010427	abscisic acid binding; protein binding; receptor activity	GO:0005634 GO:0005737	cytoplasm; nucleus	PF00141 PF10604	Peroxidase; Polyketide cyclase / dehydrase and lipid transport	NA	NA	NA	NA
Glyma.14G062800	g4	1	0	1					307	UniRef100_I1M7Z0 Uncharacterized protein n=1 Tax=Glycine max RepID=I1M7Z0_SOYBN	0	100	UniRef100_G7JAM9 Solute carrier family 35 member E4 n=1 Tax=Medicago truncatula RepID=G7JAM9_MEDTR	0	94.12	AT3G11320.1|Symbols:|Nucleotide-sugar transporter family protein|chr3:3547017-3548539 REVERSE LENGTH=308	0	99.35	GO:0006863 GO:0016132	brassinosteroid biosynthetic process; purine nucleobase transport	GO:0008514	organic anion transmembrane transporter activity	GO:0005783 GO:0005794 GO:0005886 GO:0016020	Golgi apparatus; endoplasmic reticulum; membrane; plasma membrane	PF03151 PF00892	Triose-phosphate Transporter family; EamA-like transporter family	PTHR11132	SOLUTE CARRIER FAMILY 35	KOG1441	Glucose-6-phosphate/phosphate_and_phosphoenolpyruvate/phosphate_antiporter
Glyma.14G069600	g4	1	0	1					372	UniRef100_K7M5C9 Uncharacterized protein n=1 Tax=Glycine max RepID=K7M5C9_SOYBN	0	100	UniRef100_G7KBN3 U-box domain-containing protein n=1 Tax=Medicago truncatula RepID=G7KBN3_MEDTR	0	97.6	AT3G03440.1|Symbols:|ARM repeat superfamily protein|chr3:815709-818568 FORWARD LENGTH=408	2e-143	82.35	GO:0008150	biological process	NA	NA	GO:0009507	chloroplast	PF00514	Armadillo/beta-catenin-like repeat	PTHR23315	BETA CATENIN-RELATED ARMADILLO REPEAT-CONTAINING	KOG0166	Karyopherin_(importin)_alpha
Glyma.14G070200	g4	1	0	1					219	UniRef100_I1M874 Uncharacterized protein n=1 Tax=Glycine max RepID=I1M874_SOYBN	2e-160	100	NA	NA	NA	AT3G60810.1|Symbols:|unknown protein; CONTAINS InterPro DOMAIN/s: Protein of unknown function DUF1499 (InterPro:IPR010865); Has 444 Blast hits to 444 proteins in 143 species: Archae - 0; Bacteria - 268; Metazoa - 0; Fungi - 0; Plants - 51; Viruses - 0; Other Eukaryotes - 125 (source: NCBI BLink).|chr3:22470579-22471756 FORWARD LENGTH=214	2e-90	80.84	GO:0008150	biological process	GO:0003674	molecular function	GO:0005575	cellular component	PF07386	Protein of unknown function (DUF1499)	NA	NA	NA	NA
Glyma.14G072200	g4	1	0	1					457	UniRef100_A7X641 Inositol pentakisphosphate 2-kinase n=4 Tax=Glycine RepID=A7X641_SOYBN	0	100	UniRef100_A7X641 Inositol pentakisphosphate 2-kinase n=4 Tax=Glycine RepID=A7X641_SOYBN	0	100	AT1G22100.1|Symbols:|Inositol-pentakisphosphate 2-kinase family protein|chr1:7798023-7800030 REVERSE LENGTH=441	5e-167	98.87	NA	NA	GO:0005524 GO:0035299	ATP binding; inositol pentakisphosphate 2-kinase activity	GO:0005634	nucleus	PF06090	Inositol-pentakisphosphate 2-kinase	PTHR14456	INOSITOL POLYPHOSPHATE KINASE 1	KOG4749	Inositol_polyphosphate_kinase
Glyma.14G075400	g4	1	0	1					68	UniRef100_K7M5G1 Uncharacterized protein n=1 Tax=Glycine max RepID=K7M5G1_SOYBN	6e-37	100	NA	NA	NA	NA	NA	NA	NA	NA	NA	NA	NA	NA	NA	NA	NA	NA	NA	NA
Glyma.14G088900	g4	1	0	1					272	UniRef100_I1J463 Uncharacterized protein n=1 Tax=Glycine max RepID=I1J463_SOYBN	0	100	UniRef100_G7ICC9 U-box domain-containing protein n=1 Tax=Medicago truncatula RepID=G7ICC9_MEDTR	3e-160	77.08	AT3G01400.1|Symbols:|ARM repeat superfamily protein|chr3:151920-152987 FORWARD LENGTH=355	1e-157	75.21	GO:0008150	biological process	NA	NA	GO:0005737	cytoplasm	PF00514	Armadillo/beta-catenin-like repeat	PTHR23315	BETA CATENIN-RELATED ARMADILLO REPEAT-CONTAINING	NA	NA
Glyma.14G092600	g4	1	0	1					319	UniRef100_K7M5V0 Uncharacterized protein n=1 Tax=Glycine max RepID=K7M5V0_SOYBN	0	100	NA	NA	NA	AT1G55340.2|Symbols:|Protein of unknown function (DUF1639)|chr1:20652605-20653469 FORWARD LENGTH=195	3e-39	70.77	GO:0008150	biological process	GO:0003674	molecular function	GO:0005634	nucleus	PF07797	Protein of unknown function (DUF1639)	NA	NA	NA	NA
Glyma.14G093600	g4	1	0	1					350	UniRef100_I1M910 Uncharacterized protein n=1 Tax=Glycine max RepID=I1M910_SOYBN	0	100	UniRef100_G7IB94 Pollen-specific protein SF21 n=1 Tax=Medicago truncatula RepID=G7IB94_MEDTR	0	100	AT5G11790.1|Symbols:NDL2|N-MYC downregulated-like 2|chr5:3799682-3802496 FORWARD LENGTH=344	0	100.87	GO:0030154	cell differentiation	GO:0003674	molecular function	GO:0005737	cytoplasm	PF03096	Ndr family	PTHR11034	N-MYC DOWNSTREAM REGULATED	KOG2931	Differentiation-related_gene_1_protein_(NDR1_protein),_related_proteins
Glyma.14G179200	g4	1	0	1					218	UniRef100_I1MAY2 Uncharacterized protein n=1 Tax=Glycine max RepID=I1MAY2_SOYBN	9e-158	100	UniRef100_E4MW38 mRNA, clone: RTFL01-03-L20 n=2 Tax=Eutrema RepID=E4MW38_THEHA	3e-113	91.42	AT4G24380.1|Symbols:|INVOLVED IN: 10-formyltetrahydrofolate biosynthetic process, folic acid and derivative biosynthetic process; EXPRESSED IN: 24 plant structures; EXPRESSED DURING: 15 growth stages; CONTAINS InterPro DOMAIN/s: Serine hydrolase (InterPro:IPR005645); BEST Arabidopsis thaliana protein match is: alpha/beta-Hydrolases superfamily protein (TAIR:AT5G65400.1); Has 30201 Blast hits to 1…	3e-114	90.6	GO:0009257 GO:0009396 GO:0009611 GO:0009620 GO:0009693 GO:0009695 GO:0009753 GO:0015824	10-formyltetrahydrofolate biosynthetic process; ethylene biosynthetic process; folic acid-containing compound biosynthetic process; jasmonic acid biosynthetic process; proline transport; response to fungus; response to jasmonic acid stimulus; response to wounding	NA	NA	GO:0009507	chloroplast	PF03959	Serine hydrolase (FSH1)	PTHR22778	OVARIAN CANCER GENE-2 PROTEIN-RELATED	KOG2551	Phospholipase/carboxyhydrolase
Glyma.14G203000	g4	1	0	1					440	UniRef100_UPI00018C6BB6 PREDICTED: CBL-interacting serine/threonine-protein kinase 11 n=1 Tax=Glycine max RepID=UPI00018C6BB6	0	100	UniRef100_B0I553 Protein kinase n=1 Tax=Phaseolus vulgaris RepID=B0I553_PHAVU	0	101.15	AT2G30360.1|Symbols:CIPK11, PKS5, SIP4, SNRK3.22|SOS3-interacting protein 4|chr2:12937265-12938572 REVERSE LENGTH=435	0	97.47	GO:0006468 GO:0007165 GO:0009268 GO:0009611 GO:0009620 GO:0009695 GO:0009723 GO:0009738 GO:0009753 GO:0010118 GO:0019722 GO:0035556	abscisic acid mediated signaling pathway; calcium-mediated signaling; intracellular signal transduction; jasmonic acid biosynthetic process; protein phosphorylation; response to ethylene stimulus; response to fungus; response to jasmonic acid stimulus; response to pH; response to wounding; signal transduction; stomatal movement	GO:0004672 GO:0005515 GO:0016301 GO:0042802	identical protein binding; kinase activity; protein binding; protein kinase activity	GO:0005886	plasma membrane	PF03822 PF00069	NAF domain; Protein kinase domain	PTHR24343	SERINE/THREONINE KINASE	KOG0583	Serine/threonine_protein_kinase
Glyma.14G205300	g4	1	0	1					1351	UniRef100_K7M891 Uncharacterized protein n=2 Tax=Glycine max RepID=K7M891_SOYBN	0	100	UniRef100_G7K8F2 Cc-nbs-lrr resistance protein n=1 Tax=Medicago truncatula RepID=G7K8F2_MEDTR	0	67.41	AT4G27190.1|Symbols:|NB-ARC domain-containing disease resistance protein|chr4:13620977-13623934 REVERSE LENGTH=985	3e-62	93.2	GO:0006952	defense response	GO:0000166 GO:0017111 GO:0043531	ADP binding; nucleoside-triphosphatase activity; nucleotide binding	GO:0005739	mitochondrion	PF00931	NB-ARC domain	PTHR23155	LEUCINE-RICH REPEAT-CONTAINING PROTEIN	KOG4658	Apoptotic_ATPase
Glyma.14G214500	g4	1	0	1	MYB/HD-like				329	UniRef100_I1MBV7 Uncharacterized protein n=1 Tax=Glycine max RepID=I1MBV7_SOYBN	0	100	UniRef100_G7K1N8 P-type R2R3 Myb protein n=1 Tax=Medicago truncatula RepID=G7K1N8_MEDTR	9e-132	102.5	AT5G16600.1|Symbols:MYB43, AtMYB43|myb domain protein 43|chr5:5438291-5440214 FORWARD LENGTH=327	6e-99	100.31	GO:0006355 GO:0009737 GO:0010413 GO:0045492 GO:2000652	glucuronoxylan metabolic process; regulation of secondary cell wall biogenesis; regulation of transcription, DNA-dependent; response to abscisic acid stimulus; xylan biosynthetic process	GO:0003677 GO:0003700	DNA binding; sequence-specific DNA binding transcription factor activity	GO:0005634	nucleus	PF00249	Myb-like DNA-binding domain	PTHR10641	MYB-LIKE DNA-BINDING PROTEIN MYB	KOG0048	Transcription_factor,_Myb_superfamily
Glyma.15G019300	g4	1	0	1					644	UniRef100_I1MCU4 Malic enzyme n=1 Tax=Glycine max RepID=I1MCU4_SOYBN	0	100	UniRef100_I1MCU4 Malic enzyme n=1 Tax=Glycine max RepID=I1MCU4_SOYBN	0	100	AT1G79750.1|Symbols:ATNADP-ME4, NADP-ME4|NADP-malic enzyme 4|chr1:30007655-30011179 REVERSE LENGTH=646	0	99.54	GO:0006094 GO:0006108 GO:0006633 GO:0007010 GO:0009793 GO:0009845 GO:0010498 GO:0051289 GO:0055114	cytoskeleton organization; embryo development ending in seed dormancy; fatty acid biosynthetic process; gluconeogenesis; malate metabolic process; oxidation-reduction process; proteasomal protein catabolic process; protein homotetramerization; seed germination	GO:0000166 GO:0004470 GO:0004473 GO:0008270 GO:0016491 GO:0016616 GO:0016619 GO:0016652 GO:0042803 GO:0046872 GO:0050897 GO:0051287	NAD binding; cobalt ion binding; malate dehydrogenase (oxaloacetate-decarboxylating) (NADP+) activity; malate dehydrogenase (oxaloacetate-decarboxylating) activity; malic enzyme activity; metal ion binding; nucleotide binding; oxidoreductase activity; oxidoreductase activity, acting on NAD(P)H, NAD(P) as acceptor; oxidoreductase activity, acting on the CH-OH group of donors, NAD or NADP as accept…	GO:0009507	chloroplast	PF00390 PF03949	Malic enzyme, N-terminal domain; Malic enzyme, NAD binding domain	PTHR23406	MALIC ENZYME-RELATED	KOG1257	NADP+-dependent_malic_enzyme
Glyma.15G022500	g4	1	0	1					719	UniRef100_UPI0003DEB44D PREDICTED: agglutinin-like isoform X2 n=1 Tax=Glycine max RepID=UPI0003DEB44D	0	107	UniRef100_G7IHX4 Agglutinin alpha chain n=1 Tax=Medicago truncatula RepID=G7IHX4_MEDTR	0	91.06	AT1G73040.1|Symbols:|Mannose-binding lectin superfamily protein|chr1:27475159-27475777 REVERSE LENGTH=176	1e-73	97.16	GO:0008150 GO:0015996	biological process; chlorophyll catabolic process	GO:0003674	molecular function	GO:0005576	extracellular region	PF01419	Jacalin-like lectin domain	PTHR23244	KELCH REPEAT DOMAIN	KOG1947	Leucine_rich_repeat_proteins,_some_proteins_contain_F-box
Glyma.15G069900	g4	1	0	1					91	UniRef100_I1MED1 Uncharacterized protein n=1 Tax=Glycine max RepID=I1MED1_SOYBN	2e-59	100	NA	NA	NA	AT1G11112.1|Symbols:|unknown protein; FUNCTIONS IN: molecular_function unknown; INVOLVED IN: biological_process unknown; LOCATED IN: cellular_component unknown; Has 30201 Blast hits to 17322 proteins in 780 species: Archae - 12; Bacteria - 1396; Metazoa - 17338; Fungi - 3422; Plants - 5037; Viruses - 0; Other Eukaryotes - 2996 (source: NCBI BLink).|chr1:3713220-3713456 REVERSE LENGTH=78	1e-09	112.82	GO:0008150	biological process	GO:0003674	molecular function	GO:0005739	mitochondrion	NA	NA	NA	NA	NA	NA
Glyma.15G078600	g4	1	0	1					134	UniRef100_I1MEN6 Uncharacterized protein n=1 Tax=Glycine max RepID=I1MEN6_SOYBN	1e-92	100	UniRef100_A2Q531 Glutaredoxin-C9 n=1 Tax=Medicago truncatula RepID=A2Q531_MEDTR	3e-61	104.72	AT1G28480.1|Symbols:GRX480, roxy19|Thioredoxin superfamily protein|chr1:10013634-10014047 REVERSE LENGTH=137	3e-41	75.91	GO:0000165 GO:0006355 GO:0006612 GO:0007154 GO:0007165 GO:0009409 GO:0009410 GO:0009414 GO:0009611 GO:0009617 GO:0009693 GO:0009695 GO:0009723 GO:0009733 GO:0009738 GO:0009751 GO:0009753 GO:0009814 GO:0009862 GO:0009863 GO:0009867 GO:0010310 GO:0010363 GO:0030968 GO:0031348 GO:0035304 GO:0042538 GO:0042742 GO:0043069 GO:0045454 GO:0050832 GO:0051707	MAPK cascade; abscisic acid mediated signaling pathway; cell communication; cell redox homeostasis; defense response, incompatible interaction; defense response to bacterium; defense response to fungus; endoplasmic reticulum unfolded protein response; ethylene biosynthetic process; hyperosmotic salinity response; jasmonic acid biosynthetic process; jasmonic acid mediated signaling pathway; negati…	GO:0005515 GO:0009055 GO:0015035	electron carrier activity; protein binding; protein disulfide oxidoreductase activity	GO:0005737	cytoplasm	PF00462	Glutaredoxin	PTHR10168	GLUTAREDOXIN	KOG1752	Glutaredoxin_and_related_proteins
Glyma.15G093100	g4	1	0	1	ZIM				134	UniRef100_I1MF23 Uncharacterized protein n=1 Tax=Glycine max RepID=I1MF23_SOYBN	2e-92	100	UniRef100_G7LE60 Protein TIFY 5A n=1 Tax=Medicago truncatula RepID=G7LE60_MEDTR	1e-37	58.26	AT1G30135.1|Symbols:JAZ8, TIFY5A|jasmonate-zim-domain protein 8|chr1:10596516-10597095 FORWARD LENGTH=131	2e-25	100	GO:0008150 GO:0009611 GO:0009620 GO:0009693 GO:0009695 GO:0009753 GO:0009867	biological process; ethylene biosynthetic process; jasmonic acid biosynthetic process; jasmonic acid mediated signaling pathway; response to fungus; response to jasmonic acid stimulus; response to wounding	GO:0005515	protein binding	GO:0005634	nucleus	PF09425 PF06200	Divergent CCT motif; tify domain	NA	NA	NA	NA
Glyma.15G094600	g4	1	0	1					778	UniRef100_I1MF38 Uncharacterized protein n=1 Tax=Glycine max RepID=I1MF38_SOYBN	0	100	UniRef100_G7IPW9 Potassium channel n=1 Tax=Medicago truncatula RepID=G7IPW9_MEDTR	0	98.85	AT5G46240.1|Symbols:KAT1|potassium channel in Arabidopsis thaliana 1|chr5:18743652-18746561 REVERSE LENGTH=677	0	76.51	GO:0006811 GO:0006813 GO:0055085	ion transport; potassium ion transport; transmembrane transport	GO:0005216 GO:0005242 GO:0005249 GO:0005515 GO:0030551	cyclic nucleotide binding; inward rectifier potassium channel activity; ion channel activity; protein binding; voltage-gated potassium channel activity	GO:0005634 GO:0005886 GO:0016020	membrane; nucleus; plasma membrane	PF00027 PF11834 PF00520	Cyclic nucleotide-binding domain; Domain of unknown function (DUF3354); Ion transport protein	PTHR10217	VOLTAGE AND LIGAND GATED POTASSIUM CHANNEL	KOG0500	Cyclic_nucleotide-gated_cation_channel_CNGA1-3_and_related_proteins
Glyma.15G095500	g4	1	0	1	C3H-type1(Zn)				485	UniRef100_I1MF45 Uncharacterized protein n=1 Tax=Glycine max RepID=I1MF45_SOYBN	0	100	UniRef100_G7IPY9 Zinc finger CCCH domain-containing protein n=1 Tax=Medicago truncatula RepID=G7IPY9_MEDTR	0	99.59	AT5G18550.1|Symbols:|Zinc finger C-x8-C-x5-C-x3-H type family protein|chr5:6160515-6162729 FORWARD LENGTH=465	4e-142	92.47	GO:0006355 GO:0008150	biological process; regulation of transcription, DNA-dependent	GO:0003676 GO:0008270	nucleic acid binding; zinc ion binding	GO:0005634	nucleus	PF00642	Zinc finger C-x8-C-x5-C-x3-H type (and similar)	PTHR12506	PROTEIN PHOSPHATASE RELATED	KOG1677	CCCH-type_Zn-finger_protein
Glyma.15G149200	g4	1	0	1					1303	UniRef100_K7MBF1 Uncharacterized protein n=1 Tax=Glycine max RepID=K7MBF1_SOYBN	0	100	UniRef100_B9N043 Transducin family protein n=1 Tax=Populus trichocarpa RepID=B9N043_POPTR	0	99.16	AT3G06880.2|Symbols:|Transducin/WD40 repeat-like superfamily protein|chr3:2170516-2175686 REVERSE LENGTH=1264	0	102.37	NA	NA	GO:0000166	nucleotide binding	GO:0009507	chloroplast	PF00400	WD domain, G-beta repeat	PTHR22844	F-BOX AND WD40 DOMAIN PROTEIN	NA	NA
Glyma.15G162800	g4	1	0	1					226	UniRef100_I1MGZ4 Uncharacterized protein n=1 Tax=Glycine max RepID=I1MGZ4_SOYBN	7e-139	94.58	UniRef100_D7MC79 Transcription factor/ transcription regulator n=1 Tax=Arabidopsis lyrata subsp. lyrata RepID=D7MC79_ARALL	2e-19	119.23	AT2G18969.1|Symbols:|BEST Arabidopsis thaliana protein match is: sequence-specific DNA binding transcription factors;transcription regulators (TAIR:AT4G30180.1); Has 30201 Blast hits to 17322 proteins in 780 species: Archae - 12; Bacteria - 1396; Metazoa - 17338; Fungi - 3422; Plants - 5037; Viruses - 0; Other Eukaryotes - 2996 (source: NCBI BLink).|chr2:8229047-8229574 REVERSE LENGTH=175	2e-25	106.29	GO:0008150	biological process	GO:0003674	molecular function	GO:0005634	nucleus	NA	NA	NA	NA	NA	NA
Glyma.15G169600	g4	1	0	1					582	UniRef100_K7MBX1 Uncharacterized protein n=1 Tax=Glycine max RepID=K7MBX1_SOYBN	0	100	UniRef100_A2Q567 Amine oxidase n=1 Tax=Medicago truncatula RepID=A2Q567_MEDTR	0	106.41	AT4G29720.1|Symbols:ATPAO5, PAO5|polyamine oxidase 5|chr4:14553456-14555057 REVERSE LENGTH=533	0	107.69	GO:0007020 GO:0009736 GO:0055114	cytokinin mediated signaling pathway; microtubule nucleation; oxidation-reduction process	GO:0008131 GO:0016491	oxidoreductase activity; primary amine oxidase activity	GO:0005739	mitochondrion	PF01593	Flavin containing amine oxidoreductase	PTHR10742	AMINE OXIDASE	KOG0685	Flavin-containing_amine_oxidase
Glyma.15G238400	g4	1	0	1					315	UniRef100_D6QX28 Annexin 11 n=1 Tax=Glycine max RepID=D6QX28_SOYBN	0	100	UniRef100_D6QX28 Annexin 11 n=1 Tax=Glycine max RepID=D6QX28_SOYBN	0	100	AT2G38750.1|Symbols:ANNAT4|annexin 4|chr2:16196582-16198431 REVERSE LENGTH=319	1e-122	97.81	GO:0006970 GO:0009408 GO:0009409 GO:0009414 GO:0009651 GO:0009737	response to abscisic acid stimulus; response to cold; response to heat; response to osmotic stress; response to salt stress; response to water deprivation	GO:0005509 GO:0005544	calcium-dependent phospholipid binding; calcium ion binding	GO:0009506 GO:0009507 GO:0009986	cell surface; chloroplast; plasmodesma	PF00191	Annexin	PTHR10502	ANNEXIN	KOG0819	Annexin
Glyma.15G238500	g4	1	0	1					321	UniRef100_UPI000189D84D PREDICTED: annexin D3 isoform X1 n=1 Tax=Glycine max RepID=UPI000189D84D	0	100	UniRef100_C6TK93 Annexin n=1 Tax=Glycine max RepID=C6TK93_SOYBN	0	100	AT2G38760.1|Symbols:ANNAT3, ANN3|annexin 3|chr2:16201086-16202490 FORWARD LENGTH=321	3e-133	97.82	GO:0009408 GO:0009409 GO:0009414 GO:0009651	response to cold; response to heat; response to salt stress; response to water deprivation	GO:0005509 GO:0005544	calcium-dependent phospholipid binding; calcium ion binding	GO:0005773 GO:0009507 GO:0009986	cell surface; chloroplast; vacuole	PF00191	Annexin	PTHR10502	ANNEXIN	KOG0819	Annexin
Glyma.15G250000	g4	1	0	1					107	NA	NA	NA	NA	NA	NA	NA	NA	NA	NA	NA	NA	NA	NA	NA	NA	NA	NA	NA	NA	NA
Glyma.15G250100	g4	1	0	1					576	UniRef100_I1MJ24 Uncharacterized protein n=1 Tax=Glycine max RepID=I1MJ24_SOYBN	0	100	UniRef100_Q9M6E8 9-cis-epoxycarotenoid dioxygenase NCED1, chloroplastic n=1 Tax=Phaseolus vulgaris RepID=NCED1_PHAVU	0	54.8	AT3G14440.1|Symbols:NCED3, ATNCED3, STO1, SIS7|nine-cis-epoxycarotenoid dioxygenase 3|chr3:4831678-4833477 REVERSE LENGTH=599	0	56.26	GO:0006970 GO:0009409 GO:0009414 GO:0009688 GO:0009737 GO:0042538	abscisic acid biosynthetic process; hyperosmotic salinity response; response to abscisic acid stimulus; response to cold; response to osmotic stress; response to water deprivation	GO:0045549	9-cis-epoxycarotenoid dioxygenase activity	GO:0009507 GO:0009535 GO:0009570	chloroplast; chloroplast stroma; chloroplast thylakoid membrane	PF03055	Retinal pigment epithelial membrane protein	PTHR10543	BETA-CAROTENE DIOXYGENASE	NA	NA
Glyma.15G251500	g4	1	0	1					217	UniRef100_C6ZQJ7 Glutathione S-transferase n=1 Tax=Glycine max RepID=C6ZQJ7_SOYBN	1e-155	100	UniRef100_C6ZQJ7 Glutathione S-transferase n=1 Tax=Glycine max RepID=C6ZQJ7_SOYBN	1e-155	100	AT1G78380.1|Symbols:ATGSTU19, GST8, GSTU19|glutathione S-transferase TAU 19|chr1:29486659-29487819 REVERSE LENGTH=219	1e-109	97.26	GO:0006094 GO:0006096 GO:0006635 GO:0006979 GO:0009407 GO:0009651 GO:0010583 GO:0016036 GO:0019375 GO:0042631 GO:0043161 GO:0046686 GO:0051788 GO:0080129	cellular response to phosphate starvation; cellular response to water deprivation; fatty acid beta-oxidation; galactolipid biosynthetic process; gluconeogenesis; glycolysis; proteasomal ubiquitin-dependent protein catabolic process; proteasome core complex assembly; response to cadmium ion; response to cyclopentenone; response to misfolded protein; response to oxidative stress; response to salt s…	GO:0004364 GO:0043295	glutathione binding; glutathione transferase activity	GO:0005737 GO:0005774 GO:0005829 GO:0005886 GO:0009507 GO:0009570	chloroplast; chloroplast stroma; cytoplasm; cytosol; plasma membrane; vacuolar membrane	PF02798 PF00043	Glutathione S-transferase, N-terminal domain; Glutathione S-transferase, C-terminal domain	PTHR11260	GLUTATHIONE S-TRANSFERASE, GST, SUPERFAMILY, GST DOMAIN CONTAINING	KOG0406	Glutathione_S-transferase
Glyma.15G263600	g4	1	0	1					549	UniRef100_I1MJE2 Uncharacterized protein n=1 Tax=Glycine max RepID=I1MJE2_SOYBN	0	100	UniRef100_A2Q3B2 Vacuolar protein sorting-associated protein n=1 Tax=Medicago truncatula RepID=A2Q3B2_MEDTR	0	86.15	AT2G44260.1|Symbols:|Plant protein of unknown function (DUF946)|chr2:18295988-18297739 FORWARD LENGTH=553	0	97.11	GO:0006499	N-terminal protein myristoylation	GO:0003674	molecular function	GO:0009507	chloroplast	PF06101	Plant protein of unknown function (DUF946)	PTHR17204	PRE-MRNA PROCESSING PROTEIN PRP39-RELATED	NA	NA
Glyma.16G008700	g4	1	0	1					923	UniRef100_I1MK14 Lipoxygenase n=1 Tax=Glycine max RepID=I1MK14_SOYBN	0	100	UniRef100_I1MK14 Lipoxygenase n=1 Tax=Glycine max RepID=I1MK14_SOYBN	0	99.89	AT1G17420.1|Symbols:LOX3|lipoxygenase 3|chr1:5977512-5981384 FORWARD LENGTH=919	0	100.22	GO:0006952 GO:0009555 GO:0009611 GO:0009620 GO:0009644 GO:0009693 GO:0009695 GO:0009753 GO:0009901 GO:0010200 GO:0034440 GO:0040007 GO:0048653 GO:0080086	anther dehiscence; anther development; defense response; ethylene biosynthetic process; growth; jasmonic acid biosynthetic process; lipid oxidation; pollen development; response to chitin; response to fungus; response to high light intensity; response to jasmonic acid stimulus; response to wounding; stamen filament development	GO:0016165	lipoxygenase activity	GO:0009507	chloroplast	PF01477 PF00305	PLAT/LH2 domain; Lipoxygenase	PTHR11771	LIPOXYGENASE	NA	NA
Glyma.16G010000	g4	1	0	1	ZIM				231	UniRef100_C6TNM1 Uncharacterized protein n=1 Tax=Glycine max RepID=C6TNM1_SOYBN	6e-165	100	UniRef100_G4XSW2 JAZ2 n=1 Tax=Vitis rupestris RepID=G4XSW2_9ROSI	7e-28	95.24	AT1G72450.1|Symbols:JAZ6, TIFY11B|jasmonate-zim-domain protein 6|chr1:27274336-27276136 REVERSE LENGTH=269	5e-20	72.86	GO:0009611 GO:0009620 GO:0009694 GO:0009695 GO:0009753 GO:0009867	jasmonic acid biosynthetic process; jasmonic acid mediated signaling pathway; jasmonic acid metabolic process; response to fungus; response to jasmonic acid stimulus; response to wounding	GO:0005515	protein binding	GO:0005634	nucleus	PF09425 PF06200	Divergent CCT motif; tify domain	NA	NA	NA	NA
Glyma.16G012600	g4	1	0	1	AP2-EREBP				383	UniRef100_UPI000067A4ED PREDICTED: ethylene responsive protein isoform X1 n=1 Tax=Glycine max RepID=UPI000067A4ED	0	100	UniRef100_Q7XAU4 Ethylene responsive protein n=1 Tax=Glycine max RepID=Q7XAU4_SOYBN	0	99.74	AT3G14230.3|Symbols:RAP2.2|related to AP2 2|chr3:4737616-4739000 REVERSE LENGTH=374	2e-59	101.07	GO:0001666 GO:0006355 GO:0006487 GO:0010468 GO:0046685	protein N-linked glycosylation; regulation of gene expression; regulation of transcription, DNA-dependent; response to arsenic-containing substance; response to hypoxia	GO:0003677 GO:0003700	DNA binding; sequence-specific DNA binding transcription factor activity	GO:0005634	nucleus	PF00847	AP2 domain	NA	NA	NA	NA
Glyma.16G020500	g4	1	0	1	bHLH				467	UniRef100_K7MER4 Uncharacterized protein n=1 Tax=Glycine max RepID=K7MER4_SOYBN	0	100	UniRef100_B9GR68 Basic helix-loop-helix family protein n=1 Tax=Populus trichocarpa RepID=B9GR68_POPTR	1e-175	99.57	AT4G00870.1|Symbols:|basic helix-loop-helix (bHLH) DNA-binding superfamily protein|chr4:362230-363639 REVERSE LENGTH=423	1e-77	104.73	GO:0006355	regulation of transcription, DNA-dependent	GO:0003677 GO:0003700	DNA binding; sequence-specific DNA binding transcription factor activity	GO:0005634	nucleus	PF00010	Helix-loop-helix DNA-binding domain	PTHR11514	MYC	NA	NA
Glyma.16G020600	g4	1	0	1					416	UniRef100_I1MKF0 Uncharacterized protein n=1 Tax=Glycine max RepID=I1MKF0_SOYBN	0	65.56	UniRef100_G7L528 Calcium dependent protein kinase-like protein n=1 Tax=Medicago truncatula RepID=G7L528_MEDTR	0	99.04	AT2G46700.1|Symbols:ATCRK3, CRK3|CDPK-related kinase 3|chr2:19182968-19186430 REVERSE LENGTH=595	0	69.24	GO:0006499 GO:0010150 GO:0046777	N-terminal protein myristoylation; leaf senescence; protein autophosphorylation	GO:0004674 GO:0004723 GO:0005509 GO:0005515 GO:0005516 GO:0016301	calcium-dependent protein serine/threonine phosphatase activity; calcium ion binding; calmodulin binding; kinase activity; protein binding; protein serine/threonine kinase activity	GO:0005634 GO:0005886	nucleus; plasma membrane	PF00069	Protein kinase domain	PTHR24349	SERINE/THREONINE-PROTEIN KINASE	KOG0032	Ca2+/calmodulin-dependent_protein_kinase,_EF-Hand_protein_superfamily
Glyma.16G046600	g4	1	0	1					474	UniRef100_K7MF78 Uncharacterized protein n=1 Tax=Glycine max RepID=K7MF78_SOYBN	0	100	UniRef100_E6NU02 JHL07K02.2 protein n=1 Tax=Jatropha curcas RepID=E6NU02_JATCU	0	98.31	AT5G51050.1|Symbols:|Mitochondrial substrate carrier family protein|chr5:20753381-20755714 FORWARD LENGTH=487	0	95.89	GO:0006810 GO:0015867 GO:0030048 GO:0051645 GO:0051646 GO:0055085 GO:0060151	ATP transport; Golgi localization; actin filament-based movement; mitochondrion localization; peroxisome localization; transmembrane transport; transport	GO:0005509	calcium ion binding	GO:0005739 GO:0005743	mitochondrial inner membrane; mitochondrion	PF00153	Mitochondrial carrier protein	PTHR24089	FAMILY NOT NAMED	KOG0036	Predicted_mitochondrial_carrier_protein
Glyma.16G057600	g4	1	0	1					746	UniRef100_I1MLI6 Uncharacterized protein n=1 Tax=Glycine max RepID=I1MLI6_SOYBN	0	99.72	UniRef100_Q0IJ86 Chloride channel n=1 Tax=Glycine max RepID=Q0IJ86_SOYBN	0	98.53	AT3G27170.1|Symbols:CLC-B, ATCLC-B|chloride channel B|chr3:10024147-10026921 FORWARD LENGTH=780	0	93.97	GO:0006821 GO:0055085	chloride transport; transmembrane transport	GO:0005216 GO:0005247 GO:0005253 GO:0009671	anion channel activity; ion channel activity; nitrate:hydrogen symporter activity; voltage-gated chloride channel activity	GO:0005622 GO:0005634 GO:0009705 GO:0016020	intracellular; membrane; nucleus; plant-type vacuole membrane	PF00571 PF00654	CBS domain; Voltage gated chloride channel	PTHR11689	CHLORIDE CHANNEL	KOG0474	Cl-_channel_CLC-7_and_related_proteins_(CLC_superfamily)
Glyma.16G176600	g4	1	0	1					873	UniRef100_K7MHZ5 Uncharacterized protein n=1 Tax=Glycine max RepID=K7MHZ5_SOYBN	0	100	UniRef100_G7K7L5 Receptor kinase n=1 Tax=Medicago truncatula RepID=G7K7L5_MEDTR	0	95.65	AT4G13920.1|Symbols:AtRLP50, RLP50|receptor like protein 50|chr4:8043861-8046536 FORWARD LENGTH=891	9e-84	86.08	GO:0006952 GO:0007165	defense response; signal transduction	GO:0016301	kinase activity	GO:0005886	plasma membrane	PF00560 PF08263	Leucine Rich Repeat; Leucine rich repeat N-terminal domain	PTHR24420	LEUCINE-RICH REPEAT RECEPTOR-LIKE PROTEIN KINASE	KOG0472	Leucine-rich_repeat_protein
Glyma.16G200800	g4	1	0	1					305	UniRef100_C6ZIG0 Gibberellin 20-oxidase 2 n=1 Tax=Glycine max RepID=C6ZIG0_SOYBN	0	100	UniRef100_C6ZIG0 Gibberellin 20-oxidase 2 n=1 Tax=Glycine max RepID=C6ZIG0_SOYBN	0	99.67	AT4G25420.1|Symbols:GA5, GA20OX1, AT2301, ATGA20OX1|2-oxoglutarate (2OG) and Fe(II)-dependent oxygenase superfamily protein|chr4:12990982-12992409 REVERSE LENGTH=377	3e-128	72.94	GO:0009686 GO:0009688 GO:0009737 GO:0009739 GO:0009740 GO:0009793 GO:0009826 GO:0009845 GO:0009908 GO:0010162 GO:0016114 GO:0048366 GO:0048575 GO:0048608 GO:0055114	abscisic acid biosynthetic process; embryo development ending in seed dormancy; flower development; gibberellic acid mediated signaling pathway; gibberellin biosynthetic process; leaf development; oxidation-reduction process; reproductive structure development; response to abscisic acid stimulus; response to gibberellin stimulus; seed dormancy process; seed germination; short-day photoperiodism, …	GO:0005506 GO:0016491 GO:0016706 GO:0045544	gibberellin 20-oxidase activity; iron ion binding; oxidoreductase activity; oxidoreductase activity, acting on paired donors, with incorporation or reduction of molecular oxygen, 2-oxoglutarate as one donor, and incorporation of one atom each of oxygen into both donors	GO:0005737	cytoplasm	PF03171	2OG-Fe(II) oxygenase superfamily	PTHR10209	OXIDOREDUCTASE, 2OG-FE(II) OXYGENASE FAMILY PROTEIN	KOG0143	Iron/ascorbate_family_oxidoreductases
Glyma.16G212500	g4	1	0	1					205	UniRef100_C6T3V8 Uncharacterized protein n=1 Tax=Glycine max RepID=C6T3V8_SOYBN	1e-144	100	UniRef100_G7KKP1 Kunitz-type trypsin inhibitor alpha chain n=1 Tax=Medicago truncatula RepID=G7KKP1_MEDTR	1e-93	98.54	AT1G17860.1|Symbols:|Kunitz family trypsin and protease inhibitor protein|chr1:6149343-6149933 FORWARD LENGTH=196	2e-53	102.55	GO:0006457 GO:0009408 GO:0009644 GO:0010167 GO:0015706 GO:0034976 GO:0042542	nitrate transport; protein folding; response to endoplasmic reticulum stress; response to heat; response to high light intensity; response to hydrogen peroxide; response to nitrate	GO:0004866	endopeptidase inhibitor activity	GO:0005576 GO:0005618 GO:0048046	apoplast; cell wall; extracellular region	PF00197	Trypsin and protease inhibitor	NA	NA	NA	NA
Glyma.16G213400	g4	1	0	1					355	UniRef100_I1MQH5 Uncharacterized protein n=1 Tax=Glycine max RepID=I1MQH5_SOYBN	0	100	UniRef100_Q8VYP8 Peptidoglycan-binding LysM domain-containing protein n=1 Tax=Arabidopsis thaliana RepID=Q8VYP8_ARATH	8e-69	92.96	AT5G23130.1|Symbols:|Peptidoglycan-binding LysM domain-containing protein|chr5:7781475-7783333 FORWARD LENGTH=397	1e-71	83.12	GO:0016998	cell wall macromolecule catabolic process	GO:0003674	molecular function	GO:0005634	nucleus	NA	NA	PTHR20932	LOC443603 PROTEIN-RELATED	NA	NA
Glyma.17G015700	g4	1	0	1					231	UniRef100_I1MR75 Uncharacterized protein n=1 Tax=Glycine max RepID=I1MR75_SOYBN	2e-168	100	UniRef100_B7FL50 DEAD-box ATP-dependent RNA helicase n=1 Tax=Medicago truncatula RepID=B7FL50_MEDTR	5e-122	47.29	AT5G19210.1|Symbols:|P-loop containing nucleoside triphosphate hydrolases superfamily protein|chr5:6462100-6463687 FORWARD LENGTH=315	2e-105	72.06	NA	NA	GO:0003676 GO:0004386 GO:0005524 GO:0008026	ATP-dependent helicase activity; ATP binding; helicase activity; nucleic acid binding	GO:0005737 GO:0009507	chloroplast; cytoplasm	PF00271	Helicase conserved C-terminal domain	PTHR24031	FAMILY NOT NAMED	NA	NA
Glyma.17G043600	g4	1	0	1					80	UniRef100_I1MS20 Uncharacterized protein n=1 Tax=Glycine max RepID=I1MS20_SOYBN	7e-51	100	UniRef100_G7L3A7 Protein CREG1 n=1 Tax=Medicago truncatula RepID=G7L3A7_MEDTR	2e-40	37.5	AT2G04690.2|Symbols:|Pyridoxamine 5'-phosphate oxidase family protein|chr2:1644628-1646035 FORWARD LENGTH=203	6e-34	38.42	GO:0006661 GO:0055114	oxidation-reduction process; phosphatidylinositol biosynthetic process	GO:0010181 GO:0016491	FMN binding; oxidoreductase activity	GO:0005576 GO:0005773	extracellular region; vacuole	NA	NA	PTHR13343	CREG1 PROTEIN	NA	NA
Glyma.17G058600	g4	1	0	1	bHLH				341	UniRef100_I1MSK8 Uncharacterized protein n=1 Tax=Glycine max RepID=I1MSK8_SOYBN	0	100	UniRef100_G7IG90 Transcription factor bHLH n=1 Tax=Medicago truncatula RepID=G7IG90_MEDTR	1e-124	101.64	AT5G57150.1|Symbols:|basic helix-loop-helix (bHLH) DNA-binding superfamily protein|chr5:23152361-23154872 FORWARD LENGTH=247	2e-82	99.19	GO:0006355 GO:0009694 GO:0009753	jasmonic acid metabolic process; regulation of transcription, DNA-dependent; response to jasmonic acid stimulus	GO:0003677 GO:0003700	DNA binding; sequence-specific DNA binding transcription factor activity	GO:0005634	nucleus	PF00010	Helix-loop-helix DNA-binding domain	PTHR11514	MYC	NA	NA
Glyma.17G061700	g4	1	0	1	bHLH				210	UniRef100_I1MSP3 Uncharacterized protein n=1 Tax=Glycine max RepID=I1MSP3_SOYBN	1e-152	100	UniRef100_D7MC79 Transcription factor/ transcription regulator n=1 Tax=Arabidopsis lyrata subsp. lyrata RepID=D7MC79_ARALL	2e-12	53.85	AT2G18969.1|Symbols:|BEST Arabidopsis thaliana protein match is: sequence-specific DNA binding transcription factors;transcription regulators (TAIR:AT4G30180.1); Has 30201 Blast hits to 17322 proteins in 780 species: Archae - 12; Bacteria - 1396; Metazoa - 17338; Fungi - 3422; Plants - 5037; Viruses - 0; Other Eukaryotes - 2996 (source: NCBI BLink).|chr2:8229047-8229574 REVERSE LENGTH=175	9e-26	119.43	GO:0008150	biological process	GO:0003674	molecular function	GO:0005634	nucleus	NA	NA	NA	NA	NA	NA
Glyma.17G062900	g4	1	0	1					379	UniRef100_I1MSQ6 Uncharacterized protein n=1 Tax=Glycine max RepID=I1MSQ6_SOYBN	0	100	UniRef100_G7JVE2 Afadin-and alpha-actinin-binding protein n=1 Tax=Medicago truncatula RepID=G7JVE2_MEDTR	0	86.3	AT5G57410.1|Symbols:|Afadin/alpha-actinin-binding protein|chr5:23265102-23267641 REVERSE LENGTH=373	0	100.8	GO:0046686	response to cadmium ion	NA	NA	GO:0005634	nucleus	PF11559	Afadin- and alpha -actinin-Binding	PTHR21736	VERNALIZATION-INSENSITIVE PROTEIN 3	NA	NA
Glyma.17G078900	g4	1	0	1					389	UniRef100_I1MT72 Uncharacterized protein n=1 Tax=Glycine max RepID=I1MT72_SOYBN	0	100	UniRef100_G0T431 Phytase n=1 Tax=Glycine max RepID=G0T431_SOYBN	0	98.98	AT1G74210.1|Symbols:|PLC-like phosphodiesterases superfamily protein|chr1:27910396-27912785 FORWARD LENGTH=392	0	97.96	GO:0006071 GO:0006629	glycerol metabolic process; lipid metabolic process	GO:0008081 GO:0008889	glycerophosphodiester phosphodiesterase activity; phosphoric diester hydrolase activity	GO:0005773 GO:0005886	plasma membrane; vacuole	PF03009	Glycerophosphoryl diester phosphodiesterase family	PTHR23344	GLYCEROPHOSPHORYL DIESTER PHOSPHODIESTERASE	KOG2258	Glycerophosphoryl_diester_phosphodiesterase
Glyma.17G093400	g4	1	0	1					407	UniRef100_I1MTL3 Uncharacterized protein n=1 Tax=Glycine max RepID=I1MTL3_SOYBN	0	100	UniRef100_G7JNR9 WD repeat-containing protein n=1 Tax=Medicago truncatula RepID=G7JNR9_MEDTR	1e-180	100.75	AT5G50120.1|Symbols:|Transducin/WD40 repeat-like superfamily protein|chr5:20382630-20383796 REVERSE LENGTH=388	1e-133	97.68	GO:0008150 GO:0009733 GO:0009741	biological process; response to auxin stimulus; response to brassinosteroid stimulus	GO:0000166	nucleotide binding	GO:0005737 GO:0005834	cytoplasm; heterotrimeric G-protein complex	PF00400	WD domain, G-beta repeat	PTHR22844	F-BOX AND WD40 DOMAIN PROTEIN	KOG0313	Microtubule_binding_protein_YTM1_(contains_WD40_repeats)
Glyma.17G110300	g4	1	0	1					500	UniRef100_K7ML22 Uncharacterized protein n=1 Tax=Glycine max RepID=K7ML22_SOYBN	0	100	UniRef100_G7JFE4 Xylogalacturonan beta-1,3-xylosyltransferase n=1 Tax=Medicago truncatula RepID=G7JFE4_MEDTR	0	97.74	AT5G33290.1|Symbols:XGD1|xylogalacturonan deficient 1|chr5:12558439-12561840 FORWARD LENGTH=500	0	79	GO:0010398 GO:0045489	pectin biosynthetic process; xylogalacturonan metabolic process	GO:0003824 GO:0035252	UDP-xylosyltransferase activity; catalytic activity	GO:0005768 GO:0005794 GO:0005802 GO:0016020	Golgi apparatus; endosome; membrane; trans-Golgi network	PF03016	Exostosin family	PTHR11062	EXOSTOSIN (HEPARAN SULFATE GLYCOSYLTRANSFERASE)-RELATED	KOG1021	Acetylglucosaminyltransferase_EXT1/exostosin_1
Glyma.17G116000	g4	1	0	1					246	UniRef100_K7ML59 Uncharacterized protein n=1 Tax=Glycine max RepID=K7ML59_SOYBN	0	100	UniRef100_G7JVC8 Dynein light chain n=1 Tax=Medicago truncatula RepID=G7JVC8_MEDTR	4e-118	100	AT5G20110.1|Symbols:|Dynein light chain type 1 family protein|chr5:6791542-6793253 REVERSE LENGTH=209	4e-53	64.11	GO:0007017	microtubule-based process	GO:0003777	microtubule motor activity	GO:0005737 GO:0005875	cytoplasm; microtubule associated complex	PF01221	Dynein light chain type 1	PTHR11886	DYNEIN LIGHT CHAIN	KOG3430	Dynein_light_chain_type_1
Glyma.17G163200	g4	1	0	1					326	UniRef100_I1MVN5 Uncharacterized protein n=1 Tax=Glycine max RepID=I1MVN5_SOYBN	0	100	UniRef100_O24080 Peroxidase2 n=1 Tax=Medicago sativa RepID=O24080_MEDSA	0	100.62	AT5G67400.1|Symbols:RHS19|root hair specific 19|chr5:26894896-26896300 FORWARD LENGTH=329	2e-161	98.78	GO:0006979 GO:0010054 GO:0055114	oxidation-reduction process; response to oxidative stress; trichoblast differentiation	GO:0004601 GO:0020037	heme binding; peroxidase activity	GO:0005576	extracellular region	PF00141	Peroxidase	NA	NA	NA	NA
Glyma.17G211300	g4	1	0	1					614	UniRef100_K7MN35 Uncharacterized protein n=1 Tax=Glycine max RepID=K7MN35_SOYBN	0	100	UniRef100_G7JB14 SYNC1 protein n=1 Tax=Medicago truncatula RepID=G7JB14_MEDTR	8e-161	95.15	AT3G11760.1|Symbols:|unknown protein; FUNCTIONS IN: molecular_function unknown; INVOLVED IN: biological_process unknown; LOCATED IN: cellular_component unknown; EXPRESSED IN: 23 plant structures; EXPRESSED DURING: 14 growth stages; BEST Arabidopsis thaliana protein match is: unknown protein (TAIR:AT5G04860.1); Has 84 Blast hits to 73 proteins in 13 species: Archae - 0; Bacteria - 0; Metazoa - 0; …	9e-91	39.17	GO:0008150	biological process	GO:0003674	molecular function	GO:0005634	nucleus	NA	NA	NA	NA	NA	NA
Glyma.17G215500	g4	1	0	1	Homeodomain/HOMEOBOX				412	UniRef100_I1MWX1 Uncharacterized protein n=2 Tax=Glycine max RepID=I1MWX1_SOYBN	0	100	UniRef100_A5Y4G8 Class II KNOX homeobox transcription factor n=1 Tax=Medicago truncatula RepID=A5Y4G8_MEDTR	0	92.48	AT5G25220.1|Symbols:KNAT3|KNOTTED1-like homeobox gene 3|chr5:8736208-8738115 FORWARD LENGTH=431	8e-179	83.29	GO:0006355 GO:0009416 GO:0009722 GO:0048513 GO:0071345	cellular response to cytokine stimulus; detection of cytokinin stimulus; organ development; regulation of transcription, DNA-dependent; response to light stimulus	GO:0003677 GO:0003700 GO:0005515 GO:0043565	DNA binding; protein binding; sequence-specific DNA binding; sequence-specific DNA binding transcription factor activity	GO:0005634 GO:0005829	cytosol; nucleus	PF03791 PF00046 PF03790 PF03789	KNOX2 domain ; Homeobox domain; KNOX1 domain ; ELK domain	PTHR11850	HOMEOBOX PROTEIN TRANSCRIPTION FACTORS	KOG0773	Transcription_factor_MEIS1_and_related_HOX_domain_proteins
Glyma.17G235600	g4	1	0	1					353	UniRef100_UPI000189D671 PREDICTED: U-box domain-containing protein 4 n=1 Tax=Glycine max RepID=UPI000189D671	0	100	UniRef100_G7ICC9 U-box domain-containing protein n=1 Tax=Medicago truncatula RepID=G7ICC9_MEDTR	0	98.51	AT3G01400.1|Symbols:|ARM repeat superfamily protein|chr3:151920-152987 FORWARD LENGTH=355	0	97.18	GO:0008150	biological process	NA	NA	GO:0005737	cytoplasm	PF00514	Armadillo/beta-catenin-like repeat	PTHR23315	BETA CATENIN-RELATED ARMADILLO REPEAT-CONTAINING	NA	NA
Glyma.17G246500	g4	1	0	1					520	UniRef100_A0MAV6 Allene oxide synthase n=2 Tax=Glycine max RepID=A0MAV6_SOYBN	0	100	UniRef100_A0MAV6 Allene oxide synthase n=2 Tax=Glycine max RepID=A0MAV6_SOYBN	0	100	AT5G42650.1|Symbols:AOS, CYP74A, DDE2|allene oxide synthase|chr5:17097803-17099359 REVERSE LENGTH=518	0	94.59	GO:0000096 GO:0000165 GO:0006546 GO:0006569 GO:0006612 GO:0006636 GO:0006733 GO:0006766 GO:0006952 GO:0008652 GO:0009072 GO:0009106 GO:0009108 GO:0009117 GO:0009416 GO:0009595 GO:0009611 GO:0009620 GO:0009684 GO:0009694 GO:0009695 GO:0009697 GO:0009753 GO:0009862 GO:0009867 GO:0010200 GO:0010310 GO:0010363 GO:0015994 GO:0019216 GO:0019288 GO:0019373 GO:0019748 GO:0019761 GO:0031348 GO:0031407 GO:…	MAPK cascade; aromatic amino acid family metabolic process; cellular amino acid biosynthetic process; chlorophyll metabolic process; coenzyme biosynthetic process; defense response; defense response to bacterium; defense response to fungus; detection of biotic stimulus; epoxygenase P450 pathway; glucosinolate biosynthetic process; glycine catabolic process; indoleacetic acid biosynthetic process;…	GO:0005506 GO:0009055 GO:0009978 GO:0016705 GO:0016836 GO:0019825 GO:0020037	allene oxide synthase activity; electron carrier activity; heme binding; hydro-lyase activity; iron ion binding; oxidoreductase activity, acting on paired donors, with incorporation or reduction of molecular oxygen; oxygen binding	GO:0005739 GO:0009507 GO:0009534 GO:0009535 GO:0009579 GO:0009941 GO:0010287 GO:0016020	chloroplast; chloroplast envelope; chloroplast thylakoid; chloroplast thylakoid membrane; membrane; mitochondrion; plastoglobule; thylakoid	PF00067	Cytochrome P450	NA	NA	NA	NA
Glyma.17G250800	g4	1	0	1					855	UniRef100_I1MXW4 Uncharacterized protein n=1 Tax=Glycine max RepID=I1MXW4_SOYBN	0	100	UniRef100_B9HRN0 Leucine-rich repeat transmembrane protein kinase n=1 Tax=Populus trichocarpa RepID=B9HRN0_POPTR	0	89.92	AT2G16250.1|Symbols:|Leucine-rich repeat protein kinase family protein|chr2:7039682-7042933 REVERSE LENGTH=915	0	85.68	GO:0002237 GO:0006468 GO:0007165 GO:0007169 GO:0010103 GO:0048443	protein phosphorylation; response to molecule of bacterial origin; signal transduction; stamen development; stomatal complex morphogenesis; transmembrane receptor protein tyrosine kinase signaling pathway	GO:0004672 GO:0004674 GO:0005524 GO:0016772	ATP binding; protein kinase activity; protein serine/threonine kinase activity; transferase activity, transferring phosphorus-containing groups	GO:0005886 GO:0009505 GO:0009506	plant-type cell wall; plasma membrane; plasmodesma	PF07714 PF00560	Protein tyrosine kinase; Leucine Rich Repeat	PTHR24420	LEUCINE-RICH REPEAT RECEPTOR-LIKE PROTEIN KINASE	KOG1187	Serine/threonine_protein_kinase
Glyma.17G252000	g4	1	0	1					96	NA	NA	NA	NA	NA	NA	NA	NA	NA	NA	NA	NA	NA	NA	NA	NA	NA	NA	NA	NA	NA
Glyma.17G258200	g4	1	0	1					100	UniRef100_C6T0H8 Putative uncharacterized protein n=1 Tax=Glycine max RepID=C6T0H8_SOYBN	3e-62	100	UniRef100_G7I774 Gibberellin-regulated protein n=1 Tax=Medicago truncatula RepID=G7I774_MEDTR	2e-49	98.02	AT1G75750.2|Symbols:GASA1|GAST1 protein homolog 1|chr1:28441813-28442284 REVERSE LENGTH=97	2e-32	102.06	GO:0000271 GO:0006569 GO:0009684 GO:0009737 GO:0009739 GO:0009741 GO:0009825 GO:0009826 GO:0009932 GO:0010817 GO:0043481 GO:0048767 GO:0071555	anthocyanin accumulation in tissues in response to UV light; cell tip growth; cell wall organization; indoleacetic acid biosynthetic process; multidimensional cell growth; polysaccharide biosynthetic process; regulation of hormone levels; response to abscisic acid stimulus; response to brassinosteroid stimulus; response to gibberellin stimulus; root hair elongation; tryptophan catabolic process; …	GO:0003674	molecular function	GO:0005576 GO:0005618 GO:0009505	cell wall; extracellular region; plant-type cell wall	PF02704	Gibberellin regulated protein	NA	NA	NA	NA
Glyma.17G261300	g4	1	0	1					230	UniRef100_I1MY63 Uncharacterized protein n=1 Tax=Glycine max RepID=I1MY63_SOYBN	8e-167	100	UniRef100_T2DNU1 Syringolide-induced protein 14-1-1 n=1 Tax=Phaseolus vulgaris RepID=T2DNU1_PHAVU	2e-81	92.71	AT1G20310.1|Symbols:|unknown protein; FUNCTIONS IN: molecular_function unknown; INVOLVED IN: biological_process unknown; LOCATED IN: chloroplast; EXPRESSED IN: 16 plant structures; EXPRESSED DURING: 9 growth stages; BEST Arabidopsis thaliana protein match is: unknown protein (TAIR:AT1G76070.1); Has 46 Blast hits to 46 proteins in 12 species: Archae - 0; Bacteria - 0; Metazoa - 0; Fungi - 0; Plant…	2e-27	90.42	GO:0006612 GO:0008150 GO:0009693 GO:0009863 GO:0009867 GO:0010363	biological process; ethylene biosynthetic process; jasmonic acid mediated signaling pathway; protein targeting to membrane; regulation of plant-type hypersensitive response; salicylic acid mediated signaling pathway	GO:0003674	molecular function	NA	NA	NA	NA	NA	NA	NA	NA
Glyma.18G011900	g4	1	0	1					535	UniRef100_I1MYL3 Uncharacterized protein n=1 Tax=Glycine max RepID=I1MYL3_SOYBN	0	100	UniRef100_G7J2L0 Inner membrane protein ALBINO3 n=1 Tax=Medicago truncatula RepID=G7J2L0_MEDTR	0	99.44	AT1G24490.1|Symbols:ALB4, ARTEMIS|OxaA/YidC-like membrane insertion protein|chr1:8682364-8684966 FORWARD LENGTH=499	0	89.18	GO:0007165 GO:0009658 GO:0009902 GO:0010027 GO:0034660 GO:0051205	chloroplast organization; chloroplast relocation; ncRNA metabolic process; protein insertion into membrane; signal transduction; thylakoid membrane organization	GO:0003674	molecular function	GO:0005886 GO:0009535 GO:0016020	chloroplast thylakoid membrane; membrane; plasma membrane	PF02096	60Kd inner membrane protein	PTHR12428	OXA1	NA	NA
Glyma.18G026500	g4	1	0	1					362	UniRef100_I1MZ17 Uncharacterized protein n=1 Tax=Glycine max RepID=I1MZ17_SOYBN	0	100	UniRef100_G7JBS9 Leucoanthocyanidin dioxygenase n=1 Tax=Medicago truncatula RepID=G7JBS9_MEDTR	0	99.72	AT5G05600.1|Symbols:|2-oxoglutarate (2OG) and Fe(II)-dependent oxygenase superfamily protein|chr5:1672266-1674602 FORWARD LENGTH=371	0	95.15	GO:0009611 GO:0009620 GO:0009695 GO:0009753 GO:0009867 GO:0055114 GO:0080167	jasmonic acid biosynthetic process; jasmonic acid mediated signaling pathway; oxidation-reduction process; response to fungus; response to jasmonic acid stimulus; response to karrikin; response to wounding	GO:0005506 GO:0016491 GO:0016706	iron ion binding; oxidoreductase activity; oxidoreductase activity, acting on paired donors, with incorporation or reduction of molecular oxygen, 2-oxoglutarate as one donor, and incorporation of one atom each of oxygen into both donors	GO:0005737	cytoplasm	PF03171	2OG-Fe(II) oxygenase superfamily	PTHR10209	OXIDOREDUCTASE, 2OG-FE(II) OXYGENASE FAMILY PROTEIN	KOG0143	Iron/ascorbate_family_oxidoreductases
Glyma.18G032100	g4	1	0	1					594	UniRef100_K7MPM9 Uncharacterized protein n=1 Tax=Glycine max RepID=K7MPM9_SOYBN	0	100	UniRef100_F6LPU8 Rop guanine nucleotide exchange factor n=1 Tax=Medicago truncatula RepID=F6LPU8_MEDTR	0	98.82	AT5G05940.1|Symbols:ATROPGEF5, ROPGEF5|ROP guanine nucleotide exchange factor 5|chr5:1786028-1788363 FORWARD LENGTH=611	0	87.07	GO:0010089 GO:0044036	cell wall macromolecule metabolic process; xylem development	GO:0005089	Rho guanyl-nucleotide exchange factor activity	GO:0005634	nucleus	PF03759	PRONE (Plant-specific Rop nucleotide exchanger)	NA	NA	NA	NA
Glyma.18G043600	g4	1	0	1					504	UniRef100_A8C8H5 Glutamate decarboxylase n=2 Tax=Glycine max RepID=A8C8H5_SOYBN	0	100	UniRef100_A8C8H5 Glutamate decarboxylase n=2 Tax=Glycine max RepID=A8C8H5_SOYBN	0	99.8	AT2G02010.1|Symbols:GAD4|glutamate decarboxylase 4|chr2:474375-476495 REVERSE LENGTH=493	0	102.03	GO:0006536 GO:0006540 GO:0019752	carboxylic acid metabolic process; glutamate decarboxylation to succinate; glutamate metabolic process	GO:0003824 GO:0004351 GO:0005516 GO:0016831 GO:0030170	calmodulin binding; carboxy-lyase activity; catalytic activity; glutamate decarboxylase activity; pyridoxal phosphate binding	GO:0005634 GO:0005829	cytosol; nucleus	PF00282	Pyridoxal-dependent decarboxylase conserved domain	PTHR11999	GROUP II PYRIDOXAL-5-PHOSPHATE DECARBOXYLASE	KOG1383	Glutamate_decarboxylase/sphingosine_phosphate_lyase
Glyma.18G064900	g4	1	0	1					573	UniRef100_UPI0001890BD0 PREDICTED: peptide transporter PTR1 n=1 Tax=Glycine max RepID=UPI0001890BD0	0	100	UniRef100_B9IG55 Proton-dependent oligopeptide transport family protein n=1 Tax=Populus trichocarpa RepID=B9IG55_POPTR	0	99.3	AT3G54140.1|Symbols:ATPTR1, PTR1|peptide transporter 1|chr3:20045885-20048154 REVERSE LENGTH=570	0	99.82	GO:0006807 GO:0006857 GO:0015824 GO:0015996 GO:0042938 GO:0042939	chlorophyll catabolic process; dipeptide transport; nitrogen compound metabolic process; oligopeptide transport; proline transport; tripeptide transport	GO:0005215 GO:0042936 GO:0042937	dipeptide transporter activity; transporter activity; tripeptide transporter activity	GO:0005886 GO:0009506 GO:0016020	membrane; plasma membrane; plasmodesma	PF00854	POT family	PTHR11654	OLIGOPEPTIDE TRANSPORTER-RELATED	KOG1237	H+/oligopeptide_symporter
Glyma.18G116200	g4	1	0	1					48	NA	NA	NA	NA	NA	NA	NA	NA	NA	NA	NA	NA	NA	NA	NA	NA	NA	NA	NA	NA	NA
Glyma.18G116300	g4	1	0	1					499	UniRef100_UPI0003DE90D3 PREDICTED: probable polyamine oxidase 2-like isoform X2 n=1 Tax=Glycine max RepID=UPI0003DE90D3	0	99.38	UniRef100_G7KD02 Polyamine oxidase n=1 Tax=Medicago truncatula RepID=G7KD02_MEDTR	0	95.39	AT2G43020.1|Symbols:ATPAO2, PAO2|polyamine oxidase 2|chr2:17891945-17894440 FORWARD LENGTH=490	0	97.35	GO:0006598 GO:0009409 GO:0009414 GO:0009737 GO:0055114	oxidation-reduction process; polyamine catabolic process; response to abscisic acid stimulus; response to cold; response to water deprivation	GO:0008131 GO:0046592	polyamine oxidase activity; primary amine oxidase activity	NA	NA	PF01593	Flavin containing amine oxidoreductase	PTHR10742	AMINE OXIDASE	KOG0029	Amine_oxidase
Glyma.18G132000	g4	1	0	1					442	UniRef100_UPI0001B64270 PREDICTED: IAA-amino acid hydrolase ILR1-like 4-like n=1 Tax=Glycine max RepID=UPI0001B64270	0	100	UniRef100_G7LER0 IAA-amino acid hydrolase ILR1-like protein n=1 Tax=Medicago truncatula RepID=G7LER0_MEDTR	0	99.55	AT1G51760.1|Symbols:IAR3, JR3|peptidase M20/M25/M40 family protein|chr1:19199562-19201424 FORWARD LENGTH=440	3e-152	90.45	GO:0006508 GO:0008152 GO:0009611	metabolic process; proteolysis; response to wounding	GO:0008237 GO:0010179 GO:0016787	IAA-Ala conjugate hydrolase activity; hydrolase activity; metallopeptidase activity	GO:0005783 GO:0005886 GO:0009507	chloroplast; endoplasmic reticulum; plasma membrane	PF07687 PF01546	Peptidase dimerisation domain; Peptidase family M20/M25/M40	PTHR11014	PEPTIDASE M20 FAMILY MEMBER	NA	NA
Glyma.18G202600	g13	1	0	1					454	UniRef100_UPI00018C6E79 omega-3 fatty acid desaturase n=1 Tax=Glycine max RepID=UPI00018C6E79	0	100	UniRef100_UPI00018C6E79 omega-3 fatty acid desaturase n=1 Tax=Glycine max RepID=UPI00018C6E79	0	99.78	AT5G05580.1|Symbols:FAD8|fatty acid desaturase 8|chr5:1664331-1666345 FORWARD LENGTH=435	0	103.22	GO:0006629 GO:0006633 GO:0009266 GO:0055114	fatty acid biosynthetic process; lipid metabolic process; oxidation-reduction process; response to temperature stimulus	GO:0016717 GO:0042389	omega-3 fatty acid desaturase activity; oxidoreductase activity, acting on paired donors, with oxidation of a pair of donors resulting in the reduction of molecular oxygen to two molecules of water	GO:0009507 GO:0009941	chloroplast; chloroplast envelope	PF00487 PF11960	Fatty acid desaturase; Domain of unknown function (DUF3474)	PTHR19353	FATTY ACID DESATURASE 2	NA	NA
Glyma.18G217100	g4	1	0	1					599	UniRef100_I1N3B8 Uncharacterized protein n=1 Tax=Glycine max RepID=I1N3B8_SOYBN	0	100	UniRef100_G7KY80 ZIP transporter n=1 Tax=Medicago truncatula RepID=G7KY80_MEDTR	0	99.83	AT3G08650.1|Symbols:|ZIP metal ion transporter family|chr3:2624694-2626879 REVERSE LENGTH=595	0	96.81	GO:0030001 GO:0055085	metal ion transport; transmembrane transport	GO:0046873	metal ion transmembrane transporter activity	GO:0005886 GO:0016020	membrane; plasma membrane	PF02535	ZIP Zinc transporter	PTHR11065	SOLUTE CARRIER FAMILY 39 (METAL ION TRANSPORTER), MEMBER 11	KOG2474	Zinc_transporter_and_related_ZIP_domain-containing_proteins
Glyma.18G217900	g4	1	0	1					441	UniRef100_I1N3C3 Uncharacterized protein n=2 Tax=Glycine max RepID=I1N3C3_SOYBN	0	100	UniRef100_G7KY88 RING finger protein n=1 Tax=Medicago truncatula RepID=G7KY88_MEDTR	0	95.01	AT5G01960.1|Symbols:|RING/U-box superfamily protein|chr5:370811-372775 FORWARD LENGTH=426	0	99.53	NA	NA	GO:0008270	zinc ion binding	NA	NA	PF00097	Zinc finger, C3HC4 type (RING finger)	PTHR15860	UNCHARACTERIZED RING FINGER-CONTAINING PROTEIN	KOG4638	Uncharacterized_conserved_protein
Glyma.18G222500	g4	1	0	1					299	UniRef100_K7MU06 Uncharacterized protein n=2 Tax=Glycine max RepID=K7MU06_SOYBN	0	100	UniRef100_B9HP08 TITAN9 family protein n=1 Tax=Populus trichocarpa RepID=B9HP08_POPTR	4e-73	99.67	AT3G20070.2|Symbols:TTN9|titan9|chr3:7004950-7006625 REVERSE LENGTH=282	3e-69	105.32	GO:0009793 GO:0009960	embryo development ending in seed dormancy; endosperm development	GO:0003674	molecular function	GO:0005575	cellular component	NA	NA	NA	NA	NA	NA
Glyma.18G241800	g4	1	0	1					201	UniRef100_I1N3Y9 Uncharacterized protein n=1 Tax=Glycine max RepID=I1N3Y9_SOYBN	4e-146	100	UniRef100_B9N154 Tyrosine specific protein phosphatase n=2 Tax=Populus trichocarpa RepID=B9N154_POPTR	7e-96	98.01	AT5G16480.1|Symbols:|Phosphotyrosine protein phosphatases superfamily protein|chr5:5381334-5382618 REVERSE LENGTH=204	1e-97	97.55	GO:0016311	dephosphorylation	GO:0004721 GO:0004725 GO:0016791	phosphatase activity; phosphoprotein phosphatase activity; protein tyrosine phosphatase activity	GO:0005737	cytoplasm	PF03162	Tyrosine phosphatase family	PTHR11584	SERINE/THREONINE PROTEIN KINASE	KOG1572	Predicted_protein_tyrosine_phosphatase
Glyma.18G261800	g4	1	0	1					356	UniRef100_UPI000233F0FC PREDICTED: NADP-dependent malic enzyme-like n=1 Tax=Glycine max RepID=UPI000233F0FC	1e-85	92.7	UniRef100_I1M5G8 Malic enzyme n=1 Tax=Glycine max RepID=I1M5G8_SOYBN	4e-78	35.67	AT5G25880.1|Symbols:ATNADP-ME3, NADP-ME3|NADP-malic enzyme 3|chr5:9024549-9028260 FORWARD LENGTH=588	2e-63	33.33	GO:0006094 GO:0006108 GO:0006499 GO:0007010 GO:0009827 GO:0009860 GO:0010498 GO:0051260 GO:0055114	N-terminal protein myristoylation; cytoskeleton organization; gluconeogenesis; malate metabolic process; oxidation-reduction process; plant-type cell wall modification; pollen tube growth; proteasomal protein catabolic process; protein homooligomerization	GO:0000166 GO:0004470 GO:0004473 GO:0016491 GO:0016616 GO:0016619 GO:0016652 GO:0046872 GO:0051287	NAD binding; malate dehydrogenase (oxaloacetate-decarboxylating) (NADP+) activity; malate dehydrogenase (oxaloacetate-decarboxylating) activity; malic enzyme activity; metal ion binding; nucleotide binding; oxidoreductase activity; oxidoreductase activity, acting on NAD(P)H, NAD(P) as acceptor; oxidoreductase activity, acting on the CH-OH group of donors, NAD or NADP as acceptor	GO:0005829 GO:0009507	chloroplast; cytosol	PF03949	Malic enzyme, NAD binding domain	PTHR23406	MALIC ENZYME-RELATED	NA	NA
Glyma.18G261900	g4	1	0	1					777	UniRef100_I1N4F8 Uncharacterized protein n=2 Tax=Glycine max RepID=I1N4F8_SOYBN	0	100	UniRef100_Q2HT55 SPX, N-terminal; EXS, C-terminal n=1 Tax=Medicago truncatula RepID=Q2HT55_MEDTR	0	99.61	AT3G29060.1|Symbols:|EXS (ERD1/XPR1/SYG1) family protein|chr3:11044990-11048465 REVERSE LENGTH=800	0	95.75	GO:0006817 GO:0016036	cellular response to phosphate starvation; phosphate ion transport	NA	NA	GO:0005886 GO:0016021	integral to membrane; plasma membrane	PF03105 PF03124	SPX domain; EXS family	PTHR10783	XENOTROPIC AND POLYTROPIC RETROVIRUS RECEPTOR 1-RELATED	KOG1162	Predicted_small_molecule_transporter
Glyma.18G265100	g4	1	0	1					481	UniRef100_I1N4I6 UDP-glucose 6-dehydrogenase n=1 Tax=Glycine max RepID=I1N4I6_SOYBN	0	100	UniRef100_I1N4I6 UDP-glucose 6-dehydrogenase n=1 Tax=Glycine max RepID=I1N4I6_SOYBN	0	99.79	AT5G15490.1|Symbols:|UDP-glucose 6-dehydrogenase family protein|chr5:5027872-5029314 REVERSE LENGTH=480	0	100	GO:0005975 GO:0006065 GO:0042732 GO:0052546	D-xylose metabolic process; UDP-glucuronate biosynthetic process; carbohydrate metabolic process; cell wall pectin metabolic process	GO:0003979	UDP-glucose 6-dehydrogenase activity	GO:0005618 GO:0005634 GO:0005737 GO:0005829	cell wall; cytoplasm; cytosol; nucleus	PF00984 PF03721 PF03720	UDP-glucose/GDP-mannose dehydrogenase family, central domain; UDP-glucose/GDP-mannose dehydrogenase family, NAD binding domain; UDP-glucose/GDP-mannose dehydrogenase family, UDP binding domain	PTHR11374	UDP-GLUCOSE DEHYDROGENASE/UDP-MANNAC DEHYDROGENASE	KOG2666	UDP-glucose/GDP-mannose_dehydrogenase
Glyma.18G300800	g4	1	0	1					272	UniRef100_I1N5F9 Uncharacterized protein n=1 Tax=Glycine max RepID=I1N5F9_SOYBN	0	100	UniRef100_Q9FY96 Pollen Ole e 1 allergen and extensin family protein n=1 Tax=Arabidopsis thaliana RepID=Q9FY96_ARATH	7e-63	86.76	AT5G13140.1|Symbols:|Pollen Ole e 1 allergen and extensin family protein|chr5:4170688-4171744 REVERSE LENGTH=267	8e-66	88.39	GO:0000271 GO:0007389 GO:0008150 GO:0008361 GO:0009825 GO:0009926 GO:0009932 GO:0010015 GO:0010817 GO:0019344 GO:0040007 GO:0043481 GO:0048767 GO:0071555	anthocyanin accumulation in tissues in response to UV light; auxin polar transport; biological process; cell tip growth; cell wall organization; cysteine biosynthetic process; growth; multidimensional cell growth; pattern specification process; polysaccharide biosynthetic process; regulation of cell size; regulation of hormone levels; root hair elongation; root morphogenesis	GO:0003674	molecular function	GO:0005739	mitochondrion	PF01190	Pollen proteins Ole e I like	NA	NA	NA	NA
Glyma.19G006900	g4	1	0	1					363	UniRef100_I1N5P4 Uncharacterized protein n=2 Tax=Glycine max RepID=I1N5P4_SOYBN	0	100	UniRef100_G3FJ91 Cinnamoyl-CoA reductase n=1 Tax=Betula platyphylla RepID=G3FJ91_BETPL	2e-163	99.72	AT5G14700.1|Symbols:|NAD(P)-binding Rossmann-fold superfamily protein|chr5:4740502-4743327 REVERSE LENGTH=368	2e-127	98.1	GO:0009809 GO:0044237	cellular metabolic process; lignin biosynthetic process	GO:0000166 GO:0003824 GO:0016621 GO:0050662	catalytic activity; cinnamoyl-CoA reductase activity; coenzyme binding; nucleotide binding	GO:0005575	cellular component	PF01073	3-beta hydroxysteroid dehydrogenase/isomerase family	PTHR10366	NAD DEPENDENT EPIMERASE/DEHYDRATASE	KOG1502	Flavonol_reductase/cinnamoyl-CoA_reductase
Glyma.19G007200	g4	1	0	1					214	UniRef100_I1N5P4 Uncharacterized protein n=2 Tax=Glycine max RepID=I1N5P4_SOYBN	2e-156	58.84	UniRef100_G3FJ91 Cinnamoyl-CoA reductase n=1 Tax=Betula platyphylla RepID=G3FJ91_BETPL	3e-99	58.56	AT5G14700.1|Symbols:|NAD(P)-binding Rossmann-fold superfamily protein|chr5:4740502-4743327 REVERSE LENGTH=368	5e-79	57.61	GO:0009809 GO:0044237	cellular metabolic process; lignin biosynthetic process	GO:0000166 GO:0003824 GO:0016621 GO:0050662	catalytic activity; cinnamoyl-CoA reductase activity; coenzyme binding; nucleotide binding	GO:0005575	cellular component	PF01370	NAD dependent epimerase/dehydratase family	PTHR10366	NAD DEPENDENT EPIMERASE/DEHYDRATASE	NA	NA
Glyma.19G011300	g4	1	0	1					330	UniRef100_I1N5U9 Uncharacterized protein n=1 Tax=Glycine max RepID=I1N5U9_SOYBN	0	100	UniRef100_U5GVE4 Nodulin MtN21 family protein n=1 Tax=Populus trichocarpa RepID=U5GVE4_POPTR	2e-101	88.95	AT3G28050.1|Symbols:|nodulin MtN21 /EamA-like transporter family protein|chr3:10442984-10445216 FORWARD LENGTH=367	7e-81	89.1	GO:0008150	biological process	NA	NA	GO:0016020	membrane	PF00892	EamA-like transporter family	NA	NA	NA	NA
Glyma.19G044900	g4	1	0	1					258	UniRef100_F6KBT3 Allene oxide cyclase 3 n=1 Tax=Glycine max RepID=F6KBT3_SOYBN	0	100	UniRef100_F6KBT3 Allene oxide cyclase 3 n=1 Tax=Glycine max RepID=F6KBT3_SOYBN	0	100	AT3G25780.1|Symbols:AOC3|allene oxide cyclase 3|chr3:9409362-9410409 FORWARD LENGTH=258	1e-84	99.61	GO:0006612 GO:0009611 GO:0009620 GO:0009651 GO:0009695 GO:0009723 GO:0009738 GO:0009753 GO:0009863 GO:0010363 GO:0035556 GO:0043069 GO:0050832 GO:0052542	abscisic acid mediated signaling pathway; defense response by callose deposition; defense response to fungus; intracellular signal transduction; jasmonic acid biosynthetic process; negative regulation of programmed cell death; protein targeting to membrane; regulation of plant-type hypersensitive response; response to ethylene stimulus; response to fungus; response to jasmonic acid stimulus; resp…	GO:0016853 GO:0046423	allene-oxide cyclase activity; isomerase activity	GO:0005774 GO:0005886 GO:0009507 GO:0016020	chloroplast; membrane; plasma membrane; vacuolar membrane	PF06351	Allene oxide cyclase	NA	NA	NA	NA
Glyma.19G094100	g4	1	0	1	WRKY				189	UniRef100_C6TLQ2 Putative uncharacterized protein n=1 Tax=Glycine max RepID=C6TLQ2_SOYBN	4e-136	100	UniRef100_Q2PJS1 WRKY53 n=1 Tax=Glycine max RepID=Q2PJS1_SOYBN	5e-136	100	AT5G13080.1|Symbols:WRKY75, ATWRKY75|WRKY DNA-binding protein 75|chr5:4149928-4151019 REVERSE LENGTH=145	4e-57	63.45	GO:0006355 GO:0009723 GO:0016036 GO:0019375 GO:0032107 GO:0042631 GO:0043620 GO:0048527	cellular response to phosphate starvation; cellular response to water deprivation; galactolipid biosynthetic process; lateral root development; regulation of DNA-dependent transcription in response to stress; regulation of response to nutrient levels; regulation of transcription, DNA-dependent; response to ethylene stimulus	GO:0003700 GO:0043565	sequence-specific DNA binding; sequence-specific DNA binding transcription factor activity	GO:0005634	nucleus	PF03106	WRKY DNA -binding domain	NA	NA	NA	NA
Glyma.19G099700	g4	1	0	1	C2C2 (Zn) CO-like				386	UniRef100_I1N7Y1 Uncharacterized protein n=1 Tax=Glycine max RepID=I1N7Y1_SOYBN	0	100	UniRef100_G7KW76 Zinc finger protein CONSTANS-like protein n=4 Tax=Medicago truncatula RepID=G7KW76_MEDTR	3e-152	97.69	AT2G33500.2|Symbols:|B-box type zinc finger protein with CCT domain|chr2:14188159-14190046 REVERSE LENGTH=401	6e-66	95.26	GO:0006355	regulation of transcription, DNA-dependent	GO:0003700 GO:0008270	sequence-specific DNA binding transcription factor activity; zinc ion binding	GO:0005622 GO:0005634	intracellular; nucleus	PF06203	CCT motif	NA	NA	NA	NA
Glyma.19G168400	g4	1	0	1					195	UniRef100_I1N9V0 Uncharacterized protein n=1 Tax=Glycine max RepID=I1N9V0_SOYBN	5e-141	100	UniRef100_Q7XP21 OSJNBa0027H09.18 protein n=3 Tax=Oryza sativa RepID=Q7XP21_ORYSJ	2e-52	72.6	AT2G20390.1|Symbols:|unknown protein; Has 50 Blast hits to 50 proteins in 18 species: Archae - 0; Bacteria - 2; Metazoa - 0; Fungi - 0; Plants - 48; Viruses - 0; Other Eukaryotes - 0 (source: NCBI BLink).|chr2:8796475-8798142 REVERSE LENGTH=183	4e-75	91.26	GO:0008150	biological process	GO:0003674	molecular function	GO:0009507	chloroplast	NA	NA	NA	NA	NA	NA
Glyma.19G211600	g4	1	0	1					99	UniRef100_C6SZC8 Putative uncharacterized protein n=1 Tax=Glycine max RepID=C6SZC8_SOYBN	1e-63	100	UniRef100_Q9SP01 Indole-3-acetic acid induced protein ARG-2 homolog n=1 Tax=Glycine max RepID=Q9SP01_SOYBN	7e-31	113.95	AT1G02820.1|Symbols:|Late embryogenesis abundant 3 (LEA3) family protein|chr1:623933-624304 REVERSE LENGTH=91	2e-18	104.4	GO:0009790	embryo development	GO:0003674	molecular function	GO:0009507	chloroplast	PF03242	Late embryogenesis abundant protein	NA	NA	NA	NA
Glyma.19G213300	g4	1	0	1					637	UniRef100_I1NB93 Uncharacterized protein n=1 Tax=Glycine max RepID=I1NB93_SOYBN	0	100	UniRef100_Q9ZSQ0 Ethylene response sensor n=1 Tax=Vigna radiata RepID=Q9ZSQ0_VIGRA	0	100	AT2G40940.1|Symbols:ERS1, ERS|ethylene response sensor 1|chr2:17084635-17086819 REVERSE LENGTH=613	0	97.72	GO:0007165 GO:0010105 GO:0016310 GO:0018106	negative regulation of ethylene mediated signaling pathway; peptidyl-histidine phosphorylation; phosphorylation; signal transduction	GO:0004673 GO:0004872 GO:0005515 GO:0051740	ethylene binding; protein binding; protein histidine kinase activity; receptor activity	GO:0005783 GO:0016020	endoplasmic reticulum; membrane	PF01590 PF00512 PF02518	GAF domain; His Kinase A (phospho-acceptor) domain; Histidine kinase-, DNA gyrase B-, and HSP90-like ATPase	PTHR24423	TWO-COMPONENT SENSOR HISTIDINE KINASE	KOG0519	Sensory_transduction_histidine_kinase
Glyma.19G213400	g4	1	0	1					483	UniRef100_K7MZJ3 Uncharacterized protein n=1 Tax=Glycine max RepID=K7MZJ3_SOYBN	0	100	UniRef100_U5G3P3 Glycoside hydrolase family 28 family protein n=1 Tax=Populus trichocarpa RepID=U5G3P3_POPTR	0	92.67	AT3G16850.1|Symbols:|Pectin lyase-like superfamily protein|chr3:5748692-5750981 FORWARD LENGTH=455	0	96.7	GO:0005975 GO:0006816 GO:0007030 GO:0009637 GO:0009651 GO:0010155 GO:0046777 GO:0048767	Golgi organization; calcium ion transport; carbohydrate metabolic process; protein autophosphorylation; regulation of proton transport; response to blue light; response to salt stress; root hair elongation	GO:0004650	polygalacturonase activity	GO:0005576 GO:0005773 GO:0009505	extracellular region; plant-type cell wall; vacuole	PF00295	Glycosyl hydrolases family 28	NA	NA	NA	NA
Glyma.19G221000	g4	1	0	1					386	UniRef100_I1NBH8 Uncharacterized protein n=1 Tax=Glycine max RepID=I1NBH8_SOYBN	0	100	UniRef100_G7KUL6 Outward rectifying potassium channel n=1 Tax=Medicago truncatula RepID=G7KUL6_MEDTR	0	97.38	AT4G01840.1|Symbols:KCO5, ATTPK5, ATKCO5, TPK5|Ca2+ activated outward rectifying K+ channel 5|chr4:793403-794933 FORWARD LENGTH=408	9e-160	79.17	GO:0071805	potassium ion transmembrane transport	GO:0005267 GO:0015271	outward rectifier potassium channel activity; potassium channel activity	GO:0009507 GO:0009705 GO:0016020	chloroplast; membrane; plant-type vacuole membrane	PF07885	Ion channel	PTHR11003	POTASSIUM CHANNEL, SUBFAMILY K	NA	NA
Glyma.19G222300	g4	1	0	1					244	UniRef100_I1NBJ6 Uncharacterized protein n=1 Tax=Glycine max RepID=I1NBJ6_SOYBN	2e-176	100	UniRef100_Q9AQY8 OSJNBa0004B13.24 protein n=1 Tax=Oryza sativa subsp. japonica RepID=Q9AQY8_ORYSJ	5e-23	28.62	AT3G62070.1|Symbols:|unknown protein; BEST Arabidopsis thaliana protein match is: unknown protein (TAIR:AT2G46940.1); Has 137 Blast hits to 135 proteins in 12 species: Archae - 0; Bacteria - 0; Metazoa - 0; Fungi - 0; Plants - 137; Viruses - 0; Other Eukaryotes - 0 (source: NCBI BLink).|chr3:22983710-22984482 REVERSE LENGTH=228	2e-47	91.23	GO:0008150	biological process	GO:0003674	molecular function	GO:0005575	cellular component	NA	NA	NA	NA	NA	NA
Glyma.20G022800	g4	1	0	1					437	UniRef100_K7N0W5 Uncharacterized protein n=2 Tax=Glycine max RepID=K7N0W5_SOYBN	0	100	UniRef100_G7IFV8 GDP-fucose protein-O-fucosyltransferase n=1 Tax=Medicago truncatula RepID=G7IFV8_MEDTR	0	98.41	AT3G05320.1|Symbols:|O-fucosyltransferase family protein|chr3:1513558-1514895 REVERSE LENGTH=445	0	96.18	GO:0008150	biological process	GO:0003674	molecular function	NA	NA	PF10250	GDP-fucose protein O-fucosyltransferase	NA	NA	NA	NA
Glyma.20G026700	g4	1	0	1					979	UniRef100_K7N0Z8 Phosphorylase n=1 Tax=Glycine max RepID=K7N0Z8_SOYBN	0	100	UniRef100_K7N0Z8 Phosphorylase n=1 Tax=Glycine max RepID=K7N0Z8_SOYBN	0	100	AT3G29320.1|Symbols:|Glycosyl transferase, family 35|chr3:11252871-11257587 FORWARD LENGTH=962	0	97.19	GO:0005975 GO:0009266 GO:0009409 GO:0009414 GO:0019252 GO:0042742	carbohydrate metabolic process; defense response to bacterium; response to cold; response to temperature stimulus; response to water deprivation; starch biosynthetic process	GO:0004645 GO:0016757 GO:0030170	phosphorylase activity; pyridoxal phosphate binding; transferase activity, transferring glycosyl groups	GO:0009507 GO:0009536 GO:0009570	chloroplast; chloroplast stroma; plastid	PF00343	Carbohydrate phosphorylase	PTHR11468	GLYCOGEN PHOSPHORYLASE	NA	NA
Glyma.20G061300	g4	1	0	1					1034	UniRef100_K7N1C6 Uncharacterized protein n=2 Tax=Glycine max RepID=K7N1C6_SOYBN	0	100	UniRef100_G7JDB8 NBS-containing resistance-like protein n=1 Tax=Medicago truncatula RepID=G7JDB8_MEDTR	0	75.96	AT5G17680.1|Symbols:|disease resistance protein (TIR-NBS-LRR class), putative|chr5:5822999-5827153 FORWARD LENGTH=1294	8e-167	64.84	GO:0006952 GO:0007165	defense response; signal transduction	GO:0043531	ADP binding	GO:0005622	intracellular	PF00931 PF01582	NB-ARC domain; TIR domain	PTHR11017	LEUCINE-RICH REPEAT-CONTAINING PROTEIN	KOG4658	Apoptotic_ATPase
Glyma.20G067400	g4	1	0	1					194	UniRef100_I1NEB4 Uncharacterized protein n=1 Tax=Glycine max RepID=I1NEB4_SOYBN	2e-138	100	UniRef100_B6TQC1 Early nodulin-like protein 1 n=1 Tax=Zea mays RepID=B6TQC1_MAIZE	6e-30	48.79	AT1G64640.1|Symbols:ENODL8, AtENODL8|early nodulin-like protein 8|chr1:24022482-24023151 REVERSE LENGTH=191	6e-51	79.58	NA	NA	GO:0005507 GO:0009055	copper ion binding; electron carrier activity	GO:0005886 GO:0031225	anchored to membrane; plasma membrane	PF02298	Plastocyanin-like domain	NA	NA	NA	NA
Glyma.20G123400	g4	1	0	1					410	UniRef100_K7N326 Uncharacterized protein n=1 Tax=Glycine max RepID=K7N326_SOYBN	0	100	UniRef100_V4U6J0 MATE efflux family protein n=1 Tax=Citrus clementina RepID=V4U6J0_9ROSI	2e-160	91.29	AT1G15180.2|Symbols:|MATE efflux family protein|chr1:5224916-5226494 FORWARD LENGTH=410	8e-112	67.56	GO:0006855 GO:0055085	drug transmembrane transport; transmembrane transport	GO:0005215 GO:0015238 GO:0015297	antiporter activity; drug transmembrane transporter activity; transporter activity	GO:0005886 GO:0016020	membrane; plasma membrane	PF01554	MatE	PTHR11206	MULTIDRUG RESISTANCE PROTEIN	KOG1347	Uncharacterized_membrane_protein,_predicted_efflux_pump
Glyma.20G144800	g4	1	0	1					294	UniRef100_I1NGD4 Uncharacterized protein n=1 Tax=Glycine max RepID=I1NGD4_SOYBN	0	100	UniRef100_T2DLI7 Phosphatase n=1 Tax=Phaseolus vulgaris RepID=T2DLI7_PHAVU	8e-147	111.83	AT2G32150.1|Symbols:|Haloacid dehalogenase-like hydrolase (HAD) superfamily protein|chr2:13659095-13660531 FORWARD LENGTH=263	1e-106	108.75	GO:0008152	metabolic process	GO:0003824 GO:0016787	catalytic activity; hydrolase activity	NA	NA	PF00702	haloacid dehalogenase-like hydrolase	PTHR12725	HALOACID DEHALOGENASE-LIKE HYDROLASE	KOG3109	Haloacid_dehalogenase-like_hydrolase
Glyma.20G158400	g4	1	0	1					911	UniRef100_K7N3P7 Uncharacterized protein n=1 Tax=Glycine max RepID=K7N3P7_SOYBN	0	100	UniRef100_G8A213 Hyaluronan mediated motility receptor-like protein n=1 Tax=Medicago truncatula RepID=G8A213_MEDTR	0	108.46	AT5G52280.1|Symbols:|Myosin heavy chain-related protein|chr5:21226959-21230109 FORWARD LENGTH=853	0	106.57	GO:0008150	biological process	GO:0003674	molecular function	GO:0009507	chloroplast	NA	NA	NA	NA	NA	NA
Glyma.20G227300	g4	1	0	1					560	UniRef100_I1NIS9 Uncharacterized protein n=1 Tax=Glycine max RepID=I1NIS9_SOYBN	0	100	NA	NA	NA	AT3G04350.1|Symbols:|Plant protein of unknown function (DUF946)|chr3:1153972-1156469 REVERSE LENGTH=567	0	98.59	GO:0008150 GO:0009744 GO:0009750	biological process; response to fructose stimulus; response to sucrose stimulus	GO:0003674	molecular function	GO:0005634	nucleus	PF06101	Plant protein of unknown function (DUF946)	PTHR17204	PRE-MRNA PROCESSING PROTEIN PRP39-RELATED	NA	NA

## Sheet: GO enirchment INF leaves
GO_term	genome_count	expected_count	input_count	representation	fisher_pvalue	bonf_adj_pvalue	GO_category	description
GO:0009620	310	3.65	26	over	9.08275e-15	4.15082e-12	Biological Process	response to fungus
GO:0009695	417	4.91	25	over	4.74506e-11	2.16849e-08	Biological Process	jasmonic acid biosynthetic process
GO:0009867	800	9.42	31	over	1.08322e-08	4.95031e-06	Biological Process	jasmonic acid mediated signaling pathway
GO:0009611	1031	12.14	35	over	3.41172e-08	1.55915e-05	Biological Process	response to wounding
GO:0009753	756	8.9	29	over	3.94402e-08	1.80242e-05	Biological Process	response to jasmonic acid stimulus
GO:0043619	5	0.06	4	over	9.05361e-08	4.1375e-05	Biological Process	regulation of transcription from RNA polymerase II promoter in response to oxidative stress
GO:2000068	5	0.06	4	over	9.05361e-08	4.1375e-05	Biological Process	regulation of defense response to insect
GO:0006568	15	0.18	5	over	5.78222e-07	0.000264248	Biological Process	tryptophan metabolic process
GO:0051090	9	0.11	4	over	2.19802e-06	0.00100449	Biological Process	regulation of sequence-specific DNA binding transcription factor activity
GO:0009694	100	1.18	9	over	2.82143e-06	0.00128939	Biological Process	jasmonic acid metabolic process
GO:0009738	634	7.47	20	over	7.53085e-05	0.034416	Biological Process	abscisic acid mediated signaling pathway
GO:0009693	270	3.18	12	over	9.33036e-05	0.0426397	Biological Process	ethylene biosynthetic process
GO:0009863	458	5.39	16	over	0.000121422	0.05549	Biological Process	salicylic acid mediated signaling pathway
GO:0006296	2	0.02	2	over	0.000135368	0.0618632	Biological Process	nucleotide-excision repair, DNA incision, 5'-to lesion
GO:0015846	12	0.14	3	over	0.000320003	0.146241	Biological Process	polyamine transport
GO:0009759	30	0.35	4	over	0.000393462	0.179812	Biological Process	indole glucosinolate biosynthetic process
GO:0005985	34	0.4	4	over	0.000641705	0.293259	Biological Process	sucrose metabolic process
GO:0009314	4	0.05	2	over	0.000799675	0.365452	Biological Process	response to radiation
GO:0010363	1019	12	24	over	0.00112362	0.513494	Biological Process	regulation of plant-type hypersensitive response
GO:0006612	1020	12.01	24	over	0.00113831	0.520209	Biological Process	protein targeting to membrane
GO:0043069	525	6.18	15	over	0.00151137	0.690698	Biological Process	negative regulation of programmed cell death
GO:0000023	304	3.58	1	under	0.97165	1	Biological Process	maltose metabolic process
GO:0000041	201	2.37	1	under	0.905099	1	Biological Process	transition metal ion transport
GO:0000082	12	0.14	1	over	0.131066	1	Biological Process	G1/S transition of mitotic cell cycle
GO:0000096	137	1.61	1	under	0.799048	1	Biological Process	sulfur amino acid metabolic process
GO:0000162	45	0.53	1	over	0.409566	1	Biological Process	tryptophan biosynthetic process
GO:0000165	575	6.77	12	over	0.0393636	1	Biological Process	MAPK cascade
GO:0000184	16	0.19	1	over	0.170822	1	Biological Process	nuclear-transcribed mRNA catabolic process, nonsense-mediated decay
GO:0000226	379	4.46	1	under	0.988245	1	Biological Process	microtubule cytoskeleton organization
GO:0000271	274	3.23	3	under	0.619523	1	Biological Process	polysaccharide biosynthetic process
GO:0000272	106	1.25	2	over	0.350038	1	Biological Process	polysaccharide catabolic process
GO:0000303	81	0.95	2	over	0.243048	1	Biological Process	response to superoxide
GO:0000710	16	0.19	2	over	0.0145781	1	Biological Process	meiotic mismatch repair
GO:0000712	12	0.14	2	over	0.00826846	1	Biological Process	resolution of meiotic recombination intermediates
GO:0000724	151	1.78	2	over	0.525857	1	Biological Process	double-strand break repair via homologous recombination
GO:0000902	205	2.41	1	under	0.909447	1	Biological Process	cell morphogenesis
GO:0000911	471	5.55	2	under	0.973803	1	Biological Process	cytokinesis by cell plate formation
GO:0000956	305	3.59	1	under	0.97198	1	Biological Process	nuclear-transcribed mRNA catabolic process
GO:0000957	2	0.02	1	over	0.0231417	1	Biological Process	mitochondrial RNA catabolic process
GO:0000963	4	0.05	1	over	0.0457483	1	Biological Process	mitochondrial RNA processing
GO:0001666	195	2.3	4	over	0.193515	1	Biological Process	response to hypoxia
GO:0002237	263	3.1	4	over	0.366523	1	Biological Process	response to molecule of bacterial origin
GO:0002679	420	4.95	3	under	0.867559	1	Biological Process	respiratory burst involved in defense response
GO:0005975	911	10.73	9	under	0.733305	1	Biological Process	carbohydrate metabolic process
GO:0005983	45	0.53	2	over	0.0965862	1	Biological Process	starch catabolic process
GO:0005986	35	0.41	2	over	0.0625622	1	Biological Process	sucrose biosynthetic process
GO:0005992	54	0.64	1	over	0.468631	1	Biological Process	trehalose biosynthetic process
GO:0006007	261	3.07	2	under	0.808446	1	Biological Process	glucose catabolic process
GO:0006065	10	0.12	1	over	0.110479	1	Biological Process	UDP-glucuronate biosynthetic process
GO:0006071	27	0.32	3	over	0.00373591	1	Biological Process	glycerol metabolic process
GO:0006073	67	0.79	1	over	0.543679	1	Biological Process	cellular glucan metabolic process
GO:0006094	463	5.45	3	under	0.906212	1	Biological Process	gluconeogenesis
GO:0006096	661	7.78	2	under	0.996231	1	Biological Process	glycolysis
GO:0006108	33	0.39	2	over	0.0563603	1	Biological Process	malate metabolic process
GO:0006139	91	1.07	2	over	0.286106	1	Biological Process	nucleobase-containing compound metabolic process
GO:0006259	84	0.99	2	over	0.255961	1	Biological Process	DNA metabolic process
GO:0006281	290	3.41	2	under	0.85223	1	Biological Process	DNA repair
GO:0006289	48	0.57	2	over	0.107622	1	Biological Process	nucleotide-excision repair
GO:0006302	96	1.13	1	under	0.675112	1	Biological Process	double-strand break repair
GO:0006351	187	2.2	1	under	0.88817	1	Biological Process	transcription, DNA-dependent
GO:0006352	73	0.86	1	over	0.574648	1	Biological Process	DNA-dependent transcription, initiation
GO:0006354	225	2.65	2	under	0.738282	1	Biological Process	DNA-dependent transcription, elongation
GO:0006355	4060	47.81	30	under	0.997497	1	Biological Process	regulation of transcription, DNA-dependent
GO:0006360	2	0.02	1	over	0.0231417	1	Biological Process	transcription from RNA polymerase I promoter
GO:0006412	763	8.98	1	under	0.999871	1	Biological Process	translation
GO:0006413	131	1.54	1	under	0.78441	1	Biological Process	translational initiation
GO:0006457	779	9.17	2	under	0.998911	1	Biological Process	protein folding
GO:0006464	87	1.02	1	under	0.638985	1	Biological Process	cellular protein modification process
GO:0006468	2386	28.1	16	under	0.994491	1	Biological Process	protein phosphorylation
GO:0006470	181	2.13	1	under	0.88002	1	Biological Process	protein dephosphorylation
GO:0006486	348	4.1	1	under	0.983085	1	Biological Process	protein glycosylation
GO:0006487	298	3.51	4	over	0.457236	1	Biological Process	protein N-linked glycosylation
GO:0006499	1045	12.31	7	under	0.959587	1	Biological Process	N-terminal protein myristoylation
GO:0006508	938	11.05	4	under	0.995059	1	Biological Process	proteolysis
GO:0006536	13	0.15	1	over	0.14118	1	Biological Process	glutamate metabolic process
GO:0006540	11	0.13	1	over	0.120833	1	Biological Process	glutamate decarboxylation to succinate
GO:0006544	23	0.27	1	over	0.236071	1	Biological Process	glycine metabolic process
GO:0006546	157	1.85	1	under	0.841039	1	Biological Process	glycine catabolic process
GO:0006563	20	0.24	1	over	0.20876	1	Biological Process	L-serine metabolic process
GO:0006569	193	2.27	2	under	0.65852	1	Biological Process	tryptophan catabolic process
GO:0006598	126	1.48	1	under	0.7714	1	Biological Process	polyamine catabolic process
GO:0006605	56	0.66	1	over	0.480933	1	Biological Process	protein targeting
GO:0006623	319	3.76	3	under	0.718764	1	Biological Process	protein targeting to vacuole
GO:0006629	534	6.29	7	over	0.428501	1	Biological Process	lipid metabolic process
GO:0006633	237	2.79	3	over	0.521805	1	Biological Process	fatty acid biosynthetic process
GO:0006635	455	5.36	2	under	0.969298	1	Biological Process	fatty acid beta-oxidation
GO:0006636	204	2.4	3	over	0.424213	1	Biological Process	unsaturated fatty acid biosynthetic process
GO:0006661	183	2.15	1	under	0.882801	1	Biological Process	phosphatidylinositol biosynthetic process
GO:0006662	92	1.08	1	under	0.659524	1	Biological Process	glycerol ether metabolic process
GO:0006733	121	1.42	1	under	0.757606	1	Biological Process	oxidoreduction coenzyme metabolic process
GO:0006754	101	1.19	1	under	0.693597	1	Biological Process	ATP biosynthetic process
GO:0006766	121	1.42	1	under	0.757606	1	Biological Process	vitamin metabolic process
GO:0006777	19	0.22	1	over	0.199441	1	Biological Process	Mo-molybdopterin cofactor biosynthetic process
GO:0006793	8	0.09	1	over	0.089405	1	Biological Process	phosphorus metabolic process
GO:0006807	62	0.73	1	over	0.516158	1	Biological Process	nitrogen compound metabolic process
GO:0006810	883	10.4	7	under	0.888633	1	Biological Process	transport
GO:0006811	49	0.58	1	over	0.436587	1	Biological Process	ion transport
GO:0006812	266	3.13	4	over	0.374392	1	Biological Process	cation transport
GO:0006813	103	1.21	2	over	0.337377	1	Biological Process	potassium ion transport
GO:0006814	64	0.75	1	over	0.52736	1	Biological Process	sodium ion transport
GO:0006816	324	3.82	4	over	0.521688	1	Biological Process	calcium ion transport
GO:0006817	52	0.61	1	over	0.456038	1	Biological Process	phosphate ion transport
GO:0006820	143	1.68	2	over	0.496935	1	Biological Process	anion transport
GO:0006821	14	0.16	2	over	0.0112263	1	Biological Process	chloride transport
GO:0006825	39	0.46	1	over	0.366588	1	Biological Process	copper ion transport
GO:0006826	241	2.84	1	under	0.940632	1	Biological Process	iron ion transport
GO:0006829	15	0.18	1	over	0.161056	1	Biological Process	zinc ion transport
GO:0006833	451	5.31	2	under	0.96806	1	Biological Process	water transport
GO:0006839	105	1.24	2	over	0.345827	1	Biological Process	mitochondrial transport
GO:0006855	185	2.18	2	under	0.635758	1	Biological Process	drug transmembrane transport
GO:0006857	336	3.96	4	over	0.550183	1	Biological Process	oligopeptide transport
GO:0006862	101	1.19	1	under	0.693597	1	Biological Process	nucleotide transport
GO:0006863	122	1.44	2	over	0.415933	1	Biological Process	purine nucleobase transport
GO:0006865	444	5.23	2	under	0.965778	1	Biological Process	amino acid transport
GO:0006869	279	3.29	2	under	0.836819	1	Biological Process	lipid transport
GO:0006874	56	0.66	2	over	0.138496	1	Biological Process	cellular calcium ion homeostasis
GO:0006882	49	0.58	1	over	0.436587	1	Biological Process	cellular zinc ion homeostasis
GO:0006886	410	4.83	3	under	0.856759	1	Biological Process	intracellular protein transport
GO:0006887	54	0.64	1	over	0.468631	1	Biological Process	exocytosis
GO:0006888	311	3.66	1	under	0.973885	1	Biological Process	ER to Golgi vesicle-mediated transport
GO:0006891	157	1.85	2	over	0.546798	1	Biological Process	intra-Golgi vesicle-mediated transport
GO:0006904	78	0.92	1	over	0.598845	1	Biological Process	vesicle docking involved in exocytosis
GO:0006914	138	1.63	1	under	0.80139	1	Biological Process	autophagy
GO:0006944	717	8.44	5	under	0.92029	1	Biological Process	cellular membrane fusion
GO:0006952	1116	13.14	12	under	0.647864	1	Biological Process	defense response
GO:0006970	345	4.06	5	over	0.374193	1	Biological Process	response to osmotic stress
GO:0006972	305	3.59	1	under	0.97198	1	Biological Process	hyperosmotic response
GO:0006979	632	7.44	6	under	0.744666	1	Biological Process	response to oxidative stress
GO:0006995	149	1.75	1	under	0.825413	1	Biological Process	cellular response to nitrogen starvation
GO:0007010	282	3.32	2	under	0.84116	1	Biological Process	cytoskeleton organization
GO:0007017	86	1.01	1	under	0.634731	1	Biological Process	microtubule-based process
GO:0007020	180	2.12	1	under	0.878606	1	Biological Process	microtubule nucleation
GO:0007030	539	6.35	3	under	0.950424	1	Biological Process	Golgi organization
GO:0007126	137	1.61	1	under	0.799048	1	Biological Process	meiosis
GO:0007154	186	2.19	6	over	0.0224317	1	Biological Process	cell communication
GO:0007165	1328	15.64	17	over	0.37982	1	Biological Process	signal transduction
GO:0007169	348	4.1	4	under	0.577757	1	Biological Process	transmembrane receptor protein tyrosine kinase signaling pathway
GO:0007231	19	0.22	1	over	0.199441	1	Biological Process	osmosensory signaling pathway
GO:0007346	69	0.81	1	over	0.554245	1	Biological Process	regulation of mitotic cell cycle
GO:0007389	179	2.11	2	under	0.617917	1	Biological Process	pattern specification process
GO:0007623	315	3.71	2	under	0.882431	1	Biological Process	circadian rhythm
GO:0008150	12002	141.33	73	under	1	1	Biological Process	biological_process
GO:0008152	2095	24.67	16	under	0.972467	1	Biological Process	metabolic process
GO:0008202	31	0.37	1	over	0.304381	1	Biological Process	steroid metabolic process
GO:0008219	157	1.85	3	over	0.276388	1	Biological Process	cell death
GO:0008361	144	1.7	2	over	0.500612	1	Biological Process	regulation of cell size
GO:0008652	193	2.27	3	over	0.390097	1	Biological Process	cellular amino acid biosynthetic process
GO:0009058	348	4.1	4	under	0.577757	1	Biological Process	biosynthetic process
GO:0009062	136	1.6	1	under	0.79668	1	Biological Process	fatty acid catabolic process
GO:0009072	128	1.51	1	under	0.776696	1	Biological Process	aromatic amino acid family metabolic process
GO:0009094	17	0.2	1	over	0.180473	1	Biological Process	L-phenylalanine biosynthetic process
GO:0009106	121	1.42	1	under	0.757606	1	Biological Process	lipoate metabolic process
GO:0009108	121	1.42	1	under	0.757606	1	Biological Process	coenzyme biosynthetic process
GO:0009117	150	1.77	1	under	0.827447	1	Biological Process	nucleotide metabolic process
GO:0009225	45	0.53	1	over	0.409566	1	Biological Process	nucleotide-sugar metabolic process
GO:0009250	15	0.18	1	over	0.161056	1	Biological Process	glucan biosynthetic process
GO:0009257	11	0.13	1	over	0.120833	1	Biological Process	10-formyltetrahydrofolate biosynthetic process
GO:0009266	362	4.26	4	under	0.608673	1	Biological Process	response to temperature stimulus
GO:0009268	6	0.07	1	over	0.067832	1	Biological Process	response to pH
GO:0009269	98	1.15	5	over	0.00590917	1	Biological Process	response to desiccation
GO:0009396	32	0.38	1	over	0.312479	1	Biological Process	folic acid-containing compound biosynthetic process
GO:0009407	535	6.3	1	under	0.99812	1	Biological Process	toxin catabolic process
GO:0009408	659	7.76	5	under	0.881929	1	Biological Process	response to heat
GO:0009409	1117	13.15	14	over	0.427123	1	Biological Process	response to cold
GO:0009410	174	2.05	1	under	0.869759	1	Biological Process	response to xenobiotic stimulus
GO:0009414	888	10.46	17	over	0.0337238	1	Biological Process	response to water deprivation
GO:0009416	440	5.18	6	over	0.405445	1	Biological Process	response to light stimulus
GO:0009555	405	4.77	3	under	0.851075	1	Biological Process	pollen development
GO:0009585	45	0.53	1	over	0.409566	1	Biological Process	red, far-red light phototransduction
GO:0009595	278	3.27	6	over	0.108084	1	Biological Process	detection of biotic stimulus
GO:0009610	134	1.58	2	over	0.463082	1	Biological Process	response to symbiotic fungus
GO:0009612	152	1.79	6	over	0.00909022	1	Biological Process	response to mechanical stimulus
GO:0009617	407	4.79	1	under	0.991539	1	Biological Process	response to bacterium
GO:0009624	221	2.6	1	under	0.924938	1	Biological Process	response to nematode
GO:0009627	751	8.84	5	under	0.937248	1	Biological Process	systemic acquired resistance
GO:0009630	358	4.22	1	under	0.984958	1	Biological Process	gravitropism
GO:0009631	50	0.59	1	over	0.443147	1	Biological Process	cold acclimation
GO:0009637	269	3.17	1	under	0.957253	1	Biological Process	response to blue light
GO:0009639	232	2.73	1	under	0.934023	1	Biological Process	response to red or far red light
GO:0009644	582	6.85	4	under	0.907462	1	Biological Process	response to high light intensity
GO:0009646	91	1.07	3	over	0.0903494	1	Biological Process	response to absence of light
GO:0009651	1845	21.73	19	under	0.735834	1	Biological Process	response to salt stress
GO:0009658	316	3.72	1	under	0.975374	1	Biological Process	chloroplast organization
GO:0009664	337	3.97	1	under	0.980753	1	Biological Process	plant-type cell wall organization
GO:0009684	232	2.73	2	under	0.753452	1	Biological Process	indoleacetic acid biosynthetic process
GO:0009686	106	1.25	1	under	0.711031	1	Biological Process	gibberellin biosynthetic process
GO:0009688	53	0.62	2	over	0.126698	1	Biological Process	abscisic acid biosynthetic process
GO:0009690	58	0.68	1	over	0.492951	1	Biological Process	cytokinin metabolic process
GO:0009697	653	7.69	10	over	0.233824	1	Biological Process	salicylic acid biosynthetic process
GO:0009722	9	0.11	1	over	0.100004	1	Biological Process	detection of cytokinin stimulus
GO:0009723	726	8.55	16	over	0.0124416	1	Biological Process	response to ethylene stimulus
GO:0009733	1020	12.01	11	under	0.641213	1	Biological Process	response to auxin stimulus
GO:0009734	107	1.26	1	under	0.714397	1	Biological Process	auxin mediated signaling pathway
GO:0009736	197	2.32	1	under	0.900542	1	Biological Process	cytokinin mediated signaling pathway
GO:0009737	1254	14.77	22	over	0.0402964	1	Biological Process	response to abscisic acid stimulus
GO:0009739	250	2.94	5	over	0.168584	1	Biological Process	response to gibberellin stimulus
GO:0009740	212	2.5	1	under	0.916583	1	Biological Process	gibberellic acid mediated signaling pathway
GO:0009741	206	2.43	3	over	0.430348	1	Biological Process	response to brassinosteroid stimulus
GO:0009743	57	0.67	1	over	0.486977	1	Biological Process	response to carbohydrate stimulus
GO:0009744	531	6.25	2	under	0.985655	1	Biological Process	response to sucrose stimulus
GO:0009749	195	2.3	1	under	0.898182	1	Biological Process	response to glucose stimulus
GO:0009750	362	4.26	2	under	0.924298	1	Biological Process	response to fructose stimulus
GO:0009751	380	4.47	5	over	0.453771	1	Biological Process	response to salicylic acid stimulus
GO:0009755	100	1.18	2	over	0.324642	1	Biological Process	hormone-mediated signaling pathway
GO:0009790	263	3.1	1	under	0.954136	1	Biological Process	embryo development
GO:0009793	1180	13.9	3	under	0.999894	1	Biological Process	embryo development ending in seed dormancy
GO:0009809	147	1.73	2	over	0.511538	1	Biological Process	lignin biosynthetic process
GO:0009814	196	2.31	1	under	0.899369	1	Biological Process	defense response, incompatible interaction
GO:0009817	158	1.86	1	under	0.842892	1	Biological Process	defense response to fungus, incompatible interaction
GO:0009825	265	3.12	2	under	0.815108	1	Biological Process	multidimensional cell growth
GO:0009826	274	3.23	4	over	0.395326	1	Biological Process	unidimensional cell growth
GO:0009827	322	3.79	2	under	0.889802	1	Biological Process	plant-type cell wall modification
GO:0009832	313	3.69	1	under	0.974491	1	Biological Process	plant-type cell wall biogenesis
GO:0009845	482	5.68	2	under	0.976522	1	Biological Process	seed germination
GO:0009850	21	0.25	1	over	0.21797	1	Biological Process	auxin metabolic process
GO:0009860	460	5.42	5	under	0.620946	1	Biological Process	pollen tube growth
GO:0009862	688	8.1	12	over	0.110648	1	Biological Process	systemic acquired resistance, salicylic acid mediated signaling pathway
GO:0009873	311	3.66	6	over	0.157248	1	Biological Process	ethylene mediated signaling pathway
GO:0009886	79	0.93	1	over	0.603517	1	Biological Process	post-embryonic morphogenesis
GO:0009887	289	3.4	1	under	0.966194	1	Biological Process	organ morphogenesis
GO:0009901	49	0.58	2	over	0.111373	1	Biological Process	anther dehiscence
GO:0009902	230	2.71	1	under	0.932457	1	Biological Process	chloroplast relocation
GO:0009908	269	3.17	3	under	0.607143	1	Biological Process	flower development
GO:0009909	744	8.76	2	under	0.998422	1	Biological Process	regulation of flower development
GO:0009911	139	1.64	2	over	0.482057	1	Biological Process	positive regulation of flower development
GO:0009926	251	2.96	2	under	0.790847	1	Biological Process	auxin polar transport
GO:0009932	248	2.92	2	under	0.785295	1	Biological Process	cell tip growth
GO:0009960	81	0.95	1	over	0.612698	1	Biological Process	endosperm development
GO:0009963	300	3.53	7	over	0.0633025	1	Biological Process	positive regulation of flavonoid biosynthetic process
GO:0009969	18	0.21	1	over	0.190013	1	Biological Process	xyloglucan biosynthetic process
GO:0009972	4	0.05	1	over	0.0457483	1	Biological Process	cytidine deamination
GO:0010015	138	1.63	2	over	0.478295	1	Biological Process	root morphogenesis
GO:0010027	469	5.52	1	under	0.995916	1	Biological Process	thylakoid membrane organization
GO:0010048	240	2.83	1	under	0.939932	1	Biological Process	vernalization response
GO:0010054	51	0.6	1	over	0.44963	1	Biological Process	trichoblast differentiation
GO:0010075	450	5.3	2	under	0.967743	1	Biological Process	regulation of meristem growth
GO:0010089	225	2.65	1	under	0.928378	1	Biological Process	xylem development
GO:0010090	387	4.56	1	under	0.989299	1	Biological Process	trichome morphogenesis
GO:0010103	362	4.26	3	under	0.793614	1	Biological Process	stomatal complex morphogenesis
GO:0010105	44	0.52	1	over	0.402611	1	Biological Process	negative regulation of ethylene mediated signaling pathway
GO:0010112	11	0.13	1	over	0.120833	1	Biological Process	regulation of systemic acquired resistance
GO:0010114	252	2.97	1	under	0.947819	1	Biological Process	response to red light
GO:0010118	108	1.27	3	over	0.132043	1	Biological Process	stomatal movement
GO:0010119	172	2.03	4	over	0.142032	1	Biological Process	regulation of stomatal movement
GO:0010150	230	2.71	1	under	0.932457	1	Biological Process	leaf senescence
GO:0010155	191	2.25	1	under	0.893293	1	Biological Process	regulation of proton transport
GO:0010162	406	4.78	1	under	0.991439	1	Biological Process	seed dormancy process
GO:0010167	479	5.64	5	under	0.655912	1	Biological Process	response to nitrate
GO:0010182	272	3.2	1	under	0.958731	1	Biological Process	sugar mediated signaling pathway
GO:0010183	40	0.47	1	over	0.373962	1	Biological Process	pollen tube guidance
GO:0010200	1135	13.37	18	over	0.11925	1	Biological Process	response to chitin
GO:0010218	251	2.96	1	under	0.947203	1	Biological Process	response to far red light
GO:0010228	754	8.88	3	under	0.992891	1	Biological Process	vegetative to reproductive phase transition of meristem
GO:0010229	49	0.58	1	over	0.436587	1	Biological Process	inflorescence development
GO:0010252	38	0.45	1	over	0.359127	1	Biological Process	auxin homeostasis
GO:0010256	7	0.08	1	over	0.0786816	1	Biological Process	endomembrane system organization
GO:0010260	93	1.1	1	under	0.66349	1	Biological Process	organ senescence
GO:0010264	140	1.65	1	under	0.805991	1	Biological Process	myo-inositol hexakisphosphate biosynthetic process
GO:0010286	184	2.17	1	under	0.884167	1	Biological Process	heat acclimation
GO:0010310	535	6.3	7	over	0.430378	1	Biological Process	regulation of hydrogen peroxide metabolic process
GO:0010321	11	0.13	1	over	0.120833	1	Biological Process	regulation of vegetative phase change
GO:0010332	157	1.85	1	under	0.841039	1	Biological Process	response to gamma radiation
GO:0010351	98	1.15	2	over	0.316116	1	Biological Process	lithium ion transport
GO:0010398	4	0.05	1	over	0.0457483	1	Biological Process	xylogalacturonan metabolic process
GO:0010411	29	0.34	2	over	0.044668	1	Biological Process	xyloglucan metabolic process
GO:0010413	495	5.83	3	under	0.928008	1	Biological Process	glucuronoxylan metabolic process
GO:0010417	35	0.41	1	over	0.336212	1	Biological Process	glucuronoxylan biosynthetic process
GO:0010468	61	0.72	2	over	0.158648	1	Biological Process	regulation of gene expression
GO:0010497	22	0.26	1	over	0.227073	1	Biological Process	plasmodesmata-mediated intercellular transport
GO:0010498	244	2.87	2	under	0.777692	1	Biological Process	proteasomal protein catabolic process
GO:0010583	454	5.35	1	under	0.995129	1	Biological Process	response to cyclopentenone
GO:0010647	2	0.02	1	over	0.0231417	1	Biological Process	positive regulation of cell communication
GO:0010817	212	2.5	2	under	0.707995	1	Biological Process	regulation of hormone levels
GO:0012501	41	0.48	1	over	0.38125	1	Biological Process	programmed cell death
GO:0015691	16	0.19	1	over	0.170822	1	Biological Process	cadmium ion transport
GO:0015693	3	0.04	1	over	0.0345111	1	Biological Process	magnesium ion transport
GO:0015696	105	1.24	1	under	0.707625	1	Biological Process	ammonium transport
GO:0015706	486	5.72	5	under	0.668259	1	Biological Process	nitrate transport
GO:0015802	102	1.2	1	under	0.697166	1	Biological Process	basic amino acid transport
GO:0015824	246	2.9	2	under	0.781522	1	Biological Process	proline transport
GO:0015867	19	0.22	1	over	0.199441	1	Biological Process	ATP transport
GO:0015908	19	0.22	1	over	0.199441	1	Biological Process	fatty acid transport
GO:0015914	32	0.38	1	over	0.312479	1	Biological Process	phospholipid transport
GO:0015994	90	1.06	1	under	0.651453	1	Biological Process	chlorophyll metabolic process
GO:0015996	140	1.65	4	over	0.0816786	1	Biological Process	chlorophyll catabolic process
GO:0016036	330	3.89	6	over	0.189273	1	Biological Process	cellular response to phosphate starvation
GO:0016043	25	0.29	1	over	0.253752	1	Biological Process	cellular component organization
GO:0016045	31	0.37	2	over	0.0503908	1	Biological Process	detection of bacterium
GO:0016049	360	4.24	1	under	0.985307	1	Biological Process	cell growth
GO:0016106	13	0.15	1	over	0.14118	1	Biological Process	sesquiterpenoid biosynthetic process
GO:0016114	52	0.61	1	over	0.456038	1	Biological Process	terpenoid biosynthetic process
GO:0016126	363	4.27	4	under	0.610827	1	Biological Process	sterol biosynthetic process
GO:0016132	271	3.19	2	under	0.824712	1	Biological Process	brassinosteroid biosynthetic process
GO:0016192	549	6.46	2	under	0.98805	1	Biological Process	vesicle-mediated transport
GO:0016310	84	0.99	1	over	0.626072	1	Biological Process	phosphorylation
GO:0016311	44	0.52	1	over	0.402611	1	Biological Process	dephosphorylation
GO:0016558	258	3.04	1	under	0.951365	1	Biological Process	protein import into peroxisome matrix
GO:0016570	163	1.92	1	under	0.851835	1	Biological Process	histone modification
GO:0016925	45	0.53	1	over	0.409566	1	Biological Process	protein sumoylation
GO:0016926	219	2.58	1	under	0.923157	1	Biological Process	protein desumoylation
GO:0016998	78	0.92	1	over	0.598845	1	Biological Process	cell wall macromolecule catabolic process
GO:0018106	18	0.21	1	over	0.190013	1	Biological Process	peptidyl-histidine phosphorylation
GO:0019216	81	0.95	1	over	0.612698	1	Biological Process	regulation of lipid metabolic process
GO:0019252	372	4.38	2	under	0.931172	1	Biological Process	starch biosynthetic process
GO:0019288	581	6.84	1	under	0.998905	1	Biological Process	isopentenyl diphosphate biosynthetic process, mevalonate-independent pathway
GO:0019305	15	0.18	1	over	0.161056	1	Biological Process	dTDP-rhamnose biosynthetic process
GO:0019344	459	5.4	2	under	0.97049	1	Biological Process	cysteine biosynthetic process
GO:0019373	6	0.07	1	over	0.067832	1	Biological Process	epoxygenase P450 pathway
GO:0019375	234	2.76	7	over	0.0206148	1	Biological Process	galactolipid biosynthetic process
GO:0019432	43	0.51	2	over	0.0894217	1	Biological Process	triglyceride biosynthetic process
GO:0019673	2	0.02	1	over	0.0231417	1	Biological Process	GDP-mannose metabolic process
GO:0019684	320	3.77	1	under	0.976503	1	Biological Process	photosynthesis, light reaction
GO:0019722	141	1.66	2	over	0.48953	1	Biological Process	calcium-mediated signaling
GO:0019748	135	1.59	1	under	0.794283	1	Biological Process	secondary metabolic process
GO:0019752	29	0.34	1	over	0.287898	1	Biological Process	carboxylic acid metabolic process
GO:0019761	349	4.11	2	under	0.91439	1	Biological Process	glucosinolate biosynthetic process
GO:0030001	247	2.91	3	over	0.549566	1	Biological Process	metal ion transport
GO:0030003	274	3.23	4	over	0.395326	1	Biological Process	cellular cation homeostasis
GO:0030026	14	0.16	1	over	0.151176	1	Biological Process	cellular manganese ion homeostasis
GO:0030036	88	1.04	1	under	0.64319	1	Biological Process	actin cytoskeleton organization
GO:0030048	148	1.74	2	over	0.515144	1	Biological Process	actin filament-based movement
GO:0030154	324	3.82	1	under	0.977581	1	Biological Process	cell differentiation
GO:0030244	285	3.36	1	under	0.964569	1	Biological Process	cellulose biosynthetic process
GO:0030968	501	5.9	8	over	0.231902	1	Biological Process	endoplasmic reticulum unfolded protein response
GO:0031123	7	0.08	1	over	0.0786816	1	Biological Process	RNA 3'-end processing
GO:0031347	345	4.06	3	under	0.766247	1	Biological Process	regulation of defense response
GO:0031348	766	9.02	14	over	0.06795	1	Biological Process	negative regulation of defense response
GO:0031349	10	0.12	1	over	0.110479	1	Biological Process	positive regulation of defense response
GO:0031407	10	0.12	1	over	0.110479	1	Biological Process	oxylipin metabolic process
GO:0031408	96	1.13	1	under	0.675112	1	Biological Process	oxylipin biosynthetic process
GO:0032107	5	0.06	1	over	0.0568547	1	Biological Process	regulation of response to nutrient levels
GO:0032312	37	0.44	1	over	0.351578	1	Biological Process	regulation of ARF GTPase activity
GO:0032324	1	0.01	1	over	0.0116385	1	Biological Process	molybdopterin cofactor biosynthetic process
GO:0032957	48	0.57	1	over	0.42995	1	Biological Process	inositol trisphosphate metabolic process
GO:0033500	19	0.22	1	over	0.199441	1	Biological Process	carbohydrate homeostasis
GO:0034440	54	0.64	2	over	0.130603	1	Biological Process	lipid oxidation
GO:0034660	187	2.2	1	under	0.88817	1	Biological Process	ncRNA metabolic process
GO:0034976	483	5.69	2	under	0.976755	1	Biological Process	response to endoplasmic reticulum stress
GO:0035304	337	3.97	2	under	0.904174	1	Biological Process	regulation of protein dephosphorylation
GO:0035556	479	5.64	8	over	0.198493	1	Biological Process	intracellular signal transduction
GO:0035725	84	0.99	1	over	0.626072	1	Biological Process	sodium ion transmembrane transport
GO:0040007	201	2.37	6	over	0.0311562	1	Biological Process	growth
GO:0042023	257	3.03	2	under	0.80157	1	Biological Process	DNA endoreduplication
GO:0042218	32	0.38	1	over	0.312479	1	Biological Process	1-aminocyclopropane-1-carboxylate biosynthetic process
GO:0042254	264	3.11	1	under	0.954671	1	Biological Process	ribosome biogenesis
GO:0042344	10	0.12	1	over	0.110479	1	Biological Process	indole glucosinolate catabolic process
GO:0042351	1	0.01	1	over	0.0116385	1	Biological Process	'de novo' GDP-L-fucose biosynthetic process
GO:0042353	3	0.04	1	over	0.0345111	1	Biological Process	fucose biosynthetic process
GO:0042538	461	5.43	7	over	0.292231	1	Biological Process	hyperosmotic salinity response
GO:0042542	511	6.02	3	under	0.937065	1	Biological Process	response to hydrogen peroxide
GO:0042546	185	2.18	1	under	0.885517	1	Biological Process	cell wall biogenesis
GO:0042631	190	2.24	4	over	0.181855	1	Biological Process	cellular response to water deprivation
GO:0042732	79	0.93	2	over	0.234454	1	Biological Process	D-xylose metabolic process
GO:0042742	1063	12.52	14	over	0.35769	1	Biological Process	defense response to bacterium
GO:0042744	189	2.23	2	under	0.647284	1	Biological Process	hydrogen peroxide catabolic process
GO:0042938	22	0.26	1	over	0.227073	1	Biological Process	dipeptide transport
GO:0042939	21	0.25	1	over	0.21797	1	Biological Process	tripeptide transport
GO:0042991	71	0.84	1	over	0.564566	1	Biological Process	transcription factor import into nucleus
GO:0043085	232	2.73	2	under	0.753452	1	Biological Process	positive regulation of catalytic activity
GO:0043090	266	3.13	3	under	0.599586	1	Biological Process	amino acid import
GO:0043161	282	3.32	1	under	0.9633	1	Biological Process	proteasomal ubiquitin-dependent protein catabolic process
GO:0043269	101	1.19	1	under	0.693597	1	Biological Process	regulation of ion transport
GO:0043335	4	0.05	1	over	0.0457483	1	Biological Process	protein unfolding
GO:0043481	310	3.65	3	under	0.700672	1	Biological Process	anthocyanin accumulation in tissues in response to UV light
GO:0043620	5	0.06	1	over	0.0568547	1	Biological Process	regulation of DNA-dependent transcription in response to stress
GO:0043631	7	0.08	1	over	0.0786816	1	Biological Process	RNA polyadenylation
GO:0043900	264	3.11	6	over	0.0900191	1	Biological Process	regulation of multi-organism process
GO:0044036	222	2.61	1	under	0.925813	1	Biological Process	cell wall macromolecule metabolic process
GO:0044237	148	1.74	3	over	0.248256	1	Biological Process	cellular metabolic process
GO:0044265	46	0.54	1	over	0.41644	1	Biological Process	cellular macromolecule catabolic process
GO:0044272	121	1.42	1	under	0.757606	1	Biological Process	sulfur compound biosynthetic process
GO:0045036	114	1.34	1	under	0.736886	1	Biological Process	protein targeting to chloroplast
GO:0045454	263	3.1	5	over	0.19398	1	Biological Process	cell redox homeostasis
GO:0045489	20	0.24	1	over	0.20876	1	Biological Process	pectin biosynthetic process
GO:0045492	497	5.85	3	under	0.929202	1	Biological Process	xylan biosynthetic process
GO:0045727	49	0.58	1	over	0.436587	1	Biological Process	positive regulation of translation
GO:0045836	9	0.11	1	over	0.100004	1	Biological Process	positive regulation of meiosis
GO:0045892	468	5.51	1	under	0.995868	1	Biological Process	negative regulation of transcription, DNA-dependent
GO:0045893	1080	12.72	7	under	0.968041	1	Biological Process	positive regulation of transcription, DNA-dependent
GO:0045927	7	0.08	1	over	0.0786816	1	Biological Process	positive regulation of growth
GO:0046034	35	0.41	1	over	0.336212	1	Biological Process	ATP metabolic process
GO:0046482	119	1.4	1	under	0.751859	1	Biological Process	para-aminobenzoic acid metabolic process
GO:0046520	59	0.69	4	over	0.00500717	1	Biological Process	sphingoid biosynthetic process
GO:0046685	82	0.97	3	over	0.0709664	1	Biological Process	response to arsenic-containing substance
GO:0046686	1310	15.43	5	under	0.999353	1	Biological Process	response to cadmium ion
GO:0046713	13	0.15	1	over	0.14118	1	Biological Process	borate transport
GO:0046777	477	5.62	4	under	0.80627	1	Biological Process	protein autophosphorylation
GO:0046855	52	0.61	1	over	0.456038	1	Biological Process	inositol phosphate dephosphorylation
GO:0046907	18	0.21	1	over	0.190013	1	Biological Process	intracellular transport
GO:0046939	21	0.25	2	over	0.0245535	1	Biological Process	nucleotide phosphorylation
GO:0048193	457	5.38	3	under	0.901513	1	Biological Process	Golgi vesicle transport
GO:0048364	401	4.72	6	over	0.325438	1	Biological Process	root development
GO:0048366	332	3.91	3	under	0.74338	1	Biological Process	leaf development
GO:0048367	174	2.05	2	under	0.602541	1	Biological Process	shoot system development
GO:0048440	176	2.07	1	under	0.872777	1	Biological Process	carpel development
GO:0048443	263	3.1	2	under	0.811803	1	Biological Process	stamen development
GO:0048481	415	4.89	1	under	0.992298	1	Biological Process	ovule development
GO:0048507	119	1.4	2	over	0.403818	1	Biological Process	meristem development
GO:0048509	21	0.25	1	over	0.21797	1	Biological Process	regulation of meristem development
GO:0048513	86	1.01	1	under	0.634731	1	Biological Process	organ development
GO:0048527	138	1.63	1	under	0.80139	1	Biological Process	lateral root development
GO:0048544	161	1.9	1	under	0.84832	1	Biological Process	recognition of pollen
GO:0048575	15	0.18	1	over	0.161056	1	Biological Process	short-day photoperiodism, flowering
GO:0048608	67	0.79	1	over	0.543679	1	Biological Process	reproductive structure development
GO:0048653	173	2.04	4	over	0.144147	1	Biological Process	anther development
GO:0048765	396	4.66	1	under	0.990372	1	Biological Process	root hair cell differentiation
GO:0048767	504	5.93	3	under	0.933241	1	Biological Process	root hair elongation
GO:0048825	184	2.17	1	under	0.884167	1	Biological Process	cotyledon development
GO:0048831	55	0.65	1	over	0.474818	1	Biological Process	regulation of shoot system development
GO:0050665	206	2.43	1	under	0.910503	1	Biological Process	hydrogen peroxide biosynthetic process
GO:0050691	13	0.15	2	over	0.00969684	1	Biological Process	regulation of defense response to virus by host
GO:0050776	25	0.29	2	over	0.0340233	1	Biological Process	regulation of immune response
GO:0050832	941	11.08	14	over	0.21257	1	Biological Process	defense response to fungus
GO:0051205	9	0.11	1	over	0.100004	1	Biological Process	protein insertion into membrane
GO:0051260	16	0.19	1	over	0.170822	1	Biological Process	protein homooligomerization
GO:0051289	13	0.15	1	over	0.14118	1	Biological Process	protein homotetramerization
GO:0051302	100	1.18	1	under	0.689986	1	Biological Process	regulation of cell division
GO:0051592	10	0.12	1	over	0.110479	1	Biological Process	response to calcium ion
GO:0051645	81	0.95	1	over	0.612698	1	Biological Process	Golgi localization
GO:0051646	81	0.95	1	over	0.612698	1	Biological Process	mitochondrion localization
GO:0051707	255	3	1	under	0.949623	1	Biological Process	response to other organism
GO:0051762	8	0.09	1	over	0.089405	1	Biological Process	sesquiterpene biosynthetic process
GO:0051788	426	5.02	1	under	0.993231	1	Biological Process	response to misfolded protein
GO:0052542	116	1.37	2	over	0.391584	1	Biological Process	defense response by callose deposition
GO:0052544	51	0.6	1	over	0.44963	1	Biological Process	defense response by callose deposition in cell wall
GO:0052546	91	1.07	1	under	0.655512	1	Biological Process	cell wall pectin metabolic process
GO:0055062	26	0.31	1	over	0.262439	1	Biological Process	phosphate ion homeostasis
GO:0055085	1061	12.49	13	over	0.464351	1	Biological Process	transmembrane transport
GO:0055114	2341	27.57	22	under	0.870413	1	Biological Process	oxidation-reduction process
GO:0060151	81	0.95	1	over	0.612698	1	Biological Process	peroxisome localization
GO:0070417	29	0.34	1	over	0.287898	1	Biological Process	cellular response to cold
GO:0070838	237	2.79	3	over	0.521805	1	Biological Process	divalent metal ion transport
GO:0071230	9	0.11	1	over	0.100004	1	Biological Process	cellular response to amino acid stimulus
GO:0071260	4	0.05	1	over	0.0457483	1	Biological Process	cellular response to mechanical stimulus
GO:0071281	78	0.92	2	over	0.230164	1	Biological Process	cellular response to iron ion
GO:0071311	4	0.05	1	over	0.0457483	1	Biological Process	cellular response to acetate
GO:0071345	9	0.11	1	over	0.100004	1	Biological Process	cellular response to cytokine stimulus
GO:0071366	10	0.12	1	over	0.110479	1	Biological Process	cellular response to indolebutyric acid stimulus
GO:0071398	17	0.2	2	over	0.0163956	1	Biological Process	cellular response to fatty acid
GO:0071555	448	5.28	2	under	0.967101	1	Biological Process	cell wall organization
GO:0071805	50	0.59	1	over	0.443147	1	Biological Process	potassium ion transmembrane transport
GO:0072593	41	0.48	1	over	0.38125	1	Biological Process	reactive oxygen species metabolic process
GO:0080027	33	0.39	1	over	0.320483	1	Biological Process	response to herbivore
GO:0080029	13	0.15	1	over	0.14118	1	Biological Process	cellular response to boron-containing substance levels
GO:0080051	15	0.18	1	over	0.161056	1	Biological Process	cutin transport
GO:0080086	22	0.26	2	over	0.0268035	1	Biological Process	stamen filament development
GO:0080092	47	0.55	1	over	0.423234	1	Biological Process	regulation of pollen tube growth
GO:0080129	319	3.76	1	under	0.976226	1	Biological Process	proteasome core complex assembly
GO:0080147	29	0.34	1	over	0.287898	1	Biological Process	root hair cell development
GO:0080165	9	0.11	2	over	0.00461572	1	Biological Process	callose deposition in phloem sieve plate
GO:0080167	356	4.19	5	over	0.399363	1	Biological Process	response to karrikin
GO:0090306	4	0.05	1	over	0.0457483	1	Biological Process	spindle assembly involved in meiosis
GO:0090449	6	0.07	1	over	0.067832	1	Biological Process	phloem glucosinolate loading
GO:1901349	6	0.07	1	over	0.067832	1	Biological Process	glucosinolate transport
GO:2000070	10	0.12	1	over	0.110479	1	Biological Process	regulation of response to water deprivation
GO:2000377	55	0.65	3	over	0.0263732	1	Biological Process	regulation of reactive oxygen species metabolic process
GO:2000652	48	0.57	1	over	0.42995	1	Biological Process	regulation of secondary cell wall biogenesis

## Sheet: DEGs unique to INF in roots
Suplemental file S8. Gene ontology (GO) enrichment of iron inefficient (INF) differentially expressed genes (DEGs). DEGs were identified in leaves and roots of 18 soybean genotypes 60 minutes after iron stress. Previous hierarchical cluster analysis based on phenotypic measurements revealed two major clusters of soybean genotypes, iron efficient (EF) and iron inefficient (INF). GO enrichment was …
(1) GlymaID from Gmax version 2.0. Only primary predicted proteins were included in analyses. For more information on Gmax2.0 cDNAs see http://phytozome.jgi.doe.gov/pz/portal.html#!info?alias=Org_Gmax.
(2) Top Uniref100 BLASTP Hit. Match determined via BLASTP of Gmax2.0 primary proteins against Uniref100 (version 03/27/2014). E-value for the top high scoring pair(HSP) is indicated. Top Uniref100 percent coverage determined by dividing the length of the top HSP by the length of the hit sequence.
(3) Top Descriptive Uniref100 BLASTP Hit. The BLAST report generated above (2) was parsed to eliminate uninformative hits. Hits including the words uncharacterized, putative, related, predicted, orf, expressed or containing Arabidopsis or Rice gene identifiers (AtXgXXXXX, OsXXgXXXXX) were ignored. E-value for the top high scoring pair(HSP) is indicated. Top Uniref100 percent coverage determined b…
(4) Top Arabidopsis (TAIR10) BLASTP Hit (4). Match determined via BLASTP of Gmax2.0 primary proteins against Arabidopsis thaliana proteins (TAIR10). For additional details see www.arabidopsis.org. E-value for the top high scoring pair(HSP) is indicated. Percent coverage determined by dividing the length of the top HSP by the length of the hit sequence.
(5) Gene Ontology Biological Process IDs. GO Biological Process IDs were assigned to each Gmax2.0 ID using the GO terms associated with the Top TAIR10 BLASTP Hit (4). The annotation information was obtained from TAIR v 10 (03/27/14). Descriptions for the GO terms are also provided.
(6) Gene Ontology Molecular Function IDs. GO Molecular Function IDs were assigned to each Gmax2.0 ID using the GO terms associated with the Top TAIR10 BLASTP Hit (4). The annotation information was obtained from TAIR v. 10 (03/27/14). Descriptions for the GO terms are also provided.
(7) Gene Ontology Cellular Component IDs. GO Cellular Component IDs were assigned to each Gmax2.0 ID using the GO terms associated with the Top TAIR10 BLASTP Hit (4). The annotation information was obtained from TAIR v 10 (03/27/14). Descriptions for the GO terms are also provided.
(8) PFAM IDs and descriptions were assigned by Phytozome. For more information see http://phytozome.jgi.doe.gov/pz/portal.html#!info?alias=Org_Gmax.
(9) PANTHER IDs and descriptions were assigned by Phytozome. For more information see http://phytozome.jgi.doe.gov/pz/portal.html#!info?alias=Org_Gmax.
(10) KOG IDs and descriptions were assigned by Phytozome. For more information see http://phytozome.jgi.doe.gov/pz/portal.html#!info?alias=Org_Gmax.
Gmax 2.0 Primary Protein ID (1)	Significant genotypes	Total genotypes	Total EF	Total IN	TF Family	Fe GWAS	Fe QTL	Fe Response	Protein Length (AA)	Top Uniref100 BLASTP Hit (2)	E-value (E<10-6)	% Coverage	Top Descriptive Uniref100 BLASTP Hit (3)	E-value (E<10-6)	% Coverage	Top Arabidopsis (TAIR10) BLASTP Hit (4)	E-value (E<10-6)	Coverage	Gene Ontology Biological Process IDs (5)	Gene Ontology Biological Process Descriptions	Gene Ontology Molecular Function IDs (6)	Gene Ontology Molecular Function Descriptions	Gene Ontology Cellular Component IDs (7)	Gene Ontology Cellular Component Descriptions	PFAM IDs (8)	PFAM_Descriptions	Panther IDs (9)	Panther_Descriptions	KOG IDs (10)	KOG_Desctiptions
Glyma.17G162000	g6,g7,g9,g11,g18	5	0	5	AS2				231	UniRef100_I1MVN0 Uncharacterized protein n=1 Tax=Glycine max RepID=I1MVN0_SOYBN	3e-167	100	UniRef100_Q0PN09 Lateral organ boundaries domain protein n=1 Tax=Caragana korshinskii RepID=Q0PN09_9FABA	2e-116	99.57	AT3G49940.1|Symbols:LBD38|LOB domain-containing protein 38|chr3:18514465-18515302 FORWARD LENGTH=247	3e-84	92.71	GO:0008150 GO:0010167 GO:0015706	biological process; nitrate transport; response to nitrate	NA	NA	GO:0005634	nucleus	PF03195	Protein of unknown function DUF260	NA	NA	NA	NA
Glyma.04G075800	g5,g6,g7,g11	4	0	4					67	UniRef100_I1JUM9 Uncharacterized protein n=1 Tax=Glycine max RepID=I1JUM9_SOYBN	3e-41	100	NA	NA	NA	AT5G10695.1|Symbols:|unknown protein; BEST Arabidopsis thaliana protein match is: unknown protein (TAIR:AT5G57123.1); Has 30201 Blast hits to 17322 proteins in 780 species: Archae - 12; Bacteria - 1396; Metazoa - 17338; Fungi - 3422; Plants - 5037; Viruses - 0; Other Eukaryotes - 2996 (source: NCBI BLink).|chr5:3377817-3378020 FORWARD LENGTH=67	6e-27	98.51	GO:0006612 GO:0006944 GO:0008150 GO:0010286 GO:0010363 GO:0030968 GO:0043069	biological process; cellular membrane fusion; endoplasmic reticulum unfolded protein response; heat acclimation; negative regulation of programmed cell death; protein targeting to membrane; regulation of plant-type hypersensitive response	NA	NA	GO:0005576 GO:0005739	extracellular region; mitochondrion	NA	NA	NA	NA	NA	NA
Glyma.01G161800	g4,g13,g18	3	0	3					134	UniRef100_K7K459 Uncharacterized protein n=2 Tax=Glycine max RepID=K7K459_SOYBN	2e-90	75.57	UniRef100_Q05753 Ankyrin repeat domain-containing protein, chloroplastic n=2 Tax=Arabidopsis thaliana RepID=AKRP_ARATH	9e-46	25.29	AT5G66055.1|Symbols:EMB16, EMB2036, AKRP|ankyrin repeat protein|chr5:26417425-26419234 REVERSE LENGTH=435	1e-48	25.29	GO:0009793	embryo development ending in seed dormancy	GO:0005515	protein binding	GO:0005634 GO:0009507	chloroplast; nucleus	NA	NA	PTHR24199	FAMILY NOT NAMED	NA	NA
Glyma.03G261300	g3,g5,g7	3	0	3					693	UniRef100_K7KH59 Uncharacterized protein n=1 Tax=Glycine max RepID=K7KH59_SOYBN	0	100	UniRef100_Q2HTB9 Response regulator receiver; CCT n=1 Tax=Medicago truncatula RepID=Q2HTB9_MEDTR	0	104.25	AT5G24470.1|Symbols:APRR5, PRR5|pseudo-response regulator 5|chr5:8356204-8358873 REVERSE LENGTH=667	7e-76	29.99	GO:0000160 GO:0005982 GO:0006355 GO:0007623 GO:0009639 GO:0009640 GO:0010114 GO:0010218 GO:0042752 GO:0045892 GO:0048574 GO:0051170	circadian rhythm; long-day photoperiodism, flowering; negative regulation of transcription, DNA-dependent; nuclear import; phosphorelay signal transduction system; photomorphogenesis; regulation of circadian rhythm; regulation of transcription, DNA-dependent; response to far red light; response to red light; response to red or far red light; starch metabolic process	GO:0000156 GO:0003677	DNA binding; phosphorelay response regulator activity	GO:0005634	nucleus	PF00072 PF06203	Response regulator receiver domain; CCT motif	PTHR26402	RESPONSE REGULATOR OF TWO-COMPONENT SYSTEM	NA	NA
Glyma.05G166900	g3,g6,g13	3	0	3					487	UniRef100_I1K481 Uncharacterized protein n=1 Tax=Glycine max RepID=I1K481_SOYBN	0	100	UniRef100_G7L8R4 Cytochrome P450 n=1 Tax=Medicago truncatula RepID=G7L8R4_MEDTR	0	50.74	AT5G36110.1|Symbols:CYP716A1|cytochrome P450, family 716, subfamily A, polypeptide 1|chr5:14195377-14197613 FORWARD LENGTH=477	1e-144	92.87	GO:0055114	oxidation-reduction process	GO:0005506 GO:0009055 GO:0016705 GO:0019825 GO:0020037	electron carrier activity; heme binding; iron ion binding; oxidoreductase activity, acting on paired donors, with incorporation or reduction of molecular oxygen; oxygen binding	GO:0005576	extracellular region	PF00067	Cytochrome P450	PTHR24286	FAMILY NOT NAMED	KOG0157	Cytochrome_P450_CYP4/CYP19/CYP26_subfamilies
Glyma.08G132800	g3,g4,g18	3	0	3	Homeodomain/HOMEOBOX				313	UniRef100_I1KSY3 Uncharacterized protein n=2 Tax=Glycine max RepID=I1KSY3_SOYBN	0	100	UniRef100_G7J377 Homeobox-leucine zipper protein ATHB-16 n=1 Tax=Medicago truncatula RepID=G7J377_MEDTR	4e-117	103.31	AT4G40060.1|Symbols:ATHB16, ATHB-16, HB16|homeobox protein 16|chr4:18571682-18572774 REVERSE LENGTH=294	2e-82	106.12	GO:0006355 GO:0009637 GO:0030308 GO:0045893 GO:0048510 GO:0048573	negative regulation of cell growth; photoperiodism, flowering; positive regulation of transcription, DNA-dependent; regulation of timing of transition from vegetative to reproductive phase; regulation of transcription, DNA-dependent; response to blue light	GO:0000976 GO:0003677 GO:0003700 GO:0043565	DNA binding; sequence-specific DNA binding; sequence-specific DNA binding transcription factor activity; transcription regulatory region sequence-specific DNA binding	GO:0005634	nucleus	PF02183 PF00046	Homeobox associated leucine zipper; Homeobox domain	PTHR24326	FAMILY NOT NAMED	KOG0483	Transcription_factor_HEX,_contains_HOX_and_HALZ_domains
Glyma.09G004400	g6,g7,g13	3	0	3					471	UniRef100_Q8W1A1 Adenosine 5'-phosphosulfate reductase n=1 Tax=Glycine max RepID=Q8W1A1_SOYBN	0	100	UniRef100_Q8W1A1 Adenosine 5'-phosphosulfate reductase n=1 Tax=Glycine max RepID=Q8W1A1_SOYBN	0	100	AT4G21990.1|Symbols:APR3, PRH-26, PRH26, ATAPR3|APS reductase 3|chr4:11657284-11658973 REVERSE LENGTH=458	0	96.29	GO:0000103 GO:0008152 GO:0019419 GO:0045454 GO:0055114	cell redox homeostasis; metabolic process; oxidation-reduction process; sulfate assimilation; sulfate reduction	GO:0003824 GO:0009973 GO:0016671	adenylyl-sulfate reductase activity; catalytic activity; oxidoreductase activity, acting on a sulfur group of donors, disulfide as acceptor	GO:0009507	chloroplast	PF00085 PF01507	Thioredoxin; Phosphoadenosine phosphosulfate reductase family	PTHR18929	PROTEIN DISULFIDE ISOMERASE	KOG0189	Phosphoadenosine_phosphosulfate_reductase
Glyma.14G171700	g5,g6,g13	3	0	3					380	UniRef100_K7M7K7 Uncharacterized protein n=1 Tax=Glycine max RepID=K7M7K7_SOYBN	0	100	UniRef100_G7KAB1 Trehalose-6-phosphate phosphatase n=2 Tax=Medicago truncatula RepID=G7KAB1_MEDTR	0	99.21	AT5G10100.1|Symbols:TPPI|Haloacid dehalogenase-like hydrolase (HAD) superfamily protein|chr5:3157980-3160275 FORWARD LENGTH=369	1e-155	86.99	GO:0005992 GO:0008152	metabolic process; trehalose biosynthetic process	GO:0003824 GO:0004805	catalytic activity; trehalose-phosphatase activity	GO:0009507	chloroplast	PF02358	Trehalose-phosphatase	PTHR10788	TREHALOSE-6-PHOSPHATE SYNTHASE	NA	NA
Glyma.16G178000	g7,g11,g18	3	0	3					123	UniRef100_K7MI06 Uncharacterized protein n=1 Tax=Glycine max RepID=K7MI06_SOYBN	3e-82	100	NA	NA	NA	AT1G01490.2|Symbols:|Heavy metal transport/detoxification superfamily protein|chr1:180401-182066 REVERSE LENGTH=177	3e-21	39.55	GO:0030001	metal ion transport	GO:0046872	metal ion binding	GO:0005634	nucleus	PF00403	Heavy-metal-associated domain	PTHR22814	COPPER TRANSPORT PROTEIN ATOX1-RELATED	KOG1603	Copper_chaperone
Glyma.18G064900	g3,g4,g5	3	0	3					573	UniRef100_UPI0001890BD0 PREDICTED: peptide transporter PTR1 n=1 Tax=Glycine max RepID=UPI0001890BD0	0	100	UniRef100_B9IG55 Proton-dependent oligopeptide transport family protein n=1 Tax=Populus trichocarpa RepID=B9IG55_POPTR	0	99.3	AT3G54140.1|Symbols:ATPTR1, PTR1|peptide transporter 1|chr3:20045885-20048154 REVERSE LENGTH=570	0	99.82	GO:0006807 GO:0006857 GO:0015824 GO:0015996 GO:0042938 GO:0042939	chlorophyll catabolic process; dipeptide transport; nitrogen compound metabolic process; oligopeptide transport; proline transport; tripeptide transport	GO:0005215 GO:0042936 GO:0042937	dipeptide transporter activity; transporter activity; tripeptide transporter activity	GO:0005886 GO:0009506 GO:0016020	membrane; plasma membrane; plasmodesma	PF00854	POT family	PTHR11654	OLIGOPEPTIDE TRANSPORTER-RELATED	KOG1237	H+/oligopeptide_symporter
Glyma.19G037900	g3,g11,g13	3	0	3	BZIP				221	UniRef100_I1N6I0 Uncharacterized protein n=1 Tax=Glycine max RepID=I1N6I0_SOYBN	6e-160	100	UniRef100_G7ZV06 BZIP transcription factor bZIP73A n=1 Tax=Medicago truncatula RepID=G7ZV06_MEDTR	2e-76	101	AT3G30530.1|Symbols:ATBZIP42, bZIP42|basic leucine-zipper 42|chr3:12139512-12140033 FORWARD LENGTH=173	1e-50	95.95	GO:0006355	regulation of transcription, DNA-dependent	GO:0003677 GO:0003700 GO:0042803 GO:0043565 GO:0046982 GO:0046983	DNA binding; protein dimerization activity; protein heterodimerization activity; protein homodimerization activity; sequence-specific DNA binding; sequence-specific DNA binding transcription factor activity	GO:0005634	nucleus	PF00170	bZIP transcription factor	PTHR22952	CAMP-RESPONSE ELEMENT BINDING PROTEIN-RELATED	NA	NA
Glyma.01G011500	g3,g5	2	0	2					522	UniRef100_UPI0003DEC882 PREDICTED: uncharacterized protein LOC100806409 n=1 Tax=Glycine max RepID=UPI0003DEC882	0	100	UniRef100_U5G3G7 Lipase class 3 family protein n=1 Tax=Populus trichocarpa RepID=U5G3G7_POPTR	3e-98	79.84	AT4G16070.1|Symbols:|Mono-/di-acylglycerol lipase, N-terminal;Lipase, class 3|chr4:9096808-9100596 REVERSE LENGTH=654	2e-87	42.35	GO:0006629 GO:0016042	lipid catabolic process; lipid metabolic process	GO:0004091 GO:0004806	carboxylesterase activity; triglyceride lipase activity	GO:0005886	plasma membrane	PF01764	Lipase (class 3)	PTHR21493	CGI-141-RELATED/LIPASE CONTAINING PROTEIN	KOG2088	Predicted_lipase/calmodulin-binding_heat-shock_protein
Glyma.01G048700	g3,g13	2	0	2					230	UniRef100_I1J5R7 Uncharacterized protein n=1 Tax=Glycine max RepID=I1J5R7_SOYBN	3e-165	100	UniRef100_A9PB64 Zinc finger family protein n=1 Tax=Populus trichocarpa RepID=A9PB64_POPTR	4e-74	99.54	AT1G26800.1|Symbols:|RING/U-box superfamily protein|chr1:9285576-9286190 REVERSE LENGTH=204	1e-56	95.59	NA	NA	GO:0008270	zinc ion binding	GO:0005634	nucleus	PF00097	Zinc finger, C3HC4 type (RING finger)	PTHR22763	RING ZINC FINGER PROTEIN	NA	NA
Glyma.01G171400	g13,g18	2	0	2					505	UniRef100_I1J8R7 Uncharacterized protein n=1 Tax=Glycine max RepID=I1J8R7_SOYBN	0	100	UniRef100_G7KF09 Cell division protease ftsH-like protein n=1 Tax=Medicago truncatula RepID=G7KF09_MEDTR	0	82.84	AT5G17760.1|Symbols:|P-loop containing nucleoside triphosphate hydrolases superfamily protein|chr5:5860591-5862301 REVERSE LENGTH=505	3e-179	89.11	GO:0009627 GO:0009697	salicylic acid biosynthetic process; systemic acquired resistance	GO:0000166 GO:0005524 GO:0017111	ATP binding; nucleoside-triphosphatase activity; nucleotide binding	GO:0005886	plasma membrane	PF00004	ATPase family associated with various cellular activities (AAA)	PTHR23070	BCS1 AAA-TYPE ATPASE	KOG0743	AAA+-type_ATPase
Glyma.01G186600	g4,g13	2	0	2					478	UniRef100_C6TNI2 Uncharacterized protein n=1 Tax=Glycine max RepID=C6TNI2_SOYBN	0	100	UniRef100_G7K6N4 Lipase n=1 Tax=Medicago truncatula RepID=G7K6N4_MEDTR	0	99.57	AT5G42930.1|Symbols:|alpha/beta-Hydrolases superfamily protein|chr5:17210738-17214152 REVERSE LENGTH=467	1e-175	96.57	GO:0006629	lipid metabolic process	GO:0004806	triglyceride lipase activity	GO:0005576	extracellular region	PF01764	Lipase (class 3)	PTHR10992	ALPHA/BETA HYDROLASE FOLD-CONTAINING PROTEIN	KOG4569	Predicted_lipase
Glyma.01G188700	g13,g18	2	0	2					334	UniRef100_I1J994 Uncharacterized protein n=1 Tax=Glycine max RepID=I1J994_SOYBN	0	100	UniRef100_G7K5A3 RNA-binding protein with multiple splicing n=1 Tax=Medicago truncatula RepID=G7K5A3_MEDTR	2e-155	82.65	AT2G42240.1|Symbols:|RNA-binding (RRM/RBD/RNP motifs) family protein|chr2:17596844-17598972 FORWARD LENGTH=292	6e-98	97.6	GO:0008150	biological process	GO:0000166 GO:0003676	nucleic acid binding; nucleotide binding	GO:0005737	cytoplasm	PF00076	RNA recognition motif. (a.k.a. RRM, RBD, or RNP domain)	PTHR12742	RNA-BINDING PROTEIN	KOG1457	RNA_binding_protein_(contains_RRM_repeats)
Glyma.01G192600	g6,g11	2	0	2	AS2				244	UniRef100_I1J9D3 Uncharacterized protein n=1 Tax=Glycine max RepID=I1J9D3_SOYBN	5e-179	100	UniRef100_G7K3V2 LOB domain-containing protein n=1 Tax=Medicago truncatula RepID=G7K3V2_MEDTR	3e-126	105.19	AT3G49940.1|Symbols:LBD38|LOB domain-containing protein 38|chr3:18514465-18515302 FORWARD LENGTH=247	2e-80	97.98	GO:0008150 GO:0010167 GO:0015706	biological process; nitrate transport; response to nitrate	NA	NA	GO:0005634	nucleus	PF03195	Protein of unknown function DUF260	NA	NA	NA	NA
Glyma.02G027100	g3,g5	2	0	2					503	UniRef100_K7K635 Uncharacterized protein n=1 Tax=Glycine max RepID=K7K635_SOYBN	0	100	UniRef100_O04535 F20P5.17 protein n=1 Tax=Arabidopsis thaliana RepID=O04535_ARATH	5e-54	77.08	AT1G70100.4|Symbols:|unknown protein; FUNCTIONS IN: molecular_function unknown; INVOLVED IN: biological_process unknown; LOCATED IN: cellular_component unknown; EXPRESSED IN: 22 plant structures; EXPRESSED DURING: 13 growth stages; BEST Arabidopsis thaliana protein match is: unknown protein (TAIR:AT1G24160.2); Has 3305 Blast hits to 2533 proteins in 359 species: Archae - 8; Bacteria - 641; Metazo…	1e-59	91.08	GO:0008150	biological process	GO:0003674	molecular function	GO:0005634	nucleus	NA	NA	NA	NA	NA	NA
Glyma.02G073600	g3,g13	2	0	2					286	UniRef100_C6TEH7 Putative uncharacterized protein n=1 Tax=Glycine max RepID=C6TEH7_SOYBN	0	100	UniRef100_Q39822 Pip1 protein n=1 Tax=Glycine max RepID=Q39822_SOYBN	0	100	AT2G37170.1|Symbols:PIP2B, PIP2;2|plasma membrane intrinsic protein 2|chr2:15613624-15614791 REVERSE LENGTH=285	1e-175	98.6	GO:0006810 GO:0006833 GO:0009414 GO:0009651 GO:0009737 GO:0055085	response to abscisic acid stimulus; response to salt stress; response to water deprivation; transmembrane transport; transport; water transport	GO:0005215 GO:0015250	transporter activity; water channel activity	GO:0005886 GO:0009506 GO:0009507 GO:0016020 GO:0016021	chloroplast; integral to membrane; membrane; plasma membrane; plasmodesma	PF00230	Major intrinsic protein	PTHR19139	AQUAPORIN TRANSPORTER	KOG0223	Aquaporin_(major_intrinsic_protein_family)
Glyma.02G073700	g3,g13	2	0	2					286	UniRef100_C6TEH7 Putative uncharacterized protein n=1 Tax=Glycine max RepID=C6TEH7_SOYBN	0	100	UniRef100_Q39822 Pip1 protein n=1 Tax=Glycine max RepID=Q39822_SOYBN	0	100	AT2G37170.1|Symbols:PIP2B, PIP2;2|plasma membrane intrinsic protein 2|chr2:15613624-15614791 REVERSE LENGTH=285	3e-175	98.6	GO:0006810 GO:0006833 GO:0009414 GO:0009651 GO:0009737 GO:0055085	response to abscisic acid stimulus; response to salt stress; response to water deprivation; transmembrane transport; transport; water transport	GO:0005215 GO:0015250	transporter activity; water channel activity	GO:0005886 GO:0009506 GO:0009507 GO:0016020 GO:0016021	chloroplast; integral to membrane; membrane; plasma membrane; plasmodesma	PF00230	Major intrinsic protein	PTHR19139	AQUAPORIN TRANSPORTER	KOG0223	Aquaporin_(major_intrinsic_protein_family)
Glyma.02G308700	g3,g13	2	0	2					407	UniRef100_I1JJU1 Uncharacterized protein n=1 Tax=Glycine max RepID=I1JJU1_SOYBN	0	100	UniRef100_F8T951 Fasciclin-like arabinogalactan 2 n=1 Tax=Pisum sativum RepID=F8T951_PEA	0	93.07	AT4G12730.1|Symbols:FLA2|FASCICLIN-like arabinogalactan 2|chr4:7491598-7492809 REVERSE LENGTH=403	2e-150	100	GO:0006084 GO:0006816 GO:0007030 GO:0009651 GO:0010583 GO:0016126 GO:0016132 GO:0048767	Golgi organization; acetyl-CoA metabolic process; brassinosteroid biosynthetic process; calcium ion transport; response to cyclopentenone; response to salt stress; root hair elongation; sterol biosynthetic process	NA	NA	GO:0005774 GO:0005886 GO:0016020 GO:0031225 GO:0046658	anchored to membrane; anchored to plasma membrane; membrane; plasma membrane; vacuolar membrane	PF02469	Fasciclin domain	PTHR10900	PERIOSTIN-RELATED	NA	NA
Glyma.03G009600	g3,g4	2	0	2					320	UniRef100_I1JK87 Uncharacterized protein n=1 Tax=Glycine max RepID=I1JK87_SOYBN	0	100	UniRef100_Q2HTI9 2OG-Fe(II) oxygenase n=2 Tax=Medicago truncatula RepID=Q2HTI9_MEDTR	7e-180	97.83	AT4G23340.1|Symbols:|2-oxoglutarate (2OG) and Fe(II)-dependent oxygenase superfamily protein|chr4:12195719-12196793 REVERSE LENGTH=324	4e-134	95.37	GO:0008152 GO:0055114	metabolic process; oxidation-reduction process	GO:0016491 GO:0016706	oxidoreductase activity; oxidoreductase activity, acting on paired donors, with incorporation or reduction of molecular oxygen, 2-oxoglutarate as one donor, and incorporation of one atom each of oxygen into both donors	GO:0005737	cytoplasm	PF03171	2OG-Fe(II) oxygenase superfamily	PTHR10209	OXIDOREDUCTASE, 2OG-FE(II) OXYGENASE FAMILY PROTEIN	KOG0143	Iron/ascorbate_family_oxidoreductases
Glyma.03G120700	g4,g5	2	0	2					234	UniRef100_I1JMZ2 Uncharacterized protein n=1 Tax=Glycine max RepID=I1JMZ2_SOYBN	7e-164	100	UniRef100_B9IHK5 VQ motif-containing family protein n=1 Tax=Populus trichocarpa RepID=B9IHK5_POPTR	7e-65	91.37	AT2G41010.1|Symbols:ATCAMBP25, CAMBP25|calmodulin (CAM)-binding protein of 25 kDa|chr2:17114015-17114731 REVERSE LENGTH=238	1e-40	97.9	GO:0009414 GO:0009651 GO:0010337	regulation of salicylic acid metabolic process; response to salt stress; response to water deprivation	GO:0005516	calmodulin binding	GO:0005634	nucleus	PF05678	VQ motif	NA	NA	NA	NA
Glyma.03G162800	g3,g4	2	0	2					540	UniRef100_C3UZD4 Phosphate transporter 2 n=1 Tax=Glycine max RepID=C3UZD4_SOYBN	0	100	UniRef100_C3UZD4 Phosphate transporter 2 n=1 Tax=Glycine max RepID=C3UZD4_SOYBN	0	100	AT3G54700.1|Symbols:PHT1;7|phosphate transporter 1;7|chr3:20248463-20250070 REVERSE LENGTH=535	0	96.64	GO:1901684	arsenate ion transmembrane transport	GO:0005351 GO:0015114 GO:0015144 GO:1901683	arsenate ion transmembrane transporter activity; carbohydrate transmembrane transporter activity; phosphate ion transmembrane transporter activity; sugar:hydrogen symporter activity	GO:0005576 GO:0005886 GO:0016020 GO:0016021	extracellular region; integral to membrane; membrane; plasma membrane	PF00083	Sugar (and other) transporter	PTHR24064	FAMILY NOT NAMED	KOG0252	Inorganic_phosphate_transporter
Glyma.03G193600	g5,g13	2	0	2					351	UniRef100_I1JPZ9 Uncharacterized protein n=1 Tax=Glycine max RepID=I1JPZ9_SOYBN	0	100	UniRef100_G7L605 GDSL esterase/lipase n=1 Tax=Medicago truncatula RepID=G7L605_MEDTR	6e-173	92.11	AT5G03610.1|Symbols:|GDSL-like Lipase/Acylhydrolase superfamily protein|chr5:915650-918326 FORWARD LENGTH=359	6e-133	94.43	GO:0006629	lipid metabolic process	GO:0004091 GO:0016788	carboxylesterase activity; hydrolase activity, acting on ester bonds	GO:0005576	extracellular region	PF00657	GDSL-like Lipase/Acylhydrolase	PTHR22835	ZINC FINGER FYVE DOMAIN CONTAINING PROTEIN	NA	NA
Glyma.03G195300	g3,g4	2	0	2					218	UniRef100_I1JQ16 Uncharacterized protein n=1 Tax=Glycine max RepID=I1JQ16_SOYBN	7e-159	100	UniRef100_Q7XVG6 OSJNBa0073L04.6 protein n=1 Tax=Oryza sativa subsp. japonica RepID=Q7XVG6_ORYSJ	4e-23	41.01	AT3G52740.1|Symbols:|unknown protein; BEST Arabidopsis thaliana protein match is: unknown protein (TAIR:AT3G44450.1); Has 65 Blast hits to 65 proteins in 13 species: Archae - 0; Bacteria - 0; Metazoa - 0; Fungi - 0; Plants - 65; Viruses - 0; Other Eukaryotes - 0 (source: NCBI BLink).|chr3:19546446-19546868 REVERSE LENGTH=140	9e-31	84.29	GO:0009744 GO:0009813 GO:0010224 GO:0080167	flavonoid biosynthetic process; response to UV-B; response to karrikin; response to sucrose stimulus	GO:0003674	molecular function	GO:0005634	nucleus	NA	NA	NA	NA	NA	NA
Glyma.04G036100	g3,g4	2	0	2					613	UniRef100_I1JTG2 Uncharacterized protein n=1 Tax=Glycine max RepID=I1JTG2_SOYBN	0	100	UniRef100_G7J5Q5 Peptide transporter PTR3-A n=1 Tax=Medicago truncatula RepID=G7J5Q5_MEDTR	0	101.06	AT1G27040.2|Symbols:|Major facilitator superfamily protein|chr1:9386893-9389838 REVERSE LENGTH=563	1e-155	95.91	GO:0006857	oligopeptide transport	GO:0005215	transporter activity	GO:0005886 GO:0016020	membrane; plasma membrane	PF00854	POT family	PTHR11654	OLIGOPEPTIDE TRANSPORTER-RELATED	KOG1237	H+/oligopeptide_symporter
Glyma.04G056900	g3,g4	2	0	2					381	UniRef100_K7KIB4 Uncharacterized protein n=1 Tax=Glycine max RepID=K7KIB4_SOYBN	0	100	UniRef100_G7J941 Kinase-like protein n=1 Tax=Medicago truncatula RepID=G7J941_MEDTR	0	98.7	AT2G05940.1|Symbols:|Protein kinase superfamily protein|chr2:2287514-2289270 REVERSE LENGTH=462	4e-177	81.17	GO:0000165 GO:0006468 GO:0006499 GO:0006612 GO:0007154 GO:0009409 GO:0009414 GO:0009611 GO:0009625 GO:0009627 GO:0009697 GO:0009738 GO:0009862 GO:0009863 GO:0009867 GO:0009963 GO:0010363 GO:0016036 GO:0019375 GO:0030968 GO:0031348 GO:0042538 GO:0042631 GO:0042742 GO:0043069 GO:0045087 GO:0050832	MAPK cascade; N-terminal protein myristoylation; abscisic acid mediated signaling pathway; cell communication; cellular response to phosphate starvation; cellular response to water deprivation; defense response to bacterium; defense response to fungus; endoplasmic reticulum unfolded protein response; galactolipid biosynthetic process; hyperosmotic salinity response; innate immune response; jasmon…	GO:0004672 GO:0004674 GO:0005524 GO:0016301 GO:0016772	ATP binding; kinase activity; protein kinase activity; protein serine/threonine kinase activity; transferase activity, transferring phosphorus-containing groups	GO:0005886	plasma membrane	PF07714	Protein tyrosine kinase	PTHR24420	LEUCINE-RICH REPEAT RECEPTOR-LIKE PROTEIN KINASE	KOG1187	Serine/threonine_protein_kinase
Glyma.04G068900	g13,g18	2	0	2					45	UniRef100_UPI0003DEBFAC PREDICTED: uncharacterized protein LOC100812171 isoform X4 n=1 Tax=Glycine max RepID=UPI0003DEBFAC	9e-24	10.68	NA	NA	NA	NA	NA	NA	NA	NA	NA	NA	NA	NA	NA	NA	NA	NA	NA	NA
Glyma.04G083000	g7,g13	2	0	2					414	UniRef100_K7KIW2 Uncharacterized protein n=1 Tax=Glycine max RepID=K7KIW2_SOYBN	0	100	NA	NA	NA	AT3G22810.1|Symbols:|Plant protein of unknown function (DUF828) with plant pleckstrin homology-like region|chr3:8068595-8071559 FORWARD LENGTH=472	2e-73	79.03	GO:0007165	signal transduction	GO:0005543 GO:0035091	phosphatidylinositol binding; phospholipid binding	GO:0005634	nucleus	PF05703 PF08458	Auxin canalisation; Plant pleckstrin homology-like region	PTHR24730	No Available Panther Description	NA	NA
Glyma.04G187700	g3,g18	2	0	2					195	UniRef100_I1JXB3 Uncharacterized protein n=1 Tax=Glycine max RepID=I1JXB3_SOYBN	2e-138	100	UniRef100_B9IEY3 Octicosapeptide/Phox/Bem1p domain-containing family protein n=1 Tax=Populus trichocarpa RepID=B9IEY3_POPTR	4e-42	75.43	AT3G48240.1|Symbols:|Octicosapeptide/Phox/Bem1p family protein|chr3:17867381-17868007 FORWARD LENGTH=180	3e-42	62.78	GO:0008150	biological process	GO:0003674	molecular function	GO:0005634	nucleus	PF00564	PB1 domain	NA	NA	NA	NA
Glyma.04G225500	g6,g11	2	0	2					122	UniRef100_I1JYE8 Uncharacterized protein n=1 Tax=Glycine max RepID=I1JYE8_SOYBN	1e-78	100	UniRef100_Q0ZIH9 UP-9A n=1 Tax=Nicotiana tabacum RepID=Q0ZIH9_TOBAC	4e-35	99.15	AT5G24660.1|Symbols:LSU2|response to low sulfur 2|chr5:8443472-8443756 REVERSE LENGTH=94	6e-21	84.04	GO:0009658 GO:0031347 GO:0045893	chloroplast organization; positive regulation of transcription, DNA-dependent; regulation of defense response	GO:0003674	molecular function	GO:0005634	nucleus	NA	NA	NA	NA	NA	NA
Glyma.05G067800	g5,g7	2	0	2					378	UniRef100_C6ZRR3 NAK-type protein kinase n=1 Tax=Glycine max RepID=C6ZRR3_SOYBN	0	100	UniRef100_C6ZRR3 NAK-type protein kinase n=1 Tax=Glycine max RepID=C6ZRR3_SOYBN	0	100	AT5G47070.1|Symbols:|Protein kinase superfamily protein|chr5:19118683-19120528 REVERSE LENGTH=410	1e-162	89.27	GO:0006468 GO:0009627 GO:0009697	protein phosphorylation; salicylic acid biosynthetic process; systemic acquired resistance	GO:0004672 GO:0004674 GO:0005524 GO:0016301 GO:0016772	ATP binding; kinase activity; protein kinase activity; protein serine/threonine kinase activity; transferase activity, transferring phosphorus-containing groups	GO:0005886	plasma membrane	PF07714	Protein tyrosine kinase	PTHR24420	LEUCINE-RICH REPEAT RECEPTOR-LIKE PROTEIN KINASE	KOG1187	Serine/threonine_protein_kinase
Glyma.05G184200	g11,g13	2	0	2					130	UniRef100_I1K4R2 Uncharacterized protein n=1 Tax=Glycine max RepID=I1K4R2_SOYBN	1e-90	100	UniRef100_Q9FIB1 Emb|CAB61744.1 n=1 Tax=Arabidopsis thaliana RepID=Q9FIB1_ARATH	2e-24	75.68	AT5G09960.1|Symbols:|FUNCTIONS IN: molecular_function unknown; INVOLVED IN: biological_process unknown; LOCATED IN: plasma membrane; EXPRESSED IN: 22 plant structures; EXPRESSED DURING: 13 growth stages; CONTAINS InterPro DOMAIN/s: RPM1-interacting protein 4, defence response (InterPro:IPR008700); BEST Arabidopsis thaliana protein match is: unknown protein (TAIR:AT5G64850.1); Has 30201 Blast hits…	7e-30	89.29	GO:0006661 GO:0008150	biological process; phosphatidylinositol biosynthetic process	GO:0003674	molecular function	GO:0005634 GO:0005886	nucleus; plasma membrane	PF05627	Cleavage site for pathogenic type III effector avirulence factor Avr	NA	NA	NA	NA
Glyma.06G003500	g13,g18	2	0	2					288	UniRef100_I1K6Y9 Uncharacterized protein n=1 Tax=Glycine max RepID=I1K6Y9_SOYBN	0	100	UniRef100_G7J8J3 Baculoviral IAP repeat-containing protein n=1 Tax=Medicago truncatula RepID=G7J8J3_MEDTR	7e-59	68.06	AT4G35070.1|Symbols:|SBP (S-ribonuclease binding protein) family protein|chr4:16694488-16695387 FORWARD LENGTH=265	1e-43	107.92	GO:0008150	biological process	GO:0003674	molecular function	GO:0005737	cytoplasm	NA	NA	NA	NA	KOG1100	Predicted_E3_ubiquitin_ligase
Glyma.06G046300	g5,g13	2	0	2					449	UniRef100_I1K863 Uncharacterized protein n=1 Tax=Glycine max RepID=I1K863_SOYBN	0	100	UniRef100_F4HUS5 Protein salt tolerance 32 n=2 Tax=Arabidopsis thaliana RepID=F4HUS5_ARATH	2e-180	101.36	AT1G27760.3|Symbols:SAT32, ATSAT32|interferon-related developmental regulator family protein / IFRD protein family|chr1:9668895-9671322 FORWARD LENGTH=441	0	101.36	GO:0009651	response to salt stress	NA	NA	GO:0005634 GO:0005737	cytoplasm; nucleus	PF04836 PF05004	Interferon-related protein conserved region; Interferon-related developmental regulator (IFRD)	PTHR12354	INTERFERON-RELATED DEVELOPMENTAL REGULATOR	KOG2842	Interferon-related_protein_PC4_like
Glyma.06G298700	g4,g5	2	0	2					87	UniRef100_K7KY73 Uncharacterized protein n=1 Tax=Glycine max RepID=K7KY73_SOYBN	2e-55	100	UniRef100_J9PDE1 Cold tolerant protein n=1 Tax=Cicer microphyllum RepID=J9PDE1_9FABA	3e-29	98.85	AT4G10265.1|Symbols:|Wound-responsive family protein|chr4:6373226-6373477 REVERSE LENGTH=83	2e-31	102.41	GO:0009611	response to wounding	GO:0003674	molecular function	GO:0005634	nucleus	PF12609	Wound-induced protein	NA	NA	NA	NA
Glyma.07G074900	g5,g13	2	0	2					127	UniRef100_C6T5U1 Uncharacterized protein n=1 Tax=Glycine max RepID=C6T5U1_SOYBN	2e-85	100	UniRef100_B9I0J2 Auxin-responsive family protein n=1 Tax=Populus trichocarpa RepID=B9I0J2_POPTR	2e-48	100.8	AT3G12955.1|Symbols:|SAUR-like auxin-responsive protein family|chr3:4135659-4136078 REVERSE LENGTH=139	2e-29	88.49	GO:0009733	response to auxin stimulus	GO:0003674	molecular function	GO:0005739	mitochondrion	PF02519	Auxin responsive protein	NA	NA	NA	NA
Glyma.07G076600	g5,g7	2	0	2					180	UniRef100_K7L098 Uncharacterized protein n=2 Tax=Glycine max RepID=K7L098_SOYBN	6e-129	65.09	UniRef100_H9DXV8 BAP1 n=1 Tax=Vitis vinifera RepID=H9DXV8_VITVI	5e-27	67.05	AT2G45760.1|Symbols:BAP2, BAL|BON association protein 2|chr2:18847125-18847748 REVERSE LENGTH=207	5e-14	82.13	GO:0008150 GO:0009627 GO:0009693 GO:0009697	biological process; ethylene biosynthetic process; salicylic acid biosynthetic process; systemic acquired resistance	GO:0003674	molecular function	GO:0005575	cellular component	NA	NA	NA	NA	NA	NA
Glyma.07G216900	g3,g13	2	0	2					164	UniRef100_I1KM39 Uncharacterized protein n=1 Tax=Glycine max RepID=I1KM39_SOYBN	3e-104	100	UniRef100_Q8LGG2 Hydroxyproline-rich glycoprotein family protein n=1 Tax=Arabidopsis thaliana RepID=Q8LGG2_ARATH	5e-14	108.89	AT1G70985.1|Symbols:|hydroxyproline-rich glycoprotein family protein|chr1:26764774-26765181 REVERSE LENGTH=135	6e-17	108.89	GO:0008150 GO:0010264	biological process; myo-inositol hexakisphosphate biosynthetic process	GO:0003674	molecular function	GO:0031225	anchored to membrane	NA	NA	NA	NA	NA	NA
Glyma.08G232400	g7,g13	2	0	2					138	UniRef100_K7L8B5 Uncharacterized protein n=1 Tax=Glycine max RepID=K7L8B5_SOYBN	3e-92	100	UniRef100_D7LKY8 Calcium-binding EF hand family protein n=1 Tax=Arabidopsis lyrata subsp. lyrata RepID=D7LKY8_ARALL	7e-68	95.77	AT2G44310.1|Symbols:|Calcium-binding EF-hand family protein|chr2:18309285-18309713 FORWARD LENGTH=142	4e-67	95.77	GO:0008150	biological process	GO:0005509	calcium ion binding	GO:0005634 GO:0005829	cytosol; nucleus	NA	NA	NA	NA	NA	NA
Glyma.08G249700	g3,g13	2	0	2					449	UniRef100_I1KWH7 Uncharacterized protein n=1 Tax=Glycine max RepID=I1KWH7_SOYBN	0	100	UniRef100_Q69F98 Phytochelatin synthetase-like protein n=1 Tax=Phaseolus vulgaris RepID=Q69F98_PHAVU	0	100	AT5G60920.1|Symbols:COB|COBRA-like extracellular glycosyl-phosphatidyl inositol-anchored protein family|chr5:24511466-24513932 REVERSE LENGTH=456	0	91.23	GO:0000271 GO:0000272 GO:0005982 GO:0006096 GO:0006816 GO:0006833 GO:0006972 GO:0007030 GO:0007389 GO:0008361 GO:0009266 GO:0009651 GO:0009664 GO:0009750 GO:0009825 GO:0009832 GO:0009926 GO:0009932 GO:0010015 GO:0010215 GO:0010817 GO:0016049 GO:0030243 GO:0040007 GO:0043481 GO:0046686 GO:0048767 GO:0071555	Golgi organization; anthocyanin accumulation in tissues in response to UV light; auxin polar transport; calcium ion transport; cell growth; cell tip growth; cell wall organization; cellulose metabolic process; cellulose microfibril organization; glycolysis; growth; hyperosmotic response; multidimensional cell growth; pattern specification process; plant-type cell wall biogenesis; plant-type cell …	GO:0003674	molecular function	GO:0005886 GO:0009505 GO:0009897 GO:0009930 GO:0031225 GO:0046658	anchored to membrane; anchored to plasma membrane; external side of plasma membrane; longitudinal side of cell surface; plant-type cell wall; plasma membrane	PF04833	COBRA-like protein	NA	NA	NA	NA
Glyma.08G301500	g3,g4	2	0	2					215	UniRef100_I1KXU3 Uncharacterized protein n=1 Tax=Glycine max RepID=I1KXU3_SOYBN	2e-155	100	NA	NA	NA	AT5G12340.1|Symbols:|unknown protein; BEST Arabidopsis thaliana protein match is: unknown protein (TAIR:AT1G28190.1); Has 30201 Blast hits to 17322 proteins in 780 species: Archae - 12; Bacteria - 1396; Metazoa - 17338; Fungi - 3422; Plants - 5037; Viruses - 0; Other Eukaryotes - 2996 (source: NCBI BLink).|chr5:3992948-3993610 REVERSE LENGTH=220	4e-50	94.09	GO:0008150	biological process	GO:0003674	molecular function	GO:0005739	mitochondrion	NA	NA	NA	NA	NA	NA
Glyma.08G316500	g9,g13	2	0	2					552	UniRef100_I1KY83 Uncharacterized protein n=1 Tax=Glycine max RepID=I1KY83_SOYBN	0	100	UniRef100_O24431 Calmodulin-like domain protein kinase isoenzyme gamma n=1 Tax=Glycine max RepID=O24431_SOYBN	0	97.77	AT3G20410.1|Symbols:CPK9|calmodulin-domain protein kinase 9|chr3:7116388-7118824 FORWARD LENGTH=541	0	101.85	GO:0000165 GO:0006468 GO:0006499 GO:0006612 GO:0007154 GO:0007165 GO:0009409 GO:0009723 GO:0009738 GO:0009862 GO:0009867 GO:0010363 GO:0030968 GO:0031348 GO:0043069 GO:0050832	MAPK cascade; N-terminal protein myristoylation; abscisic acid mediated signaling pathway; cell communication; defense response to fungus; endoplasmic reticulum unfolded protein response; jasmonic acid mediated signaling pathway; negative regulation of defense response; negative regulation of programmed cell death; protein phosphorylation; protein targeting to membrane; regulation of plant-type h…	GO:0004672 GO:0004674 GO:0004683 GO:0005509 GO:0005524 GO:0016301 GO:0016772	ATP binding; calcium ion binding; calmodulin-dependent protein kinase activity; kinase activity; protein kinase activity; protein serine/threonine kinase activity; transferase activity, transferring phosphorus-containing groups	GO:0005634 GO:0005886	nucleus; plasma membrane	PF00069 PF00036	Protein kinase domain; EF hand	PTHR24347	SERINE/THREONINE-PROTEIN KINASE	KOG0032	Ca2+/calmodulin-dependent_protein_kinase,_EF-Hand_protein_superfamily
Glyma.09G045700	g5,g7	2	0	2					291	UniRef100_B8XJZ3 Cold-regulated protein n=1 Tax=Glycine max RepID=B8XJZ3_SOYBN	0	100	UniRef100_B8XJZ3 Cold-regulated protein n=1 Tax=Glycine max RepID=B8XJZ3_SOYBN	0	100	AT1G09070.1|Symbols:SRC2, (AT)SRC2|soybean gene regulated by cold-2|chr1:2927767-2928741 FORWARD LENGTH=324	5e-48	74.69	GO:0006612 GO:0006623 GO:0006820 GO:0006862 GO:0006888 GO:0006944 GO:0009611 GO:0009612 GO:0009646 GO:0010200 GO:0010363 GO:0015696 GO:0015802 GO:0043069 GO:0043090 GO:0043269	ER to Golgi vesicle-mediated transport; amino acid import; ammonium transport; anion transport; basic amino acid transport; cellular membrane fusion; negative regulation of programmed cell death; nucleotide transport; protein targeting to membrane; protein targeting to vacuole; regulation of ion transport; regulation of plant-type hypersensitive response; response to absence of light; response to…	GO:0005515	protein binding	GO:0000326 GO:0005783 GO:0005886	endoplasmic reticulum; plasma membrane; protein storage vacuole	PF00168	C2 domain	NA	NA	NA	NA
Glyma.09G110500	g3,g4	2	0	2					669	UniRef100_K7LD58 Uncharacterized protein n=1 Tax=Glycine max RepID=K7LD58_SOYBN	0	100	UniRef100_Q9FG33 Probable L-type lectin-domain containing receptor kinase S.5 n=1 Tax=Arabidopsis thaliana RepID=LRKS5_ARATH	0	101.53	AT5G06740.1|Symbols:|Concanavalin A-like lectin protein kinase family protein|chr5:2084094-2086052 FORWARD LENGTH=652	0	101.53	GO:0000041 GO:0006468	protein phosphorylation; transition metal ion transport	GO:0004672 GO:0004674 GO:0005524 GO:0016301 GO:0016772 GO:0030246	ATP binding; carbohydrate binding; kinase activity; protein kinase activity; protein serine/threonine kinase activity; transferase activity, transferring phosphorus-containing groups	GO:0005886	plasma membrane	PF00139 PF00069	Legume lectin domain; Protein kinase domain	PTHR24420	LEUCINE-RICH REPEAT RECEPTOR-LIKE PROTEIN KINASE	KOG1187	Serine/threonine_protein_kinase
Glyma.09G254800	g3,g4	2	0	2	WRKY				349	UniRef100_I1L6F6 Uncharacterized protein n=1 Tax=Glycine max RepID=I1L6F6_SOYBN	0	100	UniRef100_G7L6P2 WRKY transcription factor n=1 Tax=Medicago truncatula RepID=G7L6P2_MEDTR	6e-131	102.74	AT4G01250.1|Symbols:WRKY22, AtWRKY22|WRKY family transcription factor|chr4:522839-524129 REVERSE LENGTH=298	5e-80	116.11	GO:0002679 GO:0006355 GO:0010150 GO:0010200 GO:0035556	intracellular signal transduction; leaf senescence; regulation of transcription, DNA-dependent; respiratory burst involved in defense response; response to chitin	GO:0003700 GO:0043565	sequence-specific DNA binding; sequence-specific DNA binding transcription factor activity	GO:0005634	nucleus	PF03106	WRKY DNA -binding domain	NA	NA	NA	NA
Glyma.10G014800	g3,g5	2	0	2					227	UniRef100_I1L7R6 Uncharacterized protein n=1 Tax=Glycine max RepID=I1L7R6_SOYBN	3e-157	100	NA	NA	NA	AT2G25920.1|Symbols:|BEST Arabidopsis thaliana protein match is: 3'-5' exonuclease domain-containing protein / K homology domain-containing protein / KH domain-containing protein (TAIR:AT2G25910.2); Has 131 Blast hits to 125 proteins in 54 species: Archae - 0; Bacteria - 50; Metazoa - 12; Fungi - 12; Plants - 41; Viruses - 0; Other Eukaryotes - 16 (source: NCBI BLink).|chr2:11054425-11055916 REVE…	5e-78	76.79	GO:0008150	biological process	GO:0003674	molecular function	GO:0005634	nucleus	NA	NA	NA	NA	NA	NA
Glyma.10G132300	g3,g18	2	0	2					501	UniRef100_UPI0001E7A3E6 PREDICTED: ammonium transporter 1 member 1 n=1 Tax=Glycine max RepID=UPI0001E7A3E6	0	100	UniRef100_E2CWJ2 AMT1;1 ammonium/proton co-transporter n=1 Tax=Phaseolus vulgaris RepID=E2CWJ2_PHAVU	0	100	AT4G13510.1|Symbols:AMT1;1, ATAMT1, ATAMT1;1|ammonium transporter 1;1|chr4:7858220-7859725 FORWARD LENGTH=501	0	98.4	GO:0001666 GO:0006612 GO:0006810 GO:0006820 GO:0006862 GO:0006888 GO:0006944 GO:0009737 GO:0009862 GO:0010310 GO:0010311 GO:0010363 GO:0015695 GO:0015696 GO:0015802 GO:0031347 GO:0043069 GO:0043090 GO:0043269 GO:0051258 GO:0080167 GO:0080181	ER to Golgi vesicle-mediated transport; amino acid import; ammonium transport; anion transport; basic amino acid transport; cellular membrane fusion; lateral root branching; lateral root formation; negative regulation of programmed cell death; nucleotide transport; organic cation transport; protein polymerization; protein targeting to membrane; regulation of defense response; regulation of hydrog…	GO:0008519	ammonium transmembrane transporter activity	GO:0005634 GO:0005886 GO:0009506 GO:0016020	membrane; nucleus; plasma membrane; plasmodesma	PF00909	Ammonium Transporter Family	PTHR11730	AMMONIUM TRANSPORTER	KOG0682	Ammonia_permease
Glyma.10G195700	g3,g4	2	0	2					1084	UniRef100_I1LCK5 Uncharacterized protein n=1 Tax=Glycine max RepID=I1LCK5_SOYBN	0	100	UniRef100_G7ZYC8 Receptor-like protein kinase n=1 Tax=Medicago truncatula RepID=G7ZYC8_MEDTR	0	99.54	AT1G73080.1|Symbols:PEPR1, ATPEPR1|PEP1 receptor 1|chr1:27484513-27488021 FORWARD LENGTH=1123	0	95.37	GO:0006468 GO:0006955 GO:0007169 GO:0009611 GO:0009723 GO:0009738 GO:0009753 GO:0035556 GO:0045087 GO:0052542	abscisic acid mediated signaling pathway; defense response by callose deposition; immune response; innate immune response; intracellular signal transduction; protein phosphorylation; response to ethylene stimulus; response to jasmonic acid stimulus; response to wounding; transmembrane receptor protein tyrosine kinase signaling pathway	GO:0001653 GO:0004383 GO:0004672 GO:0004674 GO:0005515 GO:0005524 GO:0016301 GO:0016772	ATP binding; guanylate cyclase activity; kinase activity; peptide receptor activity; protein binding; protein kinase activity; protein serine/threonine kinase activity; transferase activity, transferring phosphorus-containing groups	GO:0005886 GO:0009506	plasma membrane; plasmodesma	PF00069 PF00560 PF08263	Protein kinase domain; Leucine Rich Repeat; Leucine rich repeat N-terminal domain	PTHR24420	LEUCINE-RICH REPEAT RECEPTOR-LIKE PROTEIN KINASE	KOG1187	Serine/threonine_protein_kinase
Glyma.10G231300	g4,g11	2	0	2					244	UniRef100_K7LL02 Uncharacterized protein n=2 Tax=Glycine max RepID=K7LL02_SOYBN	5e-180	100	NA	NA	NA	AT4G25670.2|Symbols:|unknown protein; LOCATED IN: cellular_component unknown; EXPRESSED IN: male gametophyte, pollen tube; EXPRESSED DURING: M germinated pollen stage; BEST Arabidopsis thaliana protein match is: unknown protein (TAIR:AT4G25690.2).|chr4:13085431-13085997 REVERSE LENGTH=188	2e-48	100	NA	NA	NA	NA	NA	NA	NA	NA	NA	NA	NA	NA
Glyma.10G267100	g13,g18	2	0	2					192	UniRef100_I1LEP1 Uncharacterized protein n=1 Tax=Glycine max RepID=I1LEP1_SOYBN	4e-134	100	UniRef100_Q2QKB8 Alternative splicing regulator n=1 Tax=Triticum aestivum RepID=Q2QKB8_WHEAT	1e-44	42.4	AT4G35785.1|Symbols:|RNA-binding (RRM/RBD/RNP motifs) family protein|chr4:16953211-16955127 REVERSE LENGTH=238	1e-41	43.28	GO:0008150	biological process	GO:0000166 GO:0003676	nucleic acid binding; nucleotide binding	GO:0005634 GO:0030529	nucleus; ribonucleoprotein complex	PF00076	RNA recognition motif. (a.k.a. RRM, RBD, or RNP domain)	PTHR15241	TRANSFORMER-2-RELATED	KOG0121	Nuclear_cap-binding_protein_complex,_subunit_CBP20_(RRM_superfamily)
Glyma.10G298700	g6,g13	2	0	2	MYB				326	UniRef100_I1LFM1 Uncharacterized protein n=1 Tax=Glycine max RepID=I1LFM1_SOYBN	0	100	NA	NA	NA	AT2G33550.1|Symbols:|Homeodomain-like superfamily protein|chr2:14210180-14211487 REVERSE LENGTH=314	1e-111	103.5	GO:0006355	regulation of transcription, DNA-dependent	GO:0003700	sequence-specific DNA binding transcription factor activity	GO:0005634	nucleus	NA	NA	NA	NA	NA	NA
Glyma.11G004400	g3,g13	2	0	2					363	UniRef100_I1LFS8 Uncharacterized protein n=2 Tax=Glycine max RepID=I1LFS8_SOYBN	0	100	UniRef100_Q3E936 Probable membrane-associated kinase regulator 1 n=1 Tax=Arabidopsis thaliana RepID=MAKR1_ARATH	6e-64	94.43	AT5G26230.1|Symbols:|unknown protein; FUNCTIONS IN: molecular_function unknown; INVOLVED IN: biological_process unknown; LOCATED IN: chloroplast; EXPRESSED IN: 22 plant structures; EXPRESSED DURING: 13 growth stages; Has 1807 Blast hits to 1807 proteins in 277 species: Archae - 0; Bacteria - 0; Metazoa - 736; Fungi - 347; Plants - 385; Viruses - 0; Other Eukaryotes - 339 (source: NCBI BLink).|chr…	6e-67	94.43	GO:0009741	response to brassinosteroid stimulus	GO:0019210	kinase inhibitor activity	GO:0005634	nucleus	NA	NA	NA	NA	NA	NA
Glyma.11G157000	g7,g13	2	0	2					439	UniRef100_I1LLG3 Uncharacterized protein n=1 Tax=Glycine max RepID=I1LLG3_SOYBN	0	100	UniRef100_T2DNA5 Aspartic proteinase nepenthesin-1-like protein n=1 Tax=Phaseolus vulgaris RepID=T2DNA5_PHAVU	0	100.46	AT5G07030.1|Symbols:|Eukaryotic aspartyl protease family protein|chr5:2183600-2185717 REVERSE LENGTH=455	0	94.95	GO:0006508	proteolysis	GO:0004190	aspartic-type endopeptidase activity	GO:0005576 GO:0005618 GO:0009505	cell wall; extracellular region; plant-type cell wall	PF00026	Eukaryotic aspartyl protease	PTHR13683	ASPARTYL PROTEASES	KOG1339	Aspartyl_protease
Glyma.11G203000	g3,g4	2	0	2					247	UniRef100_I1LM17 Uncharacterized protein n=1 Tax=Glycine max RepID=I1LM17_SOYBN	0	100	UniRef100_B9I456 NDR1/HIN1-LIKE 25 family protein n=1 Tax=Populus trichocarpa RepID=B9I456_POPTR	4e-91	91.01	AT1G65690.1|Symbols:|Late embryogenesis abundant (LEA) hydroxyproline-rich glycoprotein family|chr1:24431642-24432898 REVERSE LENGTH=252	2e-84	96.43	GO:0006865 GO:0008150 GO:0009627 GO:0034976	amino acid transport; biological process; response to endoplasmic reticulum stress; systemic acquired resistance	GO:0003674	molecular function	GO:0005886	plasma membrane	PF03168	Late embryogenesis abundant protein	NA	NA	NA	NA
Glyma.11G224800	g11,g13	2	0	2					164	UniRef100_I1LMK8 Uncharacterized protein n=1 Tax=Glycine max RepID=I1LMK8_SOYBN	2e-112	100	NA	NA	NA	AT3G55646.1|Symbols:|unknown protein; FUNCTIONS IN: molecular_function unknown; INVOLVED IN: biological_process unknown; LOCATED IN: chloroplast; BEST Arabidopsis thaliana protein match is: unknown protein (TAIR:AT2G39855.2); Has 35333 Blast hits to 34131 proteins in 2444 species: Archae - 798; Bacteria - 22429; Metazoa - 974; Fungi - 991; Plants - 531; Viruses - 0; Other Eukaryotes - 9610 (sourc…	4e-21	109.59	GO:0008150	biological process	GO:0003674	molecular function	GO:0005634	nucleus	NA	NA	NA	NA	NA	NA
Glyma.11G229900	g3,g4	2	0	2					584	UniRef100_K7MPJ7 Uncharacterized protein n=1 Tax=Glycine max RepID=K7MPJ7_SOYBN	0	93.58	UniRef100_G7JBA2 Phosphoinositide phospholipase C n=1 Tax=Medicago truncatula RepID=G7JBA2_MEDTR	0	98.31	AT2G40116.1|Symbols:|Phosphoinositide-specific phospholipase C family protein|chr2:16751782-16754311 FORWARD LENGTH=613	0	94.29	GO:0006629 GO:0007165 GO:0035556	intracellular signal transduction; lipid metabolic process; signal transduction	GO:0004435 GO:0004629 GO:0008081	phosphatidylinositol phospholipase C activity; phospholipase C activity; phosphoric diester hydrolase activity	GO:0005634	nucleus	PF00168 PF00387 PF00388 PF09279	C2 domain; Phosphatidylinositol-specific phospholipase C, Y domain; Phosphatidylinositol-specific phospholipase C, X domain; Phosphoinositide-specific phospholipase C, efhand-like	PTHR10336	PHOSPHOINOSITIDE-SPECIFIC PHOSPHOLIPASE C FAMILY PROTEIN	KOG0169	Phosphoinositide-specific_phospholipase_C
Glyma.11G244900	g3,g5	2	0	2					403	UniRef100_I1LNE4 Uncharacterized protein n=1 Tax=Glycine max RepID=I1LNE4_SOYBN	0	100	UniRef100_G7J2L5 Pectate lyase n=2 Tax=Medicago truncatula RepID=G7J2L5_MEDTR	0	99.26	AT1G67750.1|Symbols:|Pectate lyase family protein|chr1:25401660-25403165 FORWARD LENGTH=408	0	94.61	GO:0008150	biological process	GO:0030570	pectate lyase activity	GO:0005576	extracellular region	PF00544	Pectate lyase	NA	NA	NA	NA
Glyma.12G073300	g13,g18	2	0	2	AP2-EREBP				494	UniRef100_I1LR16 Uncharacterized protein n=1 Tax=Glycine max RepID=I1LR16_SOYBN	0	100	UniRef100_G7JRJ0 Transcription factor APETALA2 n=1 Tax=Medicago truncatula RepID=G7JRJ0_MEDTR	0	104.9	AT2G28550.3|Symbols:RAP2.7|related to AP2.7|chr2:12226168-12228251 REVERSE LENGTH=464	3e-136	95.69	GO:0006355 GO:0009651 GO:0009737 GO:0009887 GO:0010228	organ morphogenesis; regulation of transcription, DNA-dependent; response to abscisic acid stimulus; response to salt stress; vegetative to reproductive phase transition of meristem	GO:0003677 GO:0003700	DNA binding; sequence-specific DNA binding transcription factor activity	GO:0005634	nucleus	PF00847	AP2 domain	PTHR11795	UNCHARACTERIZED	NA	NA
Glyma.12G196200	g5,g13	2	0	2	C2C2 (Zn) CO-like				125	UniRef100_C6SVP5 Uncharacterized protein n=1 Tax=Glycine max RepID=C6SVP5_SOYBN	2e-85	100	UniRef100_B9HE36 Zinc finger family protein n=1 Tax=Populus trichocarpa RepID=B9HE36_POPTR	2e-37	99.2	AT4G15248.1|Symbols:|B-box type zinc finger family protein|chr4:8708881-8709234 FORWARD LENGTH=117	5e-24	79.49	GO:0008150	biological process	GO:0008270	zinc ion binding	GO:0005622 GO:0005634	intracellular; nucleus	NA	NA	NA	NA	NA	NA
Glyma.13G002200	g7,g11	2	0	2					775	UniRef100_I1LXJ1 Uncharacterized protein n=1 Tax=Glycine max RepID=I1LXJ1_SOYBN	0	100	UniRef100_B9IAI0 Early-responsive to dehydration family protein n=1 Tax=Populus trichocarpa RepID=B9IAI0_POPTR	0	100.52	AT4G22120.6|Symbols:|ERD (early-responsive to dehydration stress) family protein|chr4:11715976-11719144 REVERSE LENGTH=771	0	99.09	NA	NA	NA	NA	GO:0005886 GO:0016020	membrane; plasma membrane	PF02714	Domain of unknown function DUF221	PTHR13018	PROBABLE MEMBRANE PROTEIN DUF221-RELATED	KOG1134	Uncharacterized_conserved_protein
Glyma.13G160400	g5,g13	2	0	2					228	UniRef100_I1LZR2 Uncharacterized protein n=1 Tax=Glycine max RepID=I1LZR2_SOYBN	1e-145	100	UniRef100_B6TLL4 36.4 kDa proline-rich protein n=1 Tax=Zea mays RepID=B6TLL4_MAIZE	4e-43	64.26	AT2G10940.2|Symbols:|Bifunctional inhibitor/lipid-transfer protein/seed storage 2S albumin superfamily protein|chr2:4311160-4312035 REVERSE LENGTH=291	9e-50	60.48	GO:0006869	lipid transport	GO:0008289	lipid binding	GO:0009506 GO:0009507 GO:0009535 GO:0016020 GO:0048046	apoplast; chloroplast; chloroplast thylakoid membrane; membrane; plasmodesma	PF00234	Protease inhibitor/seed storage/LTP family	NA	NA	NA	NA
Glyma.13G213300	g3,g5	2	0	2					482	UniRef100_I1M1A1 Uncharacterized protein n=1 Tax=Glycine max RepID=I1M1A1_SOYBN	0	100	UniRef100_G7IFL9 Sugar transporter ERD6-like protein n=1 Tax=Medicago truncatula RepID=G7IFL9_MEDTR	0	99.18	AT5G18840.1|Symbols:|Major facilitator superfamily protein|chr5:6282954-6286399 FORWARD LENGTH=482	0	99.38	GO:0055085	transmembrane transport	GO:0005351 GO:0015144 GO:0022857 GO:0022891	carbohydrate transmembrane transporter activity; substrate-specific transmembrane transporter activity; sugar:hydrogen symporter activity; transmembrane transporter activity	GO:0005886 GO:0016020 GO:0016021	integral to membrane; membrane; plasma membrane	PF00083	Sugar (and other) transporter	PTHR24063	FAMILY NOT NAMED	KOG0254	Predicted_transporter_(major_facilitator_superfamily)
Glyma.13G259400	g7,g9	2	0	2					328	UniRef100_C6TJ49 Putative uncharacterized protein n=1 Tax=Glycine max RepID=C6TJ49_SOYBN	0	100	UniRef100_Q4W8C3 Gibberellin 2-oxidase n=1 Tax=Phaseolus angularis RepID=Q4W8C3_PHAAN	0	100	AT1G78440.1|Symbols:ATGA2OX1, GA2OX1|Arabidopsis thaliana gibberellin 2-oxidase 1|chr1:29511772-29512990 REVERSE LENGTH=329	6e-130	93.01	GO:0045487 GO:0055114	gibberellin catabolic process; oxidation-reduction process	GO:0005506 GO:0016491 GO:0016706 GO:0052634	C-19 gibberellin 2-beta-dioxygenase activity; iron ion binding; oxidoreductase activity; oxidoreductase activity, acting on paired donors, with incorporation or reduction of molecular oxygen, 2-oxoglutarate as one donor, and incorporation of one atom each of oxygen into both donors	GO:0005737	cytoplasm	PF03171	2OG-Fe(II) oxygenase superfamily	PTHR10209	OXIDOREDUCTASE, 2OG-FE(II) OXYGENASE FAMILY PROTEIN	KOG0143	Iron/ascorbate_family_oxidoreductases
Glyma.13G311600	g7,g13	2	0	2					418	UniRef100_C6TLB6 Uncharacterized protein n=1 Tax=Glycine max RepID=C6TLB6_SOYBN	0	100	UniRef100_A9QTH2 DnaJ n=1 Tax=Viola baoshanensis RepID=A9QTH2_9ROSI	0	100	AT5G22060.1|Symbols:ATJ2, J2|DNAJ homologue 2|chr5:7303798-7305668 REVERSE LENGTH=419	0	99.52	GO:0006457 GO:0006499 GO:0009408 GO:0009644 GO:0042542	N-terminal protein myristoylation; protein folding; response to heat; response to high light intensity; response to hydrogen peroxide	GO:0005524 GO:0031072 GO:0051082	ATP binding; heat shock protein binding; unfolded protein binding	GO:0005737 GO:0005829 GO:0005886 GO:0009506	cytoplasm; cytosol; plasma membrane; plasmodesma	PF00684 PF00226 PF01556	DnaJ central domain; DnaJ domain; DnaJ C terminal domain	PTHR24076	FAMILY NOT NAMED	KOG0712	Molecular_chaperone_(DnaJ_superfamily)
Glyma.14G179200	g5,g13	2	0	2					218	UniRef100_I1MAY2 Uncharacterized protein n=1 Tax=Glycine max RepID=I1MAY2_SOYBN	9e-158	100	UniRef100_E4MW38 mRNA, clone: RTFL01-03-L20 n=2 Tax=Eutrema RepID=E4MW38_THEHA	3e-113	91.42	AT4G24380.1|Symbols:|INVOLVED IN: 10-formyltetrahydrofolate biosynthetic process, folic acid and derivative biosynthetic process; EXPRESSED IN: 24 plant structures; EXPRESSED DURING: 15 growth stages; CONTAINS InterPro DOMAIN/s: Serine hydrolase (InterPro:IPR005645); BEST Arabidopsis thaliana protein match is: alpha/beta-Hydrolases superfamily protein (TAIR:AT5G65400.1); Has 30201 Blast hits to 1…	3e-114	90.6	GO:0009257 GO:0009396 GO:0009611 GO:0009620 GO:0009693 GO:0009695 GO:0009753 GO:0015824	10-formyltetrahydrofolate biosynthetic process; ethylene biosynthetic process; folic acid-containing compound biosynthetic process; jasmonic acid biosynthetic process; proline transport; response to fungus; response to jasmonic acid stimulus; response to wounding	NA	NA	GO:0009507	chloroplast	PF03959	Serine hydrolase (FSH1)	PTHR22778	OVARIAN CANCER GENE-2 PROTEIN-RELATED	KOG2551	Phospholipase/carboxyhydrolase
Glyma.14G211100	g11,g13	2	0	2					504	UniRef100_I1MBS2 Uncharacterized protein n=1 Tax=Glycine max RepID=I1MBS2_SOYBN	0	100	UniRef100_A8C8H3 Glutamate decarboxylase n=2 Tax=Glycine max RepID=A8C8H3_SOYBN	0	100	AT5G17330.1|Symbols:GAD, GAD1|glutamate decarboxylase|chr5:5711141-5714839 FORWARD LENGTH=502	0	100.2	GO:0000041 GO:0006536 GO:0010167 GO:0010359 GO:0015706 GO:0019752 GO:0046686 GO:0048767	carboxylic acid metabolic process; glutamate metabolic process; nitrate transport; regulation of anion channel activity; response to cadmium ion; response to nitrate; root hair elongation; transition metal ion transport	GO:0003824 GO:0004351 GO:0005516 GO:0016831 GO:0030170	calmodulin binding; carboxy-lyase activity; catalytic activity; glutamate decarboxylase activity; pyridoxal phosphate binding	GO:0005829	cytosol	PF00282	Pyridoxal-dependent decarboxylase conserved domain	PTHR11999	GROUP II PYRIDOXAL-5-PHOSPHATE DECARBOXYLASE	KOG1383	Glutamate_decarboxylase/sphingosine_phosphate_lyase
Glyma.15G066700	g7,g18	2	0	2					635	UniRef100_K7MA05 Uncharacterized protein n=2 Tax=Glycine max RepID=K7MA05_SOYBN	0	100	UniRef100_B9H204 ABC1 family protein n=1 Tax=Populus trichocarpa RepID=B9H204_POPTR	0	99.84	AT1G11390.1|Symbols:|Protein kinase superfamily protein|chr1:3834762-3837305 REVERSE LENGTH=624	0	93.11	NA	NA	GO:0016772	transferase activity, transferring phosphorus-containing groups	GO:0005886	plasma membrane	PF03109	ABC1 family	PTHR10566	CHAPERONE-ACTIVITY OF BC1 COMPLEX (CABC1)-RELATED	KOG1236	Predicted_unusual_protein_kinase
Glyma.15G104900	g11,g18	2	0	2					404	UniRef100_UPI00018C6CC2 PREDICTED: basic 7S globulin n=1 Tax=Glycine max RepID=UPI00018C6CC2	0	100	UniRef100_B9VUV0 Xyloglucanase-specific endoglucanase inhibitor protein n=1 Tax=Petunia hybrida RepID=B9VUV0_PETHY	1e-83	92.2	AT1G03220.1|Symbols:|Eukaryotic aspartyl protease family protein|chr1:787143-788444 FORWARD LENGTH=433	3e-76	86.84	GO:0006508 GO:0009651	proteolysis; response to salt stress	GO:0004190	aspartic-type endopeptidase activity	GO:0005576 GO:0005618 GO:0005794 GO:0005886 GO:0009505 GO:0009506 GO:0016020	Golgi apparatus; cell wall; extracellular region; membrane; plant-type cell wall; plasma membrane; plasmodesma	NA	NA	PTHR13683	ASPARTYL PROTEASES	KOG1339	Aspartyl_protease
Glyma.16G024400	g11,g13	2	0	2					197	UniRef100_I1MKI7 Uncharacterized protein n=1 Tax=Glycine max RepID=I1MKI7_SOYBN	3e-141	80.99	NA	NA	NA	AT3G60780.1|Symbols:|Protein of unknown function (DUF1442)|chr3:22462695-22463630 FORWARD LENGTH=218	2e-13	78.9	GO:0008150	biological process	GO:0003674	molecular function	NA	NA	PF07279	Protein of unknown function (DUF1442)	NA	NA	NA	NA
Glyma.16G047100	g3,g13	2	0	2					380	UniRef100_C6ZRX2 Protein kinase family protein n=1 Tax=Glycine max RepID=C6ZRX2_SOYBN	0	100	UniRef100_C6ZRX2 Protein kinase family protein n=1 Tax=Glycine max RepID=C6ZRX2_SOYBN	0	99.74	AT3G26700.1|Symbols:|Protein kinase superfamily protein|chr3:9810669-9812356 FORWARD LENGTH=380	0	95.26	GO:0006468	protein phosphorylation	GO:0004672 GO:0004674 GO:0004713 GO:0005524 GO:0016301 GO:0016772	ATP binding; kinase activity; protein kinase activity; protein serine/threonine kinase activity; protein tyrosine kinase activity; transferase activity, transferring phosphorus-containing groups	GO:0005886	plasma membrane	PF07714	Protein tyrosine kinase	PTHR24420	LEUCINE-RICH REPEAT RECEPTOR-LIKE PROTEIN KINASE	KOG1187	Serine/threonine_protein_kinase
Glyma.16G116000	g5,g6	2	0	2					763	UniRef100_I1MMW0 Uncharacterized protein n=2 Tax=Glycine max RepID=I1MMW0_SOYBN	0	100	UniRef100_G7L7W3 Serine protease-like protein n=1 Tax=Medicago truncatula RepID=G7L7W3_MEDTR	0	95.94	AT1G32940.1|Symbols:ATSBT3.5, SBT3.5|Subtilase family protein|chr1:11937634-11940856 FORWARD LENGTH=774	0	94.19	GO:0006508 GO:0008152 GO:0016036 GO:0019375 GO:0042631 GO:0043086	cellular response to phosphate starvation; cellular response to water deprivation; galactolipid biosynthetic process; metabolic process; negative regulation of catalytic activity; proteolysis	GO:0004252 GO:0042802	identical protein binding; serine-type endopeptidase activity	GO:0005576 GO:0005618 GO:0048046	apoplast; cell wall; extracellular region	PF05922 PF00082 PF02225	Peptidase inhibitor I9; Subtilase family; PA domain	PTHR10795	PROPROTEIN CONVERTASE SUBTILISIN/KEXIN	NA	NA
Glyma.17G069200	g6,g11	2	0	2					324	UniRef100_UPI000233ED97 PREDICTED: LOW QUALITY PROTEIN: WAT1-related protein At4g28040-like n=1 Tax=Glycine max RepID=UPI000233ED97	0	88.74	UniRef100_G7LBK8 Auxin-induced protein 5NG4 n=1 Tax=Medicago truncatula RepID=G7LBK8_MEDTR	2e-83	85.84	AT4G28040.5|Symbols:|nodulin MtN21 /EamA-like transporter family protein|chr4:13940881-13942201 FORWARD LENGTH=359	2e-84	84.12	NA	NA	NA	NA	GO:0009507 GO:0016020	chloroplast; membrane	PF00892	EamA-like transporter family	NA	NA	NA	NA
Glyma.17G082300	g6,g13	2	0	2	PHD				612	UniRef100_K7MKK5 Uncharacterized protein n=1 Tax=Glycine max RepID=K7MKK5_SOYBN	0	100	UniRef100_Q5VMR7 2x PHD domain containing protein-like n=1 Tax=Oryza sativa subsp. japonica RepID=Q5VMR7_ORYSJ	8e-53	40.5	AT3G05670.1|Symbols:|RING/U-box protein|chr3:1653888-1657022 FORWARD LENGTH=883	5e-40	17.21	GO:0006355	regulation of transcription, DNA-dependent	GO:0003677 GO:0008270	DNA binding; zinc ion binding	GO:0005634	nucleus	PF00628	PHD-finger	PTHR15242	SPLICING FACTOR, ARGININE/SERINE-RICH 2,RNAP C-TERM INTERACTING PROTEIN	NA	NA
Glyma.17G113200	g4,g5	2	0	2					419	UniRef100_I1MU75 Uncharacterized protein n=1 Tax=Glycine max RepID=I1MU75_SOYBN	0	100	UniRef100_G7JE52 Glucan endo-1,3-beta-glucosidase n=1 Tax=Medicago truncatula RepID=G7JE52_MEDTR	0	96.11	AT2G26600.1|Symbols:|Glycosyl hydrolase superfamily protein|chr2:11316727-11318215 FORWARD LENGTH=388	0	93.56	GO:0005975	carbohydrate metabolic process	GO:0003824 GO:0004553 GO:0043169	catalytic activity; cation binding; hydrolase activity, hydrolyzing O-glycosyl compounds	GO:0005576 GO:0009507 GO:0031225	anchored to membrane; chloroplast; extracellular region	PF00332	Glycosyl hydrolases family 17	PTHR16631	FAMILY NOT NAMED	NA	NA
Glyma.17G138500	g5,g13	2	0	2					646	UniRef100_I1MUX8 Uncharacterized protein n=1 Tax=Glycine max RepID=I1MUX8_SOYBN	0	100	UniRef100_P29001 Acid beta-fructofuranosidase n=2 Tax=Vigna radiata RepID=INVA_VIGRR	0	99.38	AT1G12240.1|Symbols:ATBETAFRUCT4, VAC-INV|Glycosyl hydrolases family 32 protein|chr1:4153699-4157457 FORWARD LENGTH=664	0	93.67	GO:0005975 GO:0006816 GO:0007030 GO:0009617 GO:0009651 GO:0071370 GO:0080022	Golgi organization; calcium ion transport; carbohydrate metabolic process; cellular response to gibberellin stimulus; primary root development; response to bacterium; response to salt stress	GO:0004553 GO:0004564 GO:0004575	beta-fructofuranosidase activity; hydrolase activity, hydrolyzing O-glycosyl compounds; sucrose alpha-glucosidase activity	GO:0000325 GO:0005773 GO:0009505	plant-type cell wall; plant-type vacuole; vacuole	PF11837 PF08244 PF00251	Domain of unknown function (DUF3357); Glycosyl hydrolases family 32 C terminal; Glycosyl hydrolases family 32 N-terminal domain	NA	NA	KOG0228	Beta-fructofuranosidase_(invertase)
Glyma.17G243100	g7,g13	2	0	2					429	UniRef100_I1MXP8 Uncharacterized protein n=1 Tax=Glycine max RepID=I1MXP8_SOYBN	0	100	UniRef100_G7I3N5 Protein phosphatase 2C-like protein n=1 Tax=Medicago truncatula RepID=G7I3N5_MEDTR	0	92.44	AT1G47380.1|Symbols:|Protein phosphatase 2C family protein|chr1:17373004-17375305 REVERSE LENGTH=428	0	99.77	NA	NA	GO:0003824 GO:0004722	catalytic activity; protein serine/threonine phosphatase activity	GO:0005739 GO:0005829	cytosol; mitochondrion	PF00481	Protein phosphatase 2C	PTHR13832	PROTEIN PHOSPHATASE 2C	KOG0698	Serine/threonine_protein_phosphatase
Glyma.18G024000	g3,g13	2	0	2					440	UniRef100_K7MPH2 Uncharacterized protein n=1 Tax=Glycine max RepID=K7MPH2_SOYBN	0	100	UniRef100_G7K771 CCP n=1 Tax=Medicago truncatula RepID=G7K771_MEDTR	0	99.32	AT2G40320.1|Symbols:TBL33|TRICHOME BIREFRINGENCE-LIKE 33|chr2:16840330-16842139 FORWARD LENGTH=425	0	98.59	GO:0008150	biological process	NA	NA	GO:0009507	chloroplast	PF03005	PF03005	PTHR13533	FAMILY NOT NAMED	NA	NA
Glyma.18G242700	g7,g13	2	0	2					488	UniRef100_I1N3Z6 Uncharacterized protein n=1 Tax=Glycine max RepID=I1N3Z6_SOYBN	0	100	UniRef100_A6NA79 Protein phosphatase 2c n=1 Tax=Medicago truncatula RepID=A6NA79_MEDTR	0	98.57	AT3G02750.2|Symbols:|Protein phosphatase 2C family protein|chr3:593601-595457 REVERSE LENGTH=492	0	96.75	GO:0006007 GO:0006499 GO:0010193 GO:0030244	N-terminal protein myristoylation; cellulose biosynthetic process; glucose catabolic process; response to ozone	GO:0003824 GO:0004722	catalytic activity; protein serine/threonine phosphatase activity	GO:0005739	mitochondrion	PF00481	Protein phosphatase 2C	PTHR13832	PROTEIN PHOSPHATASE 2C	KOG0698	Serine/threonine_protein_phosphatase
Glyma.18G291600	g5,g9	2	0	2					309	UniRef100_I1N576 Uncharacterized protein n=1 Tax=Glycine max RepID=I1N576_SOYBN	0	100	UniRef100_B4FP41 Plant-specific domain TIGR01615 family protein n=1 Tax=Zea mays RepID=B4FP41_MAIZE	9e-93	87.38	AT2G39650.1|Symbols:|Protein of unknown function (DUF506) _x0001_|chr2:16528094-16529274 REVERSE LENGTH=291	2e-96	89.69	GO:0002679 GO:0008150 GO:0009611 GO:0009612 GO:0009693 GO:0010200 GO:0030968 GO:0035556 GO:0052542	biological process; defense response by callose deposition; endoplasmic reticulum unfolded protein response; ethylene biosynthetic process; intracellular signal transduction; respiratory burst involved in defense response; response to chitin; response to mechanical stimulus; response to wounding	GO:0003674	molecular function	GO:0005634	nucleus	PF04720	Protein of unknown function (DUF506)	NA	NA	NA	NA
Glyma.19G198000	g3,g4	2	0	2					196	UniRef100_I1NAS8 Uncharacterized protein n=1 Tax=Glycine max RepID=I1NAS8_SOYBN	4e-141	100	UniRef100_G7ZUV8 HVA22-like protein i n=2 Tax=Medicago truncatula RepID=G7ZUV8_MEDTR	6e-94	94.12	AT2G36020.1|Symbols:HVA22J|HVA22-like protein J|chr2:15123424-15125140 REVERSE LENGTH=258	1e-63	73.64	GO:0008150	biological process	GO:0003674	molecular function	NA	NA	PF03134	TB2/DP1, HVA22 family	PTHR12300	HVA22-LIKE PROTEINS	KOG1726	HVA22/DP1_gene_product-related_proteins
Glyma.20G036400	g4,g5	2	0	2					287	UniRef100_UPI00018C6E9D PREDICTED: uncharacterized protein LOC100817542 n=1 Tax=Glycine max RepID=UPI00018C6E9D	0	100	UniRef100_B9HY07 Zinc finger family protein n=1 Tax=Populus trichocarpa RepID=B9HY07_POPTR	7e-133	101.07	AT2G02960.3|Symbols:|RING/FYVE/PHD zinc finger superfamily protein|chr2:862346-863980 REVERSE LENGTH=271	1e-102	80.81	NA	NA	GO:0008270	zinc ion binding	GO:0005634	nucleus	PF00097 PF12428	Zinc finger, C3HC4 type (RING finger); Protein of unknown function (DUF3675)	PTHR23012	MEMBRANE ASSOCIATED RING FINGER	KOG1609	Protein_involved_in_mRNA_turnover_and_stability
Glyma.20G060300	g3,g4	2	0	2					675	UniRef100_I1NDV2 Uncharacterized protein n=1 Tax=Glycine max RepID=I1NDV2_SOYBN	0	100	UniRef100_G7JI82 Annotation was added to scaffolds in November 2011 Long-chain-fatty-acid-CoA ligase n=1 Tax=Medicago truncatula RepID=G7JI82_MEDTR	0	92.02	AT2G04350.2|Symbols:LACS8|AMP-dependent synthetase and ligase family protein|chr2:1516086-1519178 FORWARD LENGTH=720	0	92.92	GO:0001676 GO:0006631 GO:0006633	fatty acid biosynthetic process; fatty acid metabolic process; long-chain fatty acid metabolic process	GO:0003824 GO:0004467	catalytic activity; long-chain fatty acid-CoA ligase activity	GO:0005783 GO:0005794 GO:0009507 GO:0009941	Golgi apparatus; chloroplast; chloroplast envelope; endoplasmic reticulum	PF00501	AMP-binding enzyme	PTHR24096	FAMILY NOT NAMED	KOG1180	Acyl-CoA_synthetase
Glyma.20G066800	g11,g13	2	0	2					775	UniRef100_K7N1Y1 Uncharacterized protein n=1 Tax=Glycine max RepID=K7N1Y1_SOYBN	0	100	UniRef100_B9IAI0 Early-responsive to dehydration family protein n=1 Tax=Populus trichocarpa RepID=B9IAI0_POPTR	0	100.52	AT4G22120.6|Symbols:|ERD (early-responsive to dehydration stress) family protein|chr4:11715976-11719144 REVERSE LENGTH=771	0	99.09	NA	NA	NA	NA	GO:0005886 GO:0016020	membrane; plasma membrane	PF02714	Domain of unknown function DUF221	PTHR13018	PROBABLE MEMBRANE PROTEIN DUF221-RELATED	KOG1134	Uncharacterized_conserved_protein
Glyma.20G091300	g11,g13	2	0	2					58	UniRef100_K7N2G3 Uncharacterized protein n=2 Tax=Glycine max RepID=K7N2G3_SOYBN	6e-32	54.81	UniRef100_B1PSN4 Cold-induced plasma membrane protein n=1 Tax=Musa ABB Group RepID=B1PSN4_MUSPR	4e-26	100	AT3G05890.1|Symbols:RCI2B|Low temperature and salt responsive protein family|chr3:1758179-1758452 REVERSE LENGTH=54	1e-23	98.15	GO:0009409	response to cold	NA	NA	GO:0016021	integral to membrane	PF01679	Proteolipid membrane potential modulator	PTHR21659	HYDROPHOBIC PROTEIN RCI2 (LOW TEMPERATURE AND SALT RESPONSIVE PROTEIN LTI6)-RELATED	KOG1773	Stress_responsive_protein
Glyma.20G228000	g5,g6	2	0	2					739	UniRef100_I1NIT6 Uncharacterized protein n=1 Tax=Glycine max RepID=I1NIT6_SOYBN	0	100	UniRef100_C0M0P2 With no lysine kinase n=1 Tax=Glycine max RepID=C0M0P2_SOYBN	0	105.73	AT3G04910.1|Symbols:WNK1, ZIK4, ATWNK1|with no lysine (K) kinase 1|chr3:1355084-1358057 FORWARD LENGTH=700	0	105.29	GO:0006468 GO:0007623	circadian rhythm; protein phosphorylation	GO:0004672 GO:0004674 GO:0004713 GO:0005524 GO:0016301 GO:0016772	ATP binding; kinase activity; protein kinase activity; protein serine/threonine kinase activity; protein tyrosine kinase activity; transferase activity, transferring phosphorus-containing groups	GO:0005634 GO:0016020	membrane; nucleus	PF00069	Protein kinase domain	PTHR13902	SERINE/THREONINE-PROTEIN KINASE WNK (WITH NO LYSINE)-RELATED	KOG0584	Serine/threonine_protein_kinase
Glyma.U021300	g3,g4	2	0	2	C2C2 (Zn) Dof				311	UniRef100_K7LPV3 Uncharacterized protein n=1 Tax=Glycine max RepID=K7LPV3_SOYBN	0	100	UniRef100_T2DNA4 Dof zinc finger protein DOF2.1-like protein n=1 Tax=Phaseolus vulgaris RepID=T2DNA4_PHAVU	6e-153	104.03	AT2G28510.1|Symbols:|Dof-type zinc finger DNA-binding family protein|chr2:12199383-12200627 REVERSE LENGTH=288	6e-52	107.64	GO:0006355	regulation of transcription, DNA-dependent	GO:0003677 GO:0003700 GO:0008270	DNA binding; sequence-specific DNA binding transcription factor activity; zinc ion binding	GO:0005634 GO:0005730	nucleolus; nucleus	PF02701	Dof domain, zinc finger	NA	NA	NA	NA
Glyma.01G006000	g18	1	0	1					188	UniRef100_C6SYZ5 Uncharacterized protein n=1 Tax=Glycine max RepID=C6SYZ5_SOYBN	5e-132	100	UniRef100_Q9LVB9 Emb|CAB83157.1 n=1 Tax=Arabidopsis thaliana RepID=Q9LVB9_ARATH	2e-21	54.07	AT5G56550.1|Symbols:OXS3, ATOXS3|oxidative stress 3|chr5:22895847-22896502 REVERSE LENGTH=172	2e-24	54.07	GO:0006979 GO:0046686	response to cadmium ion; response to oxidative stress	GO:0003674	molecular function	GO:0005634 GO:0016607	nuclear speck; nucleus	NA	NA	NA	NA	NA	NA
Glyma.01G006100	g13	1	0	1					652	UniRef100_I1J4G6 Uncharacterized protein n=1 Tax=Glycine max RepID=I1J4G6_SOYBN	0	100	UniRef100_W0G2X0 Arginyl-tRNA synthetase n=1 Tax=Dioclea megacarpa RepID=W0G2X0_9FABA	0	99.83	AT4G26300.1|Symbols:emb1027|Arginyl-tRNA synthetase, class Ic|chr4:13308400-13313109 REVERSE LENGTH=642	0	97.98	GO:0006164 GO:0006418 GO:0006420 GO:0009793 GO:0010162 GO:0010564 GO:0048366 GO:0048825	arginyl-tRNA aminoacylation; cotyledon development; embryo development ending in seed dormancy; leaf development; purine nucleotide biosynthetic process; regulation of cell cycle process; seed dormancy process; tRNA aminoacylation for protein translation	GO:0000166 GO:0004812 GO:0004814 GO:0005524	ATP binding; aminoacyl-tRNA ligase activity; arginine-tRNA ligase activity; nucleotide binding	GO:0005737 GO:0005739 GO:0009507 GO:0009570	chloroplast; chloroplast stroma; cytoplasm; mitochondrion	PF03485 PF00750 PF05746	Arginyl tRNA synthetase N terminal domain; tRNA synthetases class I (R); DALR anticodon binding domain	PTHR11956	ARGINYL-TRNA SYNTHETASE	KOG4426	Arginyl-tRNA_synthetase
Glyma.01G006800	g13	1	0	1					380	UniRef100_I1J4H5 Pectinesterase n=1 Tax=Glycine max RepID=I1J4H5_SOYBN	0	100	UniRef100_I1J4H5 Pectinesterase n=1 Tax=Glycine max RepID=I1J4H5_SOYBN	0	100	AT5G19730.1|Symbols:|Pectin lyase-like superfamily protein|chr5:6670562-6673202 FORWARD LENGTH=383	0	93.99	GO:0009411 GO:0009813 GO:0042545	cell wall modification; flavonoid biosynthetic process; response to UV	GO:0030599	pectinesterase activity	GO:0005618 GO:0005737 GO:0009505 GO:0009507	cell wall; chloroplast; cytoplasm; plant-type cell wall	PF01095	Pectinesterase	PTHR22931	PHOSPHOENOLPYRUVATE DIKINASE-RELATED	NA	NA
Glyma.01G007400	g4	1	0	1					1014	UniRef100_I1J4I5 Uncharacterized protein n=1 Tax=Glycine max RepID=I1J4I5_SOYBN	0	100	UniRef100_G7KPN7 Receptor-like protein kinase n=1 Tax=Medicago truncatula RepID=G7KPN7_MEDTR	0	93.94	AT5G25930.1|Symbols:|Protein kinase family protein with leucine-rich repeat domain|chr5:9050880-9053978 FORWARD LENGTH=1005	0	94.03	GO:0002679 GO:0006468 GO:0006612 GO:0006944 GO:0009723 GO:0009738 GO:0010200 GO:0010363 GO:0035556 GO:0043069 GO:0052542	abscisic acid mediated signaling pathway; cellular membrane fusion; defense response by callose deposition; intracellular signal transduction; negative regulation of programmed cell death; protein phosphorylation; protein targeting to membrane; regulation of plant-type hypersensitive response; respiratory burst involved in defense response; response to chitin; response to ethylene stimulus	GO:0004672 GO:0004674 GO:0005524 GO:0016301 GO:0016772	ATP binding; kinase activity; protein kinase activity; protein serine/threonine kinase activity; transferase activity, transferring phosphorus-containing groups	GO:0005886 GO:0016020	membrane; plasma membrane	PF00560 PF08263 PF00069	Leucine Rich Repeat; Leucine rich repeat N-terminal domain; Protein kinase domain	PTHR24420	LEUCINE-RICH REPEAT RECEPTOR-LIKE PROTEIN KINASE	KOG1187	Serine/threonine_protein_kinase
Glyma.01G010300	g13	1	0	1					270	UniRef100_C6TGL4 Uncharacterized protein n=2 Tax=Glycine max RepID=C6TGL4_SOYBN	0	100	UniRef100_G7K9I4 Secretory carrier-associated membrane protein n=1 Tax=Medicago truncatula RepID=G7K9I4_MEDTR	8e-175	100.75	AT1G32050.1|Symbols:|SCAMP family protein|chr1:11528616-11530974 FORWARD LENGTH=264	4e-149	101.89	GO:0006944 GO:0015031 GO:0016192	cellular membrane fusion; protein transport; vesicle-mediated transport	GO:0022857	transmembrane transporter activity	GO:0005739 GO:0005794 GO:0005886 GO:0016021	Golgi apparatus; integral to membrane; mitochondrion; plasma membrane	PF04144	SCAMP family	PTHR10687	SECRETORY CARRIER-ASSOCIATED MEMBRANE PROTEIN (SCAMP)	KOG3088	Secretory_carrier_membrane_protein
Glyma.01G010500	g5	1	0	1					935	UniRef100_C6ZS43 NBS-LRR type disease resistance protein n=1 Tax=Glycine max RepID=C6ZS43_SOYBN	0	100	UniRef100_C6ZS43 NBS-LRR type disease resistance protein n=1 Tax=Glycine max RepID=C6ZS43_SOYBN	0	100	AT3G07040.1|Symbols:RPM1, RPS3|NB-ARC domain-containing disease resistance protein|chr3:2226244-2229024 REVERSE LENGTH=926	1e-149	97.3	GO:0006952 GO:0009626	defense response; plant-type hypersensitive response	GO:0000166 GO:0005515 GO:0043531	ADP binding; nucleotide binding; protein binding	GO:0005886	plasma membrane	PF00931	NB-ARC domain	PTHR23155	LEUCINE-RICH REPEAT-CONTAINING PROTEIN	KOG4658	Apoptotic_ATPase
Glyma.01G011800	g3	1	0	1					301	UniRef100_K7K165 Uncharacterized protein n=1 Tax=Glycine max RepID=K7K165_SOYBN	0	100	NA	NA	NA	NA	NA	NA	NA	NA	NA	NA	NA	NA	NA	NA	PTHR21493	CGI-141-RELATED/LIPASE CONTAINING PROTEIN	NA	NA
Glyma.01G012700	g3	1	0	1					203	UniRef100_K7LE14 Uncharacterized protein n=1 Tax=Glycine max RepID=K7LE14_SOYBN	1e-147	100	UniRef100_G7JBC6 Kinesin-like protein KIF15 n=1 Tax=Medicago truncatula RepID=G7JBC6_MEDTR	2e-50	13.22	AT4G14150.1|Symbols:PAKRP1, KINESIN-12A|phragmoplast-associated kinesin-related protein 1|chr4:8158645-8165008 REVERSE LENGTH=1292	4e-43	12.93	GO:0000226 GO:0000280 GO:0000911 GO:0000914 GO:0006260 GO:0006270 GO:0006275 GO:0006306 GO:0006346 GO:0008283 GO:0010389 GO:0031048 GO:0042023 GO:0051225 GO:0051567 GO:0051726 GO:0055046 GO:0080175	DNA endoreduplication; DNA methylation; DNA replication; DNA replication initiation; cell proliferation; chromatin silencing by small RNA; cytokinesis by cell plate formation; histone H3-K9 methylation; methylation-dependent chromatin silencing; microgametogenesis; microtubule cytoskeleton organization; nuclear division; phragmoplast assembly; phragmoplast microtubule organization; regulation of …	GO:0003777 GO:0005515 GO:0008574	microtubule motor activity; plus-end-directed microtubule motor activity; protein binding	GO:0005737 GO:0009524	cytoplasm; phragmoplast	PF00225	Kinesin motor domain	PTHR24115	FAMILY NOT NAMED	NA	NA
Glyma.01G017800	g3	1	0	1					232	UniRef100_I1J4V1 Uncharacterized protein n=1 Tax=Glycine max RepID=I1J4V1_SOYBN	3e-164	100	UniRef100_Q5VSW6 OSJNBa0009P12.10 protein n=5 Tax=Oryza RepID=Q5VSW6_ORYSJ	1e-11	89.13	AT1G32690.1|Symbols:|unknown protein; FUNCTIONS IN: molecular_function unknown; INVOLVED IN: biological_process unknown; LOCATED IN: plasma membrane; EXPRESSED IN: 21 plant structures; EXPRESSED DURING: 11 growth stages; BEST Arabidopsis thaliana protein match is: unknown protein (TAIR:AT2G35200.1); Has 45 Blast hits to 45 proteins in 8 species: Archae - 0; Bacteria - 0; Metazoa - 0; Fungi - 0; P…	3e-29	112	GO:0008150	biological process	GO:0003674	molecular function	GO:0005634 GO:0005886	nucleus; plasma membrane	NA	NA	NA	NA	NA	NA
Glyma.01G018800	g13	1	0	1					222	UniRef100_I1J4W0 Uncharacterized protein n=1 Tax=Glycine max RepID=I1J4W0_SOYBN	2e-161	100	UniRef100_G7KF38 Abscisic acid receptor PYR1 n=1 Tax=Medicago truncatula RepID=G7KF38_MEDTR	1e-110	66.67	AT5G46790.1|Symbols:PYL1, RCAR12|PYR1-like 1|chr5:18984063-18984728 REVERSE LENGTH=221	8e-91	93.21	GO:0006569 GO:0009684 GO:0009738 GO:0019761 GO:0080163	abscisic acid mediated signaling pathway; glucosinolate biosynthetic process; indoleacetic acid biosynthetic process; regulation of protein serine/threonine phosphatase activity; tryptophan catabolic process	GO:0004872 GO:0005515 GO:0010427 GO:0042803	abscisic acid binding; protein binding; protein homodimerization activity; receptor activity	GO:0005634	nucleus	PF10604	Polyketide cyclase / dehydrase and lipid transport	NA	NA	NA	NA
Glyma.01G019200	g3	1	0	1					661	UniRef100_I1J4W3 Uncharacterized protein n=1 Tax=Glycine max RepID=I1J4W3_SOYBN	0	100	UniRef100_Q94LX7 Phosphoenolpyruvate carboxykinase n=1 Tax=Flaveria pringlei RepID=Q94LX7_FLAPR	0	100.3	AT4G37870.1|Symbols:PCK1, PEPCK|phosphoenolpyruvate carboxykinase 1|chr4:17802974-17806332 REVERSE LENGTH=671	0	98.06	GO:0006094 GO:0009817 GO:0016036 GO:0046686	cellular response to phosphate starvation; defense response to fungus, incompatible interaction; gluconeogenesis; response to cadmium ion	GO:0004611 GO:0004612 GO:0005524 GO:0017076	ATP binding; phosphoenolpyruvate carboxykinase (ATP) activity; phosphoenolpyruvate carboxykinase activity; purine nucleotide binding	GO:0005634 GO:0005730 GO:0005737 GO:0005829 GO:0016020	cytoplasm; cytosol; membrane; nucleolus; nucleus	PF01293	Phosphoenolpyruvate carboxykinase	PTHR11699	ALDEHYDE DEHYDROGENASE-RELATED	NA	NA
Glyma.01G021600	g13	1	0	1					569	UniRef100_I1J4Z4 Uncharacterized protein n=1 Tax=Glycine max RepID=I1J4Z4_SOYBN	0	100	NA	NA	NA	AT5G65540.1|Symbols:|unknown protein; Has 6825 Blast hits to 3811 proteins in 289 species: Archae - 0; Bacteria - 184; Metazoa - 2139; Fungi - 760; Plants - 816; Viruses - 52; Other Eukaryotes - 2874 (source: NCBI BLink).|chr5:26195710-26198112 FORWARD LENGTH=605	2e-147	93.06	GO:0008150	biological process	GO:0003674	molecular function	GO:0005634	nucleus	PF07524	Bromodomain associated	NA	NA	NA	NA
Glyma.01G027500	g13	1	0	1					451	UniRef100_C6TBW3 Uncharacterized protein n=1 Tax=Glycine max RepID=C6TBW3_SOYBN	0	97.61	UniRef100_G7K048 Lipase n=1 Tax=Medicago truncatula RepID=G7K048_MEDTR	0	96.77	AT1G10740.4|Symbols:|alpha/beta-Hydrolases superfamily protein|chr1:3568343-3570466 REVERSE LENGTH=473	0	94.5	GO:0006114	glycerol biosynthetic process	NA	NA	GO:0005576	extracellular region	NA	NA	NA	NA	NA	NA
Glyma.01G028900	g13	1	0	1					424	UniRef100_I1J574 Uncharacterized protein n=1 Tax=Glycine max RepID=I1J574_SOYBN	0	100	UniRef100_Q93YH3 ATP citrate lyase b-subunit n=1 Tax=Lupinus albus RepID=Q93YH3_LUPAL	0	100	AT1G10670.4|Symbols:ACLA-1|ATP-citrate lyase A-1|chr1:3535787-3538098 FORWARD LENGTH=423	0	100	GO:0000271 GO:0006084 GO:0006085 GO:0006633 GO:0007568 GO:0009825 GO:0009911 GO:0009932 GO:0010025 GO:0010817 GO:0015995 GO:0016117 GO:0019252 GO:0019344 GO:0030244 GO:0043481 GO:0045793 GO:0045995 GO:0048193 GO:0048366 GO:0048767 GO:0071555	Golgi vesicle transport; acetyl-CoA biosynthetic process; acetyl-CoA metabolic process; aging; anthocyanin accumulation in tissues in response to UV light; carotenoid biosynthetic process; cell tip growth; cell wall organization; cellulose biosynthetic process; chlorophyll biosynthetic process; cysteine biosynthetic process; fatty acid biosynthetic process; leaf development; multidimensional cell…	GO:0003878 GO:0005524 GO:0016874	ATP binding; ATP citrate synthase activity; ligase activity	GO:0005737 GO:0005829 GO:0009346	citrate lyase complex; cytoplasm; cytosol	PF08442	ATP-grasp domain	PTHR23118	ATP-CITRATE SYNTHASE	KOG1254	ATP-citrate_lyase
Glyma.01G032400	g3	1	0	1					1454	UniRef100_K7K1I4 Uncharacterized protein n=1 Tax=Glycine max RepID=K7K1I4_SOYBN	0	100	UniRef100_G7J6M1 Tir-nbs-lrr resistance protein n=1 Tax=Medicago truncatula RepID=G7J6M1_MEDTR	0	70.49	AT5G17680.1|Symbols:|disease resistance protein (TIR-NBS-LRR class), putative|chr5:5822999-5827153 FORWARD LENGTH=1294	0	65.53	GO:0006952 GO:0007165	defense response; signal transduction	GO:0043531	ADP binding	GO:0005622	intracellular	PF07725 PF00931 PF01582	Leucine Rich Repeat; NB-ARC domain; TIR domain	PTHR11017	LEUCINE-RICH REPEAT-CONTAINING PROTEIN	KOG4658	Apoptotic_ATPase
Glyma.01G033800	g13	1	0	1					271	UniRef100_K7K1J7 Uncharacterized protein n=1 Tax=Glycine max RepID=K7K1J7_SOYBN	0	100	UniRef100_G7K2S7 Auxin-induced protein 5NG4 n=1 Tax=Medicago truncatula RepID=G7K2S7_MEDTR	4e-102	38.8	AT5G40240.1|Symbols:|nodulin MtN21 /EamA-like transporter family protein|chr5:16082325-16084466 REVERSE LENGTH=368	3e-46	60.05	NA	NA	GO:0003674	molecular function	GO:0016020	membrane	PF00892	EamA-like transporter family	NA	NA	NA	NA
Glyma.01G034100	g13	1	0	1					364	UniRef100_K7K1J9 Uncharacterized protein n=1 Tax=Glycine max RepID=K7K1J9_SOYBN	0	100	UniRef100_G7K2T1 Protein kinase family protein n=1 Tax=Medicago truncatula RepID=G7K2T1_MEDTR	0	100.55	AT1G24030.2|Symbols:|Protein kinase superfamily protein|chr1:8503394-8505195 FORWARD LENGTH=361	0	100	GO:0006468 GO:0010228 GO:0010413 GO:0016926 GO:0042546 GO:0044036 GO:0045492 GO:0050665	cell wall biogenesis; cell wall macromolecule metabolic process; glucuronoxylan metabolic process; hydrogen peroxide biosynthetic process; protein desumoylation; protein phosphorylation; vegetative to reproductive phase transition of meristem; xylan biosynthetic process	GO:0004672 GO:0004674 GO:0004713 GO:0005524 GO:0016301 GO:0016772	ATP binding; kinase activity; protein kinase activity; protein serine/threonine kinase activity; protein tyrosine kinase activity; transferase activity, transferring phosphorus-containing groups	GO:0005886	plasma membrane	PF00069	Protein kinase domain	PTHR24420	LEUCINE-RICH REPEAT RECEPTOR-LIKE PROTEIN KINASE	KOG1187	Serine/threonine_protein_kinase
Glyma.01G036300	g13	1	0	1					67	UniRef100_K7K1L5 Uncharacterized protein n=1 Tax=Glycine max RepID=K7K1L5_SOYBN	1e-37	75	NA	NA	NA	NA	NA	NA	NA	NA	NA	NA	NA	NA	NA	NA	NA	NA	NA	NA
Glyma.01G039600	g13	1	0	1					639	UniRef100_C6ZS05 Receptor-kinase like protein n=2 Tax=Glycine max RepID=C6ZS05_SOYBN	0	100	UniRef100_C6ZS05 Receptor-kinase like protein n=2 Tax=Glycine max RepID=C6ZS05_SOYBN	0	100	AT5G23400.1|Symbols:|Leucine-rich repeat (LRR) family protein|chr5:7880603-7882372 FORWARD LENGTH=589	6e-94	103.74	GO:0006952 GO:0007165	defense response; signal transduction	NA	NA	GO:0005618 GO:0005886 GO:0009506	cell wall; plasma membrane; plasmodesma	PF08263 PF00560	Leucine rich repeat N-terminal domain; Leucine Rich Repeat	PTHR24420	LEUCINE-RICH REPEAT RECEPTOR-LIKE PROTEIN KINASE	KOG0472	Leucine-rich_repeat_protein
Glyma.01G044300	g13	1	0	1	MYB/HD-like				473	UniRef100_K7K1S1 Uncharacterized protein n=1 Tax=Glycine max RepID=K7K1S1_SOYBN	0	100	UniRef100_D9ZJ68 MYB domain class transcription factor n=1 Tax=Malus domestica RepID=D9ZJ68_MALDO	0	97.44	AT2G02820.2|Symbols:MYB88|myb domain protein 88|chr2:804716-807139 REVERSE LENGTH=484	3e-177	97.31	GO:0006355 GO:0010052	guard cell differentiation; regulation of transcription, DNA-dependent	GO:0003677 GO:0003700	DNA binding; sequence-specific DNA binding transcription factor activity	GO:0005634	nucleus	PF00249	Myb-like DNA-binding domain	PTHR10641	MYB-LIKE DNA-BINDING PROTEIN MYB	KOG0048	Transcription_factor,_Myb_superfamily
Glyma.01G045400	g4	1	0	1					186	UniRef100_C6SZI3 Uncharacterized protein n=1 Tax=Glycine max RepID=C6SZI3_SOYBN	3e-135	100	UniRef100_G7KCI8 HVA22-like protein c n=1 Tax=Medicago truncatula RepID=G7KCI8_MEDTR	5e-116	100.55	AT1G69700.1|Symbols:ATHVA22C, HVA22C|HVA22 homologue C|chr1:26220337-26221663 FORWARD LENGTH=184	4e-78	98.91	GO:0009414 GO:0009737 GO:0042538	hyperosmotic salinity response; response to abscisic acid stimulus; response to water deprivation	GO:0003674	molecular function	GO:0005634 GO:0009506	nucleus; plasmodesma	PF03134	TB2/DP1, HVA22 family	PTHR12300	HVA22-LIKE PROTEINS	KOG1725	Protein_involved_in_membrane_traffic_(YOP1/TB2/DP1/HVA22_family)
Glyma.01G045800	g7	1	0	1					337	UniRef100_I1J5P2 Uncharacterized protein n=1 Tax=Glycine max RepID=I1J5P2_SOYBN	0	100	UniRef100_B6ZJZ9 Peroxisomal adenine nucleotide carrier 1 n=1 Tax=Glycine max RepID=PNC1_SOYBN	0	100	AT3G05290.1|Symbols:PNC1|peroxisomal adenine nucleotide carrier 1|chr3:1506129-1507614 REVERSE LENGTH=322	3e-169	98.45	GO:0006635 GO:0006810 GO:0006839 GO:0007031 GO:0009407 GO:0015866 GO:0015867 GO:0043161 GO:0051788 GO:0080024 GO:0080129 GO:0090351	ADP transport; ATP transport; fatty acid beta-oxidation; indolebutyric acid metabolic process; mitochondrial transport; peroxisome organization; proteasomal ubiquitin-dependent protein catabolic process; proteasome core complex assembly; response to misfolded protein; seedling development; toxin catabolic process; transport	GO:0005347 GO:0015217	ADP transmembrane transporter activity; ATP transmembrane transporter activity	GO:0005739 GO:0005743 GO:0005777	mitochondrial inner membrane; mitochondrion; peroxisome	PF00153	Mitochondrial carrier protein	PTHR24089	FAMILY NOT NAMED	KOG0769	Predicted_mitochondrial_carrier_protein
Glyma.01G045900	g13	1	0	1					208	UniRef100_I1J5P3 Uncharacterized protein n=1 Tax=Glycine max RepID=I1J5P3_SOYBN	2e-151	100	UniRef100_Q84JK8 Probable membrane-associated kinase regulator 6 n=1 Tax=Arabidopsis thaliana RepID=MAKR6_ARATH	4e-06	83.4	AT5G52900.1|Symbols:|unknown protein; Has 30201 Blast hits to 17322 proteins in 780 species: Archae - 12; Bacteria - 1396; Metazoa - 17338; Fungi - 3422; Plants - 5037; Viruses - 0; Other Eukaryotes - 2996 (source: NCBI BLink).|chr5:21452893-21453692 REVERSE LENGTH=235	4e-09	83.4	GO:0008150 GO:0009741	biological process; response to brassinosteroid stimulus	GO:0003674	molecular function	GO:0005634	nucleus	NA	NA	NA	NA	NA	NA
Glyma.01G048000	g13	1	0	1					1008	UniRef100_K7K1U7 Uncharacterized protein n=2 Tax=Glycine max RepID=K7K1U7_SOYBN	0	100	NA	NA	NA	AT5G39785.1|Symbols:|Protein of unknown function (DUF1666)|chr5:15929257-15932215 FORWARD LENGTH=606	1e-100	65.18	GO:0006412	translation	GO:0003735	structural constituent of ribosome	GO:0005622 GO:0005634 GO:0005840	intracellular; nucleus; ribosome	PF07891	Protein of unknown function (DUF1666)	PTHR10759	60S RIBOSOMAL PROTEIN L34	NA	NA
Glyma.01G048400	g18	1	0	1					227	UniRef100_I1J5R4 Uncharacterized protein n=1 Tax=Glycine max RepID=I1J5R4_SOYBN	8e-167	100	UniRef100_G7KFA7 LCR-like protein n=1 Tax=Medicago truncatula RepID=G7KFA7_MEDTR	2e-144	99.56	AT1G14220.1|Symbols:|Ribonuclease T2 family protein|chr1:4858642-4859601 REVERSE LENGTH=228	8e-120	96.93	GO:0006499	N-terminal protein myristoylation	GO:0003723 GO:0004521 GO:0033897	RNA binding; endoribonuclease activity; ribonuclease T2 activity	GO:0005576	extracellular region	PF00445	Ribonuclease T2 family	PTHR11240	RIBONUCLEASE T2	KOG1642	Ribonuclease,_T2_family
Glyma.01G056300	g13	1	0	1					330	UniRef100_C6ZS11 Leucine-rich repeat resistance protein-like protein n=1 Tax=Glycine max RepID=C6ZS11_SOYBN	0	100	UniRef100_C6ZS11 Leucine-rich repeat resistance protein-like protein n=1 Tax=Glycine max RepID=C6ZS11_SOYBN	0	100	AT5G61240.1|Symbols:|Leucine-rich repeat (LRR) family protein|chr5:24629485-24631958 FORWARD LENGTH=326	0	97.85	GO:0002237 GO:0007165 GO:0010103 GO:0048443	response to molecule of bacterial origin; signal transduction; stamen development; stomatal complex morphogenesis	NA	NA	GO:0005768 GO:0005794 GO:0005802 GO:0005886	Golgi apparatus; endosome; plasma membrane; trans-Golgi network	PF00560	Leucine Rich Repeat	PTHR24420	LEUCINE-RICH REPEAT RECEPTOR-LIKE PROTEIN KINASE	NA	NA
Glyma.01G057100	g13	1	0	1					481	UniRef100_I1J5Y9 UDP-glucose 6-dehydrogenase n=1 Tax=Glycine max RepID=I1J5Y9_SOYBN	0	100	UniRef100_I1J5Y9 UDP-glucose 6-dehydrogenase n=1 Tax=Glycine max RepID=I1J5Y9_SOYBN	0	100	AT3G29360.2|Symbols:|UDP-glucose 6-dehydrogenase family protein|chr3:11267375-11268817 REVERSE LENGTH=480	0	100	GO:0005975 GO:0006007 GO:0006065 GO:0007030 GO:0007033 GO:0048767 GO:0052546	Golgi organization; UDP-glucuronate biosynthetic process; carbohydrate metabolic process; cell wall pectin metabolic process; glucose catabolic process; root hair elongation; vacuole organization	GO:0003979	UDP-glucose 6-dehydrogenase activity	GO:0005634 GO:0005737 GO:0005829	cytoplasm; cytosol; nucleus	PF00984 PF03720 PF03721	UDP-glucose/GDP-mannose dehydrogenase family, central domain; UDP-glucose/GDP-mannose dehydrogenase family, UDP binding domain; UDP-glucose/GDP-mannose dehydrogenase family, NAD binding domain	PTHR11374	UDP-GLUCOSE DEHYDROGENASE/UDP-MANNAC DEHYDROGENASE	KOG2666	UDP-glucose/GDP-mannose_dehydrogenase
Glyma.01G063000	g13	1	0	1					369	UniRef100_I1J637 Uncharacterized protein n=1 Tax=Glycine max RepID=I1J637_SOYBN	0	100	UniRef100_O04300 Alpha-1,4-glucan-protein synthase [UDP-forming] n=1 Tax=Pisum sativum RepID=UPTG_PEA	0	100	AT3G02230.1|Symbols:RGP1, ATRGP1|reversibly glycosylated polypeptide 1|chr3:415463-417304 FORWARD LENGTH=357	0	98.6	GO:0009555 GO:0009651 GO:0009832 GO:0030244 GO:0033356 GO:0071555 GO:0071669	UDP-L-arabinose metabolic process; cell wall organization; cellulose biosynthetic process; plant-type cell wall biogenesis; plant-type cell wall organization or biogenesis; pollen development; response to salt stress	GO:0005515 GO:0008466 GO:0016758 GO:0016760 GO:0016866 GO:0052691	UDP-arabinopyranose mutase activity; cellulose synthase (UDP-forming) activity; glycogenin glucosyltransferase activity; intramolecular transferase activity; protein binding; transferase activity, transferring hexosyl groups	GO:0000138 GO:0005618 GO:0005634 GO:0005774 GO:0005794 GO:0005795 GO:0005829 GO:0022626 GO:0030054	Golgi apparatus; Golgi stack; Golgi trans cisterna; cell junction; cell wall; cytosol; cytosolic ribosome; nucleus; vacuolar membrane	PF03214	Reversibly glycosylated polypeptide	NA	NA	NA	NA
Glyma.01G064900	g3	1	0	1					518	UniRef100_I1J651 Uncharacterized protein n=1 Tax=Glycine max RepID=I1J651_SOYBN	0	100	UniRef100_B9HIU6 18S pre-ribosomal assembly protein gar2 n=2 Tax=Populus trichocarpa RepID=B9HIU6_POPTR	2e-34	79.01	AT2G03810.4|Symbols:|18S pre-ribosomal assembly protein gar2-related|chr2:1162703-1164286 FORWARD LENGTH=439	5e-29	18.68	GO:0006499	N-terminal protein myristoylation	GO:0003674	molecular function	GO:0005886	plasma membrane	NA	NA	NA	NA	NA	NA
Glyma.01G073200	g13	1	0	1					615	UniRef100_K7K2H0 Uncharacterized protein n=1 Tax=Glycine max RepID=K7K2H0_SOYBN	0	100	UniRef100_E2GK54 Carotenoid cleavage dioxygenase 7 n=1 Tax=Glycine max RepID=E2GK54_SOYBN	0	99.35	AT2G44990.1|Symbols:CCD7, MAX3, ATCCD7|carotenoid cleavage dioxygenase 7|chr2:18558938-18561621 FORWARD LENGTH=629	0	95.71	GO:0009926 GO:0010223 GO:0016121 GO:0016124	auxin polar transport; carotene catabolic process; secondary shoot formation; xanthophyll catabolic process	GO:0045549	9-cis-epoxycarotenoid dioxygenase activity	GO:0009507 GO:0009536 GO:0009570	chloroplast; chloroplast stroma; plastid	PF03055	Retinal pigment epithelial membrane protein	PTHR10543	BETA-CAROTENE DIOXYGENASE	KOG1285	Beta,_beta-carotene_15,15'-dioxygenase_and_related_enzymes
Glyma.01G077000	g13	1	0	1					278	UniRef100_Q39802 Cytokinin induced message n=1 Tax=Glycine max RepID=Q39802_SOYBN	0	100	UniRef100_Q39802 Cytokinin induced message n=1 Tax=Glycine max RepID=Q39802_SOYBN	0	100	AT1G65680.1|Symbols:ATEXPB2, EXPB2, ATHEXP BETA 1.4|expansin B2|chr1:24427266-24428399 FORWARD LENGTH=273	3e-113	91.21	GO:0009826 GO:0009828 GO:0009831 GO:0019953	plant-type cell wall loosening; plant-type cell wall modification involved in multidimensional cell growth; sexual reproduction; unidimensional cell growth	NA	NA	GO:0005576	extracellular region	PF01357 PF03330	Pollen allergen; Rare lipoprotein A (RlpA)-like double-psi beta-barrel	NA	NA	NA	NA
Glyma.01G078600	g13	1	0	1	C2C2 (Zn) CO-like				278	UniRef100_K7K2K4 Uncharacterized protein n=2 Tax=Glycine max RepID=K7K2K4_SOYBN	0	100	UniRef100_B9N6Y6 Zinc-binding family protein n=1 Tax=Populus trichocarpa RepID=B9N6Y6_POPTR	4e-69	97.94	AT3G60670.1|Symbols:|PLATZ transcription factor family protein|chr3:22424695-22426074 REVERSE LENGTH=245	1e-91	99.18	GO:0008150	biological process	GO:0008270	zinc ion binding	GO:0005634	nucleus	PF04640	PLATZ transcription factor	NA	NA	NA	NA
Glyma.01G082000	g13	1	0	1					315	UniRef100_I1J6K9 Uncharacterized protein n=1 Tax=Glycine max RepID=I1J6K9_SOYBN	0	100	UniRef100_G7LG85 DNA-3-methyladenine glycosylase n=1 Tax=Medicago truncatula RepID=G7LG85_MEDTR	1e-168	95.44	AT1G13635.2|Symbols:|DNA glycosylase superfamily protein|chr1:4674248-4675784 FORWARD LENGTH=311	1e-133	99.04	GO:0006281 GO:0006284	DNA repair; base-excision repair	GO:0003824 GO:0008725	DNA-3-methyladenine glycosylase activity; catalytic activity	GO:0005634	nucleus	PF03352	Methyladenine glycosylase	NA	NA	NA	NA
Glyma.01G087500	g18	1	0	1	AP2-EREBP				385	UniRef100_I1J6Q5 Uncharacterized protein n=1 Tax=Glycine max RepID=I1J6Q5_SOYBN	0	100	UniRef100_G7JY94 AP2 domain-containing transcription factor n=1 Tax=Medicago truncatula RepID=G7JY94_MEDTR	0	93.2	AT1G25560.1|Symbols:TEM1, EDF1|AP2/B3 transcription factor family protein|chr1:8981891-8982976 REVERSE LENGTH=361	2e-150	105.26	GO:0006355 GO:0009873 GO:0030003 GO:0048573 GO:0070838	cellular cation homeostasis; divalent metal ion transport; ethylene mediated signaling pathway; photoperiodism, flowering; regulation of transcription, DNA-dependent	GO:0003677 GO:0003700	DNA binding; sequence-specific DNA binding transcription factor activity	GO:0005634	nucleus	PF00847 PF02362	AP2 domain; B3 DNA binding domain	NA	NA	NA	NA
Glyma.01G092300	g13	1	0	1					275	UniRef100_I1J6T7 Uncharacterized protein n=1 Tax=Glycine max RepID=I1J6T7_SOYBN	9e-168	100	NA	NA	NA	NA	NA	NA	NA	NA	NA	NA	NA	NA	NA	NA	NA	NA	NA	NA
[truncated: 1,904 more rows]

## Sheet: GO enrichment INF roots
GO_term	genome_count	expected_count	input_count	representation	fisher_pvalue	bonf_adj_pvalue	GO_category	description
GO:0009834	135	6.19	46	over	1.88704e-28	2.01347e-25	Biological Process	secondary cell wall biogenesis
GO:0007043	15	0.69	13	over	2.13635e-16	2.27948e-13	Biological Process	cell-cell junction assembly
GO:0045492	497	22.8	64	over	2.49445e-14	2.66158e-11	Biological Process	xylan biosynthetic process
[truncated: 1,064 more rows]
