# Supplementary material for: Comparing Early Transcriptomic Responses of 18 Soybean (Glycine max) Genotypes to Iron Stress
Source: Int J Mol Sci. 2021 Oct 28;22(21):11643. doi: 10.3390/ijms222111643 (PMC8583884; doi:10.3390/ijms222111643)
Supplement: Supplementary file 1 [file ijms-22-11643-s001.zip › Kohlhase_IJMS_Supplemental_Data_files/Supplemental_file_9.xlsx]

## Sheet: Leaves
Supplemental file S9. Differentially expressed genes (DEGs) associated with select gene ontology (GO) terms of 18 soybean genotypes. DEGs were identified in leaves and roots of 18 soybean genotypes 60 minutes after iron stress. DEGs within tissue type x genotype were separated based on direction of expression (induced by iron stress vs repressed by iron stress). GO enrichment was used on each tis…
GO_description	GO_term	genome_count	G01_lf_up	G01_lf_dn	G02_lf_up	G02_lf_dn	G03_lf_up	G03_lf_dn	G04_lf_up	G04_lf_dn	G05_lf_up	G05_lf_dn	G06_lf_up	G06_lf_dn	G07_lf_up	G07_lf_dn	G08_lf_up	G08_lf_dn	G09_lf_up	G09_lf_dn	G10_lf_up	G10_lf_dn	G11_lf_up	G11_lf_dn	G12_lf_up	G12_lf_dn	G13_lf_up	G13_lf_dn	G14_lf_up	G14_lf_dn	G15_lf_up	G15_lf_dn	G16_lf_up	G16_lf_dn	G17_lf_up	G17_lf_dn	G18_lf_up	G18_lf_dn
maltose metabolic process	GO:0000023	304	3	113	0	2	0	0	1	0	0	0	0	0	0	0	7	140	0	0	0	0	0	0	0	0	0	0	0	0	0	0	0	1	0	0	0	0
protein import into nucleus, docking	GO:0000059	31	7	0	0	0	0	0	0	0	0	0	0	0	0	0	6	0	0	0	0	0	0	0	0	0	0	0	0	0	0	0	0	0	0	0	0	0
sulfur amino acid metabolic process	GO:0000096	137	1	32	1	1	0	0	2	0	0	0	0	0	0	0	4	41	0	0	0	0	0	0	0	0	0	0	0	0	0	0	0	0	0	0	0	0
mRNA splicing, via spliceosome	GO:0000398	209	6	3	7	0	0	0	0	0	0	0	0	0	0	0	47	2	0	0	0	0	0	0	0	0	0	0	1	0	0	0	0	0	0	0	0	0
RNA methylation	GO:0001510	418	1	3	1	0	0	0	0	0	0	0	0	0	0	0	82	1	0	0	0	0	0	0	0	0	0	0	0	0	0	0	0	0	0	0	0	0
generation of precursor metabolites and energy	GO:0006091	116	0	43	0	0	0	0	0	0	0	0	0	0	0	0	0	42	0	0	0	0	0	0	0	0	0	0	0	0	0	0	0	0	0	0	0	0
gluconeogenesis	GO:0006094	463	34	16	5	0	0	0	4	0	0	0	1	0	0	0	43	22	0	0	0	0	0	0	0	0	0	0	0	0	0	0	0	0	0	0	0	0
pentose-phosphate shunt	GO:0006098	421	7	216	1	4	0	0	1	0	0	0	1	0	0	0	5	232	0	0	0	0	0	0	0	0	0	0	0	0	0	0	0	0	0	0	0	0
isocitrate metabolic process	GO:0006102	24	6	1	1	0	0	0	0	0	0	0	0	0	0	0	3	1	0	0	0	0	0	0	0	0	0	0	0	0	0	0	0	0	0	0	0	0
chromatin silencing	GO:0006342	372	11	5	11	0	0	0	1	0	0	0	0	0	0	0	58	3	0	0	0	0	0	0	0	0	0	0	1	0	0	0	0	0	0	0	0	0
DNA-dependent transcription, elongation	GO:0006354	225	1	59	1	0	0	0	2	0	0	0	0	0	0	0	9	60	0	0	0	0	0	0	0	0	0	0	0	0	0	0	0	0	0	0	0	0
rRNA processing	GO:0006364	532	3	208	2	0	0	0	0	1	0	0	0	0	0	0	34	236	0	0	0	0	0	0	0	0	0	0	0	0	0	0	0	0	0	0	0	0
transcription initiation from RNA polymerase II promoter	GO:0006367	34	1	1	0	0	0	0	0	0	0	0	0	0	0	0	2	1	0	0	0	0	0	0	0	0	0	0	0	0	0	0	0	3	0	0	0	0
mRNA export from nucleus	GO:0006406	136	3	3	2	0	0	0	0	0	0	0	0	0	0	0	31	0	0	0	0	0	0	0	0	0	0	0	0	0	0	0	0	0	0	0	0	0
translation	GO:0006412	763	1	71	2	1	0	0	1	0	0	0	0	0	0	0	126	73	0	0	0	0	0	0	0	0	0	0	0	0	0	0	0	1	0	0	1	0
translational elongation	GO:0006414	81	1	5	0	0	0	0	0	0	0	0	0	0	0	0	16	6	0	0	0	0	0	0	0	0	0	0	0	0	0	0	0	0	0	0	0	0
glycine catabolic process	GO:0006546	157	1	40	1	0	0	0	2	0	0	0	0	0	0	0	5	47	0	0	0	0	0	0	0	0	0	0	0	0	0	0	0	0	0	0	0	0
tryptophan metabolic process	GO:0006568	15	0	0	0	0	0	0	5	0	0	0	0	0	0	0	0	2	0	0	0	0	0	0	0	0	0	0	0	0	0	0	0	0	0	0	0	0
protein import into nucleus	GO:0006606	243	10	3	7	1	0	0	0	0	0	0	0	0	0	0	65	2	0	0	0	0	0	0	0	0	0	0	0	0	0	0	0	0	0	0	0	0
protein targeting to membrane	GO:0006612	1020	17	102	9	1	0	0	38	1	0	0	0	0	0	0	27	114	0	0	0	0	0	0	0	0	0	1	0	1	0	0	0	0	0	0	0	0
unsaturated fatty acid biosynthetic process	GO:0006636	204	0	61	1	0	0	0	4	0	0	0	0	0	0	0	3	77	0	0	0	0	0	0	0	0	0	0	0	0	0	0	0	0	0	0	0	0
phosphatidylglycerol biosynthetic process	GO:0006655	176	1	48	0	1	0	0	0	0	0	0	0	0	0	0	1	58	0	0	0	0	0	0	0	0	0	0	0	0	0	0	0	0	0	0	0	0
glycerol ether metabolic process	GO:0006662	92	2	33	1	0	0	0	1	0	0	0	0	0	0	0	9	30	0	0	0	0	0	0	0	0	0	0	0	0	0	0	0	0	0	0	0	0
oxidoreduction coenzyme metabolic process	GO:0006733	121	0	30	1	0	0	0	2	0	0	0	0	0	0	0	3	36	0	0	0	0	0	0	0	0	0	0	0	0	0	0	0	0	0	0	0	0
vitamin metabolic process	GO:0006766	121	0	30	1	0	0	0	2	0	0	0	0	0	0	0	3	36	0	0	0	0	0	0	0	0	0	0	0	0	0	0	0	0	0	0	0	0
purine nucleobase transport	GO:0006863	122	4	5	0	0	0	0	1	0	0	0	0	0	0	0	4	4	0	0	0	0	0	0	0	0	0	0	0	0	0	0	0	0	0	0	0	1
cellular copper ion homeostasis	GO:0006878	17	0	6	0	0	0	0	0	0	0	0	0	0	0	0	0	10	0	0	0	0	0	0	0	0	0	0	0	0	0	0	0	0	0	0	0	0
intracellular protein transport	GO:0006886	410	47	13	9	0	0	0	6	0	0	0	0	0	0	0	35	12	0	0	0	0	0	0	0	0	0	0	0	0	0	0	0	0	0	0	0	0
cytoskeleton organization	GO:0007010	282	26	9	4	0	0	0	3	0	0	0	0	0	0	0	24	15	0	0	0	0	0	0	0	0	0	0	0	0	0	0	0	0	0	0	0	0
cell-cell signaling	GO:0007267	200	7	5	5	1	0	0	1	0	0	0	0	0	0	0	27	4	0	0	0	0	0	0	0	0	0	0	1	0	0	0	0	0	0	0	0	0
circadian rhythm	GO:0007623	315	6	66	2	2	0	0	4	0	0	0	0	0	0	0	14	63	0	0	0	0	0	0	0	0	0	0	0	0	0	0	0	0	0	0	0	0
cellular amino acid biosynthetic process	GO:0008652	193	5	34	2	2	0	0	5	0	0	0	0	0	0	0	9	43	0	0	0	0	0	0	0	0	0	0	0	0	0	0	0	0	0	0	0	0
aromatic amino acid family metabolic process	GO:0009072	128	2	32	1	0	0	0	3	0	0	0	0	0	0	0	4	37	0	0	0	0	0	0	0	0	0	0	0	0	0	0	0	0	0	0	0	0
aromatic amino acid family biosynthetic process	GO:0009073	139	1	40	0	0	0	0	0	0	0	0	0	0	0	0	2	50	0	0	0	0	0	0	0	0	0	0	0	0	0	0	0	0	0	0	0	0
lipoate metabolic process	GO:0009106	121	0	30	1	0	0	0	2	0	0	0	0	0	0	0	3	36	0	0	0	0	0	0	0	0	0	0	0	0	0	0	0	0	0	0	0	0
coenzyme biosynthetic process	GO:0009108	121	0	30	1	0	0	0	2	0	0	0	0	0	0	0	3	36	0	0	0	0	0	0	0	0	0	0	0	0	0	0	0	0	0	0	0	0
nucleotide metabolic process	GO:0009117	150	0	32	1	0	0	0	2	0	0	0	0	0	0	0	6	38	0	0	0	0	0	0	0	0	0	0	0	0	0	0	0	0	0	0	0	0
nucleotide biosynthetic process	GO:0009165	201	8	5	7	0	0	0	0	0	0	0	0	0	0	0	30	6	0	0	0	0	0	0	0	0	0	0	0	0	0	0	0	0	0	0	0	0
pyrimidine ribonucleotide biosynthetic process	GO:0009220	315	1	3	2	0	0	0	0	0	0	0	0	0	0	0	60	4	0	0	0	0	0	0	0	0	0	0	0	0	0	0	0	0	0	0	0	0
response to cold	GO:0009409	1117	12	142	6	2	0	0	23	0	0	0	1	0	0	0	42	161	0	0	0	0	0	0	0	0	0	0	0	1	0	0	0	1	1	0	1	0
response to light stimulus	GO:0009416	440	6	89	7	4	0	0	7	2	0	0	1	0	0	0	18	101	0	0	0	0	0	0	0	0	0	0	0	1	0	0	0	0	1	0	0	0
embryo sac egg cell differentiation	GO:0009560	289	5	6	2	0	0	0	0	0	0	0	0	0	0	0	47	1	0	0	0	0	0	0	0	0	0	0	1	0	0	0	0	0	0	0	0	0
response to wounding	GO:0009611	1031	35	76	19	3	0	0	62	1	0	0	0	0	0	0	42	87	0	0	0	0	0	0	0	0	0	1	0	1	0	0	0	1	0	0	0	0
virus induced gene silencing	GO:0009616	267	8	4	5	1	0	0	1	0	0	0	0	0	0	0	35	7	0	0	0	0	0	0	0	0	0	0	1	0	0	0	0	0	0	0	0	0
response to fungus	GO:0009620	310	7	17	8	0	0	0	38	0	0	0	0	0	0	0	18	11	0	0	0	0	0	0	0	0	0	1	0	0	0	0	0	0	0	0	0	0
response to blue light	GO:0009637	269	2	119	1	5	0	0	1	1	0	0	0	0	0	0	4	143	0	0	0	0	0	0	0	0	0	0	0	0	0	0	0	1	0	0	0	0
photomorphogenesis	GO:0009640	502	14	19	12	1	0	0	0	0	0	0	0	0	0	0	57	20	0	0	0	0	0	0	0	0	0	0	1	0	0	0	0	0	0	0	0	0
response to high light intensity	GO:0009644	582	3	79	1	0	0	0	6	0	0	0	0	0	0	0	36	78	0	0	0	0	0	0	0	0	0	0	0	0	0	0	0	0	0	1	0	0
plastid organization	GO:0009657	201	0	125	0	0	0	0	0	0	0	0	0	0	0	0	4	139	0	0	0	0	0	0	0	0	0	0	0	0	0	0	0	0	0	0	0	0
chloroplast organization	GO:0009658	316	1	63	2	0	0	0	2	1	0	0	0	0	0	0	4	87	0	0	0	0	0	0	0	0	0	0	0	0	0	0	0	0	0	0	0	0
plant-type cell wall organization	GO:0009664	337	8	17	3	4	0	0	3	3	0	0	0	0	0	0	40	22	0	0	0	0	0	0	0	0	0	0	0	0	0	0	0	0	0	0	1	0
ethylene biosynthetic process	GO:0009693	270	5	13	3	2	0	0	15	0	0	0	0	0	0	0	11	16	0	0	0	0	0	0	0	0	0	0	0	0	0	0	0	0	0	0	0	0
jasmonic acid metabolic process	GO:0009694	100	4	4	4	0	0	0	17	0	0	0	0	0	0	0	5	3	0	0	0	0	0	0	0	0	0	0	0	0	0	0	0	0	0	0	0	0
jasmonic acid biosynthetic process	GO:0009695	417	11	42	10	0	0	0	41	0	0	0	0	0	0	0	19	46	0	0	0	0	0	0	0	0	0	1	0	0	0	0	0	0	0	0	0	0
abscisic acid mediated signaling pathway	GO:0009738	634	7	29	6	4	0	0	28	1	0	0	0	0	0	0	29	33	0	0	0	0	0	0	0	0	0	1	0	0	0	0	0	0	0	0	0	0
response to sucrose stimulus	GO:0009744	531	9	93	3	3	0	0	4	0	0	0	0	0	0	0	18	114	0	0	0	0	0	0	0	0	0	0	0	0	0	0	0	1	0	0	0	0
response to fructose stimulus	GO:0009750	362	12	50	2	2	0	0	4	0	0	0	0	0	0	0	16	62	0	0	0	0	0	0	0	0	0	0	0	0	0	0	0	1	0	0	0	0
response to jasmonic acid stimulus	GO:0009753	756	16	62	9	1	0	0	48	1	0	0	0	0	0	0	25	55	0	0	0	0	0	0	0	0	0	1	0	0	0	0	0	1	0	0	0	0
photosynthesis, light harvesting	GO:0009765	44	0	38	0	0	0	0	0	0	0	0	0	0	0	0	0	41	0	0	0	0	0	0	0	0	0	0	0	0	0	0	0	0	0	0	0	0
photosynthetic electron transport chain	GO:0009767	39	0	27	2	0	0	0	1	0	0	0	0	0	0	0	1	25	0	0	0	0	0	0	0	0	0	0	0	0	0	0	0	0	0	0	0	0
photosynthesis, light harvesting in photosystem I	GO:0009768	10	0	10	0	0	0	0	0	0	0	0	0	0	0	0	0	10	0	0	0	0	0	0	0	0	0	0	0	0	0	0	0	0	0	0	0	0
photosynthesis, light harvesting in photosystem II	GO:0009769	12	0	7	0	0	0	0	0	0	0	0	0	0	0	0	0	8	0	0	0	0	0	0	0	0	0	0	0	0	0	0	0	0	0	0	0	0
photosynthetic electron transport in photosystem II	GO:0009772	28	0	14	0	0	0	0	0	0	0	0	0	0	0	0	0	16	0	0	0	0	0	0	0	0	0	0	0	0	0	0	0	0	0	0	0	0
photosynthetic electron transport in photosystem I	GO:0009773	121	0	92	0	0	0	0	0	0	0	0	0	0	0	0	0	96	0	0	0	0	0	0	0	0	0	0	0	0	0	0	0	0	0	0	0	0
lignin biosynthetic process	GO:0009809	147	15	4	2	0	0	0	2	0	0	0	0	0	0	0	8	4	0	0	0	0	0	0	0	0	0	0	0	0	0	0	0	1	0	0	0	0
defense response, incompatible interaction	GO:0009814	196	2	52	0	2	0	0	1	0	0	0	0	0	0	0	3	57	0	0	0	0	0	0	0	0	0	0	0	0	0	0	0	0	0	0	0	0
determination of bilateral symmetry	GO:0009855	326	17	4	5	2	0	0	0	0	0	0	0	0	0	0	49	8	0	0	0	0	0	0	0	0	0	0	0	0	0	0	0	0	0	0	0	0
salicylic acid mediated signaling pathway	GO:0009863	458	3	25	4	1	0	0	24	0	0	0	0	0	0	0	15	21	0	0	0	0	0	0	0	0	0	1	0	0	0	0	0	0	0	0	0	0
jasmonic acid mediated signaling pathway	GO:0009867	800	11	78	10	2	0	0	46	3	0	0	0	0	0	0	21	81	0	0	0	0	0	0	0	0	0	1	0	0	0	0	0	0	0	0	0	0
organ morphogenesis	GO:0009887	289	19	2	10	0	0	0	1	0	0	0	0	0	0	0	39	5	0	0	0	0	0	0	0	0	0	0	0	0	0	0	0	0	1	0	0	0
chloroplast relocation	GO:0009902	230	1	110	1	0	0	0	1	1	0	0	0	0	0	0	0	133	0	0	0	0	0	0	0	0	0	0	0	0	0	0	0	0	0	0	0	0
regulation of flower development	GO:0009909	744	19	16	14	1	0	0	1	2	0	0	0	0	0	0	79	15	0	0	0	0	0	0	0	0	0	0	1	0	0	0	0	1	0	0	0	0
leaf morphogenesis	GO:0009965	489	6	94	6	1	0	0	0	1	0	0	0	0	0	0	28	94	0	0	0	0	0	0	0	0	0	0	0	0	0	0	0	0	0	0	0	0
meristem initiation	GO:0010014	342	19	5	8	2	0	0	0	0	0	0	0	0	0	0	46	8	0	0	0	0	0	0	0	0	0	0	0	0	0	0	0	0	0	0	0	0
thylakoid membrane organization	GO:0010027	469	1	202	2	0	0	0	1	1	0	0	0	0	0	0	6	229	0	0	0	0	0	0	0	0	0	0	0	0	0	0	0	0	0	0	0	0
response to iron ion	GO:0010039	62	4	13	1	1	0	0	0	0	0	0	0	0	0	0	1	20	0	0	0	0	0	0	0	0	0	0	0	0	0	0	0	0	0	0	0	0
xylem and phloem pattern formation	GO:0010051	193	12	2	4	1	0	0	0	0	0	0	0	0	0	0	30	3	0	0	0	0	0	0	0	0	0	0	0	0	0	0	0	0	0	0	0	0
meristem maintenance	GO:0010073	198	10	2	6	1	0	0	0	0	0	0	0	0	0	0	31	4	0	0	0	0	0	0	0	0	0	0	0	0	0	0	0	0	0	0	0	0
maintenance of meristem identity	GO:0010074	54	0	1	0	0	0	0	0	0	0	0	0	0	0	0	14	0	0	0	0	0	0	0	0	0	0	0	0	0	0	0	0	0	0	0	0	0
trichome morphogenesis	GO:0010090	387	21	8	11	0	0	0	0	1	0	0	0	0	0	0	45	8	0	0	0	0	0	0	0	0	0	0	0	0	0	0	0	0	0	0	0	0
stomatal complex morphogenesis	GO:0010103	362	0	69	3	1	0	0	1	3	0	0	0	0	0	0	12	78	0	0	0	0	0	0	0	0	0	0	0	0	0	0	0	0	0	0	0	0
response to red light	GO:0010114	252	2	99	0	0	0	0	0	1	0	0	0	0	0	0	5	128	0	0	0	0	0	0	0	0	0	0	0	0	0	0	0	0	0	0	0	0
regulation of proton transport	GO:0010155	191	2	89	0	5	0	0	1	1	0	0	0	0	0	0	1	107	0	0	0	0	0	0	0	0	0	0	0	0	0	0	0	1	0	0	0	0
cytochrome b6f complex assembly	GO:0010190	19	0	10	0	0	0	0	0	0	0	0	0	0	0	0	0	10	0	0	0	0	0	0	0	0	0	0	0	0	0	0	0	0	0	0	0	0
nonphotochemical quenching	GO:0010196	19	0	13	0	0	0	0	0	0	0	0	0	0	0	0	0	14	0	0	0	0	0	0	0	0	0	0	0	0	0	0	0	0	0	0	0	0
photoinhibition	GO:0010205	16	0	10	0	0	0	0	0	0	0	0	0	0	0	0	0	12	0	0	0	0	0	0	0	0	0	0	0	0	0	0	0	0	0	0	0	0
photosystem II repair	GO:0010206	16	0	9	0	0	0	0	0	0	0	0	0	0	0	0	0	13	0	0	0	0	0	0	0	0	0	0	0	0	0	0	0	0	0	0	0	0
photosystem II assembly	GO:0010207	372	0	215	1	0	0	0	0	1	0	0	0	0	0	0	2	241	0	0	0	0	0	0	0	0	0	0	0	0	0	0	0	0	0	0	0	0
response to far red light	GO:0010218	251	4	102	0	2	0	0	0	2	0	0	0	0	0	0	7	128	0	0	0	0	0	0	0	0	0	0	0	0	0	0	0	0	0	0	0	0
plastoquinone biosynthetic process	GO:0010236	18	0	6	0	0	0	0	0	0	0	0	0	0	0	0	0	9	0	0	0	0	0	0	0	0	0	0	0	0	0	0	0	0	0	0	0	0
NADH dehydrogenase complex (plastoquinone) assembly	GO:0010258	5	0	5	0	0	0	0	0	0	0	0	0	0	0	0	0	5	0	0	0	0	0	0	0	0	0	0	0	0	0	0	0	0	0	0	0	0
myo-inositol hexakisphosphate biosynthetic process	GO:0010264	140	1	49	0	0	0	0	1	1	0	0	0	0	0	0	2	52	0	0	0	0	0	0	0	0	0	0	0	0	0	0	0	0	1	0	0	0
production of ta-siRNAs involved in RNA interference	GO:0010267	296	10	4	5	1	0	0	2	0	0	0	0	0	0	0	36	8	0	0	0	0	0	0	0	0	0	0	1	0	0	0	0	0	0	0	0	0
PSII associated light-harvesting complex II catabolic process	GO:0010304	70	0	25	0	0	0	0	0	0	0	0	0	0	0	0	0	35	0	0	0	0	0	0	0	0	0	0	0	0	0	0	0	0	0	0	0	0
regulation of plant-type hypersensitive response	GO:0010363	1019	17	102	9	1	0	0	38	1	0	0	0	0	0	0	26	115	0	0	0	0	0	0	0	0	0	1	0	1	0	0	0	0	0	0	0	0
cullin deneddylation	GO:0010388	238	5	5	3	0	0	0	0	0	0	0	0	0	0	0	35	1	0	0	0	0	0	0	0	0	0	0	0	0	0	0	0	0	0	0	0	0
proteasomal protein catabolic process	GO:0010498	244	25	9	4	0	0	0	3	0	0	0	0	0	0	0	21	10	0	0	0	0	0	0	0	0	0	0	0	0	0	0	0	0	0	0	0	0
photosynthesis	GO:0015979	452	4	241	2	1	0	0	1	0	0	0	0	0	0	0	5	254	0	0	0	0	0	0	0	0	0	0	0	0	0	0	0	0	0	0	0	0
chlorophyll metabolic process	GO:0015994	90	0	23	1	0	0	0	2	0	0	0	0	0	0	0	2	28	0	0	0	0	0	0	0	0	0	0	0	0	0	0	0	0	0	0	0	0
chlorophyll biosynthetic process	GO:0015995	294	2	125	1	0	0	0	1	0	0	0	0	0	0	0	3	143	0	0	0	0	0	0	0	0	0	0	0	0	0	0	0	0	0	0	0	0
chlorophyll catabolic process	GO:0015996	140	4	28	1	0	0	0	8	0	0	0	0	0	0	0	7	44	0	0	0	0	0	0	0	0	0	0	0	0	0	0	0	0	0	0	0	0
carotenoid biosynthetic process	GO:0016117	259	2	102	1	0	0	0	1	0	0	0	0	0	0	0	1	131	0	0	0	0	0	0	0	0	0	0	0	0	0	0	0	0	0	0	0	0
carotene biosynthetic process	GO:0016120	16	0	7	0	0	0	0	0	0	0	0	0	0	0	0	0	11	0	0	0	0	0	0	0	0	0	0	0	0	0	0	0	0	0	0	0	0
xanthophyll biosynthetic process	GO:0016123	14	0	5	0	0	0	0	0	0	0	0	0	0	0	0	0	8	0	0	0	0	0	0	0	0	0	0	0	0	0	0	0	0	0	0	0	0
vesicle-mediated transport	GO:0016192	549	41	19	9	1	0	0	5	0	0	0	0	0	0	0	37	24	0	0	0	0	0	0	0	0	0	0	0	0	0	0	0	0	0	0	0	0
iron-sulfur cluster assembly	GO:0016226	227	0	52	1	1	0	0	0	0	0	0	0	0	0	0	2	65	0	0	0	0	0	0	0	0	0	0	0	0	0	0	0	0	0	0	0	0
mRNA modification	GO:0016556	220	2	68	1	0	0	0	0	0	0	0	0	0	0	0	2	65	0	0	0	0	0	0	0	0	0	0	0	0	0	0	0	0	0	0	0	0
histone modification	GO:0016570	163	1	2	3	0	0	0	1	0	0	0	0	0	0	0	28	3	0	0	0	0	0	0	0	0	0	0	0	0	0	0	0	0	0	0	0	0
peptidyl-cysteine S-nitrosylation	GO:0018119	47	1	14	0	0	0	0	0	0	0	0	0	0	0	0	0	15	0	0	0	0	0	0	0	0	0	0	0	0	0	0	0	0	0	0	0	0
peptidyl-proline modification	GO:0018208	44	1	14	0	1	0	0	0	0	0	0	0	0	0	0	5	15	0	0	0	0	0	0	0	0	0	0	0	0	0	0	0	0	0	0	0	0
regulation of lipid metabolic process	GO:0019216	81	0	21	1	0	0	0	2	0	0	0	0	0	0	0	2	24	0	0	0	0	0	0	0	0	0	0	0	0	0	0	0	0	0	0	0	0
starch biosynthetic process	GO:0019252	372	6	130	2	2	0	0	4	0	0	0	0	0	0	0	8	168	0	0	0	0	0	0	0	0	0	0	0	0	0	0	0	1	0	0	0	0
reductive pentose-phosphate cycle	GO:0019253	24	0	14	0	0	0	0	0	0	0	0	0	0	0	0	0	14	0	0	0	0	0	0	0	0	0	0	0	0	0	0	0	0	0	0	0	0
isopentenyl diphosphate biosynthetic process, mevalonate-independent pathway	GO:0019288	581	2	218	1	2	0	0	2	0	0	0	0	0	0	0	4	271	0	0	0	0	0	0	0	0	0	0	0	0	0	0	0	0	0	0	0	0
inositol catabolic process	GO:0019310	7	1	1	3	0	0	0	1	0	0	0	0	0	0	0	1	0	0	0	0	0	0	0	0	0	0	0	0	0	0	0	0	0	0	0	0	0
cysteine biosynthetic process	GO:0019344	459	8	130	4	2	0	0	3	1	0	0	0	0	0	0	14	159	0	0	0	0	0	0	0	0	0	0	0	0	0	0	0	0	0	0	0	0
photosynthesis, light reaction	GO:0019684	320	0	185	0	0	0	0	1	0	0	0	0	0	0	0	0	188	0	0	0	0	0	0	0	0	0	0	0	0	0	0	0	0	0	0	0	0
secondary metabolic process	GO:0019748	135	1	32	1	0	0	0	2	0	0	0	0	0	0	0	4	38	0	0	0	0	0	0	0	0	0	0	0	0	0	0	0	0	0	0	0	0
glucosinolate metabolic process	GO:0019760	53	1	28	0	0	0	0	0	0	0	0	0	0	0	0	0	33	0	0	0	0	0	0	0	0	0	0	0	0	0	0	0	0	0	0	0	0
glucosinolate biosynthetic process	GO:0019761	349	4	85	1	0	0	0	3	0	0	0	0	0	0	0	11	113	0	0	0	0	0	0	0	0	0	0	0	0	0	0	0	0	0	0	0	0
electron transport chain	GO:0022900	29	1	11	0	0	0	0	0	0	0	0	0	0	0	0	0	8	0	0	0	0	0	0	0	0	0	0	0	0	0	0	0	0	0	0	0	0
cellular cation homeostasis	GO:0030003	274	2	87	2	1	0	0	4	0	0	0	0	0	0	0	1	89	0	0	0	0	0	0	0	0	0	0	0	0	0	0	0	1	1	0	0	0
cell differentiation	GO:0030154	324	1	95	4	2	0	0	1	1	0	0	0	0	0	0	9	93	0	0	0	0	0	0	0	0	0	0	0	0	0	0	0	0	0	0	0	0
cellulose biosynthetic process	GO:0030244	285	25	17	7	2	0	0	5	0	0	0	0	0	0	0	37	23	0	0	0	0	0	0	0	0	0	0	0	0	0	0	0	1	0	0	0	0
production of siRNA involved in RNA interference	GO:0030422	102	4	2	3	0	0	0	0	0	0	0	0	0	0	0	18	1	0	0	0	0	0	0	0	0	0	0	0	0	0	0	0	0	0	0	0	0
gene silencing by RNA	GO:0031047	256	10	1	10	0	0	0	2	0	0	0	0	0	0	0	34	1	0	0	0	0	0	0	0	0	0	0	1	0	0	0	0	0	0	0	0	0
oxylipin biosynthetic process	GO:0031408	96	0	22	1	0	0	0	2	0	0	0	0	0	0	0	2	25	0	0	0	0	0	0	0	0	0	0	0	0	0	0	0	0	0	0	0	0
plastid translation	GO:0032544	17	0	14	0	0	0	0	0	0	0	0	0	0	0	0	0	11	0	0	0	0	0	0	0	0	0	0	0	0	0	0	0	0	0	0	0	0
cellular response to oxidative stress	GO:0034599	13	0	7	0	0	0	0	0	0	0	0	0	0	0	0	0	7	0	0	0	0	0	0	0	0	0	0	0	0	0	0	0	0	0	0	0	0
ncRNA metabolic process	GO:0034660	187	1	88	1	0	0	0	1	0	0	0	0	0	0	0	0	108	0	0	0	0	0	0	0	0	0	0	0	0	0	0	0	0	0	0	0	0
response to endoplasmic reticulum stress	GO:0034976	483	6	16	1	0	0	0	3	0	0	0	0	0	0	0	53	12	0	0	0	0	0	0	0	0	0	0	0	0	0	0	0	0	0	0	0	0
production of miRNAs involved in gene silencing by miRNA	GO:0035196	342	12	5	6	1	0	0	2	0	0	0	0	0	0	0	47	8	0	0	0	0	0	0	0	0	0	0	1	0	0	0	0	0	0	0	0	0
regulation of protein dephosphorylation	GO:0035304	337	3	121	1	0	0	0	3	1	0	0	0	0	0	0	5	126	0	0	0	0	0	0	0	0	0	0	0	0	0	0	0	0	0	0	0	0
ribosome biogenesis	GO:0042254	264	0	24	2	0	0	0	0	0	0	0	0	0	0	0	58	26	0	0	0	0	0	0	0	0	0	0	0	0	0	0	0	0	0	0	1	0
photosystem II stabilization	GO:0042549	15	0	13	0	0	0	0	0	0	0	0	0	0	0	0	0	14	0	0	0	0	0	0	0	0	0	0	0	0	0	0	0	0	0	0	0	0
defense response to bacterium	GO:0042742	1063	17	144	7	5	0	0	21	1	0	0	0	0	0	0	42	168	0	0	0	0	0	0	0	0	0	1	0	0	0	0	0	2	0	1	1	0
hydrogen peroxide catabolic process	GO:0042744	189	5	35	4	0	0	0	3	0	0	0	0	0	0	0	3	45	0	0	0	0	0	0	0	0	0	0	0	0	0	0	0	0	0	0	0	0
transcription from plastid promoter	GO:0042793	169	0	64	1	0	0	0	0	1	0	0	0	0	0	0	0	79	0	0	0	0	0	0	0	0	0	0	0	0	0	0	0	0	0	0	0	0
negative regulation of programmed cell death	GO:0043069	525	5	18	5	1	0	0	25	0	0	0	0	0	0	0	17	21	0	0	0	0	0	0	0	0	0	1	0	0	0	0	0	0	0	0	0	0
positive regulation of catalytic activity	GO:0043085	232	1	95	0	0	0	0	2	0	0	0	0	0	0	0	6	116	0	0	0	0	0	0	0	0	0	0	0	0	0	0	0	1	0	0	0	0
regulation of transcription from RNA polymerase II promoter in response to oxidative stress	GO:0043619	5	0	0	0	0	0	0	4	0	0	0	0	0	0	0	0	0	0	0	0	0	0	0	0	0	0	0	0	0	0	0	0	0	0	0	0	0
post-translational protein modification	GO:0043687	222	5	4	8	0	0	0	1	0	0	0	0	0	0	0	29	2	0	0	0	0	0	0	0	0	0	0	1	0	0	0	0	0	0	0	0	0
sulfur compound biosynthetic process	GO:0044272	121	0	30	1	0	0	0	2	0	0	0	0	0	0	0	3	36	0	0	0	0	0	0	0	0	0	0	0	0	0	0	0	0	0	0	0	0
actin nucleation	GO:0045010	312	19	8	9	0	0	0	0	0	0	0	0	0	0	0	37	8	0	0	0	0	0	0	0	0	0	0	0	0	0	0	0	0	0	0	0	0
protein import into chloroplast thylakoid membrane	GO:0045038	15	0	6	0	0	0	0	0	0	0	0	0	0	0	0	0	8	0	0	0	0	0	0	0	0	0	0	0	0	0	0	0	0	0	0	0	0
cell redox homeostasis	GO:0045454	263	5	59	3	1	0	0	6	0	0	0	0	0	0	0	14	60	0	0	0	0	0	0	0	0	0	0	0	0	0	0	0	0	0	0	0	0
regulation of cell differentiation	GO:0045595	129	13	2	9	0	0	0	1	0	0	0	0	0	0	0	17	1	0	0	0	0	0	0	0	0	0	0	1	0	0	0	0	0	0	0	0	0
positive regulation of transcription, DNA-dependent	GO:0045893	1080	13	147	13	1	0	0	8	2	0	0	0	0	0	0	56	152	0	0	0	0	0	0	0	0	0	0	1	0	0	0	0	0	0	0	0	0
response to cadmium ion	GO:0046686	1310	61	113	12	2	0	0	9	1	0	0	2	0	0	0	81	139	0	0	0	0	0	0	0	0	0	0	0	0	0	0	0	2	0	0	0	0
protein autophosphorylation	GO:0046777	477	5	70	2	10	0	0	5	2	0	0	0	0	0	0	18	85	0	0	0	0	0	0	0	0	0	0	0	0	0	0	0	2	0	0	0	0
leaf development	GO:0048366	332	11	11	7	2	0	0	4	3	0	0	0	0	0	0	44	12	0	0	0	0	0	0	0	0	0	0	1	0	0	0	0	0	0	0	0	0
flower morphogenesis	GO:0048439	191	10	4	4	0	0	0	0	0	0	0	0	0	0	0	26	4	0	0	0	0	0	0	0	0	0	0	0	0	0	0	0	0	0	0	0	0
floral organ formation	GO:0048449	190	5	1	5	0	0	0	0	0	0	0	0	0	0	0	32	1	0	0	0	0	0	0	0	0	0	0	0	0	0	0	0	0	0	0	0	0
negative regulation of biological process	GO:0048519	139	10	0	4	0	0	0	0	0	0	0	0	0	0	0	26	0	0	0	0	0	0	0	0	0	0	0	0	0	0	0	0	0	0	0	0	0
regulation of sequence-specific DNA binding transcription factor activity	GO:0051090	9	0	0	0	0	0	0	4	0	0	0	0	0	0	0	0	0	0	0	0	0	0	0	0	0	0	0	0	0	0	0	0	0	0	0	0	0
histone H3-K9 methylation	GO:0051567	443	10	4	7	0	0	0	1	0	0	0	0	0	0	0	57	3	0	0	0	0	0	0	0	0	0	0	0	0	0	0	0	0	0	0	0	0
iron ion homeostasis	GO:0055072	72	4	16	1	1	0	0	0	0	0	0	0	0	0	0	2	23	0	0	0	0	0	0	0	0	0	0	0	0	0	0	0	0	0	0	0	0
divalent metal ion transport	GO:0070838	237	2	85	2	1	0	0	3	0	0	0	0	0	0	0	1	87	0	0	0	0	0	0	0	0	0	0	0	0	0	0	0	1	1	0	0	0
cellular response to light stimulus	GO:0071482	26	0	15	0	0	0	0	0	0	0	0	0	0	0	0	0	14	0	0	0	0	0	0	0	0	0	0	0	0	0	0	0	0	0	0	0	0
cellular response to blue light	GO:0071483	12	0	5	0	0	0	0	0	0	0	0	0	0	0	0	0	9	0	0	0	0	0	0	0	0	0	0	0	0	0	0	0	0	0	0	0	0
cellular response to light intensity	GO:0071484	8	0	5	0	0	0	0	0	0	0	0	0	0	0	0	0	6	0	0	0	0	0	0	0	0	0	0	0	0	0	0	0	0	0	0	0	0
cellular response to high light intensity	GO:0071486	12	0	6	0	0	0	0	0	0	0	0	0	0	0	0	0	8	0	0	0	0	0	0	0	0	0	0	0	0	0	0	0	0	0	0	0	0
cellular response to UV-A	GO:0071492	7	0	4	0	0	0	0	0	0	0	0	0	0	0	0	0	7	0	0	0	0	0	0	0	0	0	0	0	0	0	0	0	0	0	0	0	0
cell wall organization	GO:0071555	448	29	21	9	3	0	0	4	3	0	0	0	0	0	0	41	24	0	0	0	0	0	0	0	0	0	0	0	0	0	0	0	1	0	0	0	0
photosystem stoichiometry adjustment	GO:0080005	6	0	5	0	0	0	0	0	0	0	0	0	0	0	0	0	5	0	0	0	0	0	0	0	0	0	0	0	0	0	0	0	0	0	0	0	0
cutin transport	GO:0080051	15	2	0	3	0	0	0	4	0	0	0	0	0	0	0	0	0	0	0	0	0	0	0	0	0	0	0	0	0	0	0	0	0	0	0	0	0
regulation of defense response to insect	GO:2000068	5	0	0	0	0	0	0	4	0	0	0	0	0	0	0	0	0	0	0	0	0	0	0	0	0	0	0	0	0	0	0	0	0	0	0	0	0
regulation of RNA biosynthetic process	GO:2001141	10	0	5	0	0	0	0	0	0	0	0	0	0	0	0	0	8	0	0	0	0	0	0	0	0	0	0	0	0	0	0	0	0	0	0	0	0

## Sheet: Leaves_adjusted
Supplemental file S9. Differentially expressed genes (DEGs) associated with select gene ontology (GO) terms of 18 soybean genotypes. DEGs were identified in leaves and roots of 18 soybean genotypes 60 minutes after iron stress. DEGs within tissue type x genotype were separated based on direction of expression (induced by iron stress vs repressed by iron stress). GO enrichment was used on each tis…
GO_description	GO_term	genome_count	G01_lf_up	G01_lf_dn	G02_lf_up	G02_lf_dn	G03_lf_up	G03_lf_dn	G04_lf_up	G04_lf_dn	G05_lf_up	G05_lf_dn	G06_lf_up	G06_lf_dn	G07_lf_up	G07_lf_dn	G08_lf_up	G08_lf_dn	G09_lf_up	G09_lf_dn	G10_lf_up	G10_lf_dn	G11_lf_up	G11_lf_dn	G12_lf_up	G12_lf_dn	G13_lf_up	G13_lf_dn	G14_lf_up	G14_lf_dn	G15_lf_up	G15_lf_dn	G16_lf_up	G16_lf_dn	G17_lf_up	G17_lf_dn	G18_lf_up	G18_lf_dn	Pheno	Total	EF	INF
maltose metabolic process	GO:0000023	304	0.986842	-37.1711	0	-0.657895	0	0	0.328947	0	0	0	0	0	0	0	2.30263	-46.0526	0	0	0	0	0	0	0	0	0	0	0	0	0	0	0	-0.328947	0	0	0	0	EF	3	3	0
protein import into nucleus, docking	GO:0000059	31	22.5806	0	0	0	0	0	0	0	0	0	0	0	0	0	19.3548	0	0	0	0	0	0	0	0	0	0	0	0	0	0	0	0	0	0	0	0	0	EF	2	2	0
sulfur amino acid metabolic process	GO:0000096	137	0.729927	-23.3577	0.729927	-0.729927	0	0	1.45985	0	0	0	0	0	0	0	2.91971	-29.927	0	0	0	0	0	0	0	0	0	0	0	0	0	0	0	0	0	0	0	0	EF	3	3	0
mRNA splicing, via spliceosome	GO:0000398	209	2.87081	-1.43541	3.34928	0	0	0	0	0	0	0	0	0	0	0	22.488	-0.956938	0	0	0	0	0	0	0	0	0	0	0.478469	0	0	0	0	0	0	0	0	0	EF	3	3	0
RNA methylation	GO:0001510	418	0.239234	-0.717703	0.239234	0	0	0	0	0	0	0	0	0	0	0	19.6172	-0.239234	0	0	0	0	0	0	0	0	0	0	0	0	0	0	0	0	0	0	0	0	EF	1	1	0
generation of precursor metabolites and energy	GO:0006091	116	0	-37.069	0	0	0	0	0	0	0	0	0	0	0	0	0	-36.2069	0	0	0	0	0	0	0	0	0	0	0	0	0	0	0	0	0	0	0	0	EF	2	2	0
gluconeogenesis	GO:0006094	463	7.34341	-3.45572	1.07991	0	0	0	0.863931	0	0	0	0.215983	0	0	0	9.28726	-4.75162	0	0	0	0	0	0	0	0	0	0	0	0	0	0	0	0	0	0	0	0	EF	4	4	0
pentose-phosphate shunt	GO:0006098	421	1.66271	-51.3064	0.23753	-0.950119	0	0	0.23753	0	0	0	0.23753	0	0	0	1.18765	-55.1069	0	0	0	0	0	0	0	0	0	0	0	0	0	0	0	0	0	0	0	0	EF	2	2	0
isocitrate metabolic process	GO:0006102	24	25	-4.16667	4.16667	0	0	0	0	0	0	0	0	0	0	0	12.5	-4.16667	0	0	0	0	0	0	0	0	0	0	0	0	0	0	0	0	0	0	0	0	EF	5	5	0
chromatin silencing	GO:0006342	372	2.95699	-1.34409	2.95699	0	0	0	0.268817	0	0	0	0	0	0	0	15.5914	-0.806452	0	0	0	0	0	0	0	0	0	0	0.268817	0	0	0	0	0	0	0	0	0	EF	3	3	0
DNA-dependent transcription, elongation	GO:0006354	225	0.444444	-26.2222	0.444444	0	0	0	0.888889	0	0	0	0	0	0	0	4	-26.6667	0	0	0	0	0	0	0	0	0	0	0	0	0	0	0	0	0	0	0	0	EF	3	3	0
rRNA processing	GO:0006364	532	0.56391	-39.0977	0.37594	0	0	0	0	-0.18797	0	0	0	0	0	0	6.39098	-44.3609	0	0	0	0	0	0	0	0	0	0	0	0	0	0	0	0	0	0	0	0	EF	3	3	0
transcription initiation from RNA polymerase II promoter	GO:0006367	34	2.94118	-2.94118	0	0	0	0	0	0	0	0	0	0	0	0	5.88235	-2.94118	0	0	0	0	0	0	0	0	0	0	0	0	0	0	0	-8.82353	0	0	0	0	EF	5	5	0
mRNA export from nucleus	GO:0006406	136	2.20588	-2.20588	1.47059	0	0	0	0	0	0	0	0	0	0	0	22.7941	0	0	0	0	0	0	0	0	0	0	0	0	0	0	0	0	0	0	0	0	0	EF	3	3	0
translation	GO:0006412	763	0.131062	-9.30537	0.262123	-0.131062	0	0	0.131062	0	0	0	0	0	0	0	16.5138	-9.5675	0	0	0	0	0	0	0	0	0	0	0	0	0	0	0	-0.131062	0	0	0.131062	0	EF	3	3	0
translational elongation	GO:0006414	81	1.23457	-6.17284	0	0	0	0	0	0	0	0	0	0	0	0	19.7531	-7.40741	0	0	0	0	0	0	0	0	0	0	0	0	0	0	0	0	0	0	0	0	EF	3	3	0
glycine catabolic process	GO:0006546	157	0.636943	-25.4777	0.636943	0	0	0	1.27389	0	0	0	0	0	0	0	3.18471	-29.9363	0	0	0	0	0	0	0	0	0	0	0	0	0	0	0	0	0	0	0	0	EF	3	3	0
tryptophan metabolic process	GO:0006568	15	0	0	0	0	0	0	33.3333	0	0	0	0	0	0	0	0	-13.3333	0	0	0	0	0	0	0	0	0	0	0	0	0	0	0	0	0	0	0	0	both	2	1	1
protein import into nucleus	GO:0006606	243	4.11523	-1.23457	2.88066	-0.411523	0	0	0	0	0	0	0	0	0	0	26.749	-0.823045	0	0	0	0	0	0	0	0	0	0	0	0	0	0	0	0	0	0	0	0	EF	3	3	0
protein targeting to membrane	GO:0006612	1020	1.66667	-10	0.882353	-0.0980392	0	0	3.72549	-0.0980392	0	0	0	0	0	0	2.64706	-11.1765	0	0	0	0	0	0	0	0	0	-0.0980392	0	-0.0980392	0	0	0	0	0	0	0	0	both	4	3	1
unsaturated fatty acid biosynthetic process	GO:0006636	204	0	-29.902	0.490196	0	0	0	1.96078	0	0	0	0	0	0	0	1.47059	-37.7451	0	0	0	0	0	0	0	0	0	0	0	0	0	0	0	0	0	0	0	0	EF	2	2	0
phosphatidylglycerol biosynthetic process	GO:0006655	176	0.568182	-27.2727	0	-0.568182	0	0	0	0	0	0	0	0	0	0	0.568182	-32.9545	0	0	0	0	0	0	0	0	0	0	0	0	0	0	0	0	0	0	0	0	EF	2	2	0
glycerol ether metabolic process	GO:0006662	92	2.17391	-35.8696	1.08696	0	0	0	1.08696	0	0	0	0	0	0	0	9.78261	-32.6087	0	0	0	0	0	0	0	0	0	0	0	0	0	0	0	0	0	0	0	0	EF	4	4	0
oxidoreduction coenzyme metabolic process	GO:0006733	121	0	-24.7934	0.826446	0	0	0	1.65289	0	0	0	0	0	0	0	2.47934	-29.7521	0	0	0	0	0	0	0	0	0	0	0	0	0	0	0	0	0	0	0	0	EF	3	3	0
vitamin metabolic process	GO:0006766	121	0	-24.7934	0.826446	0	0	0	1.65289	0	0	0	0	0	0	0	2.47934	-29.7521	0	0	0	0	0	0	0	0	0	0	0	0	0	0	0	0	0	0	0	0	EF	3	3	0
purine nucleobase transport	GO:0006863	122	3.27869	-4.09836	0	0	0	0	0.819672	0	0	0	0	0	0	0	3.27869	-3.27869	0	0	0	0	0	0	0	0	0	0	0	0	0	0	0	0	0	0	0	-0.819672	EF	4	4	0
cellular copper ion homeostasis	GO:0006878	17	0	-35.2941	0	0	0	0	0	0	0	0	0	0	0	0	0	-58.8235	0	0	0	0	0	0	0	0	0	0	0	0	0	0	0	0	0	0	0	0	EF	2	2	0
intracellular protein transport	GO:0006886	410	11.4634	-3.17073	2.19512	0	0	0	1.46341	0	0	0	0	0	0	0	8.53659	-2.92683	0	0	0	0	0	0	0	0	0	0	0	0	0	0	0	0	0	0	0	0	EF	5	5	0
cytoskeleton organization	GO:0007010	282	9.21986	-3.19149	1.41844	0	0	0	1.06383	0	0	0	0	0	0	0	8.51064	-5.31915	0	0	0	0	0	0	0	0	0	0	0	0	0	0	0	0	0	0	0	0	EF	4	4	0
cell-cell signaling	GO:0007267	200	3.5	-2.5	2.5	-0.5	0	0	0.5	0	0	0	0	0	0	0	13.5	-2	0	0	0	0	0	0	0	0	0	0	0.5	0	0	0	0	0	0	0	0	0	EF	5	5	0
circadian rhythm	GO:0007623	315	1.90476	-20.9524	0.634921	-0.634921	0	0	1.26984	0	0	0	0	0	0	0	4.44444	-20	0	0	0	0	0	0	0	0	0	0	0	0	0	0	0	0	0	0	0	0	EF	3	3	0
cellular amino acid biosynthetic process	GO:0008652	193	2.59067	-17.6166	1.03627	-1.03627	0	0	2.59067	0	0	0	0	0	0	0	4.66321	-22.2798	0	0	0	0	0	0	0	0	0	0	0	0	0	0	0	0	0	0	0	0	both	5	4	1
aromatic amino acid family metabolic process	GO:0009072	128	1.5625	-25	0.78125	0	0	0	2.34375	0	0	0	0	0	0	0	3.125	-28.9062	0	0	0	0	0	0	0	0	0	0	0	0	0	0	0	0	0	0	0	0	both	4	3	1
aromatic amino acid family biosynthetic process	GO:0009073	139	0.719424	-28.777	0	0	0	0	0	0	0	0	0	0	0	0	1.43885	-35.9712	0	0	0	0	0	0	0	0	0	0	0	0	0	0	0	0	0	0	0	0	EF	2	2	0
lipoate metabolic process	GO:0009106	121	0	-24.7934	0.826446	0	0	0	1.65289	0	0	0	0	0	0	0	2.47934	-29.7521	0	0	0	0	0	0	0	0	0	0	0	0	0	0	0	0	0	0	0	0	EF	3	3	0
coenzyme biosynthetic process	GO:0009108	121	0	-24.7934	0.826446	0	0	0	1.65289	0	0	0	0	0	0	0	2.47934	-29.7521	0	0	0	0	0	0	0	0	0	0	0	0	0	0	0	0	0	0	0	0	EF	3	3	0
nucleotide metabolic process	GO:0009117	150	0	-21.3333	0.666667	0	0	0	1.33333	0	0	0	0	0	0	0	4	-25.3333	0	0	0	0	0	0	0	0	0	0	0	0	0	0	0	0	0	0	0	0	EF	3	3	0
nucleotide biosynthetic process	GO:0009165	201	3.9801	-2.48756	3.48259	0	0	0	0	0	0	0	0	0	0	0	14.9254	-2.98507	0	0	0	0	0	0	0	0	0	0	0	0	0	0	0	0	0	0	0	0	EF	5	5	0
pyrimidine ribonucleotide biosynthetic process	GO:0009220	315	0.31746	-0.952381	0.634921	0	0	0	0	0	0	0	0	0	0	0	19.0476	-1.26984	0	0	0	0	0	0	0	0	0	0	0	0	0	0	0	0	0	0	0	0	EF	1	1	0
response to cold	GO:0009409	1117	1.07431	-12.7126	0.537153	-0.179051	0	0	2.05909	0	0	0	0.0895255	0	0	0	3.76007	-14.4136	0	0	0	0	0	0	0	0	0	0	0	-0.0895255	0	0	0	-0.0895255	0.0895255	0	0.0895255	0	both	4	3	1
response to light stimulus	GO:0009416	440	1.36364	-20.2273	1.59091	-0.909091	0	0	1.59091	-0.454545	0	0	0.227273	0	0	0	4.09091	-22.9545	0	0	0	0	0	0	0	0	0	0	0	-0.227273	0	0	0	0	0.227273	0	0	0	EF	3	3	0
embryo sac egg cell differentiation	GO:0009560	289	1.7301	-2.07612	0.692042	0	0	0	0	0	0	0	0	0	0	0	16.263	-0.346021	0	0	0	0	0	0	0	0	0	0	0.346021	0	0	0	0	0	0	0	0	0	EF	2	2	0
response to wounding	GO:0009611	1031	3.39476	-7.37148	1.84287	-0.29098	0	0	6.01358	-0.0969932	0	0	0	0	0	0	4.07371	-8.43841	0	0	0	0	0	0	0	0	0	-0.0969932	0	-0.0969932	0	0	0	-0.0969932	0	0	0	0	both	5	4	1
virus induced gene silencing	GO:0009616	267	2.99625	-1.49813	1.87266	-0.374532	0	0	0.374532	0	0	0	0	0	0	0	13.1086	-2.62172	0	0	0	0	0	0	0	0	0	0	0.374532	0	0	0	0	0	0	0	0	0	EF	3	3	0
response to fungus	GO:0009620	310	2.25806	-5.48387	2.58065	0	0	0	12.2581	0	0	0	0	0	0	0	5.80645	-3.54839	0	0	0	0	0	0	0	0	0	-0.322581	0	0	0	0	0	0	0	0	0	0	both	6	5	1
response to blue light	GO:0009637	269	0.743494	-44.2379	0.371747	-1.85874	0	0	0.371747	-0.371747	0	0	0	0	0	0	1.48699	-53.1599	0	0	0	0	0	0	0	0	0	0	0	0	0	0	0	-0.371747	0	0	0	0	EF	2	2	0
photomorphogenesis	GO:0009640	502	2.78884	-3.78486	2.39044	-0.199203	0	0	0	0	0	0	0	0	0	0	11.3546	-3.98406	0	0	0	0	0	0	0	0	0	0	0.199203	0	0	0	0	0	0	0	0	0	EF	5	5	0
response to high light intensity	GO:0009644	582	0.515464	-13.5739	0.171821	0	0	0	1.03093	0	0	0	0	0	0	0	6.18557	-13.4021	0	0	0	0	0	0	0	0	0	0	0	0	0	0	0	0	0	-0.171821	0	0	EF	3	3	0
plastid organization	GO:0009657	201	0	-62.1891	0	0	0	0	0	0	0	0	0	0	0	0	1.99005	-69.1542	0	0	0	0	0	0	0	0	0	0	0	0	0	0	0	0	0	0	0	0	EF	2	2	0
chloroplast organization	GO:0009658	316	0.316456	-19.9367	0.632911	0	0	0	0.632911	-0.316456	0	0	0	0	0	0	1.26582	-27.5316	0	0	0	0	0	0	0	0	0	0	0	0	0	0	0	0	0	0	0	0	EF	2	2	0
plant-type cell wall organization	GO:0009664	337	2.37389	-5.04451	0.890208	-1.18694	0	0	0.890208	-0.890208	0	0	0	0	0	0	11.8694	-6.52819	0	0	0	0	0	0	0	0	0	0	0	0	0	0	0	0	0	0	0.296736	0	EF	4	4	0
ethylene biosynthetic process	GO:0009693	270	1.85185	-4.81481	1.11111	-0.740741	0	0	5.55556	0	0	0	0	0	0	0	4.07407	-5.92593	0	0	0	0	0	0	0	0	0	0	0	0	0	0	0	0	0	0	0	0	both	4	3	1
jasmonic acid metabolic process	GO:0009694	100	4	-4	4	0	0	0	17	0	0	0	0	0	0	0	5	-3	0	0	0	0	0	0	0	0	0	0	0	0	0	0	0	0	0	0	0	0	both	6	5	1
jasmonic acid biosynthetic process	GO:0009695	417	2.63789	-10.0719	2.39808	0	0	0	9.83213	0	0	0	0	0	0	0	4.55635	-11.0312	0	0	0	0	0	0	0	0	0	-0.239808	0	0	0	0	0	0	0	0	0	0	both	6	5	1
abscisic acid mediated signaling pathway	GO:0009738	634	1.1041	-4.57413	0.946372	-0.630915	0	0	4.4164	-0.157729	0	0	0	0	0	0	4.57413	-5.20505	0	0	0	0	0	0	0	0	0	-0.157729	0	0	0	0	0	0	0	0	0	0	both	4	3	1
response to sucrose stimulus	GO:0009744	531	1.69492	-17.5141	0.564972	-0.564972	0	0	0.753296	0	0	0	0	0	0	0	3.38983	-21.4689	0	0	0	0	0	0	0	0	0	0	0	0	0	0	0	-0.188324	0	0	0	0	EF	3	3	0
response to fructose stimulus	GO:0009750	362	3.31492	-13.8122	0.552486	-0.552486	0	0	1.10497	0	0	0	0	0	0	0	4.41989	-17.1271	0	0	0	0	0	0	0	0	0	0	0	0	0	0	0	-0.276243	0	0	0	0	EF	4	4	0
response to jasmonic acid stimulus	GO:0009753	756	2.1164	-8.20106	1.19048	-0.132275	0	0	6.34921	-0.132275	0	0	0	0	0	0	3.30688	-7.27513	0	0	0	0	0	0	0	0	0	-0.132275	0	0	0	0	0	-0.132275	0	0	0	0	both	5	4	1
photosynthesis, light harvesting	GO:0009765	44	0	-86.3636	0	0	0	0	0	0	0	0	0	0	0	0	0	-93.1818	0	0	0	0	0	0	0	0	0	0	0	0	0	0	0	0	0	0	0	0	EF	2	2	0
photosynthetic electron transport chain	GO:0009767	39	0	-69.2308	5.12821	0	0	0	2.5641	0	0	0	0	0	0	0	2.5641	-64.1026	0	0	0	0	0	0	0	0	0	0	0	0	0	0	0	0	0	0	0	0	both	5	4	1
photosynthesis, light harvesting in photosystem I	GO:0009768	10	0	-100	0	0	0	0	0	0	0	0	0	0	0	0	0	-100	0	0	0	0	0	0	0	0	0	0	0	0	0	0	0	0	0	0	0	0	EF	2	2	0
photosynthesis, light harvesting in photosystem II	GO:0009769	12	0	-58.3333	0	0	0	0	0	0	0	0	0	0	0	0	0	-66.6667	0	0	0	0	0	0	0	0	0	0	0	0	0	0	0	0	0	0	0	0	EF	2	2	0
photosynthetic electron transport in photosystem II	GO:0009772	28	0	-50	0	0	0	0	0	0	0	0	0	0	0	0	0	-57.1429	0	0	0	0	0	0	0	0	0	0	0	0	0	0	0	0	0	0	0	0	EF	2	2	0
photosynthetic electron transport in photosystem I	GO:0009773	121	0	-76.0331	0	0	0	0	0	0	0	0	0	0	0	0	0	-79.3388	0	0	0	0	0	0	0	0	0	0	0	0	0	0	0	0	0	0	0	0	EF	2	2	0
lignin biosynthetic process	GO:0009809	147	10.2041	-2.72109	1.36054	0	0	0	1.36054	0	0	0	0	0	0	0	5.44218	-2.72109	0	0	0	0	0	0	0	0	0	0	0	0	0	0	0	-0.680272	0	0	0	0	EF	4	4	0
defense response, incompatible interaction	GO:0009814	196	1.02041	-26.5306	0	-1.02041	0	0	0.510204	0	0	0	0	0	0	0	1.53061	-29.0816	0	0	0	0	0	0	0	0	0	0	0	0	0	0	0	0	0	0	0	0	EF	2	2	0
determination of bilateral symmetry	GO:0009855	326	5.21472	-1.22699	1.53374	-0.613497	0	0	0	0	0	0	0	0	0	0	15.0307	-2.45399	0	0	0	0	0	0	0	0	0	0	0	0	0	0	0	0	0	0	0	0	EF	3	3	0
salicylic acid mediated signaling pathway	GO:0009863	458	0.655022	-5.45852	0.873362	-0.218341	0	0	5.24017	0	0	0	0	0	0	0	3.27511	-4.58515	0	0	0	0	0	0	0	0	0	-0.218341	0	0	0	0	0	0	0	0	0	0	both	4	3	1
jasmonic acid mediated signaling pathway	GO:0009867	800	1.375	-9.75	1.25	-0.25	0	0	5.75	-0.375	0	0	0	0	0	0	2.625	-10.125	0	0	0	0	0	0	0	0	0	-0.125	0	0	0	0	0	0	0	0	0	0	both	4	3	1
organ morphogenesis	GO:0009887	289	6.57439	-0.692042	3.46021	0	0	0	0.346021	0	0	0	0	0	0	0	13.4948	-1.7301	0	0	0	0	0	0	0	0	0	0	0	0	0	0	0	0	0.346021	0	0	0	EF	3	3	0
chloroplast relocation	GO:0009902	230	0.434783	-47.8261	0.434783	0	0	0	0.434783	-0.434783	0	0	0	0	0	0	0	-57.8261	0	0	0	0	0	0	0	0	0	0	0	0	0	0	0	0	0	0	0	0	EF	2	2	0
regulation of flower development	GO:0009909	744	2.55376	-2.15054	1.88172	-0.134409	0	0	0.134409	-0.268817	0	0	0	0	0	0	10.6183	-2.01613	0	0	0	0	0	0	0	0	0	0	0.134409	0	0	0	0	-0.134409	0	0	0	0	EF	4	4	0
leaf morphogenesis	GO:0009965	489	1.22699	-19.2229	1.22699	-0.204499	0	0	0	-0.204499	0	0	0	0	0	0	5.72597	-19.2229	0	0	0	0	0	0	0	0	0	0	0	0	0	0	0	0	0	0	0	0	EF	3	3	0
meristem initiation	GO:0010014	342	5.55556	-1.46199	2.33918	-0.584795	0	0	0	0	0	0	0	0	0	0	13.4503	-2.33918	0	0	0	0	0	0	0	0	0	0	0	0	0	0	0	0	0	0	0	0	EF	4	4	0
thylakoid membrane organization	GO:0010027	469	0.21322	-43.0704	0.426439	0	0	0	0.21322	-0.21322	0	0	0	0	0	0	1.27932	-48.8273	0	0	0	0	0	0	0	0	0	0	0	0	0	0	0	0	0	0	0	0	EF	2	2	0
response to iron ion	GO:0010039	62	6.45161	-20.9677	1.6129	-1.6129	0	0	0	0	0	0	0	0	0	0	1.6129	-32.2581	0	0	0	0	0	0	0	0	0	0	0	0	0	0	0	0	0	0	0	0	EF	3	3	0
xylem and phloem pattern formation	GO:0010051	193	6.21762	-1.03627	2.07254	-0.518135	0	0	0	0	0	0	0	0	0	0	15.544	-1.5544	0	0	0	0	0	0	0	0	0	0	0	0	0	0	0	0	0	0	0	0	EF	3	3	0
meristem maintenance	GO:0010073	198	5.05051	-1.0101	3.0303	-0.505051	0	0	0	0	0	0	0	0	0	0	15.6566	-2.0202	0	0	0	0	0	0	0	0	0	0	0	0	0	0	0	0	0	0	0	0	EF	4	4	0
maintenance of meristem identity	GO:0010074	54	0	-1.85185	0	0	0	0	0	0	0	0	0	0	0	0	25.9259	0	0	0	0	0	0	0	0	0	0	0	0	0	0	0	0	0	0	0	0	0	EF	1	1	0
trichome morphogenesis	GO:0010090	387	5.42636	-2.06718	2.84238	0	0	0	0	-0.258398	0	0	0	0	0	0	11.6279	-2.06718	0	0	0	0	0	0	0	0	0	0	0	0	0	0	0	0	0	0	0	0	EF	5	5	0
stomatal complex morphogenesis	GO:0010103	362	0	-19.0608	0.828729	-0.276243	0	0	0.276243	-0.828729	0	0	0	0	0	0	3.31492	-21.547	0	0	0	0	0	0	0	0	0	0	0	0	0	0	0	0	0	0	0	0	EF	3	3	0
response to red light	GO:0010114	252	0.793651	-39.2857	0	0	0	0	0	-0.396825	0	0	0	0	0	0	1.98413	-50.7937	0	0	0	0	0	0	0	0	0	0	0	0	0	0	0	0	0	0	0	0	EF	2	2	0
regulation of proton transport	GO:0010155	191	1.04712	-46.5969	0	-2.6178	0	0	0.52356	-0.52356	0	0	0	0	0	0	0.52356	-56.0209	0	0	0	0	0	0	0	0	0	0	0	0	0	0	0	-0.52356	0	0	0	0	EF	3	3	0
cytochrome b6f complex assembly	GO:0010190	19	0	-52.6316	0	0	0	0	0	0	0	0	0	0	0	0	0	-52.6316	0	0	0	0	0	0	0	0	0	0	0	0	0	0	0	0	0	0	0	0	EF	2	2	0
nonphotochemical quenching	GO:0010196	19	0	-68.4211	0	0	0	0	0	0	0	0	0	0	0	0	0	-73.6842	0	0	0	0	0	0	0	0	0	0	0	0	0	0	0	0	0	0	0	0	EF	2	2	0
photoinhibition	GO:0010205	16	0	-62.5	0	0	0	0	0	0	0	0	0	0	0	0	0	-75	0	0	0	0	0	0	0	0	0	0	0	0	0	0	0	0	0	0	0	0	EF	2	2	0
photosystem II repair	GO:0010206	16	0	-56.25	0	0	0	0	0	0	0	0	0	0	0	0	0	-81.25	0	0	0	0	0	0	0	0	0	0	0	0	0	0	0	0	0	0	0	0	EF	2	2	0
photosystem II assembly	GO:0010207	372	0	-57.7957	0.268817	0	0	0	0	-0.268817	0	0	0	0	0	0	0.537634	-64.7849	0	0	0	0	0	0	0	0	0	0	0	0	0	0	0	0	0	0	0	0	EF	2	2	0
response to far red light	GO:0010218	251	1.59363	-40.6375	0	-0.796813	0	0	0	-0.796813	0	0	0	0	0	0	2.78884	-50.996	0	0	0	0	0	0	0	0	0	0	0	0	0	0	0	0	0	0	0	0	EF	3	3	0
plastoquinone biosynthetic process	GO:0010236	18	0	-33.3333	0	0	0	0	0	0	0	0	0	0	0	0	0	-50	0	0	0	0	0	0	0	0	0	0	0	0	0	0	0	0	0	0	0	0	EF	2	2	0
NADH dehydrogenase complex (plastoquinone) assembly	GO:0010258	5	0	-100	0	0	0	0	0	0	0	0	0	0	0	0	0	-100	0	0	0	0	0	0	0	0	0	0	0	0	0	0	0	0	0	0	0	0	EF	2	2	0
myo-inositol hexakisphosphate biosynthetic process	GO:0010264	140	0.714286	-35	0	0	0	0	0.714286	-0.714286	0	0	0	0	0	0	1.42857	-37.1429	0	0	0	0	0	0	0	0	0	0	0	0	0	0	0	0	0.714286	0	0	0	EF	2	2	0
production of ta-siRNAs involved in RNA interference	GO:0010267	296	3.37838	-1.35135	1.68919	-0.337838	0	0	0.675676	0	0	0	0	0	0	0	12.1622	-2.7027	0	0	0	0	0	0	0	0	0	0	0.337838	0	0	0	0	0	0	0	0	0	EF	3	3	0
PSII associated light-harvesting complex II catabolic process	GO:0010304	70	0	-35.7143	0	0	0	0	0	0	0	0	0	0	0	0	0	-50	0	0	0	0	0	0	0	0	0	0	0	0	0	0	0	0	0	0	0	0	EF	2	2	0
regulation of plant-type hypersensitive response	GO:0010363	1019	1.6683	-10.0098	0.883219	-0.0981354	0	0	3.72915	-0.0981354	0	0	0	0	0	0	2.55152	-11.2856	0	0	0	0	0	0	0	0	0	-0.0981354	0	-0.0981354	0	0	0	0	0	0	0	0	both	4	3	1
cullin deneddylation	GO:0010388	238	2.10084	-2.10084	1.2605	0	0	0	0	0	0	0	0	0	0	0	14.7059	-0.420168	0	0	0	0	0	0	0	0	0	0	0	0	0	0	0	0	0	0	0	0	EF	3	3	0
proteasomal protein catabolic process	GO:0010498	244	10.2459	-3.68852	1.63934	0	0	0	1.22951	0	0	0	0	0	0	0	8.60656	-4.09836	0	0	0	0	0	0	0	0	0	0	0	0	0	0	0	0	0	0	0	0	EF	4	4	0
photosynthesis	GO:0015979	452	0.884956	-53.3186	0.442478	-0.221239	0	0	0.221239	0	0	0	0	0	0	0	1.10619	-56.1947	0	0	0	0	0	0	0	0	0	0	0	0	0	0	0	0	0	0	0	0	EF	2	2	0
chlorophyll metabolic process	GO:0015994	90	0	-25.5556	1.11111	0	0	0	2.22222	0	0	0	0	0	0	0	2.22222	-31.1111	0	0	0	0	0	0	0	0	0	0	0	0	0	0	0	0	0	0	0	0	both	4	3	1
chlorophyll biosynthetic process	GO:0015995	294	0.680272	-42.517	0.340136	0	0	0	0.340136	0	0	0	0	0	0	0	1.02041	-48.6395	0	0	0	0	0	0	0	0	0	0	0	0	0	0	0	0	0	0	0	0	EF	2	2	0
chlorophyll catabolic process	GO:0015996	140	2.85714	-20	0.714286	0	0	0	5.71429	0	0	0	0	0	0	0	5	-31.4286	0	0	0	0	0	0	0	0	0	0	0	0	0	0	0	0	0	0	0	0	both	5	4	1
carotenoid biosynthetic process	GO:0016117	259	0.772201	-39.3822	0.3861	0	0	0	0.3861	0	0	0	0	0	0	0	0.3861	-50.5792	0	0	0	0	0	0	0	0	0	0	0	0	0	0	0	0	0	0	0	0	EF	2	2	0
carotene biosynthetic process	GO:0016120	16	0	-43.75	0	0	0	0	0	0	0	0	0	0	0	0	0	-68.75	0	0	0	0	0	0	0	0	0	0	0	0	0	0	0	0	0	0	0	0	EF	2	2	0
xanthophyll biosynthetic process	GO:0016123	14	0	-35.7143	0	0	0	0	0	0	0	0	0	0	0	0	0	-57.1429	0	0	0	0	0	0	0	0	0	0	0	0	0	0	0	0	0	0	0	0	EF	2	2	0
vesicle-mediated transport	GO:0016192	549	7.46812	-3.46084	1.63934	-0.182149	0	0	0.910747	0	0	0	0	0	0	0	6.73953	-4.37158	0	0	0	0	0	0	0	0	0	0	0	0	0	0	0	0	0	0	0	0	EF	4	4	0
iron-sulfur cluster assembly	GO:0016226	227	0	-22.9075	0.440529	-0.440529	0	0	0	0	0	0	0	0	0	0	0.881057	-28.6344	0	0	0	0	0	0	0	0	0	0	0	0	0	0	0	0	0	0	0	0	EF	2	2	0
mRNA modification	GO:0016556	220	0.909091	-30.9091	0.454545	0	0	0	0	0	0	0	0	0	0	0	0.909091	-29.5455	0	0	0	0	0	0	0	0	0	0	0	0	0	0	0	0	0	0	0	0	EF	2	2	0
histone modification	GO:0016570	163	0.613497	-1.22699	1.84049	0	0	0	0.613497	0	0	0	0	0	0	0	17.1779	-1.84049	0	0	0	0	0	0	0	0	0	0	0	0	0	0	0	0	0	0	0	0	EF	1	1	0
peptidyl-cysteine S-nitrosylation	GO:0018119	47	2.12766	-29.7872	0	0	0	0	0	0	0	0	0	0	0	0	0	-31.9149	0	0	0	0	0	0	0	0	0	0	0	0	0	0	0	0	0	0	0	0	EF	3	3	0
peptidyl-proline modification	GO:0018208	44	2.27273	-31.8182	0	-2.27273	0	0	0	0	0	0	0	0	0	0	11.3636	-34.0909	0	0	0	0	0	0	0	0	0	0	0	0	0	0	0	0	0	0	0	0	EF	5	5	0
regulation of lipid metabolic process	GO:0019216	81	0	-25.9259	1.23457	0	0	0	2.46914	0	0	0	0	0	0	0	2.46914	-29.6296	0	0	0	0	0	0	0	0	0	0	0	0	0	0	0	0	0	0	0	0	both	4	3	1
starch biosynthetic process	GO:0019252	372	1.6129	-34.9462	0.537634	-0.537634	0	0	1.07527	0	0	0	0	0	0	0	2.15054	-45.1613	0	0	0	0	0	0	0	0	0	0	0	0	0	0	0	-0.268817	0	0	0	0	EF	3	3	0
reductive pentose-phosphate cycle	GO:0019253	24	0	-58.3333	0	0	0	0	0	0	0	0	0	0	0	0	0	-58.3333	0	0	0	0	0	0	0	0	0	0	0	0	0	0	0	0	0	0	0	0	EF	2	2	0
isopentenyl diphosphate biosynthetic process, mevalonate-independent pathway	GO:0019288	581	0.344234	-37.5215	0.172117	-0.344234	0	0	0.344234	0	0	0	0	0	0	0	0.688468	-46.6437	0	0	0	0	0	0	0	0	0	0	0	0	0	0	0	0	0	0	0	0	EF	2	2	0
inositol catabolic process	GO:0019310	7	14.2857	-14.2857	42.8571	0	0	0	14.2857	0	0	0	0	0	0	0	14.2857	0	0	0	0	0	0	0	0	0	0	0	0	0	0	0	0	0	0	0	0	0	both	5	4	1
cysteine biosynthetic process	GO:0019344	459	1.74292	-28.3224	0.87146	-0.43573	0	0	0.653595	-0.217865	0	0	0	0	0	0	3.05011	-34.6405	0	0	0	0	0	0	0	0	0	0	0	0	0	0	0	0	0	0	0	0	EF	3	3	0
photosynthesis, light reaction	GO:0019684	320	0	-57.8125	0	0	0	0	0.3125	0	0	0	0	0	0	0	0	-58.75	0	0	0	0	0	0	0	0	0	0	0	0	0	0	0	0	0	0	0	0	EF	2	2	0
secondary metabolic process	GO:0019748	135	0.740741	-23.7037	0.740741	0	0	0	1.48148	0	0	0	0	0	0	0	2.96296	-28.1481	0	0	0	0	0	0	0	0	0	0	0	0	0	0	0	0	0	0	0	0	EF	3	3	0
glucosinolate metabolic process	GO:0019760	53	1.88679	-52.8302	0	0	0	0	0	0	0	0	0	0	0	0	0	-62.2642	0	0	0	0	0	0	0	0	0	0	0	0	0	0	0	0	0	0	0	0	EF	2	2	0
glucosinolate biosynthetic process	GO:0019761	349	1.14613	-24.3553	0.286533	0	0	0	0.859599	0	0	0	0	0	0	0	3.15186	-32.3782	0	0	0	0	0	0	0	0	0	0	0	0	0	0	0	0	0	0	0	0	EF	3	3	0
electron transport chain	GO:0022900	29	3.44828	-37.931	0	0	0	0	0	0	0	0	0	0	0	0	0	-27.5862	0	0	0	0	0	0	0	0	0	0	0	0	0	0	0	0	0	0	0	0	EF	3	3	0
cellular cation homeostasis	GO:0030003	274	0.729927	-31.7518	0.729927	-0.364964	0	0	1.45985	0	0	0	0	0	0	0	0.364964	-32.4818	0	0	0	0	0	0	0	0	0	0	0	0	0	0	0	-0.364964	0.364964	0	0	0	EF	2	2	0
cell differentiation	GO:0030154	324	0.308642	-29.321	1.23457	-0.617284	0	0	0.308642	-0.308642	0	0	0	0	0	0	2.77778	-28.7037	0	0	0	0	0	0	0	0	0	0	0	0	0	0	0	0	0	0	0	0	EF	3	3	0
cellulose biosynthetic process	GO:0030244	285	8.77193	-5.96491	2.45614	-0.701754	0	0	1.75439	0	0	0	0	0	0	0	12.9825	-8.07018	0	0	0	0	0	0	0	0	0	0	0	0	0	0	0	-0.350877	0	0	0	0	EF	5	5	0
production of siRNA involved in RNA interference	GO:0030422	102	3.92157	-1.96078	2.94118	0	0	0	0	0	0	0	0	0	0	0	17.6471	-0.980392	0	0	0	0	0	0	0	0	0	0	0	0	0	0	0	0	0	0	0	0	EF	3	3	0
gene silencing by RNA	GO:0031047	256	3.90625	-0.390625	3.90625	0	0	0	0.78125	0	0	0	0	0	0	0	13.2812	-0.390625	0	0	0	0	0	0	0	0	0	0	0.390625	0	0	0	0	0	0	0	0	0	EF	3	3	0
oxylipin biosynthetic process	GO:0031408	96	0	-22.9167	1.04167	0	0	0	2.08333	0	0	0	0	0	0	0	2.08333	-26.0417	0	0	0	0	0	0	0	0	0	0	0	0	0	0	0	0	0	0	0	0	both	4	3	1
plastid translation	GO:0032544	17	0	-82.3529	0	0	0	0	0	0	0	0	0	0	0	0	0	-64.7059	0	0	0	0	0	0	0	0	0	0	0	0	0	0	0	0	0	0	0	0	EF	2	2	0
cellular response to oxidative stress	GO:0034599	13	0	-53.8462	0	0	0	0	0	0	0	0	0	0	0	0	0	-53.8462	0	0	0	0	0	0	0	0	0	0	0	0	0	0	0	0	0	0	0	0	EF	2	2	0
ncRNA metabolic process	GO:0034660	187	0.534759	-47.0588	0.534759	0	0	0	0.534759	0	0	0	0	0	0	0	0	-57.754	0	0	0	0	0	0	0	0	0	0	0	0	0	0	0	0	0	0	0	0	EF	2	2	0
response to endoplasmic reticulum stress	GO:0034976	483	1.24224	-3.31263	0.207039	0	0	0	0.621118	0	0	0	0	0	0	0	10.9731	-2.48447	0	0	0	0	0	0	0	0	0	0	0	0	0	0	0	0	0	0	0	0	EF	3	3	0
production of miRNAs involved in gene silencing by miRNA	GO:0035196	342	3.50877	-1.46199	1.75439	-0.292398	0	0	0.584795	0	0	0	0	0	0	0	13.7427	-2.33918	0	0	0	0	0	0	0	0	0	0	0.292398	0	0	0	0	0	0	0	0	0	EF	3	3	0
regulation of protein dephosphorylation	GO:0035304	337	0.890208	-35.905	0.296736	0	0	0	0.890208	-0.296736	0	0	0	0	0	0	1.48368	-37.3887	0	0	0	0	0	0	0	0	0	0	0	0	0	0	0	0	0	0	0	0	EF	2	2	0
ribosome biogenesis	GO:0042254	264	0	-9.09091	0.757576	0	0	0	0	0	0	0	0	0	0	0	21.9697	-9.84848	0	0	0	0	0	0	0	0	0	0	0	0	0	0	0	0	0	0	0.378788	0	EF	3	3	0
photosystem II stabilization	GO:0042549	15	0	-86.6667	0	0	0	0	0	0	0	0	0	0	0	0	0	-93.3333	0	0	0	0	0	0	0	0	0	0	0	0	0	0	0	0	0	0	0	0	EF	2	2	0
defense response to bacterium	GO:0042742	1063	1.59925	-13.5466	0.658514	-0.470367	0	0	1.97554	-0.0940734	0	0	0	0	0	0	3.95108	-15.8043	0	0	0	0	0	0	0	0	0	-0.0940734	0	0	0	0	0	-0.188147	0	-0.0940734	0.0940734	0	EF	3	3	0
hydrogen peroxide catabolic process	GO:0042744	189	2.6455	-18.5185	2.1164	0	0	0	1.5873	0	0	0	0	0	0	0	1.5873	-23.8095	0	0	0	0	0	0	0	0	0	0	0	0	0	0	0	0	0	0	0	0	EF	4	4	0
transcription from plastid promoter	GO:0042793	169	0	-37.8698	0.591716	0	0	0	0	-0.591716	0	0	0	0	0	0	0	-46.7456	0	0	0	0	0	0	0	0	0	0	0	0	0	0	0	0	0	0	0	0	EF	2	2	0
negative regulation of programmed cell death	GO:0043069	525	0.952381	-3.42857	0.952381	-0.190476	0	0	4.7619	0	0	0	0	0	0	0	3.2381	-4	0	0	0	0	0	0	0	0	0	-0.190476	0	0	0	0	0	0	0	0	0	0	both	4	3	1
positive regulation of catalytic activity	GO:0043085	232	0.431034	-40.9483	0	0	0	0	0.862069	0	0	0	0	0	0	0	2.58621	-50	0	0	0	0	0	0	0	0	0	0	0	0	0	0	0	-0.431034	0	0	0	0	EF	3	3	0
regulation of transcription from RNA polymerase II promoter in response to oxidative stress	GO:0043619	5	0	0	0	0	0	0	80	0	0	0	0	0	0	0	0	0	0	0	0	0	0	0	0	0	0	0	0	0	0	0	0	0	0	0	0	0	INF	1	0	1
post-translational protein modification	GO:0043687	222	2.25225	-1.8018	3.6036	0	0	0	0.45045	0	0	0	0	0	0	0	13.0631	-0.900901	0	0	0	0	0	0	0	0	0	0	0.45045	0	0	0	0	0	0	0	0	0	EF	3	3	0
sulfur compound biosynthetic process	GO:0044272	121	0	-24.7934	0.826446	0	0	0	1.65289	0	0	0	0	0	0	0	2.47934	-29.7521	0	0	0	0	0	0	0	0	0	0	0	0	0	0	0	0	0	0	0	0	EF	3	3	0
actin nucleation	GO:0045010	312	6.08974	-2.5641	2.88462	0	0	0	0	0	0	0	0	0	0	0	11.859	-2.5641	0	0	0	0	0	0	0	0	0	0	0	0	0	0	0	0	0	0	0	0	EF	5	5	0
protein import into chloroplast thylakoid membrane	GO:0045038	15	0	-40	0	0	0	0	0	0	0	0	0	0	0	0	0	-53.3333	0	0	0	0	0	0	0	0	0	0	0	0	0	0	0	0	0	0	0	0	EF	2	2	0
cell redox homeostasis	GO:0045454	263	1.90114	-22.4335	1.14068	-0.380228	0	0	2.28137	0	0	0	0	0	0	0	5.32319	-22.8137	0	0	0	0	0	0	0	0	0	0	0	0	0	0	0	0	0	0	0	0	both	4	3	1
regulation of cell differentiation	GO:0045595	129	10.0775	-1.55039	6.97674	0	0	0	0.775194	0	0	0	0	0	0	0	13.1783	-0.775194	0	0	0	0	0	0	0	0	0	0	0.775194	0	0	0	0	0	0	0	0	0	EF	3	3	0
positive regulation of transcription, DNA-dependent	GO:0045893	1080	1.2037	-13.6111	1.2037	-0.0925926	0	0	0.740741	-0.185185	0	0	0	0	0	0	5.18519	-14.0741	0	0	0	0	0	0	0	0	0	0	0.0925926	0	0	0	0	0	0	0	0	0	EF	3	3	0
response to cadmium ion	GO:0046686	1310	4.65649	-8.62595	0.916031	-0.152672	0	0	0.687023	-0.0763359	0	0	0.152672	0	0	0	6.18321	-10.6107	0	0	0	0	0	0	0	0	0	0	0	0	0	0	0	-0.152672	0	0	0	0	EF	4	4	0
protein autophosphorylation	GO:0046777	477	1.04822	-14.6751	0.419287	-2.09644	0	0	1.04822	-0.419287	0	0	0	0	0	0	3.77358	-17.8197	0	0	0	0	0	0	0	0	0	0	0	0	0	0	0	-0.419287	0	0	0	0	EF	4	4	0
leaf development	GO:0048366	332	3.31325	-3.31325	2.10843	-0.60241	0	0	1.20482	-0.903614	0	0	0	0	0	0	13.253	-3.61446	0	0	0	0	0	0	0	0	0	0	0.301205	0	0	0	0	0	0	0	0	0	EF	5	5	0
flower morphogenesis	GO:0048439	191	5.2356	-2.09424	2.09424	0	0	0	0	0	0	0	0	0	0	0	13.6126	-2.09424	0	0	0	0	0	0	0	0	0	0	0	0	0	0	0	0	0	0	0	0	EF	5	5	0
floral organ formation	GO:0048449	190	2.63158	-0.526316	2.63158	0	0	0	0	0	0	0	0	0	0	0	16.8421	-0.526316	0	0	0	0	0	0	0	0	0	0	0	0	0	0	0	0	0	0	0	0	EF	3	3	0
negative regulation of biological process	GO:0048519	139	7.19424	0	2.8777	0	0	0	0	0	0	0	0	0	0	0	18.705	0	0	0	0	0	0	0	0	0	0	0	0	0	0	0	0	0	0	0	0	0	EF	3	3	0
regulation of sequence-specific DNA binding transcription factor activity	GO:0051090	9	0	0	0	0	0	0	44.4444	0	0	0	0	0	0	0	0	0	0	0	0	0	0	0	0	0	0	0	0	0	0	0	0	0	0	0	0	0	INF	1	0	1
histone H3-K9 methylation	GO:0051567	443	2.25734	-0.902935	1.58014	0	0	0	0.225734	0	0	0	0	0	0	0	12.8668	-0.677201	0	0	0	0	0	0	0	0	0	0	0	0	0	0	0	0	0	0	0	0	EF	2	2	0
iron ion homeostasis	GO:0055072	72	5.55556	-22.2222	1.38889	-1.38889	0	0	0	0	0	0	0	0	0	0	2.77778	-31.9444	0	0	0	0	0	0	0	0	0	0	0	0	0	0	0	0	0	0	0	0	EF	4	4	0
divalent metal ion transport	GO:0070838	237	0.843882	-35.865	0.843882	-0.421941	0	0	1.26582	0	0	0	0	0	0	0	0.421941	-36.7089	0	0	0	0	0	0	0	0	0	0	0	0	0	0	0	-0.421941	0.421941	0	0	0	EF	2	2	0
cellular response to light stimulus	GO:0071482	26	0	-57.6923	0	0	0	0	0	0	0	0	0	0	0	0	0	-53.8462	0	0	0	0	0	0	0	0	0	0	0	0	0	0	0	0	0	0	0	0	EF	2	2	0
cellular response to blue light	GO:0071483	12	0	-41.6667	0	0	0	0	0	0	0	0	0	0	0	0	0	-75	0	0	0	0	0	0	0	0	0	0	0	0	0	0	0	0	0	0	0	0	EF	2	2	0
cellular response to light intensity	GO:0071484	8	0	-62.5	0	0	0	0	0	0	0	0	0	0	0	0	0	-75	0	0	0	0	0	0	0	0	0	0	0	0	0	0	0	0	0	0	0	0	EF	2	2	0
cellular response to high light intensity	GO:0071486	12	0	-50	0	0	0	0	0	0	0	0	0	0	0	0	0	-66.6667	0	0	0	0	0	0	0	0	0	0	0	0	0	0	0	0	0	0	0	0	EF	2	2	0
cellular response to UV-A	GO:0071492	7	0	-57.1429	0	0	0	0	0	0	0	0	0	0	0	0	0	-100	0	0	0	0	0	0	0	0	0	0	0	0	0	0	0	0	0	0	0	0	EF	2	2	0
cell wall organization	GO:0071555	448	6.47321	-4.6875	2.00893	-0.669643	0	0	0.892857	-0.669643	0	0	0	0	0	0	9.15179	-5.35714	0	0	0	0	0	0	0	0	0	0	0	0	0	0	0	-0.223214	0	0	0	0	EF	5	5	0
photosystem stoichiometry adjustment	GO:0080005	6	0	-83.3333	0	0	0	0	0	0	0	0	0	0	0	0	0	-83.3333	0	0	0	0	0	0	0	0	0	0	0	0	0	0	0	0	0	0	0	0	EF	2	2	0
cutin transport	GO:0080051	15	13.3333	0	20	0	0	0	26.6667	0	0	0	0	0	0	0	0	0	0	0	0	0	0	0	0	0	0	0	0	0	0	0	0	0	0	0	0	0	both	3	2	1
regulation of defense response to insect	GO:2000068	5	0	0	0	0	0	0	80	0	0	0	0	0	0	0	0	0	0	0	0	0	0	0	0	0	0	0	0	0	0	0	0	0	0	0	0	0	INF	1	0	1
regulation of RNA biosynthetic process	GO:2001141	10	0	-50	0	0	0	0	0	0	0	0	0	0	0	0	0	-80	0	0	0	0	0	0	0	0	0	0	0	0	0	0	0	0	0	0	0	0	EF	2	2	0

## Sheet: Root
Supplemental file S9.Differentially expressed genes (DEGs) associated with select gene ontology (GO) terms of 18 soybean genotypes. DEGs were identified in leaves and roots of 18 soybean genotypes 60 minutes after iron stress. DEGs within tissue type x genotype were separated based on direction of expression (induced by iron stress vs repressed by iron stress). GO enrichment was used on each tiss…
GO_description	GO_term	genome_count	G01_rt_up	G01_rt_dn	G02_rt_up	G02_rt_dn	G03_rt_up	G03_rt_dn	G04_rt_up	G04_rt_dn	G05_rt_up	G05_rt_dn	G06_rt_up	G06_rt_dn	G07_rt_up	G07_rt_dn	G08_rt_up	G08_rt_dn	G09_rt_up	G09_rt_dn	G10_rt_up	G10_rt_dn	G11_rt_up	G11_rt_dn	G12_rt_up	G12_rt_dn	G13_rt_up	G13_rt_dn	G14_rt_up	G14_rt_dn	G15_rt_up	G15_rt_dn	G16_rt_up	G16_rt_dn	G17_rt_up	G17_rt_dn	G18_rt_up	G18_rt_dn
activation of MAPK activity involved in osmosensory signaling pathway	GO:0000169	2	0	0	0	2	0	1	0	1	0	1	0	0	0	0	0	0	0	0	0	0	0	0	0	0	0	0	0	0	0	0	0	0	0	0	0	0
polysaccharide biosynthetic process	GO:0000271	274	3	0	1	2	4	0	0	0	1	0	1	0	0	1	1	3	0	0	1	1	0	0	1	0	1	25	1	0	0	0	4	18	0	0	1	0
cytokinesis by cell plate formation	GO:0000911	471	4	0	0	0	3	0	4	0	0	0	0	1	0	0	0	1	0	0	0	0	0	0	0	1	6	2	0	0	0	0	1	26	0	0	0	0
RNA methylation	GO:0001510	418	0	10	1	0	1	0	0	0	0	0	0	0	0	0	0	7	0	0	0	1	0	0	0	26	1	0	0	0	0	0	0	35	1	0	0	1
response to hypoxia	GO:0001666	195	5	0	15	7	14	2	11	1	13	4	5	0	10	0	12	0	0	0	9	0	5	0	10	0	5	8	1	0	0	0	7	4	1	0	7	0
UDP-glucuronate biosynthetic process	GO:0006065	10	0	0	0	0	0	0	0	0	0	0	0	0	0	0	0	0	0	0	0	0	0	0	0	0	0	6	0	0	0	0	0	3	0	0	0	0
acetyl-CoA metabolic process	GO:0006084	178	1	0	1	1	2	1	0	0	0	0	0	0	0	0	0	0	0	0	0	0	0	0	0	0	1	12	0	0	0	0	1	18	0	0	0	0
DNA replication	GO:0006260	270	1	1	0	0	2	0	0	0	0	0	0	0	0	0	0	2	0	0	0	0	0	0	0	0	3	0	0	0	0	0	0	18	0	0	0	0
DNA replication initiation	GO:0006270	159	0	0	0	0	2	0	0	0	0	0	0	0	0	0	0	0	0	0	0	0	0	0	0	0	0	0	0	0	0	0	0	16	0	0	0	0
regulation of DNA replication	GO:0006275	255	1	0	0	0	2	0	0	0	0	0	0	0	0	0	0	2	0	0	0	0	0	0	0	2	2	0	0	0	0	0	0	17	0	0	0	0
nucleosome assembly	GO:0006334	128	0	0	0	0	0	0	0	0	0	0	0	0	0	0	0	0	0	0	0	0	0	0	0	3	0	1	0	0	0	0	1	19	0	0	0	0
mRNA export from nucleus	GO:0006406	136	0	1	0	0	1	0	0	0	0	0	0	0	0	0	0	1	0	0	0	0	0	0	0	8	1	0	0	0	0	0	0	1	0	1	0	0
translation	GO:0006412	763	1	7	1	0	0	0	0	0	0	0	0	0	0	0	0	2	0	0	0	0	1	0	0	15	2	1	0	0	0	0	2	36	3	0	1	1
arginine catabolic process	GO:0006527	4	0	0	0	0	0	0	0	0	0	0	0	2	0	2	0	0	0	0	0	0	0	2	0	2	0	1	0	0	0	0	0	0	0	2	0	1
polyamine biosynthetic process	GO:0006596	15	0	0	0	0	0	0	0	0	0	0	0	3	0	2	0	1	0	0	0	0	0	2	0	2	0	2	0	0	0	0	0	0	0	2	0	1
protein import into nucleus	GO:0006606	243	1	3	2	0	2	0	0	0	0	0	0	1	0	2	0	6	0	0	0	1	0	0	1	16	1	0	0	0	0	0	1	5	0	2	0	0
phosphate ion transport	GO:0006817	52	0	1	0	0	0	1	0	0	0	0	4	0	0	0	1	1	0	0	3	0	0	0	0	0	0	0	0	0	1	0	1	0	0	0	0	0
water transport	GO:0006833	451	5	2	3	0	16	0	0	1	0	0	0	0	0	0	2	1	0	0	0	0	0	0	5	3	4	34	0	0	1	0	7	14	1	1	2	0
defense response	GO:0006952	1116	42	2	22	11	20	1	8	0	1	5	1	0	1	3	6	2	0	0	4	3	0	5	5	0	2	22	0	0	1	0	18	9	7	3	1	2
cell-cell junction assembly	GO:0007043	15	0	0	0	0	0	0	0	0	0	0	0	0	0	0	0	0	0	0	0	0	0	0	0	0	0	14	0	0	0	0	1	0	0	0	0	0
cell proliferation	GO:0008283	388	1	0	1	0	2	1	0	0	0	0	0	0	0	0	0	1	0	0	0	0	0	0	0	1	6	1	0	0	0	0	3	26	1	0	0	0
spermidine biosynthetic process	GO:0008295	34	0	1	0	0	1	1	0	1	0	0	0	3	0	2	0	1	0	0	0	0	0	2	0	2	1	1	0	0	0	0	0	0	0	2	0	1
pyrimidine ribonucleotide biosynthetic process	GO:0009220	315	0	3	2	0	2	0	0	0	0	0	0	0	1	0	1	4	0	0	0	1	0	0	0	13	1	0	0	0	0	0	0	12	0	0	2	1
nucleotide-sugar metabolic process	GO:0009225	45	0	0	0	0	0	0	0	0	0	0	0	0	0	0	0	0	0	0	0	0	0	0	0	0	0	8	0	0	0	0	0	0	0	0	0	0
glycolipid biosynthetic process	GO:0009247	13	0	0	0	0	0	0	0	0	0	0	1	0	0	0	2	0	0	0	3	0	1	0	0	0	0	2	0	0	1	0	1	0	0	0	0	0
response to UV	GO:0009411	116	4	0	2	1	1	0	1	0	0	0	0	0	0	0	1	0	0	0	0	8	0	0	0	0	1	3	0	0	0	0	1	2	0	0	0	0
putrescine biosynthetic process	GO:0009446	6	0	0	0	0	0	0	0	0	0	0	0	2	0	2	0	0	0	0	0	0	0	2	0	2	0	2	0	0	0	0	0	0	0	2	0	1
response to wounding	GO:0009611	1031	12	0	19	20	20	6	12	4	9	12	1	5	1	12	7	5	1	3	3	20	2	5	4	2	6	59	3	0	0	0	30	5	1	3	3	7
response to gravity	GO:0009629	23	0	0	0	0	0	0	0	0	0	0	0	0	0	0	0	0	0	0	0	8	0	0	0	0	0	0	0	0	0	0	0	0	0	0	0	0
plant-type cell wall organization	GO:0009664	337	3	2	3	1	4	0	0	2	0	1	0	0	0	1	2	4	0	0	0	1	0	0	0	4	0	12	1	0	0	0	5	20	0	2	0	1
ethylene biosynthetic process	GO:0009693	270	3	0	4	11	3	0	3	0	2	5	0	0	1	2	3	0	0	1	1	3	0	0	3	0	2	7	1	0	0	0	2	1	0	0	4	0
phenylpropanoid metabolic process	GO:0009698	163	0	0	0	0	2	0	0	0	0	0	0	1	0	1	3	1	0	0	0	1	0	0	0	0	0	23	0	0	0	0	4	6	0	1	0	0
chalcone biosynthetic process	GO:0009715	21	0	0	0	0	0	0	0	0	0	0	0	0	0	0	0	0	0	0	0	8	0	0	0	0	0	0	0	0	0	0	0	0	0	0	0	0
anthocyanin-containing compound biosynthetic process	GO:0009718	142	2	0	1	0	1	0	1	0	0	0	0	0	0	0	0	0	0	0	0	8	0	0	0	0	2	3	0	0	0	0	3	1	0	0	1	0
response to fructose stimulus	GO:0009750	362	5	1	2	0	3	2	0	0	0	0	0	0	0	0	1	1	0	0	0	0	0	0	1	0	3	28	1	1	1	0	5	2	0	0	2	0
response to jasmonic acid stimulus	GO:0009753	756	8	0	8	19	14	2	3	2	2	5	2	2	4	7	5	0	2	0	3	18	2	3	6	4	7	23	2	0	0	0	22	5	2	3	3	5
coumarin biosynthetic process	GO:0009805	186	1	0	0	0	1	0	0	0	0	0	0	1	0	1	4	1	0	0	1	3	0	0	0	0	1	27	1	0	0	0	7	1	0	0	0	0
lignan biosynthetic process	GO:0009807	42	0	0	0	0	0	0	0	0	0	0	0	0	0	0	0	0	0	0	0	0	0	0	1	0	0	8	0	0	0	0	0	1	0	0	0	1
lignin biosynthetic process	GO:0009809	147	2	0	0	1	1	0	0	0	0	0	0	0	0	0	1	0	0	0	0	0	0	0	1	0	0	33	0	0	0	0	2	5	0	0	1	0
multidimensional cell growth	GO:0009825	265	2	0	1	0	4	0	0	0	1	0	1	0	0	1	1	3	0	0	1	1	0	0	1	0	3	22	1	0	0	0	4	16	0	0	2	0
plant-type cell wall biogenesis	GO:0009832	313	5	0	1	2	2	0	0	0	0	0	0	0	1	1	0	3	0	0	0	0	0	0	3	0	2	39	1	0	0	0	4	13	0	0	1	0
secondary cell wall biogenesis	GO:0009834	135	1	0	0	0	1	0	0	0	0	0	0	0	0	0	0	0	0	0	0	0	0	0	2	1	1	47	0	0	0	0	0	4	0	0	0	0
systemic acquired resistance, salicylic acid mediated signaling pathway	GO:0009862	688	13	0	17	16	31	2	15	2	15	8	6	0	10	2	15	2	1	1	9	6	5	1	14	0	9	16	2	0	0	0	27	0	4	0	10	0
salicylic acid mediated signaling pathway	GO:0009863	458	3	0	1	18	10	2	4	3	0	8	0	2	0	5	2	1	0	0	0	8	0	2	4	2	2	12	0	0	0	0	14	3	1	3	4	1
ethylene mediated signaling pathway	GO:0009873	311	5	0	6	8	6	1	2	0	4	1	0	0	1	1	3	1	0	0	1	3	0	1	3	0	2	8	0	0	0	2	9	4	1	4	1	7
cell tip growth	GO:0009932	248	3	0	1	0	4	0	0	0	1	0	1	0	0	1	1	3	0	0	1	1	0	0	1	0	1	21	1	0	0	0	4	15	0	0	1	0
positive regulation of flavonoid biosynthetic process	GO:0009963	300	8	0	1	5	5	2	2	1	0	4	0	1	1	2	7	2	0	1	1	3	0	2	2	0	0	28	1	0	1	0	15	2	0	1	0	1
trichoblast differentiation	GO:0010054	51	0	0	1	0	2	0	0	0	4	0	0	0	0	0	1	0	0	0	0	0	0	0	3	0	0	4	0	0	0	0	0	1	0	0	0	0
negative regulation of ethylene mediated signaling pathway	GO:0010105	44	6	0	6	0	4	0	3	0	3	0	1	0	2	0	0	0	0	0	0	0	0	0	0	0	0	2	0	0	0	0	1	1	1	2	0	1
response to chitin	GO:0010200	1135	17	3	10	33	30	3	6	4	3	20	1	3	4	9	13	5	1	3	3	10	2	4	12	0	5	22	2	0	0	2	37	6	6	3	7	8
response to UV-B	GO:0010224	278	4	0	3	3	2	2	1	2	1	2	0	0	0	1	0	0	0	0	0	10	1	0	0	0	2	2	1	0	0	0	4	2	0	0	1	0
regulation of hydrogen peroxide metabolic process	GO:0010310	535	10	0	15	11	26	2	13	2	15	5	6	0	10	2	14	2	1	0	8	4	5	1	14	0	11	8	3	0	0	0	16	0	4	0	9	0
glucuronoxylan metabolic process	GO:0010413	495	7	0	0	0	9	0	1	0	0	0	0	0	2	0	0	0	0	0	0	0	0	0	18	0	1	74	0	1	0	0	3	12	0	1	1	0
glucuronoxylan biosynthetic process	GO:0010417	35	1	0	0	0	0	0	0	0	0	0	0	0	0	0	0	0	0	0	0	0	0	0	0	0	0	16	0	0	0	0	0	0	0	0	0	0
gibberellin mediated signaling pathway	GO:0010476	5	0	0	0	0	0	0	0	0	0	0	0	0	0	0	0	0	0	0	0	0	0	0	0	0	0	0	0	0	0	0	3	0	0	0	0	0
glutamine secretion	GO:0010585	2	0	1	0	1	0	2	0	1	0	0	0	1	0	0	0	1	0	0	0	0	0	1	0	0	0	0	0	0	0	0	0	0	0	0	0	1
aerenchyma formation	GO:0010618	10	0	0	0	4	0	1	0	0	0	3	0	0	0	0	0	0	0	0	0	0	0	0	0	0	0	0	0	0	0	0	0	0	0	0	0	0
developmental programmed cell death	GO:0010623	7	0	0	0	0	0	0	0	0	0	0	0	0	0	0	0	0	0	0	0	0	0	0	4	0	0	4	0	1	0	0	0	1	0	0	0	0
regulation of hormone levels	GO:0010817	212	2	0	1	0	4	0	0	0	1	0	1	0	0	1	1	3	0	0	1	1	0	0	0	0	1	20	1	0	0	0	4	15	0	0	1	0
positive regulation of cell death	GO:0010942	14	0	0	0	3	0	0	0	0	0	3	0	0	0	0	0	0	0	0	0	1	0	0	0	0	0	0	0	0	0	0	0	0	0	0	0	0
methylammonium transport	GO:0015843	4	0	0	0	0	2	0	0	0	0	0	0	0	0	0	0	0	0	0	0	0	0	0	0	0	0	0	0	0	0	0	3	0	0	0	0	0
cellular response to phosphate starvation	GO:0016036	330	1	1	2	2	8	1	2	0	2	1	7	0	0	0	9	2	0	0	11	0	1	1	2	0	0	10	0	0	2	0	8	0	0	3	2	0
carbohydrate biosynthetic process	GO:0016051	130	0	0	0	1	1	0	0	0	0	2	0	1	0	0	0	0	0	0	0	1	0	0	1	0	1	14	0	0	0	0	0	3	0	0	0	0
sterol biosynthetic process	GO:0016126	363	2	1	2	4	5	2	0	1	0	2	1	3	0	1	2	1	0	0	0	2	0	2	2	1	1	29	0	0	0	1	4	21	1	1	0	2
galactolipid biosynthetic process	GO:0019375	234	0	0	1	2	1	0	2	0	1	0	6	0	0	0	8	0	0	0	12	0	1	1	0	0	0	12	0	0	2	0	5	2	0	1	0	0
cellulose biosynthetic process	GO:0030244	285	2	0	4	2	0	0	0	0	0	0	0	0	0	1	0	0	0	0	0	0	0	0	2	0	2	27	0	0	0	0	3	8	0	0	1	2
RNA 3'-end processing	GO:0031123	7	3	0	0	0	1	0	3	0	0	0	0	0	0	0	0	0	0	0	0	0	0	0	0	0	1	0	0	0	0	0	0	0	0	0	0	0
regulation of anthocyanin biosynthetic process	GO:0031540	53	0	0	1	0	0	0	0	0	0	0	0	0	0	0	0	0	0	0	0	8	0	0	0	0	0	0	0	0	0	0	1	0	0	0	0	0
histone lysine methylation	GO:0034968	258	1	3	0	0	0	0	0	0	0	0	0	0	0	0	0	1	0	0	0	0	0	0	0	7	3	0	0	0	0	0	1	18	0	0	0	0
intracellular signal transduction	GO:0035556	479	8	1	7	14	21	2	8	2	3	8	0	0	2	4	2	2	0	1	0	8	0	1	4	2	3	8	1	0	0	1	15	2	1	1	1	4
ribosome biogenesis	GO:0042254	264	0	5	0	0	0	0	0	0	0	0	0	0	0	1	0	2	0	0	0	0	0	0	0	10	0	0	0	0	0	0	0	19	1	0	0	0
ribosome assembly	GO:0042255	2	0	0	0	0	0	0	0	0	0	0	0	0	0	0	0	0	0	0	0	0	0	0	0	2	0	0	0	0	0	0	0	0	0	0	0	0
cell wall modification	GO:0042545	266	0	1	1	1	2	0	0	2	1	1	0	0	0	0	1	2	0	0	0	1	0	0	2	4	0	22	0	0	0	0	4	12	0	1	0	1
cell wall biogenesis	GO:0042546	185	1	0	1	0	2	0	0	0	0	0	0	0	1	0	2	0	0	0	0	0	0	0	8	1	1	22	0	0	0	0	0	6	1	1	0	0
negative regulation of programmed cell death	GO:0043069	525	8	0	3	17	18	3	6	2	1	11	1	2	3	8	5	2	1	2	2	9	1	1	4	0	2	15	1	0	0	0	18	5	2	2	5	0
RNA polyadenylation	GO:0043631	7	3	0	0	0	1	0	3	0	0	0	0	0	0	0	0	0	0	0	0	0	0	0	0	0	1	0	0	0	0	0	0	0	0	0	0	0
cell wall macromolecule metabolic process	GO:0044036	222	5	1	8	0	7	0	5	1	6	0	3	0	4	0	6	0	0	0	3	0	4	0	10	0	5	27	0	0	0	0	4	4	1	1	3	0
xylan biosynthetic process	GO:0045492	497	7	0	0	0	9	0	1	0	0	0	0	0	2	0	0	0	0	0	0	0	0	0	18	0	2	74	0	1	0	0	3	12	0	1	1	0
lignin catabolic process	GO:0046274	64	2	0	0	0	2	0	0	0	0	0	0	0	0	0	0	0	0	0	0	0	0	0	5	0	0	18	0	0	0	0	1	6	0	1	0	0
root hair elongation	GO:0048767	504	6	3	6	0	13	0	3	0	2	0	1	0	0	1	3	3	0	0	1	1	1	0	3	0	2	44	2	0	0	0	10	22	0	0	2	0
histone H3-K9 methylation	GO:0051567	443	2	0	1	0	2	1	0	0	0	0	0	0	0	0	0	3	0	0	0	0	0	0	0	2	4	2	0	0	0	0	1	27	1	0	0	0
regulation of cell cycle	GO:0051726	345	2	2	0	0	4	0	1	0	0	0	0	0	0	0	0	2	0	0	0	0	0	0	0	2	3	1	0	0	0	0	1	23	1	0	0	0
cell wall pectin metabolic process	GO:0052546	91	1	0	0	1	1	0	0	0	0	1	0	0	0	0	1	0	0	0	0	2	0	0	1	0	0	12	0	0	0	0	0	8	0	1	0	0
oxidation-reduction process	GO:0055114	2341	32	5	29	6	39	4	21	1	14	2	8	3	14	7	29	2	1	1	9	17	5	5	37	1	21	118	0	2	0	1	59	49	8	8	15	2
chaperone-mediated protein folding	GO:0061077	5	0	0	0	0	0	0	0	0	0	0	0	0	0	0	0	0	0	0	0	0	0	2	0	0	0	0	0	0	0	0	0	0	0	0	0	0
ammonium transmembrane transport	GO:0072488	4	0	0	0	0	2	0	0	0	0	0	0	0	0	0	0	0	0	0	0	0	0	0	0	0	0	0	0	0	0	0	3	0	0	0	0	0
positive regulation of cellular response to phosphate starvation	GO:0080040	4	0	0	0	0	0	0	0	0	0	0	2	0	0	0	0	0	0	0	1	0	0	0	0	0	0	0	0	0	1	0	0	0	0	0	0	0
regulation of amino acid export	GO:0080143	13	1	1	0	1	0	3	0	1	0	0	0	1	0	0	0	1	0	0	0	0	0	1	0	0	0	0	0	0	0	0	0	0	0	0	0	1
regulation of tetrapyrrole metabolic process	GO:1901401	2	0	0	0	0	0	0	0	0	0	0	0	0	0	0	0	0	0	0	2	0	0	0	0	0	0	0	0	0	0	0	0	0	0	0	0	0
arsenate ion transmembrane transport	GO:1901684	11	1	0	0	0	2	0	1	0	0	0	0	0	0	0	3	0	0	0	1	0	0	0	0	0	0	0	0	0	0	0	2	0	0	0	1	0

## Sheet: Root_adjusted
Supplemental file S9. Differentially expressed genes (DEGs) associated with select gene ontology (GO) terms of 18 soybean genotypes. DEGs were identified in leaves and roots of 18 soybean genotypes 60 minutes after iron stress. DEGs within tissue type x genotype were separated based on direction of expression (induced by iron stress vs repressed by iron stress). GO enrichment was used on each tis…
GO_description	GO_term	genome_count	G01_rt_up	G01_rt_dn	G02_rt_up	G02_rt_dn	G03_rt_up	G03_rt_dn	G04_rt_up	G04_rt_dn	G05_rt_up	G05_rt_dn	G06_rt_up	G06_rt_dn	G07_rt_up	G07_rt_dn	G08_rt_up	G08_rt_dn	G09_rt_up	G09_rt_dn	G10_rt_up	G10_rt_dn	G11_rt_up	G11_rt_dn	G12_rt_up	G12_rt_dn	G13_rt_up	G13_rt_dn	G14_rt_up	G14_rt_dn	G15_rt_up	G15_rt_dn	G16_rt_up	G16_rt_dn	G17_rt_up	G17_rt_dn	G18_rt_up	G18_rt_dn	Pheno	Total	EF	INF
activation of MAPK activity involved in osmosensory signaling pathway	GO:0000169	2	0	0	0	-100	0	-50	0	-50	0	-50	0	0	0	0	0	0	0	0	0	0	0	0	0	0	0	0	0	0	0	0	0	0	0	0	0	0	both	4	1	3
polysaccharide biosynthetic process	GO:0000271	274	1.09489	0	0.364964	-0.729927	1.45985	0	0	0	0.364964	0	0.364964	0	0	-0.364964	0.364964	-1.09489	0	0	0.364964	-0.364964	0	0	0.364964	0	0.364964	-9.12409	0.364964	0	0	0	1.45985	-6.56934	0	0	0.364964	0	both	2	1	1
cytokinesis by cell plate formation	GO:0000911	471	0.849257	0	0	0	0.636943	0	0.849257	0	0	0	0	-0.212314	0	0	0	-0.212314	0	0	0	0	0	0	0	-0.212314	1.27389	-0.424628	0	0	0	0	0.212314	-5.52017	0	0	0	0	EF	1	1	0
RNA methylation	GO:0001510	418	0	-2.39234	0.239234	0	0.239234	0	0	0	0	0	0	0	0	0	0	-1.67464	0	0	0	-0.239234	0	0	0	-6.2201	0.239234	0	0	0	0	0	0	-8.37321	0.239234	0	0	-0.239234	EF	3	3	0
response to hypoxia	GO:0001666	195	2.5641	0	7.69231	-3.58974	7.17949	-1.02564	5.64103	-0.512821	6.66667	-2.05128	2.5641	0	5.12821	0	6.15385	0	0	0	4.61538	0	2.5641	0	5.12821	0	2.5641	-4.10256	0.512821	0	0	0	3.58974	-2.05128	0.512821	0	3.58974	0	both	18	8	10
UDP-glucuronate biosynthetic process	GO:0006065	10	0	0	0	0	0	0	0	0	0	0	0	0	0	0	0	0	0	0	0	0	0	0	0	0	0	-60	0	0	0	0	0	-30	0	0	0	0	both	2	1	1
acetyl-CoA metabolic process	GO:0006084	178	0.561798	0	0.561798	-0.561798	1.1236	-0.561798	0	0	0	0	0	0	0	0	0	0	0	0	0	0	0	0	0	0	0.561798	-6.74157	0	0	0	0	0.561798	-10.1124	0	0	0	0	both	2	1	1
DNA replication	GO:0006260	270	0.37037	-0.37037	0	0	0.740741	0	0	0	0	0	0	0	0	0	0	-0.740741	0	0	0	0	0	0	0	0	1.11111	0	0	0	0	0	0	-6.66667	0	0	0	0	EF	1	1	0
DNA replication initiation	GO:0006270	159	0	0	0	0	1.25786	0	0	0	0	0	0	0	0	0	0	0	0	0	0	0	0	0	0	0	0	0	0	0	0	0	0	-10.0629	0	0	0	0	EF	1	1	0
regulation of DNA replication	GO:0006275	255	0.392157	0	0	0	0.784314	0	0	0	0	0	0	0	0	0	0	-0.784314	0	0	0	0	0	0	0	-0.784314	0.784314	0	0	0	0	0	0	-6.66667	0	0	0	0	EF	1	1	0
nucleosome assembly	GO:0006334	128	0	0	0	0	0	0	0	0	0	0	0	0	0	0	0	0	0	0	0	0	0	0	0	-2.34375	0	-0.78125	0	0	0	0	0.78125	-14.8438	0	0	0	0	EF	2	2	0
mRNA export from nucleus	GO:0006406	136	0	-0.735294	0	0	0.735294	0	0	0	0	0	0	0	0	0	0	-0.735294	0	0	0	0	0	0	0	-5.88235	0.735294	0	0	0	0	0	0	-0.735294	0	-0.735294	0	0	EF	1	1	0
translation	GO:0006412	763	0.131062	-0.917431	0.131062	0	0	0	0	0	0	0	0	0	0	0	0	-0.262123	0	0	0	0	0.131062	0	0	-1.96592	0.262123	-0.131062	0	0	0	0	0.262123	-4.71822	0.393185	0	0.131062	-0.131062	EF	1	1	0
arginine catabolic process	GO:0006527	4	0	0	0	0	0	0	0	0	0	0	0	-50	0	-50	0	0	0	0	0	0	0	-50	0	-50	0	-25	0	0	0	0	0	0	0	-50	0	-25	both	7	2	5
polyamine biosynthetic process	GO:0006596	15	0	0	0	0	0	0	0	0	0	0	0	-20	0	-13.3333	0	-6.66667	0	0	0	0	0	-13.3333	0	-13.3333	0	-13.3333	0	0	0	0	0	0	0	-13.3333	0	-6.66667	both	8	3	5
protein import into nucleus	GO:0006606	243	0.411523	-1.23457	0.823045	0	0.823045	0	0	0	0	0	0	-0.411523	0	-0.823045	0	-2.46914	0	0	0	-0.411523	0	0	0.411523	-6.58436	0.411523	0	0	0	0	0	0.411523	-2.05761	0	-0.823045	0	0	EF	3	3	0
phosphate ion transport	GO:0006817	52	0	-1.92308	0	0	0	-1.92308	0	0	0	0	7.69231	0	0	0	1.92308	-1.92308	0	0	5.76923	0	0	0	0	0	0	0	0	0	1.92308	0	1.92308	0	0	0	0	0	both	2	1	1
water transport	GO:0006833	451	1.10865	-0.443459	0.665188	0	3.54767	0	0	-0.221729	0	0	0	0	0	0	0.443459	-0.221729	0	0	0	0	0	0	1.10865	-0.665188	0.886918	-7.5388	0	0	0.221729	0	1.55211	-3.10421	0.221729	-0.221729	0.443459	0	both	3	1	2
defense response	GO:0006952	1116	3.76344	-0.179211	1.97133	-0.985663	1.79211	-0.0896057	0.716846	0	0.0896057	-0.448029	0.0896057	0	0.0896057	-0.268817	0.537634	-0.179211	0	0	0.358423	-0.268817	0	-0.448029	0.448029	0	0.179211	-1.97133	0	0	0.0896057	0	1.6129	-0.806452	0.62724	-0.268817	0.0896057	-0.179211	EF	1	1	0
cell-cell junction assembly	GO:0007043	15	0	0	0	0	0	0	0	0	0	0	0	0	0	0	0	0	0	0	0	0	0	0	0	0	0	-93.3333	0	0	0	0	6.66667	0	0	0	0	0	both	2	1	1
cell proliferation	GO:0008283	388	0.257732	0	0.257732	0	0.515464	-0.257732	0	0	0	0	0	0	0	0	0	-0.257732	0	0	0	0	0	0	0	-0.257732	1.54639	-0.257732	0	0	0	0	0.773196	-6.70103	0.257732	0	0	0	EF	1	1	0
spermidine biosynthetic process	GO:0008295	34	0	-2.94118	0	0	2.94118	-2.94118	0	-2.94118	0	0	0	-8.82353	0	-5.88235	0	-2.94118	0	0	0	0	0	-5.88235	0	-5.88235	2.94118	-2.94118	0	0	0	0	0	0	0	-5.88235	0	-2.94118	both	13	4	9
pyrimidine ribonucleotide biosynthetic process	GO:0009220	315	0	-0.952381	0.634921	0	0.634921	0	0	0	0	0	0	0	0.31746	0	0.31746	-1.26984	0	0	0	-0.31746	0	0	0	-4.12698	0.31746	0	0	0	0	0	0	-3.80952	0	0	0.634921	-0.31746	EF	2	2	0
nucleotide-sugar metabolic process	GO:0009225	45	0	0	0	0	0	0	0	0	0	0	0	0	0	0	0	0	0	0	0	0	0	0	0	0	0	-17.7778	0	0	0	0	0	0	0	0	0	0	INF	1	0	1
glycolipid biosynthetic process	GO:0009247	13	0	0	0	0	0	0	0	0	0	0	7.69231	0	0	0	15.3846	0	0	0	23.0769	0	7.69231	0	0	0	0	-15.3846	0	0	7.69231	0	7.69231	0	0	0	0	0	both	7	4	3
response to UV	GO:0009411	116	3.44828	0	1.72414	-0.862069	0.862069	0	0.862069	0	0	0	0	0	0	0	0.862069	0	0	0	0	-6.89655	0	0	0	0	0.862069	-2.58621	0	0	0	0	0.862069	-1.72414	0	0	0	0	both	3	2	1
putrescine biosynthetic process	GO:0009446	6	0	0	0	0	0	0	0	0	0	0	0	-33.3333	0	-33.3333	0	0	0	0	0	0	0	-33.3333	0	-33.3333	0	-33.3333	0	0	0	0	0	0	0	-33.3333	0	-16.6667	both	7	2	5
response to wounding	GO:0009611	1031	1.16392	0	1.84287	-1.93986	1.93986	-0.581959	1.16392	-0.387973	0.872939	-1.16392	0.0969932	-0.484966	0.0969932	-1.16392	0.678952	-0.484966	0.0969932	-0.29098	0.29098	-1.93986	0.193986	-0.484966	0.387973	-0.193986	0.581959	-5.7226	0.29098	0	0	0	2.9098	-0.484966	0.0969932	-0.29098	0.29098	-0.678952	both	2	1	1
response to gravity	GO:0009629	23	0	0	0	0	0	0	0	0	0	0	0	0	0	0	0	0	0	0	0	-34.7826	0	0	0	0	0	0	0	0	0	0	0	0	0	0	0	0	EF	1	1	0
plant-type cell wall organization	GO:0009664	337	0.890208	-0.593472	0.890208	-0.296736	1.18694	0	0	-0.593472	0	-0.296736	0	0	0	-0.296736	0.593472	-1.18694	0	0	0	-0.296736	0	0	0	-1.18694	0	-3.56083	0.296736	0	0	0	1.48368	-5.93472	0	-0.593472	0	-0.296736	both	2	1	1
ethylene biosynthetic process	GO:0009693	270	1.11111	0	1.48148	-4.07407	1.11111	0	1.11111	0	0.740741	-1.85185	0	0	0.37037	-0.740741	1.11111	0	0	-0.37037	0.37037	-1.11111	0	0	1.11111	0	0.740741	-2.59259	0.37037	0	0	0	0.740741	-0.37037	0	0	1.48148	0	both	2	1	1
phenylpropanoid metabolic process	GO:0009698	163	0	0	0	0	1.22699	0	0	0	0	0	0	-0.613497	0	-0.613497	1.84049	-0.613497	0	0	0	-0.613497	0	0	0	0	0	-14.1104	0	0	0	0	2.45399	-3.68098	0	-0.613497	0	0	both	3	2	1
chalcone biosynthetic process	GO:0009715	21	0	0	0	0	0	0	0	0	0	0	0	0	0	0	0	0	0	0	0	-38.0952	0	0	0	0	0	0	0	0	0	0	0	0	0	0	0	0	EF	1	1	0
anthocyanin-containing compound biosynthetic process	GO:0009718	142	1.40845	0	0.704225	0	0.704225	0	0.704225	0	0	0	0	0	0	0	0	0	0	0	0	-5.6338	0	0	0	0	1.40845	-2.11268	0	0	0	0	2.11268	-0.704225	0	0	0.704225	0	both	3	2	1
response to fructose stimulus	GO:0009750	362	1.38122	-0.276243	0.552486	0	0.828729	-0.552486	0	0	0	0	0	0	0	0	0.276243	-0.276243	0	0	0	0	0	0	0.276243	0	0.828729	-7.73481	0.276243	-0.276243	0.276243	0	1.38122	-0.552486	0	0	0.552486	0	INF	1	0	1
response to jasmonic acid stimulus	GO:0009753	756	1.0582	0	1.0582	-2.51323	1.85185	-0.26455	0.396825	-0.26455	0.26455	-0.661376	0.26455	-0.26455	0.529101	-0.925926	0.661376	0	0.26455	0	0.396825	-2.38095	0.26455	-0.396825	0.793651	-0.529101	0.925926	-3.04233	0.26455	0	0	0	2.91005	-0.661376	0.26455	-0.396825	0.396825	-0.661376	both	4	3	1
coumarin biosynthetic process	GO:0009805	186	0.537634	0	0	0	0.537634	0	0	0	0	0	0	-0.537634	0	-0.537634	2.15054	-0.537634	0	0	0.537634	-1.6129	0	0	0	0	0.537634	-14.5161	0.537634	0	0	0	3.76344	-0.537634	0	0	0	0	both	3	2	1
lignan biosynthetic process	GO:0009807	42	0	0	0	0	0	0	0	0	0	0	0	0	0	0	0	0	0	0	0	0	0	0	2.38095	0	0	-19.0476	0	0	0	0	0	-2.38095	0	0	0	-2.38095	both	4	2	2
lignin biosynthetic process	GO:0009809	147	1.36054	0	0	-0.680272	0.680272	0	0	0	0	0	0	0	0	0	0.680272	0	0	0	0	0	0	0	0.680272	0	0	-22.449	0	0	0	0	1.36054	-3.40136	0	0	0.680272	0	both	2	1	1
multidimensional cell growth	GO:0009825	265	0.754717	0	0.377358	0	1.50943	0	0	0	0.377358	0	0.377358	0	0	-0.377358	0.377358	-1.13208	0	0	0.377358	-0.377358	0	0	0.377358	0	1.13208	-8.30189	0.377358	0	0	0	1.50943	-6.03774	0	0	0.754717	0	both	2	1	1
plant-type cell wall biogenesis	GO:0009832	313	1.59744	0	0.319489	-0.638978	0.638978	0	0	0	0	0	0	0	0.319489	-0.319489	0	-0.958466	0	0	0	0	0	0	0.958466	0	0.638978	-12.4601	0.319489	0	0	0	1.27796	-4.15335	0	0	0.319489	0	both	2	1	1
secondary cell wall biogenesis	GO:0009834	135	0.740741	0	0	0	0.740741	0	0	0	0	0	0	0	0	0	0	0	0	0	0	0	0	0	1.48148	-0.740741	0.740741	-34.8148	0	0	0	0	0	-2.96296	0	0	0	0	both	2	1	1
systemic acquired resistance, salicylic acid mediated signaling pathway	GO:0009862	688	1.88953	0	2.47093	-2.32558	4.50581	-0.290698	2.18023	-0.290698	2.18023	-1.16279	0.872093	0	1.45349	-0.290698	2.18023	-0.290698	0.145349	-0.145349	1.30814	-0.872093	0.726744	-0.145349	2.03488	0	1.30814	-2.32558	0.290698	0	0	0	3.92442	0	0.581395	0	1.45349	0	both	9	5	4
salicylic acid mediated signaling pathway	GO:0009863	458	0.655022	0	0.218341	-3.93013	2.18341	-0.436681	0.873362	-0.655022	0	-1.74672	0	-0.436681	0	-1.0917	0.436681	-0.218341	0	0	0	-1.74672	0	-0.436681	0.873362	-0.436681	0.436681	-2.62009	0	0	0	0	3.05677	-0.655022	0.218341	-0.655022	0.873362	-0.218341	both	4	2	2
ethylene mediated signaling pathway	GO:0009873	311	1.60772	0	1.92926	-2.57235	1.92926	-0.321543	0.643087	0	1.28617	-0.321543	0	0	0.321543	-0.321543	0.96463	-0.321543	0	0	0.321543	-0.96463	0	-0.321543	0.96463	0	0.643087	-2.57235	0	0	0	-0.643087	2.89389	-1.28617	0.321543	-1.28617	0.321543	-2.2508	both	4	2	2
cell tip growth	GO:0009932	248	1.20968	0	0.403226	0	1.6129	0	0	0	0.403226	0	0.403226	0	0	-0.403226	0.403226	-1.20968	0	0	0.403226	-0.403226	0	0	0.403226	0	0.403226	-8.46774	0.403226	0	0	0	1.6129	-6.04839	0	0	0.403226	0	both	2	1	1
positive regulation of flavonoid biosynthetic process	GO:0009963	300	2.66667	0	0.333333	-1.66667	1.66667	-0.666667	0.666667	-0.333333	0	-1.33333	0	-0.333333	0.333333	-0.666667	2.33333	-0.666667	0	-0.333333	0.333333	-1	0	-0.666667	0.666667	0	0	-9.33333	0.333333	0	0.333333	0	5	-0.666667	0	-0.333333	0	-0.333333	both	4	3	1
trichoblast differentiation	GO:0010054	51	0	0	1.96078	0	3.92157	0	0	0	7.84314	0	0	0	0	0	1.96078	0	0	0	0	0	0	0	5.88235	0	0	-7.84314	0	0	0	0	0	-1.96078	0	0	0	0	both	4	1	3
negative regulation of ethylene mediated signaling pathway	GO:0010105	44	13.6364	0	13.6364	0	9.09091	0	6.81818	0	6.81818	0	2.27273	0	4.54545	0	0	0	0	0	0	0	0	0	0	0	0	-4.54545	0	0	0	0	2.27273	-2.27273	2.27273	-4.54545	0	-2.27273	both	13	6	7
response to chitin	GO:0010200	1135	1.4978	-0.264317	0.881057	-2.90749	2.64317	-0.264317	0.528634	-0.352423	0.264317	-1.76211	0.0881057	-0.264317	0.352423	-0.792952	1.14537	-0.440529	0.0881057	-0.264317	0.264317	-0.881057	0.176211	-0.352423	1.05727	0	0.440529	-1.93833	0.176211	0	0	-0.176211	3.25991	-0.528634	0.528634	-0.264317	0.61674	-0.704846	both	3	2	1
response to UV-B	GO:0010224	278	1.43885	0	1.07914	-1.07914	0.719424	-0.719424	0.359712	-0.719424	0.359712	-0.719424	0	0	0	-0.359712	0	0	0	0	0	-3.59712	0.359712	0	0	0	0.719424	-0.719424	0.359712	0	0	0	1.43885	-0.719424	0	0	0.359712	0	EF	1	1	0
regulation of hydrogen peroxide metabolic process	GO:0010310	535	1.86916	0	2.80374	-2.05607	4.85981	-0.373832	2.42991	-0.373832	2.80374	-0.934579	1.1215	0	1.86916	-0.373832	2.61682	-0.373832	0.186916	0	1.49533	-0.747664	0.934579	-0.186916	2.61682	0	2.05607	-1.49533	0.560748	0	0	0	2.99065	0	0.747664	0	1.68224	0	both	9	5	4
glucuronoxylan metabolic process	GO:0010413	495	1.41414	0	0	0	1.81818	0	0.20202	0	0	0	0	0	0.40404	0	0	0	0	0	0	0	0	0	3.63636	0	0.20202	-14.9495	0	-0.20202	0	0	0.606061	-2.42424	0	-0.20202	0.20202	0	both	3	2	1
glucuronoxylan biosynthetic process	GO:0010417	35	2.85714	0	0	0	0	0	0	0	0	0	0	0	0	0	0	0	0	0	0	0	0	0	0	0	0	-45.7143	0	0	0	0	0	0	0	0	0	0	both	2	1	1
gibberellin mediated signaling pathway	GO:0010476	5	0	0	0	0	0	0	0	0	0	0	0	0	0	0	0	0	0	0	0	0	0	0	0	0	0	0	0	0	0	0	60	0	0	0	0	0	EF	1	1	0
glutamine secretion	GO:0010585	2	0	-50	0	-50	0	-100	0	-50	0	0	0	-50	0	0	0	-50	0	0	0	0	0	-50	0	0	0	0	0	0	0	0	0	0	0	0	0	-50	both	8	3	5
aerenchyma formation	GO:0010618	10	0	0	0	-40	0	-10	0	0	0	-30	0	0	0	0	0	0	0	0	0	0	0	0	0	0	0	0	0	0	0	0	0	0	0	0	0	0	both	3	1	2
developmental programmed cell death	GO:0010623	7	0	0	0	0	0	0	0	0	0	0	0	0	0	0	0	0	0	0	0	0	0	0	57.1429	0	0	-57.1429	0	-14.2857	0	0	0	-14.2857	0	0	0	0	both	4	3	1
regulation of hormone levels	GO:0010817	212	0.943396	0	0.471698	0	1.88679	0	0	0	0.471698	0	0.471698	0	0	-0.471698	0.471698	-1.41509	0	0	0.471698	-0.471698	0	0	0	0	0.471698	-9.43396	0.471698	0	0	0	1.88679	-7.07547	0	0	0.471698	0	both	2	1	1
positive regulation of cell death	GO:0010942	14	0	0	0	-21.4286	0	0	0	0	0	-21.4286	0	0	0	0	0	0	0	0	0	-7.14286	0	0	0	0	0	0	0	0	0	0	0	0	0	0	0	0	both	3	2	1
methylammonium transport	GO:0015843	4	0	0	0	0	50	0	0	0	0	0	0	0	0	0	0	0	0	0	0	0	0	0	0	0	0	0	0	0	0	0	75	0	0	0	0	0	both	2	1	1
cellular response to phosphate starvation	GO:0016036	330	0.30303	-0.30303	0.606061	-0.606061	2.42424	-0.30303	0.606061	0	0.606061	-0.30303	2.12121	0	0	0	2.72727	-0.606061	0	0	3.33333	0	0.30303	-0.30303	0.606061	0	0	-3.0303	0	0	0.606061	0	2.42424	0	0	-0.909091	0.606061	0	both	6	3	3
carbohydrate biosynthetic process	GO:0016051	130	0	0	0	-0.769231	0.769231	0	0	0	0	-1.53846	0	-0.769231	0	0	0	0	0	0	0	-0.769231	0	0	0.769231	0	0.769231	-10.7692	0	0	0	0	0	-2.30769	0	0	0	0	both	2	1	1
sterol biosynthetic process	GO:0016126	363	0.550964	-0.275482	0.550964	-1.10193	1.37741	-0.550964	0	-0.275482	0	-0.550964	0.275482	-0.826446	0	-0.275482	0.550964	-0.275482	0	0	0	-0.550964	0	-0.550964	0.550964	-0.275482	0.275482	-7.98898	0	0	0	-0.275482	1.10193	-5.78512	0.275482	-0.275482	0	-0.550964	both	2	1	1
galactolipid biosynthetic process	GO:0019375	234	0	0	0.42735	-0.854701	0.42735	0	0.854701	0	0.42735	0	2.5641	0	0	0	3.4188	0	0	0	5.12821	0	0.42735	-0.42735	0	0	0	-5.12821	0	0	0.854701	0	2.13675	-0.854701	0	-0.42735	0	0	both	5	3	2
cellulose biosynthetic process	GO:0030244	285	0.701754	0	1.40351	-0.701754	0	0	0	0	0	0	0	0	0	-0.350877	0	0	0	0	0	0	0	0	0.701754	0	0.701754	-9.47368	0	0	0	0	1.05263	-2.80702	0	0	0.350877	-0.701754	both	2	1	1
RNA 3'-end processing	GO:0031123	7	42.8571	0	0	0	14.2857	0	42.8571	0	0	0	0	0	0	0	0	0	0	0	0	0	0	0	0	0	14.2857	0	0	0	0	0	0	0	0	0	0	0	both	4	1	3
regulation of anthocyanin biosynthetic process	GO:0031540	53	0	0	1.88679	0	0	0	0	0	0	0	0	0	0	0	0	0	0	0	0	-15.0943	0	0	0	0	0	0	0	0	0	0	1.88679	0	0	0	0	0	EF	1	1	0
histone lysine methylation	GO:0034968	258	0.387597	-1.16279	0	0	0	0	0	0	0	0	0	0	0	0	0	-0.387597	0	0	0	0	0	0	0	-2.71318	1.16279	0	0	0	0	0	0.387597	-6.97674	0	0	0	0	EF	2	2	0
intracellular signal transduction	GO:0035556	479	1.67015	-0.208768	1.46138	-2.92276	4.38413	-0.417537	1.67015	-0.417537	0.626305	-1.67015	0	0	0.417537	-0.835073	0.417537	-0.417537	0	-0.208768	0	-1.67015	0	-0.208768	0.835073	-0.417537	0.626305	-1.67015	0.208768	0	0	-0.208768	3.13152	-0.417537	0.208768	-0.208768	0.208768	-0.835073	both	3	2	1
ribosome biogenesis	GO:0042254	264	0	-1.89394	0	0	0	0	0	0	0	0	0	0	0	-0.378788	0	-0.757576	0	0	0	0	0	0	0	-3.78788	0	0	0	0	0	0	0	-7.19697	0.378788	0	0	0	EF	2	2	0
ribosome assembly	GO:0042255	2	0	0	0	0	0	0	0	0	0	0	0	0	0	0	0	0	0	0	0	0	0	0	0	-100	0	0	0	0	0	0	0	0	0	0	0	0	EF	1	1	0
cell wall modification	GO:0042545	266	0	-0.37594	0.37594	-0.37594	0.75188	0	0	-0.75188	0.37594	-0.37594	0	0	0	0	0.37594	-0.75188	0	0	0	-0.37594	0	0	0.75188	-1.50376	0	-8.27068	0	0	0	0	1.50376	-4.51128	0	-0.37594	0	-0.37594	both	2	1	1
cell wall biogenesis	GO:0042546	185	0.540541	0	0.540541	0	1.08108	0	0	0	0	0	0	0	0.540541	0	1.08108	0	0	0	0	0	0	0	4.32432	-0.540541	0.540541	-11.8919	0	0	0	0	0	-3.24324	0.540541	-0.540541	0	0	both	3	2	1
negative regulation of programmed cell death	GO:0043069	525	1.52381	0	0.571429	-3.2381	3.42857	-0.571429	1.14286	-0.380952	0.190476	-2.09524	0.190476	-0.380952	0.571429	-1.52381	0.952381	-0.380952	0.190476	-0.380952	0.380952	-1.71429	0.190476	-0.190476	0.761905	0	0.380952	-2.85714	0.190476	0	0	0	3.42857	-0.952381	0.380952	-0.380952	0.952381	0	both	5	2	3
RNA polyadenylation	GO:0043631	7	42.8571	0	0	0	14.2857	0	42.8571	0	0	0	0	0	0	0	0	0	0	0	0	0	0	0	0	0	14.2857	0	0	0	0	0	0	0	0	0	0	0	both	4	1	3
cell wall macromolecule metabolic process	GO:0044036	222	2.25225	-0.45045	3.6036	0	3.15315	0	2.25225	-0.45045	2.7027	0	1.35135	0	1.8018	0	2.7027	0	0	0	1.35135	0	1.8018	0	4.5045	0	2.25225	-12.1622	0	0	0	0	1.8018	-1.8018	0.45045	-0.45045	1.35135	0	both	9	4	5
xylan biosynthetic process	GO:0045492	497	1.40845	0	0	0	1.81087	0	0.201207	0	0	0	0	0	0.402414	0	0	0	0	0	0	0	0	0	3.62173	0	0.402414	-14.8893	0	-0.201207	0	0	0.603622	-2.41449	0	-0.201207	0.201207	0	both	3	2	1
lignin catabolic process	GO:0046274	64	3.125	0	0	0	3.125	0	0	0	0	0	0	0	0	0	0	0	0	0	0	0	0	0	7.8125	0	0	-28.125	0	0	0	0	1.5625	-9.375	0	-1.5625	0	0	both	5	3	2
root hair elongation	GO:0048767	504	1.19048	-0.595238	1.19048	0	2.57937	0	0.595238	0	0.396825	0	0.198413	0	0	-0.198413	0.595238	-0.595238	0	0	0.198413	-0.198413	0.198413	0	0.595238	0	0.396825	-8.73016	0.396825	0	0	0	1.98413	-4.36508	0	0	0.396825	0	both	3	1	2
histone H3-K9 methylation	GO:0051567	443	0.451467	0	0.225734	0	0.451467	-0.225734	0	0	0	0	0	0	0	0	0	-0.677201	0	0	0	0	0	0	0	-0.451467	0.902935	-0.451467	0	0	0	0	0.225734	-6.09481	0.225734	0	0	0	EF	1	1	0
regulation of cell cycle	GO:0051726	345	0.57971	-0.57971	0	0	1.15942	0	0.289855	0	0	0	0	0	0	0	0	-0.57971	0	0	0	0	0	0	0	-0.57971	0.869565	-0.289855	0	0	0	0	0.289855	-6.66667	0.289855	0	0	0	EF	1	1	0
cell wall pectin metabolic process	GO:0052546	91	1.0989	0	0	-1.0989	1.0989	0	0	0	0	-1.0989	0	0	0	0	1.0989	0	0	0	0	-2.1978	0	0	1.0989	0	0	-13.1868	0	0	0	0	0	-8.79121	0	-1.0989	0	0	both	3	2	1
oxidation-reduction process	GO:0055114	2341	1.36694	-0.213584	1.23879	-0.256301	1.66595	-0.170867	0.897053	-0.0427168	0.598035	-0.0854336	0.341734	-0.12815	0.598035	-0.299018	1.23879	-0.0854336	0.0427168	-0.0427168	0.384451	-0.726185	0.213584	-0.213584	1.58052	-0.0427168	0.897053	-5.04058	0	-0.0854336	0	-0.0427168	2.52029	-2.09312	0.341734	-0.341734	0.640752	-0.0854336	both	3	2	1
chaperone-mediated protein folding	GO:0061077	5	0	0	0	0	0	0	0	0	0	0	0	0	0	0	0	0	0	0	0	0	0	-40	0	0	0	0	0	0	0	0	0	0	0	0	0	0	INF	1	0	1
ammonium transmembrane transport	GO:0072488	4	0	0	0	0	50	0	0	0	0	0	0	0	0	0	0	0	0	0	0	0	0	0	0	0	0	0	0	0	0	0	75	0	0	0	0	0	both	2	1	1
positive regulation of cellular response to phosphate starvation	GO:0080040	4	0	0	0	0	0	0	0	0	0	0	50	0	0	0	0	0	0	0	25	0	0	0	0	0	0	0	0	0	25	0	0	0	0	0	0	0	both	3	2	1
regulation of amino acid export	GO:0080143	13	7.69231	-7.69231	0	-7.69231	0	-23.0769	0	-7.69231	0	0	0	-7.69231	0	0	0	-7.69231	0	0	0	0	0	-7.69231	0	0	0	0	0	0	0	0	0	0	0	0	0	-7.69231	both	9	4	5
regulation of tetrapyrrole metabolic process	GO:1901401	2	0	0	0	0	0	0	0	0	0	0	0	0	0	0	0	0	0	0	100	0	0	0	0	0	0	0	0	0	0	0	0	0	0	0	0	0	EF	1	1	0
arsenate ion transmembrane transport	GO:1901684	11	9.09091	0	0	0	18.1818	0	9.09091	0	0	0	0	0	0	0	27.2727	0	0	0	9.09091	0	0	0	0	0	0	0	0	0	0	0	18.1818	0	0	0	9.09091	0	both	7	4	3
